# Supplementary material for: Revelation of Potent Epitopes Present in Unannotated ORF Antigens of SARS-CoV-2 for Epitope-Based Polyvalent Vaccine Design Using Immunoinformatics Approach
Source: Front Immunol. 2021 Aug 23;12:692937. doi: 10.3389/fimmu.2021.692937 (PMC8419283; doi:10.3389/fimmu.2021.692937)
Supplement: Supplementary file 1 [file DataSheet_1.xlsx]

## Sheet: SD1
Table SD1. List of B-cell linear SARS-CoV-2 uORF epitopes (amino acid wise) predicted using the Bepipred 2.0 server. Note that the first, second, third and fourth columns under each protein (for example, M.ext protein, ORF3c protein etc.) represent the amino acid residue number, the corresponding amino acid, the Bepipred score and the prediction respectively. “E” in column 4 represents the residu…
M.ext protein				ORF3c protein				ORF9b protein				N.iORF2 protein				7a.iORF1 protein				1a.uORF2.ext protein
Position	Residue	Score	Prediction	Position	Residue	Score	Prediction	Position	Residue	Score	Prediction	Position	Residue	Score	Prediction	Position	Residue	Score	Prediction	Position	Residue	Score	Prediction
1	I	0.216	.	1	M	0.22	.	1	M	0.287	.	1	M	0.216	.	1	I	0.218	.	1	T	0.211	.
2	I	0.253	.	2	L	0.264	.	2	D	0.358	.	2	H	0.285	.	2	I	0.255	.	2	S	0.268	.
3	L	0.283	.	3	L	0.299	.	3	P	0.429	.	3	P	0.338	.	3	L	0.286	.	3	N	0.32	.
4	V	0.315	.	4	L	0.351	.	4	K	0.49	.	4	A	0.393	.	4	F	0.324	.	4	S	0.36	.
5	F	0.342	.	5	Q	0.4	.	5	I	0.555	E	5	L	0.451	.	5	L	0.36	.	5	S	0.401	.
6	L	0.322	.	6	I	0.393	.	6	S	0.567	E	6	R	0.486	.	6	A	0.361	.	6	I	0.414	.
7	F	0.311	.	7	L	0.39	.	7	E	0.574	E	7	L	0.509	E	7	L	0.356	.	7	F	0.422	.
8	G	0.303	.	8	F	0.41	.	8	M	0.561	E	8	V	0.511	E	8	I	0.348	.	8	C	0.42	.
9	T	0.298	.	9	A	0.428	.	9	H	0.564	E	9	D	0.518	E	9	T	0.337	.	9	R	0.411	.
10	L	0.29	.	10	L	0.444	.	10	P	0.559	E	10	P	0.508	E	10	L	0.35	.	10	L	0.403	.
11	I	0.303	.	11	L	0.474	.	11	A	0.539	E	11	Q	0.488	.	11	A	0.365	.	11	L	0.397	.
12	L	0.34	.	12	Q	0.513	E	12	L	0.524	E	12	I	0.481	.	12	T	0.399	.	12	T	0.393	.
13	A	0.378	.	13	R	0.542	E	13	R	0.524	E	13	Q	0.486	.	13	C	0.421	.	13	V	0.399	.
14	M	0.419	.	14	Y	0.563	E	14	L	0.525	E	14	L	0.487	.	14	E	0.441	.	14	S	0.423	.
15	A	0.452	.	15	R	0.606	E	15	V	0.503	E	15	A	0.468	.	15	L	0.473	.	15	S	0.429	.
16	D	0.49	.	16	Y	0.633	E	16	D	0.501	E	16	V	0.469	.	16	Y	0.494	.	16	V	0.431	.
17	S	0.509	E	17	K	0.626	E	17	P	0.494	.	17	T	0.489	.	17	H	0.502	E	17	L	0.445	.
18	N	0.531	E	18	P	0.628	E	18	Q	0.475	.	18	R	0.485	.	18	Y	0.523	E	18	Q	0.473	.
19	G	0.541	E	19	H	0.63	E	19	I	0.472	.	19	M	0.5	E	19	Q	0.539	E	19	P	0.493	.
20	T	0.552	E	20	S	0.609	E	20	Q	0.478	.	20	E	0.52	E	20	E	0.54	E	20	I	0.51	E
21	I	0.552	E	21	L	0.583	E	21	L	0.479	.	21	N	0.547	E	21	C	0.522	E	21	I	0.535	E
22	T	0.525	E	22	S	0.554	E	22	A	0.458	.	22	A	0.565	E	22	V	0.511	E	22	S	0.551	E
23	V	0.524	E	23	D	0.522	E	23	V	0.459	.	23	V	0.589	E	23	R	0.513	E	23	T	0.562	E
24	E	0.534	E	24	G	0.473	.	24	T	0.482	.	24	G	0.628	E	24	G	0.492	.	24	S	0.585	E
25	E	0.531	E	25	L	0.43	.	25	R	0.479	.	25	R	0.646	E	25	T	0.47	.	25	R	0.6	E
26	L	0.516	E	26	L	0.415	.	26	M	0.493	.	26	D	0.661	E	26	T	0.478	.	26	F	0.6	E
27	K	0.518	E	27	L	0.386	.	27	E	0.514	E	27	Q	0.674	E	27	V	0.495	.	27	R	0.595	E
28	K	0.54	E	28	A	0.359	.	28	N	0.542	E	28	N	0.676	E	28	L	0.481	.	28	P	0.591	E
29	L	0.541	E	29	L	0.354	.	29	A	0.562	E	29	N	0.673	E	29	L	0.473	.	29	G	0.586	E
30	L	0.533	E	30	H	0.343	.	30	V	0.587	E	30	V	0.651	E	30	K	0.495	.	30	V	0.514	E
31	E	0.547	E	31	F	0.331	.	31	G	0.629	E	31	G	0.621	E	31	E	0.519	E	31	T	0.452	.
32	Q	0.533	E	32	L	0.358	.	32	R	0.646	E	32	P	0.59	E	32	P	0.529	E	32	E	0.375	.
33	W	0.513	E	33	L	0.383	.	33	D	0.662	E	33	K	0.543	E	33	C	0.544	E	33	R	0.308	.
34	N	0.481	.	34	F	0.408	.	34	Q	0.676	E	34	V	0.505	E	34	S	0.57	E
35	L	0.468	.	35	F	0.428	.	35	N	0.681	E	35	Y	0.461	.	35	S	0.582	E
36	V	0.447	.	36	R	0.458	.	36	N	0.677	E	36	P	0.451	.	36	G	0.578	E
37	I	0.409	.	37	A	0.473	.	37	V	0.654	E	37	I	0.444	.	37	T	0.586	E
38	G	0.375	.	38	L	0.426	.	38	G	0.621	E	38	I	0.436	.	38	Y	0.613	E
39	F	0.345	.	39	P	0.388	.	39	P	0.588	E	39	L	0.443	.	39	E	0.612	E
40	L	0.321	.	40	K	0.348	.	40	K	0.542	E	40	R	0.454	.	40	G	0.609	E
41	F	0.297	.	41	S	0.283	.	41	V	0.502	E	41	L	0.468	.	41	N	0.606	E
42	L	0.282	.					42	Y	0.455	.	42	G	0.485	.	42	S	0.602	E
43	T	0.273	.					43	P	0.444	.	43	S	0.496	.	43	P	0.591	E
44	W	0.281	.					44	I	0.433	.	44	P	0.522	E	44	F	0.579	E
45	I	0.297	.					45	I	0.43	.	45	L	0.515	E	45	H	0.575	E
46	C	0.327	.					46	L	0.441	.	46	S	0.498	.	46	P	0.567	E
47	L	0.354	.					47	R	0.46	.	47	L	0.508	E	47	L	0.556	E
48	L	0.384	.					48	L	0.474	.	48	N	0.51	E	48	A	0.542	E
49	Q	0.413	.					49	G	0.495	.	49	M	0.503	E	49	D	0.527	E
50	F	0.441	.					50	S	0.508	E	50	A	0.496	.	50	N	0.495	.
51	A	0.475	.					51	P	0.533	E	51	R	0.509	E	51	K	0.48	.
52	Y	0.504	E					52	L	0.527	E	52	K	0.509	E	52	F	0.452	.
53	A	0.53	E					53	S	0.514	E	53	T	0.501	E	53	A	0.445	.
54	N	0.521	E					54	L	0.52	E	54	L	0.515	E	54	L	0.42	.
55	R	0.491	.					55	N	0.516	E	55	N	0.546	E	55	T	0.416	.
56	N	0.479	.					56	M	0.504	E	56	S	0.54	E	56	C	0.408	.
57	R	0.448	.					57	A	0.495	.	57	L	0.536	E	57	F	0.405	.
58	F	0.415	.					58	R	0.502	E	58	E	0.546	E	58	S	0.404	.
59	L	0.394	.					59	K	0.502	E	59	D	0.556	E	59	T	0.417	.
60	Y	0.366	.					60	T	0.497	.	60	K	0.55	E	60	Q	0.418	.
61	I	0.349	.					61	L	0.513	E	61	A	0.552	E	61	F	0.428	.
62	I	0.323	.					62	N	0.545	E	62	F	0.555	E	62	A	0.443	.
63	K	0.308	.					63	S	0.543	E	63	Q	0.542	E	63	F	0.462	.
64	L	0.307	.					64	L	0.542	E	64	L	0.512	E	64	A	0.466	.
65	I	0.287	.					65	E	0.552	E	65	T	0.496	.	65	C	0.463	.
66	F	0.293	.					66	D	0.565	E	66	P	0.498	.	66	P	0.469	.
67	L	0.296	.					67	K	0.558	E	67	I	0.48	.	67	D	0.481	.
68	W	0.293	.					68	A	0.558	E	68	A	0.469	.	68	G	0.487	.
69	L	0.288	.					69	F	0.559	E	69	V	0.479	.	69	V	0.507	E
70	L	0.283	.					70	Q	0.542	E	70	Q	0.475	.	70	K	0.529	E
71	W	0.277	.					71	L	0.509	E	71	M	0.478	.	71	H	0.526	E
72	P	0.272	.					72	T	0.486	.	72	T	0.491	.	72	V	0.533	E
73	V	0.262	.					73	P	0.487	.	73	K	0.502	E	73	Y	0.538	E
74	T	0.262	.					74	I	0.469	.	74	L	0.53	E	74	Q	0.568	E
75	L	0.246	.					75	A	0.454	.	75	A	0.539	E	75	L	0.586	E
76	A	0.24	.					76	V	0.462	.	76	T	0.546	E	76	R	0.581	E
77	C	0.247	.					77	Q	0.463	.	77	T	0.549	E	77	A	0.591	E
78	F	0.255	.					78	M	0.467	.	78	E	0.539	E	78	R	0.593	E
79	V	0.273	.					79	T	0.483	.	79	E	0.552	E	79	S	0.601	E
80	L	0.307	.					80	K	0.495	.	80	L	0.543	E	80	V	0.598	E
81	A	0.344	.					81	L	0.527	E	81	P	0.53	E	81	S	0.59	E
82	A	0.381	.					82	A	0.536	E	82	D	0.534	E	82	P	0.581	E
83	V	0.42	.					83	T	0.544	E	83	E	0.515	E	83	K	0.56	E
84	Y	0.468	.					84	T	0.55	E	84	F	0.504	E	84	L	0.547	E
85	R	0.494	.					85	E	0.542	E	85	V	0.508	E	85	F	0.545	E
86	I	0.501	E					86	E	0.555	E	86	V	0.497	.	86	I	0.551	E
87	N	0.496	.					87	L	0.544	E	87	V	0.436	.	87	R	0.541	E
88	W	0.48	.					88	P	0.528	E	88	T	0.369	.	88	Q	0.542	E
89	I	0.454	.					89	D	0.528	E	89	V	0.318	.	89	E	0.543	E
90	T	0.428	.					90	E	0.509	E	90	K	0.268	.	90	E	0.551	E
91	G	0.405	.					91	F	0.497	.					91	V	0.559	E
92	G	0.364	.					92	V	0.501	E					92	Q	0.55	E
93	I	0.322	.					93	V	0.489	.					93	E	0.533	E
94	A	0.298	.					94	V	0.429	.					94	L	0.512	E
95	I	0.281	.					95	T	0.36	.					95	Y	0.493	.
96	A	0.265	.					96	V	0.311	.					96	S	0.474	.
97	M	0.259	.					97	K	0.264	.					97	P	0.425	.
98	A	0.249	.													98	I	0.39	.
99	C	0.243	.													99	F	0.342	.
100	L	0.243	.													100	L	0.304	.
101	V	0.257	.													101	I	0.281	.
102	G	0.263	.													102	V	0.275	.
103	L	0.271	.													103	A	0.274	.
104	M	0.285	.													104	A	0.25	.
105	W	0.298	.													105	I	0.243	.
106	L	0.312	.													106	V	0.249	.
107	S	0.321	.													107	F	0.253	.
108	Y	0.33	.													108	I	0.282	.
109	F	0.329	.													109	T	0.301	.
110	I	0.351	.													110	L	0.317	.
111	A	0.363	.													111	C	0.334	.
112	S	0.364	.													112	F	0.365	.
113	F	0.372	.													113	T	0.399	.
114	R	0.394	.													114	L	0.422	.
115	L	0.407	.													115	K	0.462	.
116	F	0.432	.													116	R	0.435	.
117	A	0.445	.													117	K	0.386	.
118	R	0.461	.													118	T	0.343	.
119	T	0.447	.													119	E	0.3	.
120	R	0.456	.
121	S	0.467	.
122	M	0.477	.
123	W	0.481	.
124	S	0.496	.
125	F	0.48	.
126	N	0.485	.
127	P	0.467	.
128	E	0.453	.
129	T	0.425	.
130	N	0.411	.
131	I	0.375	.
132	L	0.358	.
133	L	0.327	.
134	N	0.334	.
135	V	0.316	.
136	P	0.327	.
137	L	0.346	.
138	H	0.374	.
139	G	0.387	.
140	T	0.421	.
141	I	0.433	.
142	L	0.443	.
143	T	0.457	.
144	R	0.483	.
145	P	0.497	.
146	L	0.514	E
147	L	0.526	E
148	E	0.53	E
149	S	0.511	E
150	E	0.5	E
151	L	0.482	.
152	V	0.456	.
153	I	0.429	.
154	G	0.421	.
155	A	0.406	.
156	V	0.396	.
157	I	0.395	.
158	L	0.394	.
159	R	0.401	.
160	G	0.407	.
161	H	0.415	.
162	L	0.423	.
163	R	0.426	.
164	I	0.428	.
165	A	0.419	.
166	G	0.419	.
167	H	0.438	.
168	H	0.425	.
169	L	0.452	.
170	G	0.463	.
171	R	0.481	.
172	C	0.489	.
173	D	0.489	.
174	I	0.501	E
175	K	0.507	E
176	D	0.507	E
177	L	0.497	.
178	P	0.477	.
179	K	0.441	.
180	E	0.412	.
181	I	0.401	.
182	T	0.399	.
183	V	0.399	.
184	A	0.391	.
185	T	0.386	.
186	S	0.41	.
187	R	0.416	.
188	T	0.449	.
189	L	0.471	.
190	S	0.48	.
191	Y	0.482	.
192	Y	0.486	.
193	K	0.502	E
194	L	0.52	E
195	G	0.538	E
196	A	0.563	E
197	S	0.586	E
198	Q	0.587	E
199	R	0.595	E
200	V	0.597	E
201	A	0.593	E
202	G	0.575	E
203	D	0.541	E
204	S	0.512	E
205	G	0.488	.
206	F	0.46	.
207	A	0.452	.
208	A	0.449	.
209	Y	0.455	.
210	S	0.466	.
211	R	0.49	.
212	Y	0.522	E
213	R	0.556	E
214	I	0.579	E
215	G	0.588	E
216	N	0.602	E
217	Y	0.612	E
218	K	0.625	E
219	L	0.641	E
220	N	0.66	E
221	T	0.67	E
222	D	0.664	E
223	H	0.662	E
224	S	0.671	E
225	S	0.672	E
226	S	0.668	E
227	S	0.655	E
228	D	0.629	E
229	N	0.598	E
230	I	0.573	E
231	A	0.547	E
232	L	0.478	.
233	L	0.41	.
234	V	0.341	.
235	Q	0.274	.
