# Supplementary material for: Revelation of Potent Epitopes Present in Unannotated ORF Antigens of SARS-CoV-2 for Epitope-Based Polyvalent Vaccine Design Using Immunoinformatics Approach
Source: Front Immunol. 2021 Aug 23;12:692937. doi: 10.3389/fimmu.2021.692937 (PMC8419283; doi:10.3389/fimmu.2021.692937)
Supplement: Supplementary file 2 [file DataSheet_2.xlsx]

## Sheet: SD2
Table SD2. Predicted B-cell conformational epitopes corresponding to SARS-CoV-2 ORF9b (PDB ID:6Z4U). Residues with cutoff score of ≥ -2.5 are considered to be the part of the potential epitopes. Note that the columns A, B, C, D and E represent the amino acid residue number, the corresponding amino acid, number of contacts, the propensity score and the final score (Discotope score) respectively.
Residue number	Residue Name	Number of contacts	Propensity score	Discotope score
1	MET	0	-2.249	-1.99
2	ASP	14	-2.886	-4.164
3	PRO	1	-2.455	-2.288
4	LYS	7	-3.117	-3.564
5	ILE	14	-5.455	-6.438
6	SER	6	-5.33	-5.407
7	GLU	4	-4.249	-4.221
8	MET	23	-4.66	-6.769
9	HIS	3	-4.807	-4.599
10	PRO	15	-6.884	-7.818
11	ALA	12	-8.222	-8.657
12	LEU	21	-10.433	-11.648
13	ARG	19	-10.623	-11.586
14	LEU	20	-11.078	-12.104
15	VAL	26	-11.914	-13.534
16	ASP	9	-10.553	-10.374
17	PRO	5	-10.071	-9.488
18	GLN	8	-8.96	-8.85
19	ILE	21	-10.475	-11.685
20	GLN	13	-11.032	-11.259
21	LEU	16	-11.037	-11.608
22	ALA	4	-8.61	-8.08
23	VAL	11	-7.462	-7.868
24	THR	0	-4.313	-3.817
25	ARG	6	-2.247	-2.679
39	PRO	3	-4.187	-4.051
40	LYS	7	-4.424	-4.72
41	VAL	6	-8.505	-8.217
42	TYR	15	-10.126	-10.687
43	PRO	17	-10.647	-11.377
44	ILE	20	-11.977	-12.9
45	ILE	22	-11.698	-12.882
46	LEU	23	-12.05	-13.309
47	ARG	14	-10.513	-10.914
48	LEU	18	-10.059	-10.972
49	GLY	5	-7.781	-7.462
50	SER	5	-7.736	-7.421
51	PRO	5	-9.762	-9.214
52	LEU	22	-11.585	-12.783
53	SER	7	-10.618	-10.202
54	LEU	16	-10.897	-11.484
55	ASN	7	-8.511	-8.337
56	MET	8	-7.92	-7.929
57	ALA	9	-5.222	-5.656
58	ARG	5	-4.413	-4.48
59	LYS	6	-2.692	-3.072
60	THR	8	-1.942	-2.639
61	LEU	6	-1.905	-2.376
62	ASN	0	-1.262	-1.117
63	SER	9	-1.651	-2.496
64	LEU	0	-1.676	-1.483
65	GLU	0	-1.422	-1.258
66	ASP	1	-1.338	-1.299
67	LYS	7	-1.543	-2.17
68	ALA	4	-2.201	-2.407
69	PHE	7	-3.661	-4.045
70	GLN	3	-3.735	-3.651
71	LEU	6	-4.312	-4.506
72	THR	5	-4.394	-4.464
73	PRO	4	-6.328	-6.06
74	ILE	16	-9.467	-10.218
75	ALA	1	-8.995	-8.076
76	VAL	20	-11.444	-12.428
77	GLN	4	-10.291	-9.567
78	MET	16	-10.589	-11.211
79	THR	18	-8.757	-9.82
80	LYS	9	-8.41	-8.478
81	LEU	26	-7.994	-10.065
82	ALA	0	-4.72	-4.177
83	THR	1	-4.611	-4.196
84	THR	6	-5.848	-5.866
85	GLU	2	-4.359	-4.088
86	GLU	18	-6.853	-8.135
87	LEU	14	-7.848	-8.556
88	PRO	19	-6.938	-8.325
89	ASP	2	-5.876	-5.43
90	GLU	7	-7.371	-7.328
91	PHE	22	-10.144	-11.507
92	VAL	16	-11.047	-11.616
93	VAL	11	-11.514	-11.455
94	VAL	21	-11.817	-12.873
95	THR	4	-10.69	-9.921
96	VAL	18	-10.194	-11.091
97	LYS	9	-7.297	-7.493
