# Supplementary material for: Revelation of Potent Epitopes Present in Unannotated ORF Antigens of SARS-CoV-2 for Epitope-Based Polyvalent Vaccine Design Using Immunoinformatics Approach
Source: Front Immunol. 2021 Aug 23;12:692937. doi: 10.3389/fimmu.2021.692937 (PMC8419283; doi:10.3389/fimmu.2021.692937)
Supplement: Supplementary file 3 [file DataSheet_3.xlsx]

## Sheet: A
Table SD3(A). Predicted SARS-CoV-2 CD8+ T-cell epitopes (column A) from the uORF proteins (column B). The total number (column C) of HLA I alleles to which the epitopes bind with. Subsequently, the top (lowest) percentile rank (column D) and the corresponding HLA class I allele/s (column E) are also provided. MHC I immunogenicity score (column F) of the epitopes are also given.
Peptide	Proteins	Number of alleles	Top percentile rank	Top allele	MHC 1 immunogenicity score
KVYPIILRL	N.iORF2	59	0.01	HLA-E*01:01;HLA-E*01:03;HLA-B*52:01;HLA-C*15:02;HLA-A*02:06;HLA-A*32:01;	0.2634
KVYPIILRL	N.iORF1 (ORF9b)	59	0.01	HLA-E*01:01;HLA-E*01:03;HLA-B*52:01;HLA-C*15:02;HLA-A*02:06;HLA-A*32:01;	0.2634
RLVDPQIQL	N.iORF2	43	0.01	HLA-E*01:01;HLA-E*01:03;HLA-B*13:01;	-0.03948
RLVDPQIQL	N.iORF1 (ORF9b)	43	0.01	HLA-E*01:01;HLA-E*01:03;HLA-B*13:01;	-0.03948
YMSLGPMVL	S.iORF1	42	0.06	HLA-C*17:01;	-0.16638
FAYANRNRF	M.ext	41	0.01	HLA-C*12:03;HLA-B*46:01;HLA-C*16:01;HLA-C*12:02;HLA-C*02:02;HLA-C*02:09;HLA-C*03:02;	0.10537
RLFARTRSM	M.ext	39	0.05	HLA-A*32:01;	0.11133
QLTPIAVQM	N.iORF2	35	0.15	HLA-B*13:01;	0.13503
QLTPIAVQM	N.iORF1 (ORF9b)	35	0.15	HLA-B*13:01;	0.13503
KISEMHPAL	N.iORF1 (ORF9b)	35	0.07	HLA-E*01:01;HLA-E*01:03;	-0.08
RARSVSPKL	7a.iORF1	35	0.03	HLA-A*30:01;	-0.40056
SSSDNIALL	M.ext	33	0.04	HLA-C*17:01;	0.11414
VATSRTLSY	M.ext	30	0.01	HLA-C*12:03;HLA-C*02:02;HLA-C*02:09;HLA-C*12:02;HLA-C*03:02;HLA-C*16:01;	-0.17295
MARKTLNSL	N.iORF2	30	0.05	HLA-C*12:03;HLA-C*03:03;HLA-C*03:04;	-0.27496
MARKTLNSL	N.iORF1 (ORF9b)	30	0.05	HLA-C*12:03;HLA-C*03:03;HLA-C*03:04;	-0.27496
YANRNRFLY	M.ext	29	0.01	HLA-C*16:01;	0.18472
VAAIVFITL	7a.iORF1	28	0.04	HLA-C*03:03;HLA-C*03:04;	0.43202
RQEEVQELY	7a.iORF1	26	0.03	HLA-A*30:02;	0.14243
ITVATSRTL	M.ext	26	0.03	HLA-C*03:03;HLA-C*03:04;	0.0012
RYRYKPHSL	3a.iORF1 (ORF3c)	25	0.02	HLA-G*01:01;HLA-G*01:02;HLA-G*01:03;HLA-G*01:04;HLA-G*01:06;	-0.27672
MVLRGLITL	S.iORF2	24	0.1	HLA-A*32:01;HLA-A*02:06;	0.20604
MVLRGLITL	S.iORF1	24	0.1	HLA-A*32:01;HLA-A*02:06;	0.20604
GTYEGNSPF	7a.iORF1	24	0.08	HLA-B*15:25;	-0.01964
SLEDKAFQL	N.iORF2	24	0.04	HLA-A*02:01;	-0.08723
SLEDKAFQL	N.iORF1 (ORF9b)	24	0.04	HLA-A*02:01;	-0.08723
ATSRTLSYY	M.ext	24	0.01	HLA-A*30:02;	-0.11604
SFNPETNIL	M.ext	23	0.03	HLA-C*14:02;	0.19308
YFIASFRLF	M.ext	22	0.01	HLA-A*23:01;	0.06887
LSDGLLLAL	3a.iORF1 (ORF3c)	20	0.04	HLA-C*08:01;	0.03356
FILLPLRSL	S.iORF2	20	0.05	HLA-C*03:03;HLA-C*03:04;	-0.08898
FILLPLRSL	S.iORF1	20	0.05	HLA-C*03:03;HLA-C*03:04;	-0.08898
FALLQRYRY	3a.iORF1 (ORF3c)	19	0.06	HLA-C*03:02;	-0.05172
LTENKYSQL	6.iORF	19	0.3	HLA-C*05:01;	-0.39479
FNPETNILL	M.ext	18	0.09	HLA-C*01:02;	0.2347
SYFIASFRL	M.ext	18	0.04	HLA-A*23:01;	0.18333
SEMHPALRL	N.iORF1 (ORF9b)	18	0.01	HLA-B*37:01;HLA-B*40:01;	0.02246
ILFALLQRY	3a.iORF1 (ORF3c)	18	0.02	HLA-A*29:02;	-0.01139
TLKSVWLSL	1a.uORF1.ext	18	0.08	HLA-B*08:01;	-0.09378
ITVEELKKL	M.ext	18	0.15	HLA-C*15:02;	-0.10679
RSVSPKLFI	7a.iORF1	18	0.01	HLA-C*15:02;	-0.30783
IIFWFSLEL	7b.iORF1	17	0.26	HLA-C*17:01;	0.2683
NVPLHGTIL	M.ext	17	0.01	HLA-C*01:02;	0.15916
IAQVDVVNF	10.iORF	17	0.2	HLA-C*03:02;	0.09546
YSRYRIGNY	M.ext	16	0.23	HLA-C*12:03;	0.21358
AYANRNRFL	M.ext	16	0.06	HLA-C*14:02;	0.16258
FHPLADNKF	7a.iORF1	16	0.08	HLA-B*38:01;	-0.08724
HSLSDGLLL	3a.iORF1 (ORF3c)	16	0.12	HLA-C*15:02;	-0.13241
RLLTVSSVL	1a.uORF2.ext	16	0.12	HLA-B*48:01;	-0.19557
ITLSYHLMM	S.iORF2	16	0.16	HLA-C*15:02;	-0.25518
ITLSYHLMM	S.iORF1	16	0.16	HLA-C*15:02;	-0.25518
LSYHLMMVF	S.iORF2	16	0.15	HLA-B*46:01;	-0.26883
LSYHLMMVF	S.iORF1	16	0.15	HLA-B*46:01;	-0.26883
EQWNLVIGF	M.ext	15	0.08	HLA-B*13:01;	0.22557
FAAYSRYRI	M.ext	15	0.14	HLA-C*12:03;	-0.07628
IRQEEVQEL	7a.iORF1	14	0.01	HLA-C*07:04;HLA-C*07:01;HLA-C*07:02;HLA-C*06:02;	0.16025
SQLDEEQPM	6.iORF	14	0.09	HLA-B*13:01;	0.10623
SGFAAYSRY	M.ext	14	0.08	HLA-A*30:02;	0.00261
CPDGVKHVY	7a.iORF1	14	0.01	HLA-B*35:01;	-0.07008
IIKNLSKSL	6.iORF	14	0.09	HLA-B*08:01;	-0.5217
LYSPIFLIV	7a.iORF1	13	0.1	HLA-A*23:01;	0.24334
SSDNIALLV	M.ext	13	0.05	HLA-C*15:02;	0.15128
VAVTILLCL	M.iORF	13	0.3	HLA-C*03:03	0.13076
AGDSGFAAY	M.ext	13	0.1	HLA-A*01:01;	0.03981
KLFIRQEEV	7a.iORF1	12	0.04	HLA-B*13:02;	0.25628
IPVAVTILL	M.iORF	12	0.02	HLA-B*35:03	0.23535
NRFLYIIKL	M.ext	12	0.01	HLA-B*14:02;	0.13484
RYRIGNYKL	M.ext	12	0.1	HLA-G*01:01;HLA-G*01:02;HLA-G*01:03;HLA-G*01:04;HLA-G*01:06;	0.04851
LFARTRSMW	M.ext	12	0.37	HLA-A*23:01;	-0.09092
ITGGIAIAM	M.ext	11	0.51	HLA-C*03:02;	0.34671
HLRIAGHHL	M.ext	11	0.15	HLA-B*08:01;	0.26692
SELVIGAVI	M.ext	11	0.04	HLA-B*49:01;	0.25658
LYIIKLIFL	M.ext	11	0.08	HLA-A*23:01;	0.1374
QELYSPIFL	7a.iORF1	11	0.06	HLA-B*40:01;	0.00186
SSSSDNIAL	M.ext	11	0.18	HLA-C*08:01;	-0.06948
LLALHFLLF	3a.iORF1 (ORF3c)	10	0.37	HLA-E*01:01;HLA-E*01:03;	0.1274
TFKVSIWNL	6.iORF	10	0.22	HLA-A*23:01;	0.11888
ELYSPIFLI	7a.iORF1	10	0.07	HLA-A*68:02;	0.03913
SIFCRLLTV	1a.uORF2.ext	10	0.17	HLA-A*02:06;	0.03703
TRPLLESEL	M.ext	10	0.1	HLA-C*07:02;HLA-C*06:02;	-0.01243
QPIISTSRF	1a.uORF2.ext	10	0.05	HLA-B*53:01;HLA-B*35:01;	-0.05682
LRLGSPLSL	N.iORF2	10	0.01	HLA-C*07:01;	-0.24706
LRLGSPLSL	N.iORF1 (ORF9b)	10	0.01	HLA-C*07:01;	-0.24706
SRTLSYYKL	M.ext	10	0.04	HLA-C*07:01;	-0.29226
KVSIWNLDY	6.iORF	9	0.09	HLA-A*30:02;	0.29343
LWLLWPVTL	M.ext	9	0.13	HLA-A*23:01;	0.24802
ILFLALITL	7a.iORF1	9	0.31	HLA-A*02:01;	0.1895
TCFSTQFAF	7a.iORF1	9	0.34	HLA-B*35:01;	-0.07805
LGSPLSLNM	N.iORF2	9	0.57	HLA-C*15:02;	-0.24453
LGSPLSLNM	N.iORF1 (ORF9b)	9	0.57	HLA-C*15:02;	-0.24453
FSKRTLKSV	1a.uORF1.ext	9	0.13	HLA-C*12:03;	-0.26922
VFLFGTLIL	M.ext	8	0.2	HLA-C*14:02;	0.25214
QECVRGTTV	7a.iORF1	8	0.14	HLA-B*49:01;	0.16178
FVLAAVYRI	M.ext	8	0.12	HLA-A*02:06;	0.13985
FLYIIKLIF	M.ext	8	0.38	HLA-B*46:01;	0.12772
RIAGHHLGR	M.ext	8	0.02	HLA-A*74:01;	0.11919
ITLATCELY	7a.iORF1	8	0.16	HLA-A*29:02;	0.10084
LWPVTLACF	M.ext	8	0.21	HLA-A*24:02;	0.06682
YIIKLIFLW	M.ext	8	0.14	HLA-A*32:01;	0.033
FACPDGVKH	7a.iORF1	8	0.36	HLA-C*12:02;	-0.06632
VQELYSPIF	7a.iORF1	8	0.18	HLA-B*13:01;	-0.06959
SVSPKLFIR	7a.iORF1	8	0.01	HLA-A*74:01;HLA-A*33:03;HLA-A*31:01;	-0.10874
ARTRSMWSF	M.ext	8	0.01	HLA-B*27:02;	-0.17144
CMLSALTQY	1a.uORF1.ext	8	0.09	HLA-A*29:02;	-0.17733
KRTLKSVWL	1a.uORF1.ext	8	0.17	HLA-C*07:01;	-0.20003
SLNMARKTL	N.iORF2	8	0.26	HLA-B*08:01;	-0.2513
SLNMARKTL	N.iORF1 (ORF9b)	8	0.26	HLA-B*08:01;	-0.2513
ELKKLLEQW	M.ext	8	0.06	HLA-A*25:01;	-0.29142
FLIVAAIVF	7a.iORF1	7	0.25	HLA-B*46:01;	0.29611
ELPDEFVVV	N.iORF2	7	0.13	HLA-A*68:02;	0.28538
ELPDEFVVV	N.iORF1 (ORF9b)	7	0.13	HLA-A*68:02;	0.28538
LVIGAVILR	M.ext	7	0.03	HLA-A*68:01;	0.2601
LPKEITVAT	M.ext	7	0.01	HLA-B*55:01;HLA-B*56:01;	0.25459
NRNRFLYII	M.ext	7	0.2	HLA-C*06:02;	0.22818
EELPDEFVV	N.iORF2	7	0.28	HLA-B*18:01;	0.22401
EELPDEFVV	N.iORF1 (ORF9b)	7	0.28	HLA-B*18:01;	0.22401
LSYFIASFR	M.ext	7	0.15	HLA-A*74:01;	0.21181
LALHFLLFF	3a.iORF1 (ORF3c)	7	0.4	HLA-B*58:01;	0.19155
TTEELPDEF	N.iORF2	7	0.15	HLA-A*01:01;	0.18923
TTEELPDEF	N.iORF1 (ORF9b)	7	0.15	HLA-A*01:01;	0.18923
QVDVVNFNL	10.iORF	7	0.22	HLA-C*05:01;	0.17787
GPKVYPIIL	N.iORF2	7	0.08	HLA-B*07:02;	0.14758
GPKVYPIIL	N.iORF1 (ORF9b)	7	0.08	HLA-B*07:02;	0.14758
WSFNPETNI	M.ext	7	0.32	HLA-B*52:01;	0.14392
QILFALLQR	3a.iORF1 (ORF3c)	7	0.18	HLA-A*74:01;	0.06482
LRGLITLSY	S.iORF2	7	0.04	HLA-B*27:02;	0.05996
LRGLITLSY	S.iORF1	7	0.04	HLA-B*27:02;	0.05996
KDLPKEITV	M.ext	7	0.02	HLA-B*37:01;	0.00449
VYQLRARSV	7a.iORF1	7	0.17	HLA-C*14:02;	-0.01451
EGNSPFHPL	7a.iORF1	7	0.38	HLA-A*68:02;	-0.04835
LVDPQIQLA	N.iORF2	7	0.21	HLA-A*02:06;	-0.09572
LVDPQIQLA	N.iORF1 (ORF9b)	7	0.21	HLA-A*02:06;	-0.09572
TSRTLSYYK	M.ext	7	0.03	HLA-A*30:01;	-0.11595
MSLGPMVLR	S.iORF2	7	0.02	HLA-A*74:01;HLA-A*33:03;	-0.11724
MSLGPMVLR	S.iORF1	7	0.02	HLA-A*74:01;HLA-A*33:03;	-0.11724
KPHSLSDGL	3a.iORF1 (ORF3c)	7	0.07	HLA-B*07:02;	-0.28398
MLLGSMLYM	S.iORF1	7	0.27	HLA-A*02:01;	-0.30742
ARSVSPKLF	7a.iORF1	7	0.03	HLA-C*07:01;	-0.37218
SPIFLIVAA	7a.iORF1	6	0.01	HLA-B*55:01;HLA-B*56:01;	0.33318
LPDEFVVVT	N.iORF2	6	0.24	HLA-B*35:03;HLA-B*56:01;	0.31977
LPDEFVVVT	N.iORF1 (ORF9b)	6	0.24	HLA-B*35:03;HLA-B*56:01;	0.31977
NLDYIINLI	6.iORF	6	0.29	HLA-C*05:01;	0.24642
KLLEQWNLV	M.ext	6	0.03	HLA-A*02:01;	0.18092
RFRPGVTER	1a.uORF2.ext	6	0.01	HLA-A*31:01;	0.16876
ANRNRFLYI	M.ext	6	0.52	HLA-E*01:01;HLA-E*01:03;	0.15937
AVILRGHLR	M.ext	6	0.06	HLA-A*31:01;	0.13516
NSRNYIAQV	10.iORF	6	0.4	HLA-C*12:03;HLA-C*15:02;	0.09731
EMHPALRLV	N.iORF1 (ORF9b)	6	0.23	HLA-B*52:01;	0.0642
QRVAGDSGF	M.ext	6	0.16	HLA-B*27:02;	-0.01317
ITLCFTLKR	7a.iORF1	6	0.37	HLA-A*74:01;	-0.04267
ITLCFTLKR	7a.iORF3	6	0.37	HLA-A*74:01	-0.04267
LAVVVCNSL	3a.iORF2	6	0.31	HLA-C*03:03;HLA-C*03:04;	-0.05773
GLITLSYHL	S.iORF2	6	0.06	HLA-A*02:01;	-0.06849
GLITLSYHL	S.iORF1	6	0.06	HLA-A*02:01;	-0.06849
GVKHVYQLR	7a.iORF1	6	0.03	HLA-A*31:01;	-0.10497
TSNSSIFCR	1a.uORF2.ext	6	0.13	HLA-A*33:03;	-0.13709
DGVKHVYQL	7a.iORF1	6	0.09	HLA-B*08:01;	-0.20404
TVEELKKLL	M.ext	6	0.6	HLA-C*17:01;	-0.26903
TLSYHLMMV	S.iORF2	6	0.13	HLA-A*02:01;	-0.28716
TLSYHLMMV	S.iORF1	6	0.13	HLA-A*02:01;	-0.28716
TVSSVLQPI	1a.uORF2.ext	6	0.05	HLA-A*68:02;	-0.29465
KLIFLWLLW	M.ext	5	0.07	HLA-A*32:01;	0.34287
HFLLFFRAL	3a.iORF1 (ORF3c)	5	0.21	HLA-C*14:02;	0.27598
ALHFLLFFR	3a.iORF1 (ORF3c)	5	0.09	HLA-A*74:01;	0.27426
VIGFLFLTW	M.ext	5	0.19	HLA-A*32:01;	0.24152
IASFRLFAR	M.ext	5	0.11	HLA-A*33:01;	0.22572
LAAVYRINW	M.ext	5	0.06	HLA-B*57:01;	0.2079
MVFILLPLR	S.iORF2	5	0.1	HLA-A*33:03;	0.13484
MVFILLPLR	S.iORF1	5	0.1	HLA-A*33:03;	0.13484
RFCPGVTER	1a.uORF2	5	0.04	HLA-A*31:01	0.13446
NSLLTPFAR	3a.iORF2	5	0.06	HLA-A*33:03;	0.13426
GTILTRPLL	M.ext	5	0.44	HLA-C*15:02;	0.10272
HLMMVFILL	S.iORF2	5	0.58	HLA-E*01:01;HLA-E*01:03;	0.02254
HLMMVFILL	S.iORF1	5	0.58	HLA-E*01:01;HLA-E*01:03;	0.02254
KAFQLTPIA	N.iORF2	5	0.4	HLA-B*55:01;	0.01558
KAFQLTPIA	N.iORF1 (ORF9b)	5	0.4	HLA-B*55:01;	0.01558
RPLLESELV	M.ext	5	0.52	HLA-B*56:01;	0.00503
ALLQRYRYK	3a.iORF1 (ORF3c)	5	0.05	HLA-A*03:01;	-0.03172
MACLVGLMW	M.ext	5	0.06	HLA-B*58:01;	-0.06852
MRTFKVSIW	6.iORF	5	0.14	HLA-B*27:02;	-0.1026
VGPKVYPII	N.iORF2	5	0.13	HLA-E*01:01;HLA-E*01:03;	-0.11548
VGPKVYPII	N.iORF1 (ORF9b)	5	0.13	HLA-E*01:01;HLA-E*01:03;	-0.11548
IMKLVTPKR	7b.iORF2	5	0.06	HLA-A*31:01	-0.13978
GTITVEELK	M.ext	4	0.09	HLA-A*11:01;	0.29473
TKLATTEEL	N.iORF2	4	0.11	HLA-B*39:01;	0.25311
TKLATTEEL	N.iORF1 (ORF9b)	4	0.11	HLA-B*39:01;	0.25311
LLFFRALPK	3a.iORF1 (ORF3c)	4	0.07	HLA-A*03:01;	0.22719
SFRLFARTR	M.ext	4	0.12	HLA-A*33:01;	0.22283
LESELVIGA	M.ext	4	0.05	HLA-B*50:01;	0.20723
ACFVLAAVY	M.ext	4	0.63	HLA-A*30:02;	0.16271
LLQFAYANR	M.ext	4	0.62	HLA-A*33:03;	0.14406
LATCELYHY	7a.iORF1	4	0.51	HLA-B*35:01;	0.06119
VSSVLQPII	1a.uORF2.ext	4	0.58	HLA-C*15:02;	-0.0636
DQNNVGPKV	N.iORF2	4	0.16	HLA-B*52:01;	-0.07187
DQNNVGPKV	N.iORF1 (ORF9b)	4	0.16	HLA-B*52:01;	-0.07187
KTLNSLEDK	N.iORF2	4	0.13	HLA-A*11:01;	-0.08419
KTLNSLEDK	N.iORF1 (ORF9b)	4	0.13	HLA-A*11:01;	-0.08419
ALTCFSTQF	7a.iORF1	4	0.64	HLA-B*15:25;	-0.1183
DIKDLPKEI	M.ext	4	0.46	HLA-B*51:01;	-0.19242
IIMKLVTPK	7b.iORF2	4	0.13	HLA-A*03:01	-0.21966
TSTLQGCSL	3a.iORF2	4	0.38	HLA-C*03:03;HLA-C*03:04;	-0.22162
SPLSLNMAR	N.iORF2	4	0.53	HLA-A*33:01;	-0.3123
SPLSLNMAR	N.iORF1 (ORF9b)	4	0.53	HLA-A*33:01;	-0.3123
SRYRIGNYK	M.ext	3	0.07	HLA-B*27:05;	0.20476
TEELPDEFV	N.iORF2	3	0.64	HLA-B*49:01;	0.18432
TEELPDEFV	N.iORF1 (ORF9b)	3	0.64	HLA-B*49:01;	0.18432
STSRFRPGV	1a.uORF2.ext	3	0.19	HLA-A*68:02;	0.17154
KKLLEQWNL	M.ext	3	0.16	HLA-B*48:01;	0.15686
LLLALHFLL	3a.iORF1 (ORF3c)	3	0.35	HLA-A*02:01;	0.14774
VFITLCFTL	7a.iORF1	3	0.29	HLA-A*23:01;	0.14219
VFITLCFTL	7a.iORF3	3	0.29	HLA-A*23:01	0.14219
VILRGHLRI	M.ext	3	0.55	HLA-A*32:01;	0.13281
LTPFARCCW	3a.iORF2	3	0.53	HLA-B*58:02;	0.12402
WLSYFIASF	M.ext	3	0.72	HLA-B*15:02;	0.11822
AFQLTPIAV	N.iORF2	3	0.32	HLA-C*14:02;	0.11378
AFQLTPIAV	N.iORF1 (ORF9b)	3	0.32	HLA-C*14:02;	0.11378
GLLLALHFL	3a.iORF1 (ORF3c)	3	0.13	HLA-A*02:01;	0.1086
DSGFAAYSR	M.ext	3	0.18	HLA-A*33:01;	0.10395
QFAYANRNR	M.ext	3	0.2	HLA-A*33:03;	0.08089
AVTILLCLY	M.iORF	3	0.22	HLA-A*29:02	0.0733
LTWICLLQF	M.ext	3	0.66	HLA-B*57:01;	0.06584
GLMWLSYFI	M.ext	3	0.33	HLA-A*02:01;	0.06464
IINLIIKNL	6.iORF	3	0.77	HLA-A*32:01;	0.05584
FAFACPDGV	7a.iORF1	3	0.57	HLA-A*02:06;	0.05295
SSRVPDLLV	E.iORF	3	0.17	HLA-C*15:02	0.05258
NYIAQVDVV	10.iORF	3	0.68	HLA-C*14:02;	0.05147
NSSRVPDLL	E.iORF	3	0.88	HLA-C*15:02	0.04038
SNSSIFCRL	1a.uORF2.ext	3	0.68	HLA-C*15:02;	0.00437
ALRLVDPQI	N.iORF2	3	0.17	HLA-B*13:02;	-0.01032
ALRLVDPQI	N.iORF1 (ORF9b)	3	0.17	HLA-B*13:02;	-0.01032
MADSNGTIT	M.ext	3	0.45	HLA-C*08:02;	-0.02315
IAMACLVGL	M.ext	3	0.71	HLA-C*03:03;HLA-C*03:04;	-0.02593
GFAAYSRYR	M.ext	3	0.38	HLA-A*31:01;	-0.06574
LFALLQRYR	3a.iORF1 (ORF3c)	3	0.11	HLA-A*33:01;	-0.07678
VDPQIQLAV	N.iORF2	3	0.24	HLA-B*37:01;	-0.0861
VDPQIQLAV	N.iORF1 (ORF9b)	3	0.24	HLA-B*37:01;	-0.0861
EVQELYSPI	7a.iORF1	3	0.12	HLA-A*68:02;	-0.09723
TPIAVQMTK	N.iORF2	3	0.49	HLA-B*55:01;	-0.11179
TPIAVQMTK	N.iORF1 (ORF9b)	3	0.49	HLA-B*55:01;	-0.11179
EEVQELYSP	7a.iORF1	3	0.35	HLA-B*50:01;	-0.11588
YHLMMVFIL	S.iORF2	3	0.14	HLA-B*39:01;	-0.13588
YHLMMVFIL	S.iORF1	3	0.14	HLA-B*39:01;	-0.13588
LEDKAFQLT	N.iORF2	3	0.57	HLA-B*50:01;	-0.16574
LEDKAFQLT	N.iORF1 (ORF9b)	3	0.57	HLA-B*50:01;	-0.16574
YYKLGASQR	M.ext	3	0.09	HLA-A*33:01;	-0.21863
VWLSLGCML	1a.uORF1.ext	3	0.6	HLA-A*23:01;	-0.29707
LYMSLGPMV	S.iORF1	3	0.32	HLA-A*24:02;	-0.31433
KEPCSSGTY	7a.iORF1	3	0.61	HLA-B*44:02;	-0.3234
DHSSSSDNI	M.ext	3	0.04	HLA-B*38:01;	-0.52206
LDYIINLII	6.iORF	2	0.85	HLA-B*52:01;	0.32463
AAVYRINWI	M.ext	2	0.78	HLA-C*15:02;	0.30932
YPIILRLGS	N.iORF2	2	0.19	HLA-B*56:01;	0.22548
YPIILRLGS	N.iORF1 (ORF9b)	2	0.19	HLA-B*56:01;	0.22548
FLFGTLILA	M.ext	2	0.08	HLA-A*02:01;	0.2053
VPLHGTILT	M.ext	2	0.26	HLA-B*56:01;	0.20433
SRFRPGVTE	1a.uORF2.ext	2	0.5	HLA-B*27:05;	0.1687
CVRGTTVLL	7a.iORF1	2	0.69	HLA-A*30:01;	0.1536
SIWNLDYII	6.iORF	2	0.65	HLA-B*13:02;	0.15011
ADSNGTITV	M.ext	2	0.26	HLA-B*37:01;	0.14433
SPKLFIRQE	7a.iORF1	2	0.47	HLA-B*55:01;	0.13412
TRMENAVGR	N.iORF2	2	0.14	HLA-B*27:05;	0.12892
TRMENAVGR	N.iORF1 (ORF9b)	2	0.14	HLA-B*27:05;	0.12892
LLLQILFAL	3a.iORF1 (ORF3c)	2	0.3	HLA-A*02:01;	0.12066
VRGTTVLLK	7a.iORF1	2	0.22	HLA-B*27:05;	0.11088
CFVLAAVYR	M.ext	2	0.32	HLA-A*33:01;	0.10985
WPVTLACFV	M.ext	2	0.76	HLA-B*56:01;	0.10139
HPALRLVDP	N.iORF2	2	0.32	HLA-B*55:01;	0.0893
HPALRLVDP	N.iORF1 (ORF9b)	2	0.32	HLA-B*55:01;	0.0893
FIASFRLFA	M.ext	2	0.76	HLA-A*68:02;	0.06799
SMWSFNPET	M.ext	2	0.32	HLA-A*02:01;	0.06248
RFLYIIKLI	M.ext	2	0.29	HLA-A*23:01;	0.05908
GPMVLRGLI	S.iORF2	2	0.23	HLA-B*07:02;	0.04458
GPMVLRGLI	S.iORF1	2	0.23	HLA-B*07:02;	0.04458
DGLLLALHF	3a.iORF1 (ORF3c)	2	0.62	HLA-B*51:01;	0.02081
SVLQPIIST	1a.uORF2.ext	2	0.34	HLA-A*02:06;	0.00998
SLSDGLLLA	3a.iORF1 (ORF3c)	2	0.08	HLA-A*02:01;	-0.02466
ELYHYQECV	7a.iORF1	2	0.38	HLA-A*68:02;	-0.02829
YEGNSPFHP	7a.iORF1	2	0.34	HLA-B*50:01;	-0.04935
HPLADNKFA	7a.iORF1	2	0.16	HLA-B*56:01;	-0.06232
SKSLTENKY	6.iORF	2	0.66	HLA-A*30:02;	-0.06427
LVGLMWLSY	M.ext	2	0.27	HLA-A*29:02;	-0.06867
LADNKFALT	7a.iORF1	2	0.84	HLA-C*05:01;	-0.07257
AMADSNGTI	M.ext	2	0.49	HLA-B*13:02;	-0.08089
QNNVGPKVY	N.iORF2	2	0.83	HLA-A*30:02;	-0.09588
QNNVGPKVY	N.iORF1 (ORF9b)	2	0.83	HLA-A*30:02;	-0.09588
IAIAMACLV	M.ext	2	0.65	HLA-B*51:01;	-0.10358
LSKSLTENK	6.iORF	2	0.19	HLA-A*30:01;	-0.13001
NLIIKNLSK	6.iORF	2	0.53	HLA-A*03:01;	-0.14499
YKLGASQRV	M.ext	2	0.33	HLA-C*06:02;	-0.15465
NVGPKVYPI	N.iORF2	2	0.33	HLA-A*68:02;	-0.1809
NVGPKVYPI	N.iORF1 (ORF9b)	2	0.33	HLA-A*68:02;	-0.1809
VQMTKLATT	N.iORF2	2	0.76	HLA-A*02:06;	-0.18268
VQMTKLATT	N.iORF1 (ORF9b)	2	0.76	HLA-A*02:06;	-0.18268
SYHLMMVFI	S.iORF2	2	0.27	HLA-A*23:01;	-0.23372
SYHLMMVFI	S.iORF1	2	0.27	HLA-A*23:01;	-0.23372
YRYKPHSLS	3a.iORF1 (ORF3c)	2	0.7	HLA-C*06:02;	-0.34465
RINWITGGI	M.ext	1	0.73	HLA-A*32:01;	0.43533
DYIINLIIK	6.iORF	1	0.61	HLA-A*33:01;	0.35046
RNRFLYIIK	M.ext	1	0.17	HLA-A*30:01;	0.3104
NWITGGIAI	M.ext	1	0.47	HLA-C*14:02;	0.28234
WLLWPVTLA	M.ext	1	0.89	HLA-A*02:01;	0.27363
AIVFITLCF	7a.iORF1	1	0.84	HLA-A*32:01;	0.25648
ESELVIGAV	M.ext	1	0.56	HLA-A*68:02;	0.23828
PLHGTILTR	M.ext	1	0.81	HLA-A*74:01;	0.221
DEFVVVTVK	N.iORF2	1	0.18	HLA-B*18:01;	0.21548
DEFVVVTVK	N.iORF1 (ORF9b)	1	0.18	HLA-B*18:01;	0.21548
LVFLFGTLI	M.ext	1	0.52	HLA-B*52:01;	0.19902
ECVRGTTVL	7a.iORF1	1	0.74	HLA-B*35:03;	0.1919
QTTQGRWAI	8.iORF	1	0.59	HLA-A*68:02	0.18756
NSSIFCRLL	1a.uORF2.ext	1	0.79	HLA-C*16:01;	0.18067
LFGTLILAM	M.ext	1	0.48	HLA-C*14:02;	0.17804
LLWPVTLAC	M.ext	1	0.63	HLA-A*02:01;	0.15098
PETNILLNV	M.ext	1	0.57	HLA-B*49:01;	0.11211
TITVEELKK	M.ext	1	0.87	HLA-A*11:01;	0.11053
LNVPLHGTI	M.ext	1	0.28	HLA-B*52:01;	0.07317
STSRFCPGV	1a.uORF2	1	0.4	HLA-A*68:02	0.07207
SRFCPGVTE	1a.uORF2	1	0.98	HLA-B*27:05	0.06237
MLLLQILFA	3a.iORF1 (ORF3c)	1	0.62	HLA-A*02:01;	0.05676
DKAFQLTPI	N.iORF2	1	0.5	HLA-B*14:02;	0.03354
DKAFQLTPI	N.iORF1 (ORF9b)	1	0.5	HLA-B*14:02;	0.03354
LELQDHNET	7b.iORF1	1	0.62	HLA-B*50:01;	-0.01507
TLCFTLKRK	7a.iORF1	1	0.57	HLA-A*03:01;	-0.0241
TLCFTLKRK	7a.iORF3	1	0.57	HLA-A*03:01	-0.0241
WICLLQFAY	M.ext	1	0.44	HLA-A*29:02;	-0.02684
LYHYQECVR	7a.iORF1	1	0.94	HLA-A*33:01;	-0.03315
TYEGNSPFH	7a.iORF1	1	0.87	HLA-C*14:02;	-0.03639
ADNKFALTC	7a.iORF1	1	0.51	HLA-B*37:01;	-0.05495
ACPDGVKHV	7a.iORF1	1	0.24	HLA-C*01:02;	-0.07252
LDEEQPMEI	6.iORF	1	0.54	HLA-B*37:01;	-0.07969
LGPMVLRGL	S.iORF2	1	0.18	HLA-C*01:02;	-0.08706
LGPMVLRGL	S.iORF1	1	0.18	HLA-C*01:02;	-0.08706
ISEMHPALR	N.iORF1 (ORF9b)	1	0.98	HLA-A*31:01;	-0.0966
PIISTSRFR	1a.uORF2.ext	1	0.63	HLA-A*33:03;	-0.12912
CRLLTVSSV	1a.uORF2.ext	1	0.62	HLA-C*06:02;	-0.17438
TILLCLYSK	M.iORF	1	0.78	HLA-A*11:01	-0.17748
PHSLSDGLL	3a.iORF1 (ORF3c)	1	0.35	HLA-B*38:01;	-0.18296
RTRSMWSFN	M.ext	1	0.58	HLA-A*30:01;	-0.18338
LRARSVSPK	7a.iORF1	1	0.87	HLA-B*27:05;	-0.20356
SYYKLGASQ	M.ext	1	0.79	HLA-C*14:02;	-0.26074
MLYMSLGPM	S.iORF1	1	0.81	HLA-B*15:02;	-0.32732
EELKKLLEQ	M.ext	1	0.51	HLA-B*18:01;	-0.3919

## Sheet: B
Table SD3 (B). Predicted SARS-CoV-2 CD8+ T-cell epitopes (column A) corresponding to the uORF proteins (column B). The total number (column C) of HLA class I alleles to which the epitopes bind with. Subsequently, the top (lowest) percentile rank (column D) and the corresponding HLA class I alleles (column E) are also provided. MHC-I immunogenicity score (≥ 0.25) (column F), antigenicity score (co…
Epitopes	Proteins	No. of alleles	Top percentile rank	Top allele	MHC 1 immunogenicity score	Antigenicity score	IC50(nM)
ALHFLLFFR	3a.iORF1 (ORF3c)	5	0.09	HLA-A*74:01;	0.27426	0.7293	103.69
ELPDEFVVV	N.iORF1 (ORF9b), N.iORF2	7	0.13	HLA-A*68:02;	0.28538	0.3824	130.12
FLIVAAIVF	7a.iORF1	7	0.25	HLA-B*46:01;	0.29611	0.6203	5688
GTITVEELK	M.ext	4	0.09	HLA-A*11:01;	0.29473	1.0976	31.09
HFLLFFRAL	3a.iORF1 (ORF3c)	5	0.21	HLA-C*14:02;	0.27598	0.3297	25.35
HLRIAGHHL	M.ext	11	0.15	HLA-B*08:01;	0.26692	0.2446	238.12
IIFWFSLEL	7b.iORF1	17	0.26	HLA-C*17:01;	0.2683	0.8291	180.11
ITGGIAIAM	M.ext	11	0.51	HLA-C*03:02;	0.34671	0.7715	151.05
KLFIRQEEV	7a.iORF1	12	0.04	HLA-B*13:02;	0.25628	0.0755	1151.41(24.25)
KLIFLWLLW	M.ext	5	0.07	HLA-A*32:01;	0.34287	0.4968	29.43
KVSIWNLDY	6.iORF	9	0.09	HLA-A*30:02;	0.29343	0.8195	26.48
KVYPIILRL	N.iORF1 (ORF9b), N.iORF2	59	0.01	HLA-E*01:01;HLA-E*01:03;HLA-B*52:01;HLA-C*15:02;HLA-A*02:06;HLA-A*32:01;	0.2634	0.6489	14163.13,14163.13,2224.35,57.51,32.29,15.2
LPDEFVVVT	N.iORF1 (ORF9b), N.iORF2	6	0.24	HLA-B*35:03;HLA-B*56:01;	0.31977	0.5057	2153.38,3248.8(493.13)
LPKEITVAT	M.ext	7	0.01	HLA-B*55:01;HLA-B*56:01;	0.25459	0.2798	227.7, 94.01
LVIGAVILR	M.ext	7	0.03	HLA-A*68:01;	0.2601	1.1027	8.15
SELVIGAVI	M.ext	11	0.04	HLA-B*49:01;	0.25658	0.6409	83.35
SPIFLIVAA	7a.iORF1	6	0.01	HLA-B*55:01;HLA-B*56:01;	0.33318	0.6265	58.53,20.63
TKLATTEEL	N.iORF1 (ORF9b), N.iORF2	4	0.11	HLA-B*39:01;	0.25311	0.3633	272.31
VAAIVFITL	7a.iORF1	28	0.04	HLA-C*03:03;HLA-C*03:04;	0.43202	0.8679	31.33
VFLFGTLIL	M.ext	8	0.2	HLA-C*14:02;	0.25214	-0.0272	29.28

## Sheet: C
Table SD3 (C). SARS-CoV-2 CD8+ T cell epitopes (column B) corresponding to the uORF proteins (column A) and their residue numbers (column C & D). HLA class I alleles (to which the epitopes bind with, column E) and the corresponding percentile rank value (predicted from IEDB) (column F) are given.
Proteins	Peptide	First residue no.	Last residue no.	HLA IAllele	Percentile_rank
1a.uORF2.ext	RFRPGVTER	25	33	HLA-A*31:01	0.01
7a.iORF1	CPDGVKHVY	65	73	HLA-B*35:01	0.01
7a.iORF1	IRQEEVQEL	86	94	HLA-C*07:04	0.01
7a.iORF1	IRQEEVQEL	86	94	HLA-C*07:01	0.01
7a.iORF1	IRQEEVQEL	86	94	HLA-C*07:02	0.01
7a.iORF1	IRQEEVQEL	86	94	HLA-C*06:02	0.01
7a.iORF1	RSVSPKLFI	78	86	HLA-C*15:02	0.01
7a.iORF1	SPIFLIVAA	96	104	HLA-B*55:01	0.01
7a.iORF1	SPIFLIVAA	96	104	HLA-B*56:01	0.01
7a.iORF1	SVSPKLFIR	79	87	HLA-A*74:01	0.01
7a.iORF1	SVSPKLFIR	79	87	HLA-A*33:03	0.01
7a.iORF1	SVSPKLFIR	79	87	HLA-A*31:01	0.01
M.ext	ARTRSMWSF	117	125	HLA-B*27:02	0.01
M.ext	ATSRTLSYY	184	192	HLA-A*30:02	0.01
M.ext	FAYANRNRF	50	58	HLA-C*12:03	0.01
M.ext	FAYANRNRF	50	58	HLA-B*46:01	0.01
M.ext	FAYANRNRF	50	58	HLA-C*16:01	0.01
M.ext	FAYANRNRF	50	58	HLA-C*12:02	0.01
M.ext	FAYANRNRF	50	58	HLA-C*02:02	0.01
M.ext	FAYANRNRF	50	58	HLA-C*02:09	0.01
M.ext	FAYANRNRF	50	58	HLA-C*03:02	0.01
M.ext	LPKEITVAT	177	185	HLA-B*55:01	0.01
M.ext	LPKEITVAT	177	185	HLA-B*56:01	0.01
M.ext	NRFLYIIKL	56	64	HLA-B*14:02	0.01
M.ext	NVPLHGTIL	134	142	HLA-C*01:02	0.01
M.ext	VATSRTLSY	183	191	HLA-C*12:03	0.01
M.ext	VATSRTLSY	183	191	HLA-C*02:02	0.01
M.ext	VATSRTLSY	183	191	HLA-C*02:09	0.01
M.ext	VATSRTLSY	183	191	HLA-C*12:02	0.01
M.ext	VATSRTLSY	183	191	HLA-C*03:02	0.01
M.ext	VATSRTLSY	183	191	HLA-C*16:01	0.01
M.ext	YANRNRFLY	52	60	HLA-C*16:01	0.01
M.ext	YFIASFRLF	108	116	HLA-A*23:01	0.01
N.iORF1 (ORF9b)	KVYPIILRL	40	48	HLA-E*01:01	0.01
N.iORF1 (ORF9b)	KVYPIILRL	40	48	HLA-E*01:03	0.01
N.iORF1 (ORF9b)	KVYPIILRL	40	48	HLA-B*52:01	0.01
N.iORF1 (ORF9b)	KVYPIILRL	40	48	HLA-C*15:02	0.01
N.iORF1 (ORF9b)	KVYPIILRL	40	48	HLA-A*02:06	0.01
N.iORF1 (ORF9b)	KVYPIILRL	40	48	HLA-A*32:01	0.01
N.iORF1 (ORF9b)	LRLGSPLSL	46	54	HLA-C*07:01	0.01
N.iORF1 (ORF9b)	RLVDPQIQL	13	21	HLA-E*01:01	0.01
N.iORF1 (ORF9b)	RLVDPQIQL	13	21	HLA-E*01:03	0.01
N.iORF1 (ORF9b)	RLVDPQIQL	13	21	HLA-B*13:01	0.01
N.iORF1 (ORF9b)	SEMHPALRL	6	14	HLA-B*37:01	0.01
N.iORF1 (ORF9b)	SEMHPALRL	6	14	HLA-B*40:01	0.01
N.iORF2	KVYPIILRL	33	41	HLA-E*01:01	0.01
N.iORF2	KVYPIILRL	33	41	HLA-E*01:03	0.01
N.iORF2	KVYPIILRL	33	41	HLA-B*52:01	0.01
N.iORF2	KVYPIILRL	33	41	HLA-C*15:02	0.01
N.iORF2	KVYPIILRL	33	41	HLA-A*02:06	0.01
N.iORF2	KVYPIILRL	33	41	HLA-A*32:01	0.01
N.iORF2	LRLGSPLSL	39	47	HLA-C*07:01	0.01
N.iORF2	RLVDPQIQL	6	14	HLA-E*01:01	0.01
N.iORF2	RLVDPQIQL	6	14	HLA-E*01:03	0.01
N.iORF2	RLVDPQIQL	6	14	HLA-B*13:01	0.01
3a.iORF1 (ORF3c)	ILFALLQRY	6	14	HLA-A*29:02	0.02
3a.iORF1 (ORF3c)	RYRYKPHSL	13	21	HLA-G*01:01	0.02
3a.iORF1 (ORF3c)	RYRYKPHSL	13	21	HLA-G*01:02	0.02
3a.iORF1 (ORF3c)	RYRYKPHSL	13	21	HLA-G*01:03	0.02
3a.iORF1 (ORF3c)	RYRYKPHSL	13	21	HLA-G*01:04	0.02
3a.iORF1 (ORF3c)	RYRYKPHSL	13	21	HLA-G*01:06	0.02
M.ext	ARTRSMWSF	117	125	HLA-B*27:05	0.02
M.ext	FAYANRNRF	50	58	HLA-C*03:03	0.02
M.ext	FAYANRNRF	50	58	HLA-C*03:04	0.02
M.ext	KDLPKEITV	175	183	HLA-B*37:01	0.02
M.ext	NRFLYIIKL	56	64	HLA-C*07:01	0.02
M.ext	NRFLYIIKL	56	64	HLA-C*06:02	0.02
M.ext	NRFLYIIKL	56	64	HLA-B*27:05	0.02
M.ext	RIAGHHLGR	163	171	HLA-A*74:01	0.02
M.ext	VATSRTLSY	183	191	HLA-B*46:01	0.02
M.ext	YANRNRFLY	52	60	HLA-C*02:02	0.02
M.ext	YANRNRFLY	52	60	HLA-C*02:09	0.02
M.ext	YFIASFRLF	108	116	HLA-A*24:02	0.02
M.iORF	IPVAVTILL	1	9	HLA-B*35:03	0.02
N.iORF1 (ORF9b)	KVYPIILRL	40	48	HLA-B*13:01	0.02
N.iORF1 (ORF9b)	KVYPIILRL	40	48	HLA-C*02:02	0.02
N.iORF1 (ORF9b)	KVYPIILRL	40	48	HLA-C*02:09	0.02
N.iORF1 (ORF9b)	KVYPIILRL	40	48	HLA-C*17:01	0.02
N.iORF1 (ORF9b)	LRLGSPLSL	46	54	HLA-C*06:02	0.02
N.iORF1 (ORF9b)	LRLGSPLSL	46	54	HLA-B*27:05	0.02
N.iORF1 (ORF9b)	RLVDPQIQL	13	21	HLA-B*48:01	0.02
N.iORF1 (ORF9b)	RLVDPQIQL	13	21	HLA-C*17:01	0.02
N.iORF1 (ORF9b)	RLVDPQIQL	13	21	HLA-A*02:01	0.02
N.iORF1 (ORF9b)	SEMHPALRL	6	14	HLA-B*49:01	0.02
N.iORF1 (ORF9b)	SEMHPALRL	6	14	HLA-B*44:02	0.02
N.iORF1 (ORF9b)	SEMHPALRL	6	14	HLA-B*44:03	0.02
N.iORF2	KVYPIILRL	33	41	HLA-B*13:01	0.02
N.iORF2	KVYPIILRL	33	41	HLA-C*02:02	0.02
N.iORF2	KVYPIILRL	33	41	HLA-C*02:09	0.02
N.iORF2	KVYPIILRL	33	41	HLA-C*17:01	0.02
N.iORF2	LRLGSPLSL	39	47	HLA-C*06:02	0.02
N.iORF2	LRLGSPLSL	39	47	HLA-B*27:05	0.02
N.iORF2	RLVDPQIQL	6	14	HLA-B*48:01	0.02
N.iORF2	RLVDPQIQL	6	14	HLA-C*17:01	0.02
N.iORF2	RLVDPQIQL	6	14	HLA-A*02:01	0.02
S.iORF1	MSLGPMVLR	9	17	HLA-A*74:01	0.02
S.iORF1	MSLGPMVLR	9	17	HLA-A*33:03	0.02
S.iORF2	MSLGPMVLR	1	9	HLA-A*74:01	0.02
S.iORF2	MSLGPMVLR	1	9	HLA-A*33:03	0.02
7a.iORF1	ARSVSPKLF	77	85	HLA-C*07:01	0.03
7a.iORF1	CPDGVKHVY	65	73	HLA-B*53:01	0.03
7a.iORF1	GVKHVYQLR	68	76	HLA-A*31:01	0.03
7a.iORF1	RARSVSPKL	76	84	HLA-A*30:01	0.03
7a.iORF1	RQEEVQELY	87	95	HLA-A*30:02	0.03
7a.iORF1	SVSPKLFIR	79	87	HLA-A*33:01	0.03
M.ext	ATSRTLSYY	184	192	HLA-A*01:01	0.03
M.ext	ITVATSRTL	181	189	HLA-C*03:03	0.03
M.ext	ITVATSRTL	181	189	HLA-C*03:04	0.03
M.ext	KLLEQWNLV	28	36	HLA-A*02:01	0.03
M.ext	LVIGAVILR	151	159	HLA-A*68:01	0.03
M.ext	SFNPETNIL	124	132	HLA-C*14:02	0.03
M.ext	TSRTLSYYK	185	193	HLA-A*30:01	0.03
M.ext	VATSRTLSY	183	191	HLA-B*15:02	0.03
M.ext	YFIASFRLF	108	116	HLA-C*14:02	0.03
M.iORF	IPVAVTILL	1	9	HLA-B*51:01	0.03
N.iORF1 (ORF9b)	KVYPIILRL	40	48	HLA-C*12:03	0.03
N.iORF1 (ORF9b)	KVYPIILRL	40	48	HLA-B*13:02	0.03
N.iORF1 (ORF9b)	KVYPIILRL	40	48	HLA-A*02:01	0.03
N.iORF1 (ORF9b)	LRLGSPLSL	46	54	HLA-C*07:02	0.03
N.iORF1 (ORF9b)	RLVDPQIQL	13	21	HLA-B*13:02	0.03
N.iORF1 (ORF9b)	SEMHPALRL	6	14	HLA-B*40:02	0.03
N.iORF2	KVYPIILRL	33	41	HLA-C*12:03	0.03
N.iORF2	KVYPIILRL	33	41	HLA-B*13:02	0.03
N.iORF2	KVYPIILRL	33	41	HLA-A*02:01	0.03
N.iORF2	LRLGSPLSL	39	47	HLA-C*07:02	0.03
N.iORF2	RLVDPQIQL	6	14	HLA-B*13:02	0.03
S.iORF1	MSLGPMVLR	9	17	HLA-A*68:01	0.03
S.iORF2	MSLGPMVLR	1	9	HLA-A*68:01	0.03
1a.uORF2	RFCPGVTER	5	13	HLA-A*31:01	0.04
1a.uORF2.ext	RFRPGVTER	25	33	HLA-A*30:01	0.04
3a.iORF1 (ORF3c)	ILFALLQRY	6	14	HLA-A*30:02	0.04
3a.iORF1 (ORF3c)	LSDGLLLAL	21	29	HLA-C*08:01	0.04
3a.iORF1 (ORF3c)	RYRYKPHSL	13	21	HLA-C*07:04	0.04
7a.iORF1	IRQEEVQEL	86	94	HLA-B*39:01	0.04
7a.iORF1	KLFIRQEEV	83	91	HLA-B*13:02	0.04
7a.iORF1	RQEEVQELY	87	95	HLA-B*15:01	0.04
7a.iORF1	VAAIVFITL	102	110	HLA-C*03:03	0.04
7a.iORF1	VAAIVFITL	102	110	HLA-C*03:04	0.04
M.ext	DHSSSSDNI	222	230	HLA-B*38:01	0.04
M.ext	KLLEQWNLV	28	36	HLA-B*13:02	0.04
M.ext	NRFLYIIKL	56	64	HLA-B*39:01	0.04
M.ext	NRFLYIIKL	56	64	HLA-B*27:02	0.04
M.ext	RIAGHHLGR	163	171	HLA-A*31:01	0.04
M.ext	SELVIGAVI	149	157	HLA-B*49:01	0.04
M.ext	SRTLSYYKL	186	194	HLA-C*07:01	0.04
M.ext	SSSDNIALL	225	233	HLA-C*17:01	0.04
M.ext	SYFIASFRL	107	115	HLA-A*23:01	0.04
M.ext	YANRNRFLY	52	60	HLA-C*12:02	0.04
M.ext	YANRNRFLY	52	60	HLA-C*03:02	0.04
M.ext	YANRNRFLY	52	60	HLA-A*29:02	0.04
N.iORF1 (ORF9b)	KVYPIILRL	40	48	HLA-C*06:02	0.04
N.iORF1 (ORF9b)	KVYPIILRL	40	48	HLA-A*30:01	0.04
N.iORF1 (ORF9b)	LRLGSPLSL	46	54	HLA-B*14:02	0.04
N.iORF1 (ORF9b)	LRLGSPLSL	46	54	HLA-B*39:01	0.04
N.iORF1 (ORF9b)	RLVDPQIQL	13	21	HLA-A*02:06	0.04
N.iORF1 (ORF9b)	SEMHPALRL	6	14	HLA-B*13:01	0.04
N.iORF1 (ORF9b)	SLEDKAFQL	63	71	HLA-A*02:01	0.04
N.iORF2	KVYPIILRL	33	41	HLA-C*06:02	0.04
N.iORF2	KVYPIILRL	33	41	HLA-A*30:01	0.04
N.iORF2	LRLGSPLSL	39	47	HLA-B*14:02	0.04
N.iORF2	LRLGSPLSL	39	47	HLA-B*39:01	0.04
N.iORF2	RLVDPQIQL	6	14	HLA-A*02:06	0.04
N.iORF2	SLEDKAFQL	56	64	HLA-A*02:01	0.04
S.iORF1	LRGLITLSY	16	24	HLA-B*27:02	0.04
S.iORF1	MSLGPMVLR	9	17	HLA-A*31:01	0.04
S.iORF2	LRGLITLSY	8	16	HLA-B*27:02	0.04
S.iORF2	MSLGPMVLR	1	9	HLA-A*31:01	0.04
1a.uORF2.ext	QPIISTSRF	18	26	HLA-B*53:01	0.05
1a.uORF2.ext	QPIISTSRF	18	26	HLA-B*35:01	0.05
1a.uORF2.ext	TVSSVLQPI	12	20	HLA-A*68:02	0.05
3a.iORF1 (ORF3c)	ALLQRYRYK	9	17	HLA-A*03:01	0.05
3a.iORF1 (ORF3c)	ILFALLQRY	6	14	HLA-B*15:25	0.05
3a.iORF1 (ORF3c)	RYRYKPHSL	13	21	HLA-C*14:02	0.05
7a.iORF1	ARSVSPKLF	77	85	HLA-C*06:02	0.05
7a.iORF1	KLFIRQEEV	83	91	HLA-A*02:01	0.05
7a.iORF1	RQEEVQELY	87	95	HLA-B*15:25	0.05
M.ext	ARTRSMWSF	117	125	HLA-C*07:01	0.05
M.ext	LESELVIGA	147	155	HLA-B*50:01	0.05
M.ext	NRFLYIIKL	56	64	HLA-C*07:02	0.05
M.ext	RLFARTRSM	114	122	HLA-A*32:01	0.05
M.ext	SRTLSYYKL	186	194	HLA-C*06:02	0.05
M.ext	SSDNIALLV	226	234	HLA-C*15:02	0.05
M.ext	SYFIASFRL	107	115	HLA-A*24:02	0.05
M.ext	VATSRTLSY	183	191	HLA-B*15:25	0.05
M.ext	YANRNRFLY	52	60	HLA-C*12:03	0.05
M.iORF	IPVAVTILL	1	9	HLA-B*53:01	0.05
N.iORF1 (ORF9b)	KVYPIILRL	40	48	HLA-C*07:01	0.05
N.iORF1 (ORF9b)	KVYPIILRL	40	48	HLA-G*01:01	0.05
N.iORF1 (ORF9b)	KVYPIILRL	40	48	HLA-G*01:02	0.05
N.iORF1 (ORF9b)	KVYPIILRL	40	48	HLA-G*01:03	0.05
N.iORF1 (ORF9b)	KVYPIILRL	40	48	HLA-G*01:04	0.05
N.iORF1 (ORF9b)	KVYPIILRL	40	48	HLA-G*01:06	0.05
N.iORF1 (ORF9b)	KVYPIILRL	40	48	HLA-C*12:02	0.05
N.iORF1 (ORF9b)	LRLGSPLSL	46	54	HLA-B*27:02	0.05
N.iORF1 (ORF9b)	MARKTLNSL	56	64	HLA-C*12:03	0.05
N.iORF1 (ORF9b)	MARKTLNSL	56	64	HLA-C*03:03	0.05
N.iORF1 (ORF9b)	MARKTLNSL	56	64	HLA-C*03:04	0.05
N.iORF1 (ORF9b)	RLVDPQIQL	13	21	HLA-A*32:01	0.05
N.iORF1 (ORF9b)	SLEDKAFQL	63	71	HLA-C*07:04	0.05
N.iORF2	KVYPIILRL	33	41	HLA-C*07:01	0.05
N.iORF2	KVYPIILRL	33	41	HLA-G*01:01	0.05
N.iORF2	KVYPIILRL	33	41	HLA-G*01:02	0.05
N.iORF2	KVYPIILRL	33	41	HLA-G*01:03	0.05
N.iORF2	KVYPIILRL	33	41	HLA-G*01:04	0.05
N.iORF2	KVYPIILRL	33	41	HLA-G*01:06	0.05
N.iORF2	KVYPIILRL	33	41	HLA-C*12:02	0.05
N.iORF2	LRLGSPLSL	39	47	HLA-B*27:02	0.05
N.iORF2	MARKTLNSL	49	57	HLA-C*12:03	0.05
N.iORF2	MARKTLNSL	49	57	HLA-C*03:03	0.05
N.iORF2	MARKTLNSL	49	57	HLA-C*03:04	0.05
N.iORF2	RLVDPQIQL	6	14	HLA-A*32:01	0.05
N.iORF2	SLEDKAFQL	56	64	HLA-C*07:04	0.05
S.iORF1	FILLPLRSL	30	38	HLA-C*03:03	0.05
S.iORF1	FILLPLRSL	30	38	HLA-C*03:04	0.05
S.iORF2	FILLPLRSL	22	30	HLA-C*03:03	0.05
S.iORF2	FILLPLRSL	22	30	HLA-C*03:04	0.05
3a.iORF1 (ORF3c)	FALLQRYRY	8	16	HLA-C*03:02	0.06
3a.iORF1 (ORF3c)	LSDGLLLAL	21	29	HLA-C*17:01	0.06
3a.iORF1 (ORF3c)	RYRYKPHSL	13	21	HLA-C*07:02	0.06
3a.iORF2	NSLLTPFAR	21	29	HLA-A*33:03	0.06
7a.iORF1	IRQEEVQEL	86	94	HLA-B*14:02	0.06
7a.iORF1	QELYSPIFL	92	100	HLA-B*40:01	0.06
7a.iORF1	RQEEVQELY	87	95	HLA-B*13:01	0.06
7a.iORF1	SVSPKLFIR	79	87	HLA-A*68:01	0.06
7b.iORF2	IMKLVTPKR	2	10	HLA-A*31:01	0.06
M.ext	AVILRGHLR	155	163	HLA-A*31:01	0.06
M.ext	AYANRNRFL	51	59	HLA-C*14:02	0.06
M.ext	ELKKLLEQW	25	33	HLA-A*25:01	0.06
M.ext	LAAVYRINW	80	88	HLA-B*57:01	0.06
M.ext	MACLVGLMW	97	105	HLA-B*58:01	0.06
M.ext	RLFARTRSM	114	122	HLA-B*08:01	0.06
M.ext	SSSDNIALL	225	233	HLA-C*15:02	0.06
M.ext	VATSRTLSY	183	191	HLA-A*30:02	0.06
M.ext	VATSRTLSY	183	191	HLA-B*35:01	0.06
M.ext	YANRNRFLY	52	60	HLA-B*46:01	0.06
N.iORF1 (ORF9b)	KVYPIILRL	40	48	HLA-C*07:04	0.06
N.iORF1 (ORF9b)	LRLGSPLSL	46	54	HLA-C*07:04	0.06
N.iORF1 (ORF9b)	MARKTLNSL	56	64	HLA-B*08:01	0.06
N.iORF1 (ORF9b)	RLVDPQIQL	13	21	HLA-G*01:01	0.06
N.iORF1 (ORF9b)	RLVDPQIQL	13	21	HLA-G*01:02	0.06
N.iORF1 (ORF9b)	RLVDPQIQL	13	21	HLA-G*01:03	0.06
N.iORF1 (ORF9b)	RLVDPQIQL	13	21	HLA-G*01:04	0.06
N.iORF1 (ORF9b)	RLVDPQIQL	13	21	HLA-G*01:06	0.06
N.iORF2	KVYPIILRL	33	41	HLA-C*07:04	0.06
N.iORF2	LRLGSPLSL	39	47	HLA-C*07:04	0.06
N.iORF2	MARKTLNSL	49	57	HLA-B*08:01	0.06
N.iORF2	RLVDPQIQL	6	14	HLA-G*01:01	0.06
N.iORF2	RLVDPQIQL	6	14	HLA-G*01:02	0.06
N.iORF2	RLVDPQIQL	6	14	HLA-G*01:03	0.06
N.iORF2	RLVDPQIQL	6	14	HLA-G*01:04	0.06
N.iORF2	RLVDPQIQL	6	14	HLA-G*01:06	0.06
S.iORF1	GLITLSYHL	18	26	HLA-A*02:01	0.06
S.iORF1	MSLGPMVLR	9	17	HLA-A*33:01	0.06
S.iORF1	YMSLGPMVL	8	16	HLA-C*17:01	0.06
S.iORF2	GLITLSYHL	10	18	HLA-A*02:01	0.06
S.iORF2	MSLGPMVLR	1	9	HLA-A*33:01	0.06
3a.iORF1 (ORF3c)	FALLQRYRY	8	16	HLA-C*16:01	0.07
3a.iORF1 (ORF3c)	KPHSLSDGL	17	25	HLA-B*07:02	0.07
3a.iORF1 (ORF3c)	LLFFRALPK	32	40	HLA-A*03:01	0.07
3a.iORF1 (ORF3c)	LSDGLLLAL	21	29	HLA-C*08:02	0.07
3a.iORF1 (ORF3c)	RYRYKPHSL	13	21	HLA-A*30:01	0.07
7a.iORF1	ARSVSPKLF	77	85	HLA-B*27:02	0.07
7a.iORF1	ELYSPIFLI	93	101	HLA-A*68:02	0.07
7a.iORF1	QELYSPIFL	92	100	HLA-B*40:02	0.07
M.ext	ATSRTLSYY	184	192	HLA-A*29:02	0.07
M.ext	AYANRNRFL	51	59	HLA-G*01:01	0.07
M.ext	AYANRNRFL	51	59	HLA-G*01:02	0.07
M.ext	AYANRNRFL	51	59	HLA-G*01:03	0.07
M.ext	AYANRNRFL	51	59	HLA-G*01:04	0.07
M.ext	AYANRNRFL	51	59	HLA-G*01:06	0.07
M.ext	KLIFLWLLW	63	71	HLA-A*32:01	0.07
M.ext	KLLEQWNLV	28	36	HLA-A*02:06	0.07
M.ext	RLFARTRSM	114	122	HLA-E*01:01	0.07
M.ext	RLFARTRSM	114	122	HLA-E*01:03	0.07
M.ext	RLFARTRSM	114	122	HLA-B*15:25	0.07
M.ext	SRYRIGNYK	210	218	HLA-B*27:05	0.07
M.ext	SYFIASFRL	107	115	HLA-G*01:01	0.07
M.ext	SYFIASFRL	107	115	HLA-G*01:02	0.07
M.ext	SYFIASFRL	107	115	HLA-G*01:03	0.07
M.ext	SYFIASFRL	107	115	HLA-G*01:04	0.07
M.ext	SYFIASFRL	107	115	HLA-G*01:06	0.07
M.ext	VATSRTLSY	183	191	HLA-C*07:01	0.07
N.iORF1 (ORF9b)	KISEMHPAL	4	12	HLA-E*01:01	0.07
N.iORF1 (ORF9b)	KISEMHPAL	4	12	HLA-E*01:03	0.07
N.iORF1 (ORF9b)	KVYPIILRL	40	48	HLA-A*74:01	0.07
N.iORF1 (ORF9b)	MARKTLNSL	56	64	HLA-C*16:01	0.07
N.iORF1 (ORF9b)	MARKTLNSL	56	64	HLA-B*07:02	0.07
N.iORF2	KVYPIILRL	33	41	HLA-A*74:01	0.07
N.iORF2	MARKTLNSL	49	57	HLA-C*16:01	0.07
N.iORF2	MARKTLNSL	49	57	HLA-B*07:02	0.07
S.iORF1	YMSLGPMVL	8	16	HLA-C*07:04	0.07
1a.uORF1.ext	TLKSVWLSL	6	14	HLA-B*08:01	0.08
3a.iORF1 (ORF3c)	ILFALLQRY	6	14	HLA-B*15:02	0.08
3a.iORF1 (ORF3c)	ILFALLQRY	6	14	HLA-B*15:01	0.08
3a.iORF1 (ORF3c)	RYRYKPHSL	13	21	HLA-B*08:01	0.08
3a.iORF1 (ORF3c)	SLSDGLLLA	20	28	HLA-A*02:01	0.08
3a.iORF2	NSLLTPFAR	21	29	HLA-A*33:01	0.08
7a.iORF1	FHPLADNKF	44	52	HLA-B*38:01	0.08
7a.iORF1	GTYEGNSPF	36	44	HLA-B*15:25	0.08
7a.iORF1	IRQEEVQEL	86	94	HLA-B*38:01	0.08
7a.iORF1	RARSVSPKL	76	84	HLA-B*07:02	0.08
M.ext	EQWNLVIGF	31	39	HLA-B*13:01	0.08
M.ext	FLFGTLILA	5	13	HLA-A*02:01	0.08
M.ext	LAAVYRINW	80	88	HLA-B*58:01	0.08
M.ext	LVIGAVILR	151	159	HLA-A*33:03	0.08
M.ext	LYIIKLIFL	59	67	HLA-A*23:01	0.08
M.ext	MACLVGLMW	97	105	HLA-B*58:02	0.08
M.ext	MACLVGLMW	97	105	HLA-B*53:01	0.08
M.ext	MACLVGLMW	97	105	HLA-B*57:01	0.08
M.ext	SGFAAYSRY	204	212	HLA-A*30:02	0.08
M.ext	SSDNIALLV	226	234	HLA-C*05:01	0.08
M.ext	SSSDNIALL	225	233	HLA-E*01:01	0.08
M.ext	SSSDNIALL	225	233	HLA-E*01:03	0.08
M.ext	VATSRTLSY	183	191	HLA-A*29:02	0.08
M.ext	YANRNRFLY	52	60	HLA-A*30:02	0.08
M.ext	YANRNRFLY	52	60	HLA-B*35:01	0.08
N.iORF1 (ORF9b)	GPKVYPIIL	38	46	HLA-B*07:02	0.08
N.iORF1 (ORF9b)	KVYPIILRL	40	48	HLA-B*58:02	0.08
N.iORF1 (ORF9b)	KVYPIILRL	40	48	HLA-B*48:01	0.08
N.iORF2	GPKVYPIIL	31	39	HLA-B*07:02	0.08
N.iORF2	KVYPIILRL	33	41	HLA-B*58:02	0.08
N.iORF2	KVYPIILRL	33	41	HLA-B*48:01	0.08
S.iORF1	LRGLITLSY	16	24	HLA-C*07:01	0.08
S.iORF1	LRGLITLSY	16	24	HLA-C*07:02	0.08
S.iORF1	YMSLGPMVL	8	16	HLA-C*03:03	0.08
S.iORF1	YMSLGPMVL	8	16	HLA-C*03:04	0.08
S.iORF2	LRGLITLSY	8	16	HLA-C*07:01	0.08
S.iORF2	LRGLITLSY	8	16	HLA-C*07:02	0.08
1a.uORF1.ext	CMLSALTQY	16	24	HLA-A*29:02	0.09
3a.iORF1 (ORF3c)	ALHFLLFFR	28	36	HLA-A*74:01	0.09
3a.iORF1 (ORF3c)	LSDGLLLAL	21	29	HLA-C*05:01	0.09
3a.iORF1 (ORF3c)	RYRYKPHSL	13	21	HLA-C*07:01	0.09
6.iORF	IIKNLSKSL	18	26	HLA-B*08:01	0.09
6.iORF	KVSIWNLDY	5	13	HLA-A*30:02	0.09
6.iORF	SQLDEEQPM	32	40	HLA-B*13:01	0.09
7a.iORF1	DGVKHVYQL	67	75	HLA-B*08:01	0.09
7a.iORF1	GTYEGNSPF	36	44	HLA-A*32:01	0.09
7a.iORF1	GTYEGNSPF	36	44	HLA-B*46:01	0.09
7a.iORF1	GTYEGNSPF	36	44	HLA-B*15:01	0.09
7a.iORF1	SVSPKLFIR	79	87	HLA-A*11:01	0.09
M.ext	ARTRSMWSF	117	125	HLA-C*07:02	0.09
M.ext	FNPETNILL	125	133	HLA-C*01:02	0.09
M.ext	GTITVEELK	19	27	HLA-A*11:01	0.09
M.ext	LAAVYRINW	80	88	HLA-B*58:02	0.09
M.ext	RIAGHHLGR	163	171	HLA-A*03:01	0.09
M.ext	SFNPETNIL	124	132	HLA-C*07:04	0.09
M.ext	SFNPETNIL	124	132	HLA-C*04:01	0.09
M.ext	SYFIASFRL	107	115	HLA-C*14:02	0.09
M.ext	YYKLGASQR	191	199	HLA-A*33:01	0.09
1a.uORF1.ext	CMLSALTQY	16	24	HLA-B*15:25	0.1
3a.iORF1 (ORF3c)	FALLQRYRY	8	16	HLA-C*12:03	0.1
7a.iORF1	ARSVSPKLF	77	85	HLA-B*27:05	0.1
7a.iORF1	LYSPIFLIV	94	102	HLA-A*23:01	0.1
7a.iORF1	VAAIVFITL	102	110	HLA-C*17:01	0.1
M.ext	AGDSGFAAY	201	209	HLA-A*01:01	0.1
M.ext	AVILRGHLR	155	163	HLA-A*33:03	0.1
M.ext	RYRIGNYKL	211	219	HLA-G*01:01	0.1
M.ext	RYRIGNYKL	211	219	HLA-G*01:02	0.1
M.ext	RYRIGNYKL	211	219	HLA-G*01:03	0.1
M.ext	RYRIGNYKL	211	219	HLA-G*01:04	0.1
M.ext	RYRIGNYKL	211	219	HLA-G*01:06	0.1
M.ext	SFNPETNIL	124	132	HLA-G*01:01	0.1
M.ext	SFNPETNIL	124	132	HLA-G*01:02	0.1
M.ext	SFNPETNIL	124	132	HLA-G*01:03	0.1
M.ext	SFNPETNIL	124	132	HLA-G*01:04	0.1
M.ext	SFNPETNIL	124	132	HLA-G*01:06	0.1
M.ext	SYFIASFRL	107	115	HLA-C*07:02	0.1
M.ext	TRPLLESEL	143	151	HLA-C*07:02	0.1
M.ext	TRPLLESEL	143	151	HLA-C*06:02	0.1
M.ext	YANRNRFLY	52	60	HLA-A*01:01	0.1
M.ext	YFIASFRLF	108	116	HLA-C*07:02	0.1
M.ext	YFIASFRLF	108	116	HLA-A*29:02	0.1
M.iORF	IPVAVTILL	1	9	HLA-B*35:01	0.1
N.iORF1 (ORF9b)	KVYPIILRL	40	48	HLA-C*03:03	0.1
N.iORF1 (ORF9b)	KVYPIILRL	40	48	HLA-C*03:04	0.1
N.iORF1 (ORF9b)	MARKTLNSL	56	64	HLA-C*12:02	0.1
N.iORF1 (ORF9b)	SLEDKAFQL	63	71	HLA-B*13:01	0.1
N.iORF2	KVYPIILRL	33	41	HLA-C*03:03	0.1
N.iORF2	KVYPIILRL	33	41	HLA-C*03:04	0.1
N.iORF2	MARKTLNSL	49	57	HLA-C*12:02	0.1
N.iORF2	SLEDKAFQL	56	64	HLA-B*13:01	0.1
S.iORF1	MVFILLPLR	28	36	HLA-A*33:03	0.1
S.iORF1	MVLRGLITL	14	22	HLA-A*32:01	0.1
S.iORF1	MVLRGLITL	14	22	HLA-A*02:06	0.1
S.iORF2	MVFILLPLR	20	28	HLA-A*33:03	0.1
S.iORF2	MVLRGLITL	6	14	HLA-A*32:01	0.1
S.iORF2	MVLRGLITL	6	14	HLA-A*02:06	0.1
3a.iORF1 (ORF3c)	LFALLQRYR	7	15	HLA-A*33:01	0.11
3a.iORF1 (ORF3c)	SLSDGLLLA	20	28	HLA-A*02:06	0.11
7a.iORF1	CPDGVKHVY	65	73	HLA-B*15:02	0.11
7a.iORF1	GVKHVYQLR	68	76	HLA-A*33:03	0.11
7a.iORF1	LYSPIFLIV	94	102	HLA-A*24:02	0.11
7a.iORF1	QELYSPIFL	92	100	HLA-B*37:01	0.11
7a.iORF1	VAAIVFITL	102	110	HLA-B*52:01	0.11
7a.iORF1	VAAIVFITL	102	110	HLA-C*12:03	0.11
7b.iORF2	IMKLVTPKR	2	10	HLA-A*33:01	0.11
M.ext	AYANRNRFL	51	59	HLA-C*07:04	0.11
M.ext	FNPETNILL	125	133	HLA-E*01:01	0.11
M.ext	FNPETNILL	125	133	HLA-E*01:03	0.11
M.ext	IASFRLFAR	110	118	HLA-A*33:01	0.11
M.ext	LVIGAVILR	151	159	HLA-A*74:01	0.11
M.ext	LYIIKLIFL	59	67	HLA-A*24:02	0.11
M.ext	SRTLSYYKL	186	194	HLA-B*27:05	0.11
N.iORF1 (ORF9b)	RLVDPQIQL	13	21	HLA-C*07:04	0.11
N.iORF1 (ORF9b)	SEMHPALRL	6	14	HLA-B*48:01	0.11
N.iORF1 (ORF9b)	SLEDKAFQL	63	71	HLA-E*01:01	0.11
N.iORF1 (ORF9b)	SLEDKAFQL	63	71	HLA-E*01:03	0.11
N.iORF1 (ORF9b)	SLEDKAFQL	63	71	HLA-C*04:01	0.11
N.iORF1 (ORF9b)	TKLATTEEL	79	87	HLA-B*39:01	0.11
N.iORF2	RLVDPQIQL	6	14	HLA-C*07:04	0.11
N.iORF2	SLEDKAFQL	56	64	HLA-E*01:01	0.11
N.iORF2	SLEDKAFQL	56	64	HLA-E*01:03	0.11
N.iORF2	SLEDKAFQL	56	64	HLA-C*04:01	0.11
N.iORF2	TKLATTEEL	72	80	HLA-B*39:01	0.11
S.iORF1	LRGLITLSY	16	24	HLA-B*27:05	0.11
S.iORF1	MVFILLPLR	28	36	HLA-A*33:01	0.11
S.iORF1	YMSLGPMVL	8	16	HLA-E*01:01	0.11
S.iORF1	YMSLGPMVL	8	16	HLA-E*01:03	0.11
S.iORF2	LRGLITLSY	8	16	HLA-B*27:05	0.11
S.iORF2	MVFILLPLR	20	28	HLA-A*33:01	0.11
1a.uORF2.ext	RLLTVSSVL	9	17	HLA-B*48:01	0.12
3a.iORF1 (ORF3c)	ALLQRYRYK	9	17	HLA-A*30:01	0.12
3a.iORF1 (ORF3c)	HSLSDGLLL	19	27	HLA-C*15:02	0.12
3a.iORF1 (ORF3c)	ILFALLQRY	6	14	HLA-B*46:01	0.12
3a.iORF1 (ORF3c)	RYRYKPHSL	13	21	HLA-B*14:02	0.12
7a.iORF1	EVQELYSPI	90	98	HLA-A*68:02	0.12
7a.iORF1	RARSVSPKL	76	84	HLA-C*12:03	0.12
7a.iORF1	RARSVSPKL	76	84	HLA-C*15:02	0.12
7a.iORF1	RARSVSPKL	76	84	HLA-C*16:01	0.12
7b.iORF2	IMKLVTPKR	2	10	HLA-A*74:01	0.12
M.ext	FLFGTLILA	5	13	HLA-A*02:06	0.12
M.ext	FVLAAVYRI	78	86	HLA-A*02:06	0.12
M.ext	RLFARTRSM	114	122	HLA-B*15:01	0.12
M.ext	RYRIGNYKL	211	219	HLA-A*23:01	0.12
M.ext	RYRIGNYKL	211	219	HLA-A*24:02	0.12
M.ext	SFNPETNIL	124	132	HLA-C*07:02	0.12
M.ext	SFRLFARTR	112	120	HLA-A*33:01	0.12
M.ext	SRTLSYYKL	186	194	HLA-C*07:02	0.12
M.ext	SRTLSYYKL	186	194	HLA-B*14:02	0.12
M.iORF	IPVAVTILL	1	9	HLA-B*56:01	0.12
N.iORF1 (ORF9b)	KISEMHPAL	4	12	HLA-A*32:01	0.12
N.iORF1 (ORF9b)	KISEMHPAL	4	12	HLA-C*17:01	0.12
N.iORF1 (ORF9b)	KISEMHPAL	4	12	HLA-A*02:06	0.12
N.iORF1 (ORF9b)	KVYPIILRL	40	48	HLA-C*07:02	0.12
N.iORF1 (ORF9b)	LRLGSPLSL	46	54	HLA-B*38:01	0.12
N.iORF2	KVYPIILRL	33	41	HLA-C*07:02	0.12
N.iORF2	LRLGSPLSL	39	47	HLA-B*38:01	0.12
S.iORF1	YMSLGPMVL	8	16	HLA-C*01:02	0.12
1a.uORF2.ext	TSNSSIFCR	1	9	HLA-A*33:03	0.13
1a.uORF1.ext	CMLSALTQY	16	24	HLA-B*15:02	0.13
1a.uORF1.ext	FSKRTLKSV	2	10	HLA-C*12:03	0.13
3a.iORF1 (ORF3c)	GLLLALHFL	24	32	HLA-A*02:01	0.13
7a.iORF1	ARSVSPKLF	77	85	HLA-C*07:02	0.13
7a.iORF1	QELYSPIFL	92	100	HLA-B*49:01	0.13
7b.iORF2	IIMKLVTPK	1	9	HLA-A*03:01	0.13
M.ext	ATSRTLSYY	184	192	HLA-A*26:01	0.13
M.ext	FAYANRNRF	50	58	HLA-C*06:02	0.13
M.ext	FAYANRNRF	50	58	HLA-B*35:01	0.13
M.ext	ITVATSRTL	181	189	HLA-C*15:02	0.13
M.ext	LWLLWPVTL	67	75	HLA-A*23:01	0.13
M.ext	SRTLSYYKL	186	194	HLA-B*27:02	0.13
M.ext	YANRNRFLY	52	60	HLA-C*07:01	0.13
N.iORF1 (ORF9b)	ELPDEFVVV	86	94	HLA-A*68:02	0.13
N.iORF1 (ORF9b)	KTLNSLEDK	59	67	HLA-A*11:01	0.13
N.iORF1 (ORF9b)	MARKTLNSL	56	64	HLA-C*03:02	0.13
N.iORF1 (ORF9b)	SLEDKAFQL	63	71	HLA-C*17:01	0.13
N.iORF1 (ORF9b)	SLEDKAFQL	63	71	HLA-C*05:01	0.13
N.iORF1 (ORF9b)	VGPKVYPII	37	45	HLA-E*01:01	0.13
N.iORF1 (ORF9b)	VGPKVYPII	37	45	HLA-E*01:03	0.13
N.iORF2	ELPDEFVVV	79	87	HLA-A*68:02	0.13
N.iORF2	KTLNSLEDK	52	60	HLA-A*11:01	0.13
N.iORF2	MARKTLNSL	49	57	HLA-C*03:02	0.13
N.iORF2	SLEDKAFQL	56	64	HLA-C*17:01	0.13
N.iORF2	SLEDKAFQL	56	64	HLA-C*05:01	0.13
N.iORF2	VGPKVYPII	30	38	HLA-E*01:01	0.13
N.iORF2	VGPKVYPII	30	38	HLA-E*01:03	0.13
S.iORF1	MSLGPMVLR	9	17	HLA-A*11:01	0.13
S.iORF1	TLSYHLMMV	21	29	HLA-A*02:01	0.13
S.iORF2	MSLGPMVLR	1	9	HLA-A*11:01	0.13
S.iORF2	TLSYHLMMV	13	21	HLA-A*02:01	0.13
1a.uORF2.ext	TSNSSIFCR	1	9	HLA-A*31:01	0.14
3a.iORF1 (ORF3c)	ALHFLLFFR	28	36	HLA-A*31:01	0.14
3a.iORF1 (ORF3c)	FALLQRYRY	8	16	HLA-C*12:02	0.14
3a.iORF1 (ORF3c)	FALLQRYRY	8	16	HLA-C*02:02	0.14
3a.iORF1 (ORF3c)	FALLQRYRY	8	16	HLA-C*02:09	0.14
3a.iORF1 (ORF3c)	FALLQRYRY	8	16	HLA-A*29:02	0.14
3a.iORF1 (ORF3c)	HSLSDGLLL	19	27	HLA-C*17:01	0.14
3a.iORF1 (ORF3c)	RYRYKPHSL	13	21	HLA-A*24:02	0.14
6.iORF	MRTFKVSIW	1	9	HLA-B*27:02	0.14
7a.iORF1	DGVKHVYQL	67	75	HLA-B*14:02	0.14
7a.iORF1	ELYSPIFLI	93	101	HLA-B*13:02	0.14
7a.iORF1	GTYEGNSPF	36	44	HLA-C*03:02	0.14
7a.iORF1	KLFIRQEEV	83	91	HLA-A*02:06	0.14
7a.iORF1	QECVRGTTV	19	27	HLA-B*49:01	0.14
7a.iORF1	RARSVSPKL	76	84	HLA-B*52:01	0.14
7a.iORF1	RQEEVQELY	87	95	HLA-A*01:01	0.14
M.ext	FAAYSRYRI	206	214	HLA-C*12:03	0.14
M.ext	IASFRLFAR	110	118	HLA-A*33:03	0.14
M.ext	ITVATSRTL	181	189	HLA-C*12:03	0.14
M.ext	ITVATSRTL	181	189	HLA-C*16:01	0.14
M.ext	SELVIGAVI	149	157	HLA-B*40:01	0.14
M.ext	SSDNIALLV	226	234	HLA-C*08:01	0.14
M.ext	SSDNIALLV	226	234	HLA-A*01:01	0.14
M.ext	VATSRTLSY	183	191	HLA-A*01:01	0.14
M.ext	YANRNRFLY	52	60	HLA-B*58:02	0.14
M.ext	YFIASFRLF	108	116	HLA-G*01:01	0.14
M.ext	YFIASFRLF	108	116	HLA-G*01:02	0.14
M.ext	YFIASFRLF	108	116	HLA-G*01:03	0.14
M.ext	YFIASFRLF	108	116	HLA-G*01:04	0.14
M.ext	YFIASFRLF	108	116	HLA-G*01:06	0.14
M.ext	YIIKLIFLW	60	68	HLA-A*32:01	0.14
N.iORF1 (ORF9b)	SLEDKAFQL	63	71	HLA-A*02:06	0.14
N.iORF1 (ORF9b)	TRMENAVGR	24	32	HLA-B*27:05	0.14
N.iORF2	SLEDKAFQL	56	64	HLA-A*02:06	0.14
N.iORF2	TRMENAVGR	17	25	HLA-B*27:05	0.14
S.iORF1	GLITLSYHL	18	26	HLA-A*02:06	0.14
S.iORF1	YHLMMVFIL	24	32	HLA-B*39:01	0.14
S.iORF2	GLITLSYHL	10	18	HLA-A*02:06	0.14
S.iORF2	YHLMMVFIL	16	24	HLA-B*39:01	0.14
3a.iORF1 (ORF3c)	LSDGLLLAL	21	29	HLA-C*15:02	0.15
3a.iORF1 (ORF3c)	RYRYKPHSL	13	21	HLA-A*23:01	0.15
M.ext	ATSRTLSYY	184	192	HLA-C*02:02	0.15
M.ext	ATSRTLSYY	184	192	HLA-C*02:09	0.15
M.ext	AVILRGHLR	155	163	HLA-A*74:01	0.15
M.ext	AYANRNRFL	51	59	HLA-C*06:02	0.15
M.ext	FAYANRNRF	50	58	HLA-C*08:01	0.15
M.ext	HLRIAGHHL	161	169	HLA-B*08:01	0.15
M.ext	ITVATSRTL	181	189	HLA-C*03:02	0.15
M.ext	ITVEELKKL	21	29	HLA-C*15:02	0.15
M.ext	LSYFIASFR	106	114	HLA-A*74:01	0.15
M.ext	LVIGAVILR	151	159	HLA-A*33:01	0.15
M.ext	SSSDNIALL	225	233	HLA-C*08:01	0.15
M.ext	TRPLLESEL	143	151	HLA-B*14:02	0.15
M.ext	YIIKLIFLW	60	68	HLA-B*58:01	0.15
N.iORF1 (ORF9b)	KVYPIILRL	40	48	HLA-C*08:01	0.15
N.iORF1 (ORF9b)	KVYPIILRL	40	48	HLA-C*03:02	0.15
N.iORF1 (ORF9b)	MARKTLNSL	56	64	HLA-B*46:01	0.15
N.iORF1 (ORF9b)	QLTPIAVQM	70	78	HLA-B*13:01	0.15
N.iORF1 (ORF9b)	RLVDPQIQL	13	21	HLA-C*01:02	0.15
N.iORF1 (ORF9b)	SEMHPALRL	6	14	HLA-B*50:01	0.15
N.iORF1 (ORF9b)	TTEELPDEF	83	91	HLA-A*01:01	0.15
N.iORF2	KVYPIILRL	33	41	HLA-C*08:01	0.15
N.iORF2	KVYPIILRL	33	41	HLA-C*03:02	0.15
N.iORF2	MARKTLNSL	49	57	HLA-B*46:01	0.15
N.iORF2	QLTPIAVQM	63	71	HLA-B*13:01	0.15
N.iORF2	RLVDPQIQL	6	14	HLA-C*01:02	0.15
N.iORF2	TTEELPDEF	76	84	HLA-A*01:01	0.15
S.iORF1	LSYHLMMVF	22	30	HLA-B*46:01	0.15
S.iORF1	YMSLGPMVL	8	16	HLA-C*08:01	0.15
S.iORF2	LSYHLMMVF	14	22	HLA-B*46:01	0.15
1a.uORF2.ext	RFRPGVTER	25	33	HLA-A*33:01	0.16
1a.uORF2.ext	RLLTVSSVL	9	17	HLA-A*32:01	0.16
1a.uORF2.ext	RLLTVSSVL	9	17	HLA-B*13:02	0.16
3a.iORF1 (ORF3c)	ILFALLQRY	6	14	HLA-A*32:01	0.16
6.iORF	SQLDEEQPM	32	40	HLA-B*48:01	0.16
7a.iORF1	GVKHVYQLR	68	76	HLA-A*74:01	0.16
7a.iORF1	GVKHVYQLR	68	76	HLA-A*33:01	0.16
7a.iORF1	HPLADNKFA	45	53	HLA-B*56:01	0.16
7a.iORF1	ITLATCELY	8	16	HLA-A*29:02	0.16
7a.iORF1	RSVSPKLFI	78	86	HLA-B*58:02	0.16
7b.iORF2	IMKLVTPKR	2	10	HLA-A*33:03	0.16
M.ext	AVILRGHLR	155	163	HLA-A*33:01	0.16
M.ext	AYANRNRFL	51	59	HLA-C*07:02	0.16
M.ext	FAYANRNRF	50	58	HLA-C*17:01	0.16
M.ext	KKLLEQWNL	27	35	HLA-B*48:01	0.16
M.ext	QRVAGDSGF	198	206	HLA-B*27:02	0.16
M.ext	RYRIGNYKL	211	219	HLA-C*14:02	0.16
M.ext	SELVIGAVI	149	157	HLA-B*40:02	0.16
M.ext	SSDNIALLV	226	234	HLA-C*08:02	0.16
M.ext	SSSDNIALL	225	233	HLA-C*12:03	0.16
M.ext	SSSDNIALL	225	233	HLA-C*02:02	0.16
M.ext	SSSDNIALL	225	233	HLA-C*02:09	0.16
M.ext	TRPLLESEL	143	151	HLA-C*07:01	0.16
M.ext	YIIKLIFLW	60	68	HLA-B*57:01	0.16
N.iORF1 (ORF9b)	DQNNVGPKV	33	41	HLA-B*52:01	0.16
N.iORF1 (ORF9b)	KVYPIILRL	40	48	HLA-A*30:02	0.16
N.iORF1 (ORF9b)	KVYPIILRL	40	48	HLA-B*58:01	0.16
N.iORF1 (ORF9b)	MARKTLNSL	56	64	HLA-B*14:02	0.16
N.iORF1 (ORF9b)	RLVDPQIQL	13	21	HLA-C*15:02	0.16
N.iORF2	DQNNVGPKV	26	34	HLA-B*52:01	0.16
N.iORF2	KVYPIILRL	33	41	HLA-A*30:02	0.16
N.iORF2	KVYPIILRL	33	41	HLA-B*58:01	0.16
N.iORF2	MARKTLNSL	49	57	HLA-B*14:02	0.16
N.iORF2	RLVDPQIQL	6	14	HLA-C*15:02	0.16
S.iORF1	ITLSYHLMM	20	28	HLA-C*15:02	0.16
S.iORF1	YMSLGPMVL	8	16	HLA-B*46:01	0.16
S.iORF2	ITLSYHLMM	12	20	HLA-C*15:02	0.16
1a.uORF2.ext	SIFCRLLTV	5	13	HLA-A*02:06	0.17
1a.uORF1.ext	CMLSALTQY	16	24	HLA-A*30:02	0.17
1a.uORF1.ext	KRTLKSVWL	4	12	HLA-C*07:01	0.17
7a.iORF1	FHPLADNKF	44	52	HLA-C*07:02	0.17
7a.iORF1	VAAIVFITL	102	110	HLA-C*08:01	0.17
7a.iORF1	VAAIVFITL	102	110	HLA-C*12:02	0.17
7a.iORF1	VAAIVFITL	102	110	HLA-C*16:01	0.17
7a.iORF1	VYQLRARSV	72	80	HLA-C*14:02	0.17
E.iORF	SSRVPDLLV	3	11	HLA-C*15:02	0.17
M.ext	AGDSGFAAY	201	209	HLA-A*30:02	0.17
M.ext	DHSSSSDNI	222	230	HLA-B*39:01	0.17
M.ext	FAYANRNRF	50	58	HLA-B*15:02	0.17
M.ext	LSYFIASFR	106	114	HLA-A*31:01	0.17
M.ext	RNRFLYIIK	55	63	HLA-A*30:01	0.17
M.ext	SSSDNIALL	225	233	HLA-C*03:03	0.17
M.ext	SSSDNIALL	225	233	HLA-C*03:04	0.17
N.iORF1 (ORF9b)	ALRLVDPQI	11	19	HLA-B*13:02	0.17
N.iORF1 (ORF9b)	GPKVYPIIL	38	46	HLA-B*08:01	0.17
N.iORF1 (ORF9b)	KISEMHPAL	4	12	HLA-C*03:03	0.17
N.iORF1 (ORF9b)	KISEMHPAL	4	12	HLA-C*03:04	0.17
N.iORF1 (ORF9b)	KVYPIILRL	40	48	HLA-A*68:02	0.17
N.iORF1 (ORF9b)	KVYPIILRL	40	48	HLA-B*57:01	0.17
N.iORF1 (ORF9b)	LRLGSPLSL	46	54	HLA-B*48:01	0.17
N.iORF2	ALRLVDPQI	4	12	HLA-B*13:02	0.17
N.iORF2	GPKVYPIIL	31	39	HLA-B*08:01	0.17
N.iORF2	KVYPIILRL	33	41	HLA-A*68:02	0.17
N.iORF2	KVYPIILRL	33	41	HLA-B*57:01	0.17
N.iORF2	LRLGSPLSL	39	47	HLA-B*48:01	0.17
S.iORF1	FILLPLRSL	30	38	HLA-C*17:01	0.17
S.iORF2	FILLPLRSL	22	30	HLA-C*17:01	0.17
1a.uORF2.ext	QPIISTSRF	18	26	HLA-B*35:03	0.18
1a.uORF2.ext	RLLTVSSVL	9	17	HLA-B*13:01	0.18
3a.iORF1 (ORF3c)	FALLQRYRY	8	16	HLA-B*35:01	0.18
3a.iORF1 (ORF3c)	LFALLQRYR	7	15	HLA-A*33:03	0.18
3a.iORF1 (ORF3c)	QILFALLQR	5	13	HLA-A*74:01	0.18
3a.iORF1 (ORF3c)	RYRYKPHSL	13	21	HLA-E*01:01	0.18
3a.iORF1 (ORF3c)	RYRYKPHSL	13	21	HLA-E*01:03	0.18
7a.iORF1	ELYSPIFLI	93	101	HLA-B*52:01	0.18
7a.iORF1	GTYEGNSPF	36	44	HLA-C*02:02	0.18
7a.iORF1	GTYEGNSPF	36	44	HLA-C*02:09	0.18
7a.iORF1	VQELYSPIF	91	99	HLA-B*13:01	0.18
7b.iORF2	IIMKLVTPK	1	9	HLA-A*11:01	0.18
M.ext	ATSRTLSYY	184	192	HLA-B*58:02	0.18
M.ext	DSGFAAYSR	203	211	HLA-A*33:01	0.18
M.ext	LSYFIASFR	106	114	HLA-A*33:03	0.18
M.ext	LWLLWPVTL	67	75	HLA-A*24:02	0.18
M.ext	RLFARTRSM	114	122	HLA-B*14:02	0.18
M.ext	SRTLSYYKL	186	194	HLA-B*39:01	0.18
M.ext	SSSDNIALL	225	233	HLA-C*01:02	0.18
M.ext	SSSSDNIAL	224	232	HLA-C*08:01	0.18
M.ext	VATSRTLSY	183	191	HLA-B*15:01	0.18
M.ext	YYKLGASQR	191	199	HLA-A*33:03	0.18
N.iORF1 (ORF9b)	DEFVVVTVK	89	97	HLA-B*18:01	0.18
N.iORF1 (ORF9b)	RLVDPQIQL	13	21	HLA-C*08:01	0.18
N.iORF1 (ORF9b)	SLEDKAFQL	63	71	HLA-C*08:02	0.18
N.iORF2	DEFVVVTVK	82	90	HLA-B*18:01	0.18
N.iORF2	RLVDPQIQL	6	14	HLA-C*08:01	0.18
N.iORF2	SLEDKAFQL	56	64	HLA-C*08:02	0.18
S.iORF1	LGPMVLRGL	11	19	HLA-C*01:02	0.18
S.iORF1	MVFILLPLR	28	36	HLA-A*74:01	0.18
S.iORF1	YMSLGPMVL	8	16	HLA-B*48:01	0.18
S.iORF2	LGPMVLRGL	3	11	HLA-C*01:02	0.18
S.iORF2	MVFILLPLR	20	28	HLA-A*74:01	0.18
1a.uORF2.ext	STSRFRPGV	22	30	HLA-A*68:02	0.19
3a.iORF1 (ORF3c)	ALLQRYRYK	9	17	HLA-A*74:01	0.19
3a.iORF1 (ORF3c)	LSDGLLLAL	21	29	HLA-C*03:03	0.19
3a.iORF1 (ORF3c)	LSDGLLLAL	21	29	HLA-C*03:04	0.19
6.iORF	LSKSLTENK	22	30	HLA-A*30:01	0.19
7a.iORF1	GTYEGNSPF	36	44	HLA-A*25:01	0.19
7a.iORF1	RARSVSPKL	76	84	HLA-E*01:01	0.19
7a.iORF1	RARSVSPKL	76	84	HLA-E*01:03	0.19
7a.iORF1	RARSVSPKL	76	84	HLA-C*12:02	0.19
7a.iORF1	RARSVSPKL	76	84	HLA-C*03:03	0.19
7a.iORF1	RARSVSPKL	76	84	HLA-C*03:04	0.19
7a.iORF1	VYQLRARSV	72	80	HLA-C*07:04	0.19
M.ext	ATSRTLSYY	184	192	HLA-A*11:01	0.19
M.ext	ITVATSRTL	181	189	HLA-C*17:01	0.19
M.ext	NRFLYIIKL	56	64	HLA-C*07:04	0.19
M.ext	SFRLFARTR	112	120	HLA-A*31:01	0.19
M.ext	SSDNIALLV	226	234	HLA-C*17:01	0.19
M.ext	SSSDNIALL	225	233	HLA-C*16:01	0.19
M.ext	TRPLLESEL	143	151	HLA-B*39:01	0.19
M.ext	VIGFLFLTW	36	44	HLA-A*32:01	0.19
N.iORF1 (ORF9b)	MARKTLNSL	56	64	HLA-C*02:02	0.19
N.iORF1 (ORF9b)	MARKTLNSL	56	64	HLA-C*02:09	0.19
N.iORF1 (ORF9b)	TKLATTEEL	79	87	HLA-B*48:01	0.19
N.iORF1 (ORF9b)	YPIILRLGS	42	50	HLA-B*56:01	0.19
N.iORF2	MARKTLNSL	49	57	HLA-C*02:02	0.19
N.iORF2	MARKTLNSL	49	57	HLA-C*02:09	0.19
N.iORF2	TKLATTEEL	72	80	HLA-B*48:01	0.19
N.iORF2	YPIILRLGS	35	43	HLA-B*56:01	0.19
S.iORF1	LSYHLMMVF	22	30	HLA-B*58:02	0.19
S.iORF1	LSYHLMMVF	22	30	HLA-C*03:02	0.19
S.iORF1	YMSLGPMVL	8	16	HLA-C*12:02	0.19
S.iORF2	LSYHLMMVF	14	22	HLA-B*58:02	0.19
S.iORF2	LSYHLMMVF	14	22	HLA-C*03:02	0.19
10.iORF	IAQVDVVNF	7	15	HLA-C*03:02	0.2
1a.uORF2.ext	QPIISTSRF	18	26	HLA-B*07:02	0.2
1a.uORF2.ext	RFRPGVTER	25	33	HLA-A*33:03	0.2
1a.uORF2.ext	TSNSSIFCR	1	9	HLA-A*33:01	0.2
1a.uORF2.ext	TSNSSIFCR	1	9	HLA-A*68:01	0.2
3a.iORF1 (ORF3c)	FALLQRYRY	8	16	HLA-B*46:01	0.2
3a.iORF1 (ORF3c)	RYRYKPHSL	13	21	HLA-C*06:02	0.2
6.iORF	KVSIWNLDY	5	13	HLA-A*29:02	0.2
7a.iORF1	GTYEGNSPF	36	44	HLA-C*12:02	0.2
7a.iORF1	QELYSPIFL	92	100	HLA-B*44:03	0.2
7a.iORF1	RARSVSPKL	76	84	HLA-C*02:02	0.2
7a.iORF1	RARSVSPKL	76	84	HLA-C*02:09	0.2
7a.iORF1	VAAIVFITL	102	110	HLA-C*03:02	0.2
M.ext	ITVEELKKL	21	29	HLA-C*17:01	0.2
M.ext	LAAVYRINW	80	88	HLA-B*53:01	0.2
M.ext	LSYFIASFR	106	114	HLA-A*68:01	0.2
M.ext	NRFLYIIKL	56	64	HLA-B*38:01	0.2
M.ext	NRNRFLYII	54	62	HLA-C*06:02	0.2
M.ext	QFAYANRNR	49	57	HLA-A*33:03	0.2
M.ext	RLFARTRSM	114	122	HLA-A*30:01	0.2
M.ext	SSSSDNIAL	224	232	HLA-C*03:03	0.2
M.ext	SSSSDNIAL	224	232	HLA-C*03:04	0.2
M.ext	VATSRTLSY	183	191	HLA-B*58:02	0.2
M.ext	VFLFGTLIL	4	12	HLA-C*14:02	0.2
M.ext	YANRNRFLY	52	60	HLA-B*15:02	0.2
M.ext	YIIKLIFLW	60	68	HLA-B*58:02	0.2
M.iORF	IPVAVTILL	1	9	HLA-B*55:01	0.2
M.iORF	IPVAVTILL	1	9	HLA-B*07:02	0.2
N.iORF1 (ORF9b)	ELPDEFVVV	86	94	HLA-C*01:02	0.2
N.iORF1 (ORF9b)	KVYPIILRL	40	48	HLA-C*16:01	0.2
N.iORF1 (ORF9b)	RLVDPQIQL	13	21	HLA-C*03:03	0.2
N.iORF1 (ORF9b)	RLVDPQIQL	13	21	HLA-C*03:04	0.2
N.iORF1 (ORF9b)	SEMHPALRL	6	14	HLA-B*18:01	0.2
N.iORF1 (ORF9b)	YPIILRLGS	42	50	HLA-B*55:01	0.2
N.iORF2	ELPDEFVVV	79	87	HLA-C*01:02	0.2
N.iORF2	KVYPIILRL	33	41	HLA-C*16:01	0.2
N.iORF2	RLVDPQIQL	6	14	HLA-C*03:03	0.2
N.iORF2	RLVDPQIQL	6	14	HLA-C*03:04	0.2
N.iORF2	YPIILRLGS	35	43	HLA-B*55:01	0.2
S.iORF1	FILLPLRSL	30	38	HLA-C*03:02	0.2
S.iORF1	LSYHLMMVF	22	30	HLA-B*57:01	0.2
S.iORF1	MVLRGLITL	14	22	HLA-C*17:01	0.2
S.iORF2	FILLPLRSL	22	30	HLA-C*03:02	0.2
S.iORF2	LSYHLMMVF	14	22	HLA-B*57:01	0.2
S.iORF2	MVLRGLITL	6	14	HLA-C*17:01	0.2
3a.iORF1 (ORF3c)	HFLLFFRAL	30	38	HLA-C*14:02	0.21
7a.iORF1	CPDGVKHVY	65	73	HLA-C*04:01	0.21
7a.iORF1	GTYEGNSPF	36	44	HLA-A*26:01	0.21
7a.iORF1	ITLATCELY	8	16	HLA-A*01:01	0.21
M.ext	FAAYSRYRI	206	214	HLA-C*16:01	0.21
M.ext	FAYANRNRF	50	58	HLA-B*53:01	0.21
M.ext	ITVATSRTL	181	189	HLA-C*01:02	0.21
M.ext	LWPVTLACF	70	78	HLA-A*24:02	0.21
M.ext	RLFARTRSM	114	122	HLA-B*48:01	0.21
M.ext	RLFARTRSM	114	122	HLA-C*06:02	0.21
N.iORF1 (ORF9b)	KISEMHPAL	4	12	HLA-G*01:01	0.21
N.iORF1 (ORF9b)	KISEMHPAL	4	12	HLA-G*01:02	0.21
N.iORF1 (ORF9b)	KISEMHPAL	4	12	HLA-G*01:03	0.21
N.iORF1 (ORF9b)	KISEMHPAL	4	12	HLA-G*01:04	0.21
N.iORF1 (ORF9b)	KISEMHPAL	4	12	HLA-G*01:06	0.21
N.iORF1 (ORF9b)	KISEMHPAL	4	12	HLA-C*01:02	0.21
N.iORF1 (ORF9b)	KISEMHPAL	4	12	HLA-B*13:01	0.21
N.iORF1 (ORF9b)	KISEMHPAL	4	12	HLA-A*02:01	0.21
N.iORF1 (ORF9b)	LVDPQIQLA	14	22	HLA-A*02:06	0.21
N.iORF1 (ORF9b)	QLTPIAVQM	70	78	HLA-B*15:02	0.21
N.iORF2	LVDPQIQLA	7	15	HLA-A*02:06	0.21
N.iORF2	QLTPIAVQM	63	71	HLA-B*15:02	0.21
S.iORF1	MVFILLPLR	28	36	HLA-A*68:01	0.21
S.iORF1	YMSLGPMVL	8	16	HLA-C*03:02	0.21
S.iORF2	MVFILLPLR	20	28	HLA-A*68:01	0.21
10.iORF	QVDVVNFNL	9	17	HLA-C*05:01	0.22
1a.uORF1.ext	CMLSALTQY	16	24	HLA-B*15:01	0.22
3a.iORF1 (ORF3c)	KPHSLSDGL	17	25	HLA-B*35:03	0.22
6.iORF	TFKVSIWNL	3	11	HLA-A*23:01	0.22
7a.iORF1	CPDGVKHVY	65	73	HLA-B*35:03	0.22
7a.iORF1	RQEEVQELY	87	95	HLA-A*29:02	0.22
7a.iORF1	VAAIVFITL	102	110	HLA-B*51:01	0.22
7a.iORF1	VRGTTVLLK	22	30	HLA-B*27:05	0.22
M.ext	ARTRSMWSF	117	125	HLA-C*06:02	0.22
M.ext	FAYANRNRF	50	58	HLA-C*07:01	0.22
M.ext	FAYANRNRF	50	58	HLA-B*52:01	0.22
M.ext	KDLPKEITV	175	183	HLA-B*13:02	0.22
M.ext	NVPLHGTIL	134	142	HLA-E*01:01	0.22
M.ext	NVPLHGTIL	134	142	HLA-E*01:03	0.22
M.ext	QFAYANRNR	49	57	HLA-A*33:01	0.22
M.ext	SSSDNIALL	225	233	HLA-C*12:02	0.22
M.ext	TRPLLESEL	143	151	HLA-C*07:04	0.22
M.ext	VATSRTLSY	183	191	HLA-C*07:02	0.22
M.iORF	AVTILLCLY	4	12	HLA-A*29:02	0.22
N.iORF1 (ORF9b)	QLTPIAVQM	70	78	HLA-C*17:01	0.22
N.iORF1 (ORF9b)	SEMHPALRL	6	14	HLA-B*52:01	0.22
N.iORF2	QLTPIAVQM	63	71	HLA-C*17:01	0.22
S.iORF1	YHLMMVFIL	24	32	HLA-B*38:01	0.22
S.iORF1	YMSLGPMVL	8	16	HLA-B*13:01	0.22
S.iORF2	YHLMMVFIL	16	24	HLA-B*38:01	0.22
10.iORF	QVDVVNFNL	9	17	HLA-C*08:02	0.23
3a.iORF1 (ORF3c)	HSLSDGLLL	19	27	HLA-C*03:03	0.23
3a.iORF1 (ORF3c)	HSLSDGLLL	19	27	HLA-C*03:04	0.23
7a.iORF1	CPDGVKHVY	65	73	HLA-A*01:01	0.23
7a.iORF1	GTYEGNSPF	36	44	HLA-C*03:03	0.23
7a.iORF1	GTYEGNSPF	36	44	HLA-C*03:04	0.23
7a.iORF1	ITLATCELY	8	16	HLA-A*30:02	0.23
7a.iORF1	QELYSPIFL	92	100	HLA-B*44:02	0.23
7a.iORF1	VAAIVFITL	102	110	HLA-C*15:02	0.23
M.ext	LSYFIASFR	106	114	HLA-A*33:01	0.23
M.ext	SGFAAYSRY	204	212	HLA-A*29:02	0.23
M.ext	SSSDNIALL	225	233	HLA-G*01:01	0.23
M.ext	SSSDNIALL	225	233	HLA-G*01:02	0.23
M.ext	SSSDNIALL	225	233	HLA-G*01:03	0.23
M.ext	SSSDNIALL	225	233	HLA-G*01:04	0.23
M.ext	SSSDNIALL	225	233	HLA-G*01:06	0.23
M.ext	YSRYRIGNY	209	217	HLA-C*12:03	0.23
N.iORF1 (ORF9b)	EMHPALRLV	7	15	HLA-B*52:01	0.23
N.iORF1 (ORF9b)	KISEMHPAL	4	12	HLA-C*15:02	0.23
N.iORF1 (ORF9b)	KVYPIILRL	40	48	HLA-B*46:01	0.23
N.iORF2	KVYPIILRL	33	41	HLA-B*46:01	0.23
S.iORF1	GLITLSYHL	18	26	HLA-B*13:01	0.23
S.iORF1	GPMVLRGLI	12	20	HLA-B*07:02	0.23
S.iORF1	LSYHLMMVF	22	30	HLA-B*58:01	0.23
S.iORF1	MVLRGLITL	14	22	HLA-C*03:03	0.23
S.iORF1	MVLRGLITL	14	22	HLA-C*03:04	0.23
S.iORF2	GLITLSYHL	10	18	HLA-B*13:01	0.23
S.iORF2	GPMVLRGLI	4	12	HLA-B*07:02	0.23
S.iORF2	LSYHLMMVF	14	22	HLA-B*58:01	0.23
S.iORF2	MVLRGLITL	6	14	HLA-C*03:03	0.23
S.iORF2	MVLRGLITL	6	14	HLA-C*03:04	0.23
1a.uORF2.ext	QPIISTSRF	18	26	HLA-B*15:02	0.24
3a.iORF1 (ORF3c)	HSLSDGLLL	19	27	HLA-C*08:01	0.24
3a.iORF1 (ORF3c)	QILFALLQR	5	13	HLA-A*33:03	0.24
7a.iORF1	ACPDGVKHV	64	72	HLA-C*01:02	0.24
7a.iORF1	DGVKHVYQL	67	75	HLA-B*51:01	0.24
M.ext	LVIGAVILR	151	159	HLA-A*31:01	0.24
M.ext	QRVAGDSGF	198	206	HLA-B*27:05	0.24
M.ext	RYRIGNYKL	211	219	HLA-C*07:02	0.24
M.ext	SFRLFARTR	112	120	HLA-A*33:03	0.24
M.ext	YIIKLIFLW	60	68	HLA-B*53:01	0.24
N.iORF1 (ORF9b)	KISEMHPAL	4	12	HLA-B*48:01	0.24
N.iORF1 (ORF9b)	KVYPIILRL	40	48	HLA-C*04:01	0.24
N.iORF1 (ORF9b)	KVYPIILRL	40	48	HLA-C*01:02	0.24
N.iORF1 (ORF9b)	KVYPIILRL	40	48	HLA-A*23:01	0.24
N.iORF1 (ORF9b)	LPDEFVVVT	87	95	HLA-B*35:03	0.24
N.iORF1 (ORF9b)	LPDEFVVVT	87	95	HLA-B*56:01	0.24
N.iORF1 (ORF9b)	QLTPIAVQM	70	78	HLA-A*02:01	0.24
N.iORF1 (ORF9b)	TTEELPDEF	83	91	HLA-C*05:01	0.24
N.iORF1 (ORF9b)	VDPQIQLAV	15	23	HLA-B*37:01	0.24
N.iORF2	KVYPIILRL	33	41	HLA-C*04:01	0.24
N.iORF2	KVYPIILRL	33	41	HLA-C*01:02	0.24
N.iORF2	KVYPIILRL	33	41	HLA-A*23:01	0.24
N.iORF2	LPDEFVVVT	80	88	HLA-B*35:03	0.24
N.iORF2	LPDEFVVVT	80	88	HLA-B*56:01	0.24
N.iORF2	QLTPIAVQM	63	71	HLA-A*02:01	0.24
N.iORF2	TTEELPDEF	76	84	HLA-C*05:01	0.24
N.iORF2	VDPQIQLAV	8	16	HLA-B*37:01	0.24
S.iORF1	YMSLGPMVL	8	16	HLA-B*39:01	0.24
1a.uORF1.ext	FSKRTLKSV	2	10	HLA-C*15:02	0.25
1a.uORF1.ext	KRTLKSVWL	4	12	HLA-C*06:02	0.25
1a.uORF1.ext	KRTLKSVWL	4	12	HLA-B*27:05	0.25
1a.uORF1.ext	TLKSVWLSL	6	14	HLA-A*32:01	0.25
6.iORF	TFKVSIWNL	3	11	HLA-A*24:02	0.25
7a.iORF1	FLIVAAIVF	99	107	HLA-B*46:01	0.25
7a.iORF1	IRQEEVQEL	86	94	HLA-B*48:01	0.25
7a.iORF1	IRQEEVQEL	86	94	HLA-B*27:05	0.25
M.ext	ATSRTLSYY	184	192	HLA-A*25:01	0.25
M.ext	FNPETNILL	125	133	HLA-G*01:01	0.25
M.ext	FNPETNILL	125	133	HLA-G*01:02	0.25
M.ext	FNPETNILL	125	133	HLA-G*01:03	0.25
M.ext	FNPETNILL	125	133	HLA-G*01:04	0.25
M.ext	FNPETNILL	125	133	HLA-G*01:06	0.25
M.ext	IASFRLFAR	110	118	HLA-A*31:01	0.25
M.ext	RLFARTRSM	114	122	HLA-B*46:01	0.25
M.ext	VATSRTLSY	183	191	HLA-C*06:02	0.25
M.ext	YIIKLIFLW	60	68	HLA-A*25:01	0.25
N.iORF1 (ORF9b)	SLEDKAFQL	63	71	HLA-G*01:01	0.25
N.iORF1 (ORF9b)	SLEDKAFQL	63	71	HLA-G*01:02	0.25
N.iORF1 (ORF9b)	SLEDKAFQL	63	71	HLA-G*01:03	0.25
N.iORF1 (ORF9b)	SLEDKAFQL	63	71	HLA-G*01:04	0.25
N.iORF1 (ORF9b)	SLEDKAFQL	63	71	HLA-G*01:06	0.25
N.iORF1 (ORF9b)	TKLATTEEL	79	87	HLA-B*38:01	0.25
N.iORF2	SLEDKAFQL	56	64	HLA-G*01:01	0.25
N.iORF2	SLEDKAFQL	56	64	HLA-G*01:02	0.25
N.iORF2	SLEDKAFQL	56	64	HLA-G*01:03	0.25
N.iORF2	SLEDKAFQL	56	64	HLA-G*01:04	0.25
N.iORF2	SLEDKAFQL	56	64	HLA-G*01:06	0.25
N.iORF2	TKLATTEEL	72	80	HLA-B*38:01	0.25
S.iORF1	FILLPLRSL	30	38	HLA-B*08:01	0.25
S.iORF1	YMSLGPMVL	8	16	HLA-A*02:01	0.25
S.iORF2	FILLPLRSL	22	30	HLA-B*08:01	0.25
1a.uORF2.ext	SIFCRLLTV	5	13	HLA-A*02:01	0.26
7a.iORF1	GTYEGNSPF	36	44	HLA-B*15:02	0.26
7b.iORF1	IIFWFSLEL	3	11	HLA-C*17:01	0.26
M.ext	ADSNGTITV	15	23	HLA-B*37:01	0.26
M.ext	ITVATSRTL	181	189	HLA-C*12:02	0.26
M.ext	ITVEELKKL	21	29	HLA-C*03:03	0.26
M.ext	ITVEELKKL	21	29	HLA-C*03:04	0.26
M.ext	LWPVTLACF	70	78	HLA-A*23:01	0.26
M.ext	SSSDNIALL	225	233	HLA-A*68:02	0.26
M.ext	VPLHGTILT	135	143	HLA-B*56:01	0.26
N.iORF1 (ORF9b)	RLVDPQIQL	13	21	HLA-C*04:01	0.26
N.iORF1 (ORF9b)	SLEDKAFQL	63	71	HLA-C*08:01	0.26
N.iORF1 (ORF9b)	SLNMARKTL	53	61	HLA-B*08:01	0.26
N.iORF2	RLVDPQIQL	6	14	HLA-C*04:01	0.26
N.iORF2	SLEDKAFQL	56	64	HLA-C*08:01	0.26
N.iORF2	SLNMARKTL	46	54	HLA-B*08:01	0.26
1a.uORF2.ext	RFRPGVTER	25	33	HLA-A*74:01	0.27
3a.iORF1 (ORF3c)	FALLQRYRY	8	16	HLA-B*15:02	0.27
7a.iORF1	ELYSPIFLI	93	101	HLA-A*02:01	0.27
M.ext	DSGFAAYSR	203	211	HLA-A*68:01	0.27
M.ext	FAYANRNRF	50	58	HLA-C*07:02	0.27
M.ext	FAYANRNRF	50	58	HLA-B*15:25	0.27
M.ext	LVGLMWLSY	100	108	HLA-A*29:02	0.27
M.ext	RLFARTRSM	114	122	HLA-C*07:04	0.27
M.ext	SELVIGAVI	149	157	HLA-B*50:01	0.27
M.ext	SRTLSYYKL	186	194	HLA-C*07:04	0.27
N.iORF1 (ORF9b)	ELPDEFVVV	86	94	HLA-A*02:06	0.27
N.iORF1 (ORF9b)	KISEMHPAL	4	12	HLA-C*08:01	0.27
N.iORF2	ELPDEFVVV	79	87	HLA-A*02:06	0.27
S.iORF1	MLLGSMLYM	1	9	HLA-A*02:01	0.27
S.iORF1	MVFILLPLR	28	36	HLA-A*31:01	0.27
S.iORF1	SYHLMMVFI	23	31	HLA-A*23:01	0.27
S.iORF2	MVFILLPLR	20	28	HLA-A*31:01	0.27
S.iORF2	SYHLMMVFI	15	23	HLA-A*23:01	0.27
10.iORF	IAQVDVVNF	7	15	HLA-B*53:01	0.28
10.iORF	IAQVDVVNF	7	15	HLA-B*46:01	0.28
1a.uORF1.ext	CMLSALTQY	16	24	HLA-B*46:01	0.28
7a.iORF1	RARSVSPKL	76	84	HLA-B*48:01	0.28
M.ext	AYANRNRFL	51	59	HLA-A*24:02	0.28
M.ext	LESELVIGA	147	155	HLA-B*49:01	0.28
M.ext	LNVPLHGTI	133	141	HLA-B*52:01	0.28
M.ext	SFNPETNIL	124	132	HLA-A*24:02	0.28
M.ext	SRTLSYYKL	186	194	HLA-B*38:01	0.28
M.ext	SSSSDNIAL	224	232	HLA-C*17:01	0.28
M.ext	TSRTLSYYK	185	193	HLA-A*11:01	0.28
M.ext	YSRYRIGNY	209	217	HLA-B*46:01	0.28
N.iORF1 (ORF9b)	EELPDEFVV	85	93	HLA-B*18:01	0.28
N.iORF1 (ORF9b)	MARKTLNSL	56	64	HLA-B*35:03	0.28
N.iORF1 (ORF9b)	SLEDKAFQL	63	71	HLA-C*01:02	0.28
N.iORF2	EELPDEFVV	78	86	HLA-B*18:01	0.28
N.iORF2	MARKTLNSL	49	57	HLA-B*35:03	0.28
N.iORF2	SLEDKAFQL	56	64	HLA-C*01:02	0.28
S.iORF1	SYHLMMVFI	23	31	HLA-A*24:02	0.28
S.iORF2	SYHLMMVFI	15	23	HLA-A*24:02	0.28
10.iORF	IAQVDVVNF	7	15	HLA-C*02:02	0.29
10.iORF	IAQVDVVNF	7	15	HLA-C*02:09	0.29
6.iORF	NLDYIINLI	10	18	HLA-C*05:01	0.29
7a.iORF1	IRQEEVQEL	86	94	HLA-B*27:02	0.29
7a.iORF1	LYSPIFLIV	94	102	HLA-C*07:04	0.29
7a.iORF1	QELYSPIFL	92	100	HLA-B*13:01	0.29
7a.iORF1	RSVSPKLFI	78	86	HLA-A*30:01	0.29
7a.iORF1	VFITLCFTL	106	114	HLA-A*23:01	0.29
7a.iORF3	VFITLCFTL	2	10	HLA-A*23:01	0.29
M.ext	ELKKLLEQW	25	33	HLA-B*57:01	0.29
M.ext	FAYANRNRF	50	58	HLA-A*25:01	0.29
M.ext	FVLAAVYRI	78	86	HLA-A*02:01	0.29
M.ext	LPKEITVAT	177	185	HLA-B*07:02	0.29
M.ext	LYIIKLIFL	59	67	HLA-G*01:01	0.29
M.ext	LYIIKLIFL	59	67	HLA-G*01:02	0.29
M.ext	LYIIKLIFL	59	67	HLA-G*01:03	0.29
M.ext	LYIIKLIFL	59	67	HLA-G*01:04	0.29
M.ext	LYIIKLIFL	59	67	HLA-G*01:06	0.29
M.ext	RFLYIIKLI	57	65	HLA-A*23:01	0.29
M.ext	RLFARTRSM	114	122	HLA-C*12:03	0.29
M.ext	VATSRTLSY	183	191	HLA-A*26:01	0.29
M.ext	YANRNRFLY	52	60	HLA-B*53:01	0.29
M.ext	YANRNRFLY	52	60	HLA-B*58:01	0.29
M.ext	YSRYRIGNY	209	217	HLA-A*30:02	0.29
N.iORF1 (ORF9b)	LVDPQIQLA	14	22	HLA-C*05:01	0.29
N.iORF1 (ORF9b)	MARKTLNSL	56	64	HLA-B*52:01	0.29
N.iORF2	LVDPQIQLA	7	15	HLA-C*05:01	0.29
N.iORF2	MARKTLNSL	49	57	HLA-B*52:01	0.29
3a.iORF1 (ORF3c)	LLLQILFAL	2	10	HLA-A*02:01	0.3
6.iORF	LTENKYSQL	26	34	HLA-C*05:01	0.3
7a.iORF1	EVQELYSPI	90	98	HLA-A*25:01	0.3
7a.iORF1	RARSVSPKL	76	84	HLA-C*17:01	0.3
7a.iORF1	VAAIVFITL	102	110	HLA-C*02:02	0.3
7a.iORF1	VAAIVFITL	102	110	HLA-C*02:09	0.3
M.ext	ATSRTLSYY	184	192	HLA-B*46:01	0.3
M.ext	AYANRNRFL	51	59	HLA-C*07:01	0.3
M.ext	ELKKLLEQW	25	33	HLA-B*58:02	0.3
M.ext	FAYANRNRF	50	58	HLA-C*14:02	0.3
M.ext	ITVEELKKL	21	29	HLA-C*12:03	0.3
M.ext	KDLPKEITV	175	183	HLA-B*13:01	0.3
M.ext	RLFARTRSM	114	122	HLA-B*13:02	0.3
M.ext	SFNPETNIL	124	132	HLA-C*01:02	0.3
M.ext	SSSDNIALL	225	233	HLA-C*06:02	0.3
M.ext	VATSRTLSY	183	191	HLA-C*03:03	0.3
M.ext	VATSRTLSY	183	191	HLA-C*03:04	0.3
M.ext	VATSRTLSY	183	191	HLA-C*14:02	0.3
M.ext	YFIASFRLF	108	116	HLA-C*06:02	0.3
M.ext	YSRYRIGNY	209	217	HLA-C*02:02	0.3
M.ext	YSRYRIGNY	209	217	HLA-C*02:09	0.3
M.iORF	VAVTILLCL	3	11	HLA-C*03:03	0.3
M.iORF	VAVTILLCL	3	11	HLA-C*03:04	0.3
N.iORF1 (ORF9b)	EELPDEFVV	85	93	HLA-B*49:01	0.3
N.iORF1 (ORF9b)	KISEMHPAL	4	12	HLA-B*13:02	0.3
N.iORF1 (ORF9b)	RLVDPQIQL	13	21	HLA-C*07:01	0.3
N.iORF1 (ORF9b)	RLVDPQIQL	13	21	HLA-C*02:02	0.3
N.iORF1 (ORF9b)	RLVDPQIQL	13	21	HLA-C*02:09	0.3
N.iORF1 (ORF9b)	RLVDPQIQL	13	21	HLA-C*05:01	0.3
N.iORF1 (ORF9b)	SLEDKAFQL	63	71	HLA-B*08:01	0.3
N.iORF1 (ORF9b)	VGPKVYPII	37	45	HLA-C*01:02	0.3
N.iORF2	EELPDEFVV	78	86	HLA-B*49:01	0.3
N.iORF2	RLVDPQIQL	6	14	HLA-C*07:01	0.3
N.iORF2	RLVDPQIQL	6	14	HLA-C*02:02	0.3
N.iORF2	RLVDPQIQL	6	14	HLA-C*02:09	0.3
N.iORF2	RLVDPQIQL	6	14	HLA-C*05:01	0.3
N.iORF2	SLEDKAFQL	56	64	HLA-B*08:01	0.3
N.iORF2	VGPKVYPII	30	38	HLA-C*01:02	0.3
S.iORF1	LSYHLMMVF	22	30	HLA-C*02:02	0.3
S.iORF1	LSYHLMMVF	22	30	HLA-C*02:09	0.3
S.iORF1	YMSLGPMVL	8	16	HLA-B*08:01	0.3
S.iORF2	LSYHLMMVF	14	22	HLA-C*02:02	0.3
S.iORF2	LSYHLMMVF	14	22	HLA-C*02:09	0.3
1a.uORF1.ext	KRTLKSVWL	4	12	HLA-C*07:04	0.31
3a.iORF1 (ORF3c)	LSDGLLLAL	21	29	HLA-C*04:01	0.31
3a.iORF2	LAVVVCNSL	15	23	HLA-C*03:03	0.31
3a.iORF2	LAVVVCNSL	15	23	HLA-C*03:04	0.31
7a.iORF1	HPLADNKFA	45	53	HLA-B*55:01	0.31
7a.iORF1	ILFLALITL	2	10	HLA-A*02:01	0.31
7a.iORF1	RSVSPKLFI	78	86	HLA-B*58:01	0.31
7b.iORF2	IIMKLVTPK	1	9	HLA-A*74:01	0.31
M.ext	ATSRTLSYY	184	192	HLA-B*58:01	0.31
M.ext	RLFARTRSM	114	122	HLA-B*13:01	0.31
M.ext	SFNPETNIL	124	132	HLA-E*01:01	0.31
M.ext	SFNPETNIL	124	132	HLA-E*01:03	0.31
N.iORF1 (ORF9b)	QLTPIAVQM	70	78	HLA-A*02:06	0.31
N.iORF1 (ORF9b)	RLVDPQIQL	13	21	HLA-B*52:01	0.31
N.iORF1 (ORF9b)	RLVDPQIQL	13	21	HLA-B*15:25	0.31
N.iORF2	QLTPIAVQM	63	71	HLA-A*02:06	0.31
N.iORF2	RLVDPQIQL	6	14	HLA-B*52:01	0.31
N.iORF2	RLVDPQIQL	6	14	HLA-B*15:25	0.31
S.iORF1	GLITLSYHL	18	26	HLA-B*13:02	0.31
S.iORF2	GLITLSYHL	10	18	HLA-B*13:02	0.31
1a.uORF2.ext	RLLTVSSVL	9	17	HLA-E*01:01	0.32
1a.uORF2.ext	RLLTVSSVL	9	17	HLA-E*01:03	0.32
1a.uORF2.ext	TSNSSIFCR	1	9	HLA-A*74:01	0.32
3a.iORF1 (ORF3c)	LFALLQRYR	7	15	HLA-A*31:01	0.32
6.iORF	LTENKYSQL	26	34	HLA-C*08:02	0.32
7a.iORF1	LYSPIFLIV	94	102	HLA-C*07:02	0.32
7a.iORF1	RSVSPKLFI	78	86	HLA-A*32:01	0.32
M.ext	CFVLAAVYR	77	85	HLA-A*33:01	0.32
M.ext	ELKKLLEQW	25	33	HLA-B*53:01	0.32
M.ext	ITVEELKKL	21	29	HLA-C*02:02	0.32
M.ext	ITVEELKKL	21	29	HLA-C*02:09	0.32
M.ext	SELVIGAVI	149	157	HLA-B*37:01	0.32
M.ext	SMWSFNPET	121	129	HLA-A*02:01	0.32
M.ext	SSSDNIALL	225	233	HLA-C*07:04	0.32
M.ext	TRPLLESEL	143	151	HLA-B*38:01	0.32
M.ext	VATSRTLSY	183	191	HLA-A*25:01	0.32
M.ext	WSFNPETNI	123	131	HLA-B*52:01	0.32
N.iORF1 (ORF9b)	AFQLTPIAV	68	76	HLA-C*14:02	0.32
N.iORF1 (ORF9b)	GPKVYPIIL	38	46	HLA-B*55:01	0.32
N.iORF1 (ORF9b)	HPALRLVDP	9	17	HLA-B*55:01	0.32
N.iORF1 (ORF9b)	RLVDPQIQL	13	21	HLA-C*07:02	0.32
N.iORF1 (ORF9b)	TTEELPDEF	83	91	HLA-C*08:02	0.32
N.iORF2	AFQLTPIAV	61	69	HLA-C*14:02	0.32
N.iORF2	GPKVYPIIL	31	39	HLA-B*55:01	0.32
N.iORF2	HPALRLVDP	2	10	HLA-B*55:01	0.32
N.iORF2	RLVDPQIQL	6	14	HLA-C*07:02	0.32
N.iORF2	TTEELPDEF	76	84	HLA-C*08:02	0.32
S.iORF1	FILLPLRSL	30	38	HLA-C*01:02	0.32
S.iORF1	FILLPLRSL	30	38	HLA-C*12:02	0.32
S.iORF1	FILLPLRSL	30	38	HLA-B*46:01	0.32
S.iORF1	LSYHLMMVF	22	30	HLA-A*32:01	0.32
S.iORF1	LYMSLGPMV	7	15	HLA-A*24:02	0.32
S.iORF1	MVLRGLITL	14	22	HLA-A*02:01	0.32
S.iORF1	YMSLGPMVL	8	16	HLA-C*02:02	0.32
S.iORF1	YMSLGPMVL	8	16	HLA-C*02:09	0.32
S.iORF2	FILLPLRSL	22	30	HLA-C*01:02	0.32
S.iORF2	FILLPLRSL	22	30	HLA-C*12:02	0.32
S.iORF2	FILLPLRSL	22	30	HLA-B*46:01	0.32
S.iORF2	LSYHLMMVF	14	22	HLA-A*32:01	0.32
S.iORF2	MVLRGLITL	6	14	HLA-A*02:01	0.32
1a.uORF2	RFCPGVTER	5	13	HLA-A*33:01	0.33
3a.iORF2	NSLLTPFAR	21	29	HLA-A*68:01	0.33
M.ext	ATSRTLSYY	184	192	HLA-C*12:02	0.33
M.ext	ELKKLLEQW	25	33	HLA-A*32:01	0.33
M.ext	FAYANRNRF	50	58	HLA-B*58:02	0.33
M.ext	GLMWLSYFI	102	110	HLA-A*02:01	0.33
M.ext	ITVATSRTL	181	189	HLA-C*02:02	0.33
M.ext	ITVATSRTL	181	189	HLA-C*02:09	0.33
M.ext	NRFLYIIKL	56	64	HLA-B*48:01	0.33
M.ext	RIAGHHLGR	163	171	HLA-A*11:01	0.33
M.ext	SELVIGAVI	149	157	HLA-B*52:01	0.33
M.ext	YANRNRFLY	52	60	HLA-B*15:25	0.33
M.ext	YKLGASQRV	192	200	HLA-C*06:02	0.33
M.ext	YSRYRIGNY	209	217	HLA-A*26:01	0.33
N.iORF1 (ORF9b)	EMHPALRLV	7	15	HLA-A*68:02	0.33
N.iORF1 (ORF9b)	LVDPQIQLA	14	22	HLA-C*08:02	0.33
N.iORF1 (ORF9b)	NVGPKVYPI	36	44	HLA-A*68:02	0.33
N.iORF2	LVDPQIQLA	7	15	HLA-C*08:02	0.33
N.iORF2	NVGPKVYPI	29	37	HLA-A*68:02	0.33
S.iORF1	TLSYHLMMV	21	29	HLA-A*02:06	0.33
S.iORF2	TLSYHLMMV	13	21	HLA-A*02:06	0.33
10.iORF	QVDVVNFNL	9	17	HLA-C*08:01	0.34
1a.uORF2.ext	SVLQPIIST	15	23	HLA-A*02:06	0.34
3a.iORF1 (ORF3c)	GLLLALHFL	24	32	HLA-A*02:06	0.34
3a.iORF1 (ORF3c)	HFLLFFRAL	30	38	HLA-B*08:01	0.34
3a.iORF1 (ORF3c)	HSLSDGLLL	19	27	HLA-B*58:01	0.34
6.iORF	TFKVSIWNL	3	11	HLA-G*01:01	0.34
6.iORF	TFKVSIWNL	3	11	HLA-G*01:02	0.34
6.iORF	TFKVSIWNL	3	11	HLA-G*01:03	0.34
6.iORF	TFKVSIWNL	3	11	HLA-G*01:04	0.34
6.iORF	TFKVSIWNL	3	11	HLA-G*01:06	0.34
7a.iORF1	LYSPIFLIV	94	102	HLA-G*01:01	0.34
7a.iORF1	LYSPIFLIV	94	102	HLA-G*01:02	0.34
7a.iORF1	LYSPIFLIV	94	102	HLA-G*01:03	0.34
7a.iORF1	LYSPIFLIV	94	102	HLA-G*01:04	0.34
7a.iORF1	LYSPIFLIV	94	102	HLA-G*01:06	0.34
7a.iORF1	RARSVSPKL	76	84	HLA-C*03:02	0.34
7a.iORF1	RSVSPKLFI	78	86	HLA-C*17:01	0.34
7a.iORF1	TCFSTQFAF	55	63	HLA-B*35:01	0.34
7a.iORF1	YEGNSPFHP	38	46	HLA-B*50:01	0.34
M.ext	FAAYSRYRI	206	214	HLA-C*03:03	0.34
M.ext	FAAYSRYRI	206	214	HLA-C*03:04	0.34
M.ext	FAYANRNRF	50	58	HLA-B*51:01	0.34
M.ext	LPKEITVAT	177	185	HLA-B*35:01	0.34
M.ext	LWPVTLACF	70	78	HLA-G*01:01	0.34
M.ext	LWPVTLACF	70	78	HLA-G*01:02	0.34
M.ext	LWPVTLACF	70	78	HLA-G*01:03	0.34
M.ext	LWPVTLACF	70	78	HLA-G*01:04	0.34
M.ext	LWPVTLACF	70	78	HLA-G*01:06	0.34
M.ext	RLFARTRSM	114	122	HLA-G*01:01	0.34
M.ext	RLFARTRSM	114	122	HLA-G*01:02	0.34
M.ext	RLFARTRSM	114	122	HLA-G*01:03	0.34
M.ext	RLFARTRSM	114	122	HLA-G*01:04	0.34
M.ext	RLFARTRSM	114	122	HLA-G*01:06	0.34
M.ext	VIGFLFLTW	36	44	HLA-B*57:01	0.34
M.ext	YSRYRIGNY	209	217	HLA-C*16:01	0.34
N.iORF1 (ORF9b)	EMHPALRLV	7	15	HLA-C*06:02	0.34
S.iORF1	FILLPLRSL	30	38	HLA-A*02:06	0.34
S.iORF1	LYMSLGPMV	7	15	HLA-A*23:01	0.34
S.iORF1	MVLRGLITL	14	22	HLA-B*13:01	0.34
S.iORF1	YMSLGPMVL	8	16	HLA-G*01:01	0.34
S.iORF1	YMSLGPMVL	8	16	HLA-G*01:02	0.34
S.iORF1	YMSLGPMVL	8	16	HLA-G*01:03	0.34
S.iORF1	YMSLGPMVL	8	16	HLA-G*01:04	0.34
S.iORF1	YMSLGPMVL	8	16	HLA-G*01:06	0.34
S.iORF1	YMSLGPMVL	8	16	HLA-C*08:02	0.34
S.iORF2	FILLPLRSL	22	30	HLA-A*02:06	0.34
S.iORF2	MVLRGLITL	6	14	HLA-B*13:01	0.34
3a.iORF1 (ORF3c)	LLLALHFLL	25	33	HLA-A*02:01	0.35
3a.iORF1 (ORF3c)	PHSLSDGLL	18	26	HLA-B*38:01	0.35
6.iORF	SQLDEEQPM	32	40	HLA-A*02:06	0.35
7a.iORF1	EEVQELYSP	89	97	HLA-B*50:01	0.35
7a.iORF1	LYSPIFLIV	94	102	HLA-C*06:02	0.35
M.ext	FAYANRNRF	50	58	HLA-C*07:04	0.35
M.ext	ITVATSRTL	181	189	HLA-E*01:01	0.35
M.ext	ITVATSRTL	181	189	HLA-E*01:03	0.35
M.ext	LYIIKLIFL	59	67	HLA-C*14:02	0.35
M.ext	RLFARTRSM	114	122	HLA-C*07:02	0.35
M.ext	RLFARTRSM	114	122	HLA-C*01:02	0.35
M.ext	SFNPETNIL	124	132	HLA-C*07:01	0.35
M.ext	SGFAAYSRY	204	212	HLA-B*15:25	0.35
M.ext	VATSRTLSY	183	191	HLA-B*53:01	0.35
M.ext	VFLFGTLIL	4	12	HLA-A*23:01	0.35
M.ext	VIGFLFLTW	36	44	HLA-B*58:01	0.35
N.iORF1 (ORF9b)	HPALRLVDP	9	17	HLA-B*56:01	0.35
N.iORF1 (ORF9b)	KVYPIILRL	40	48	HLA-C*05:01	0.35
N.iORF1 (ORF9b)	RLVDPQIQL	13	21	HLA-C*12:02	0.35
N.iORF1 (ORF9b)	SEMHPALRL	6	14	HLA-B*13:02	0.35
N.iORF2	HPALRLVDP	2	10	HLA-B*56:01	0.35
N.iORF2	KVYPIILRL	33	41	HLA-C*05:01	0.35
N.iORF2	RLVDPQIQL	6	14	HLA-C*12:02	0.35
S.iORF1	LRGLITLSY	16	24	HLA-C*06:02	0.35
S.iORF1	YMSLGPMVL	8	16	HLA-C*07:02	0.35
S.iORF1	YMSLGPMVL	8	16	HLA-C*04:01	0.35
S.iORF2	LRGLITLSY	8	16	HLA-C*06:02	0.35
1a.uORF2.ext	SIFCRLLTV	5	13	HLA-C*15:02	0.36
1a.uORF1.ext	KRTLKSVWL	4	12	HLA-B*27:02	0.36
3a.iORF1 (ORF3c)	QILFALLQR	5	13	HLA-A*33:01	0.36
3a.iORF2	NSLLTPFAR	21	29	HLA-A*31:01	0.36
6.iORF	SQLDEEQPM	32	40	HLA-B*39:01	0.36
7a.iORF1	CPDGVKHVY	65	73	HLA-B*18:01	0.36
7a.iORF1	FACPDGVKH	63	71	HLA-C*12:02	0.36
7a.iORF1	FHPLADNKF	44	52	HLA-B*39:01	0.36
7a.iORF1	TCFSTQFAF	55	63	HLA-B*15:02	0.36
7a.iORF1	VAAIVFITL	102	110	HLA-B*35:03	0.36
M.ext	ATSRTLSYY	184	192	HLA-B*15:01	0.36
M.ext	ATSRTLSYY	184	192	HLA-B*15:25	0.36
M.ext	AVILRGHLR	155	163	HLA-A*68:01	0.36
M.ext	AYANRNRFL	51	59	HLA-A*23:01	0.36
M.ext	EQWNLVIGF	31	39	HLA-B*52:01	0.36
M.ext	EQWNLVIGF	31	39	HLA-B*18:01	0.36
M.ext	KDLPKEITV	175	183	HLA-B*40:02	0.36
M.ext	RIAGHHLGR	163	171	HLA-A*33:03	0.36
M.ext	RLFARTRSM	114	122	HLA-C*07:01	0.36
M.ext	RLFARTRSM	114	122	HLA-B*15:02	0.36
M.ext	SFNPETNIL	124	132	HLA-A*23:01	0.36
M.ext	SSSDNIALL	225	233	HLA-C*05:01	0.36
M.ext	VPLHGTILT	135	143	HLA-B*55:01	0.36
M.ext	YANRNRFLY	52	60	HLA-C*07:02	0.36
S.iORF1	LSYHLMMVF	22	30	HLA-C*12:02	0.36
S.iORF1	YMSLGPMVL	8	16	HLA-C*14:02	0.36
S.iORF2	LSYHLMMVF	14	22	HLA-C*12:02	0.36
1a.uORF2	RFCPGVTER	5	13	HLA-A*74:01	0.37
3a.iORF1 (ORF3c)	LLALHFLLF	26	34	HLA-E*01:01	0.37
3a.iORF1 (ORF3c)	LLALHFLLF	26	34	HLA-E*01:03	0.37
7a.iORF1	GTYEGNSPF	36	44	HLA-B*13:01	0.37
7a.iORF1	ITLCFTLKR	108	116	HLA-A*74:01	0.37
7a.iORF1	LYSPIFLIV	94	102	HLA-C*14:02	0.37
7a.iORF1	QELYSPIFL	92	100	HLA-B*18:01	0.37
7a.iORF3	ITLCFTLKR	4	12	HLA-A*74:01	0.37
M.ext	ELKKLLEQW	25	33	HLA-B*58:01	0.37
M.ext	FAYANRNRF	50	58	HLA-C*15:02	0.37
M.ext	HLRIAGHHL	161	169	HLA-B*07:02	0.37
M.ext	LFARTRSMW	115	123	HLA-A*23:01	0.37
M.ext	SELVIGAVI	149	157	HLA-B*44:03	0.37
N.iORF1 (ORF9b)	KVYPIILRL	40	48	HLA-A*29:02	0.37
N.iORF1 (ORF9b)	MARKTLNSL	56	64	HLA-B*55:01	0.37
N.iORF2	KVYPIILRL	33	41	HLA-A*29:02	0.37
N.iORF2	MARKTLNSL	49	57	HLA-B*55:01	0.37
S.iORF1	YMSLGPMVL	8	16	HLA-C*12:03	0.37
10.iORF	IAQVDVVNF	7	15	HLA-B*58:01	0.38
3a.iORF2	TSTLQGCSL	3	11	HLA-C*03:03	0.38
3a.iORF2	TSTLQGCSL	3	11	HLA-C*03:04	0.38
7a.iORF1	EGNSPFHPL	39	47	HLA-A*68:02	0.38
7a.iORF1	ELYHYQECV	14	22	HLA-A*68:02	0.38
7a.iORF1	FLIVAAIVF	99	107	HLA-B*15:02	0.38
7a.iORF1	VAAIVFITL	102	110	HLA-C*01:02	0.38
7b.iORF1	IIFWFSLEL	3	11	HLA-A*32:01	0.38
M.ext	ATSRTLSYY	184	192	HLA-B*57:01	0.38
M.ext	FAYANRNRF	50	58	HLA-C*01:02	0.38
M.ext	FLYIIKLIF	58	66	HLA-B*46:01	0.38
M.ext	GFAAYSRYR	205	213	HLA-A*31:01	0.38
M.ext	RLFARTRSM	114	122	HLA-C*12:02	0.38
M.ext	RYRIGNYKL	211	219	HLA-A*30:01	0.38
S.iORF1	FILLPLRSL	30	38	HLA-C*12:03	0.38
S.iORF1	GLITLSYHL	18	26	HLA-B*48:01	0.38
S.iORF1	ITLSYHLMM	20	28	HLA-C*17:01	0.38
S.iORF2	FILLPLRSL	22	30	HLA-C*12:03	0.38
S.iORF2	GLITLSYHL	10	18	HLA-B*48:01	0.38
S.iORF2	ITLSYHLMM	12	20	HLA-C*17:01	0.38
10.iORF	IAQVDVVNF	7	15	HLA-C*12:02	0.39
6.iORF	TFKVSIWNL	3	11	HLA-B*08:01	0.39
7a.iORF1	FACPDGVKH	63	71	HLA-C*03:02	0.39
7a.iORF1	FHPLADNKF	44	52	HLA-G*01:01	0.39
7a.iORF1	FHPLADNKF	44	52	HLA-G*01:02	0.39
7a.iORF1	FHPLADNKF	44	52	HLA-G*01:03	0.39
7a.iORF1	FHPLADNKF	44	52	HLA-G*01:04	0.39
7a.iORF1	FHPLADNKF	44	52	HLA-G*01:06	0.39
7a.iORF1	KLFIRQEEV	83	91	HLA-E*01:01	0.39
7a.iORF1	KLFIRQEEV	83	91	HLA-E*01:03	0.39
7a.iORF1	QECVRGTTV	19	27	HLA-B*50:01	0.39
7a.iORF1	QECVRGTTV	19	27	HLA-B*37:01	0.39
7a.iORF1	RARSVSPKL	76	84	HLA-B*58:02	0.39
7a.iORF1	VAAIVFITL	102	110	HLA-E*01:01	0.39
7a.iORF1	VAAIVFITL	102	110	HLA-E*01:03	0.39
7a.iORF1	VQELYSPIF	91	99	HLA-B*52:01	0.39
M.ext	ATSRTLSYY	184	192	HLA-C*03:02	0.39
M.ext	KLIFLWLLW	63	71	HLA-B*57:01	0.39
M.ext	LFARTRSMW	115	123	HLA-A*24:02	0.39
M.ext	RLFARTRSM	114	122	HLA-C*14:02	0.39
S.iORF1	LYMSLGPMV	7	15	HLA-C*14:02	0.39
10.iORF	NSRNYIAQV	2	10	HLA-C*12:03	0.4
10.iORF	NSRNYIAQV	2	10	HLA-C*15:02	0.4
1a.uORF2	STSRFCPGV	2	10	HLA-A*68:02	0.4
1a.uORF2.ext	TSNSSIFCR	1	9	HLA-A*11:01	0.4
1a.uORF1.ext	TLKSVWLSL	6	14	HLA-E*01:01	0.4
1a.uORF1.ext	TLKSVWLSL	6	14	HLA-E*01:03	0.4
1a.uORF1.ext	TLKSVWLSL	6	14	HLA-B*13:02	0.4
3a.iORF1 (ORF3c)	LALHFLLFF	27	35	HLA-B*58:01	0.4
3a.iORF1 (ORF3c)	QILFALLQR	5	13	HLA-A*31:01	0.4
7a.iORF1	RQEEVQELY	87	95	HLA-B*15:02	0.4
7a.iORF1	SVSPKLFIR	79	87	HLA-A*03:01	0.4
7a.iORF1	VAAIVFITL	102	110	HLA-B*46:01	0.4
7a.iORF1	VYQLRARSV	72	80	HLA-C*06:02	0.4
7b.iORF2	IIMKLVTPK	1	9	HLA-A*30:01	0.4
E.iORF	SSRVPDLLV	3	11	HLA-A*30:01	0.4
M.ext	ATSRTLSYY	184	192	HLA-A*32:01	0.4
M.ext	FAAYSRYRI	206	214	HLA-C*15:02	0.4
M.ext	KDLPKEITV	175	183	HLA-B*49:01	0.4
M.ext	LVIGAVILR	151	159	HLA-A*11:01	0.4
M.ext	VATSRTLSY	183	191	HLA-C*08:01	0.4
M.iORF	VAVTILLCL	3	11	HLA-C*17:01	0.4
N.iORF1 (ORF9b)	KAFQLTPIA	67	75	HLA-B*55:01	0.4
N.iORF1 (ORF9b)	KTLNSLEDK	59	67	HLA-A*03:01	0.4
N.iORF1 (ORF9b)	KVYPIILRL	40	48	HLA-B*15:25	0.4
N.iORF1 (ORF9b)	MARKTLNSL	56	64	HLA-C*15:02	0.4
N.iORF2	KAFQLTPIA	60	68	HLA-B*55:01	0.4
N.iORF2	KTLNSLEDK	52	60	HLA-A*03:01	0.4
N.iORF2	KVYPIILRL	33	41	HLA-B*15:25	0.4
N.iORF2	MARKTLNSL	49	57	HLA-C*15:02	0.4
S.iORF1	YMSLGPMVL	8	16	HLA-C*16:01	0.4
1a.uORF2	RFCPGVTER	5	13	HLA-A*33:03	0.41
1a.uORF1.ext	FSKRTLKSV	2	10	HLA-C*06:02	0.41
3a.iORF1 (ORF3c)	ILFALLQRY	6	14	HLA-C*02:02	0.41
3a.iORF1 (ORF3c)	ILFALLQRY	6	14	HLA-C*02:09	0.41
6.iORF	NLDYIINLI	10	18	HLA-A*02:01	0.41
7a.iORF1	QECVRGTTV	19	27	HLA-B*40:02	0.41
7a.iORF1	RARSVSPKL	76	84	HLA-B*13:02	0.41
7a.iORF1	RSVSPKLFI	78	86	HLA-B*52:01	0.41
M.ext	ATSRTLSYY	184	192	HLA-C*16:01	0.41
M.ext	DSGFAAYSR	203	211	HLA-A*33:03	0.41
M.ext	ITVATSRTL	181	189	HLA-C*08:01	0.41
M.ext	ITVEELKKL	21	29	HLA-C*12:02	0.41
M.ext	KDLPKEITV	175	183	HLA-B*52:01	0.41
M.ext	KLIFLWLLW	63	71	HLA-B*58:01	0.41
M.ext	KLLEQWNLV	28	36	HLA-A*32:01	0.41
M.ext	NRNRFLYII	54	62	HLA-B*27:02	0.41
M.ext	NVPLHGTIL	134	142	HLA-C*03:03	0.41
M.ext	NVPLHGTIL	134	142	HLA-C*03:04	0.41
M.ext	RLFARTRSM	114	122	HLA-C*16:01	0.41
M.ext	SELVIGAVI	149	157	HLA-B*44:02	0.41
M.ext	SSDNIALLV	226	234	HLA-C*04:01	0.41
M.ext	SYFIASFRL	107	115	HLA-C*06:02	0.41
M.ext	YSRYRIGNY	209	217	HLA-C*12:02	0.41
M.ext	YYKLGASQR	191	199	HLA-A*31:01	0.41
M.iORF	AVTILLCLY	4	12	HLA-A*30:02	0.41
N.iORF1 (ORF9b)	KVYPIILRL	40	48	HLA-A*25:01	0.41
N.iORF1 (ORF9b)	KVYPIILRL	40	48	HLA-A*24:02	0.41
N.iORF1 (ORF9b)	KVYPIILRL	40	48	HLA-A*03:01	0.41
N.iORF1 (ORF9b)	LVDPQIQLA	14	22	HLA-C*08:01	0.41
N.iORF1 (ORF9b)	QLTPIAVQM	70	78	HLA-B*13:02	0.41
N.iORF1 (ORF9b)	RLVDPQIQL	13	21	HLA-B*15:01	0.41
N.iORF2	KVYPIILRL	33	41	HLA-A*25:01	0.41
N.iORF2	KVYPIILRL	33	41	HLA-A*24:02	0.41
N.iORF2	KVYPIILRL	33	41	HLA-A*03:01	0.41
N.iORF2	LVDPQIQLA	7	15	HLA-C*08:01	0.41
N.iORF2	QLTPIAVQM	63	71	HLA-B*13:02	0.41
N.iORF2	RLVDPQIQL	6	14	HLA-B*15:01	0.41
1a.uORF2.ext	STSRFRPGV	22	30	HLA-C*15:02	0.42
3a.iORF1 (ORF3c)	HSLSDGLLL	19	27	HLA-B*58:02	0.42
6.iORF	LTENKYSQL	26	34	HLA-C*17:01	0.42
6.iORF	NLDYIINLI	10	18	HLA-C*04:01	0.42
7a.iORF1	KLFIRQEEV	83	91	HLA-A*32:01	0.42
7a.iORF1	RARSVSPKL	76	84	HLA-A*32:01	0.42
7a.iORF1	RSVSPKLFI	78	86	HLA-E*01:01	0.42
7a.iORF1	RSVSPKLFI	78	86	HLA-E*01:03	0.42
M.ext	AGDSGFAAY	201	209	HLA-C*08:02	0.42
M.ext	RFLYIIKLI	57	65	HLA-A*24:02	0.42
M.ext	SYFIASFRL	107	115	HLA-E*01:01	0.42
M.ext	SYFIASFRL	107	115	HLA-E*01:03	0.42
M.ext	VATSRTLSY	183	191	HLA-C*15:02	0.42
M.ext	VATSRTLSY	183	191	HLA-B*58:01	0.42
N.iORF1 (ORF9b)	KVYPIILRL	40	48	HLA-A*26:01	0.42
N.iORF1 (ORF9b)	MARKTLNSL	56	64	HLA-C*01:02	0.42
N.iORF1 (ORF9b)	RLVDPQIQL	13	21	HLA-C*08:02	0.42
N.iORF2	KVYPIILRL	33	41	HLA-A*26:01	0.42
N.iORF2	MARKTLNSL	49	57	HLA-C*01:02	0.42
N.iORF2	RLVDPQIQL	6	14	HLA-C*08:02	0.42
S.iORF1	ITLSYHLMM	20	28	HLA-C*03:02	0.42
S.iORF1	LSYHLMMVF	22	30	HLA-C*12:03	0.42
S.iORF1	YMSLGPMVL	8	16	HLA-B*15:02	0.42
S.iORF2	ITLSYHLMM	12	20	HLA-C*03:02	0.42
S.iORF2	LSYHLMMVF	14	22	HLA-C*12:03	0.42
10.iORF	IAQVDVVNF	7	15	HLA-C*16:01	0.43
3a.iORF1 (ORF3c)	LLFFRALPK	32	40	HLA-A*74:01	0.43
7a.iORF1	ELYSPIFLI	93	101	HLA-A*02:06	0.43
7a.iORF1	ITLATCELY	8	16	HLA-B*58:01	0.43
7a.iORF1	LYSPIFLIV	94	102	HLA-C*07:01	0.43
7a.iORF1	RARSVSPKL	76	84	HLA-C*07:01	0.43
7b.iORF1	IIFWFSLEL	3	11	HLA-C*03:03	0.43
7b.iORF1	IIFWFSLEL	3	11	HLA-C*03:04	0.43
M.ext	FAAYSRYRI	206	214	HLA-C*17:01	0.43
M.ext	LYIIKLIFL	59	67	HLA-C*07:02	0.43
M.ext	RLFARTRSM	114	122	HLA-B*07:02	0.43
M.ext	SFNPETNIL	124	132	HLA-C*06:02	0.43
M.ext	SGFAAYSRY	204	212	HLA-C*12:02	0.43
M.ext	SGFAAYSRY	204	212	HLA-B*46:01	0.43
M.ext	SSSSDNIAL	224	232	HLA-C*16:01	0.43
M.ext	YANRNRFLY	52	60	HLA-A*26:01	0.43
N.iORF1 (ORF9b)	KISEMHPAL	4	12	HLA-C*07:04	0.43
N.iORF1 (ORF9b)	KISEMHPAL	4	12	HLA-C*16:01	0.43
N.iORF1 (ORF9b)	KISEMHPAL	4	12	HLA-B*07:02	0.43
N.iORF1 (ORF9b)	LPDEFVVVT	87	95	HLA-B*35:01	0.43
N.iORF1 (ORF9b)	LVDPQIQLA	14	22	HLA-A*01:01	0.43
N.iORF1 (ORF9b)	MARKTLNSL	56	64	HLA-B*51:01	0.43
N.iORF1 (ORF9b)	NVGPKVYPI	36	44	HLA-B*08:01	0.43
N.iORF1 (ORF9b)	SEMHPALRL	6	14	HLA-B*38:01	0.43
N.iORF2	LPDEFVVVT	80	88	HLA-B*35:01	0.43
N.iORF2	LVDPQIQLA	7	15	HLA-A*01:01	0.43
N.iORF2	MARKTLNSL	49	57	HLA-B*51:01	0.43
N.iORF2	NVGPKVYPI	29	37	HLA-B*08:01	0.43
S.iORF1	FILLPLRSL	30	38	HLA-C*08:01	0.43
S.iORF1	YMSLGPMVL	8	16	HLA-B*14:02	0.43
S.iORF1	YMSLGPMVL	8	16	HLA-C*05:01	0.43
S.iORF2	FILLPLRSL	22	30	HLA-C*08:01	0.43
1a.uORF2.ext	RLLTVSSVL	9	17	HLA-A*02:01	0.44
3a.iORF1 (ORF3c)	LALHFLLFF	27	35	HLA-B*57:01	0.44
7a.iORF1	ILFLALITL	2	10	HLA-E*01:01	0.44
7a.iORF1	ILFLALITL	2	10	HLA-E*01:03	0.44
7a.iORF1	RQEEVQELY	87	95	HLA-B*44:03	0.44
M.ext	EQWNLVIGF	31	39	HLA-A*32:01	0.44
M.ext	FAYANRNRF	50	58	HLA-A*26:01	0.44
M.ext	GTILTRPLL	139	147	HLA-C*15:02	0.44
M.ext	ITVEELKKL	21	29	HLA-A*02:06	0.44
M.ext	LPKEITVAT	177	185	HLA-B*35:03	0.44
M.ext	NVPLHGTIL	134	142	HLA-G*01:01	0.44
M.ext	NVPLHGTIL	134	142	HLA-G*01:02	0.44
M.ext	NVPLHGTIL	134	142	HLA-G*01:03	0.44
M.ext	NVPLHGTIL	134	142	HLA-G*01:04	0.44
M.ext	NVPLHGTIL	134	142	HLA-G*01:06	0.44
M.ext	SSSDNIALL	225	233	HLA-C*07:01	0.44
M.ext	SYFIASFRL	107	115	HLA-C*07:04	0.44
M.ext	WICLLQFAY	44	52	HLA-A*29:02	0.44
N.iORF1 (ORF9b)	RLVDPQIQL	13	21	HLA-B*46:01	0.44
N.iORF2	RLVDPQIQL	6	14	HLA-B*46:01	0.44
S.iORF1	FILLPLRSL	30	38	HLA-C*02:02	0.44
S.iORF1	FILLPLRSL	30	38	HLA-C*02:09	0.44
S.iORF2	FILLPLRSL	22	30	HLA-C*02:02	0.44
S.iORF2	FILLPLRSL	22	30	HLA-C*02:09	0.44
1a.uORF2.ext	QPIISTSRF	18	26	HLA-B*51:01	0.45
3a.iORF1 (ORF3c)	LLALHFLLF	26	34	HLA-A*32:01	0.45
6.iORF	LTENKYSQL	26	34	HLA-C*08:01	0.45
6.iORF	MRTFKVSIW	1	9	HLA-C*06:02	0.45
6.iORF	SQLDEEQPM	32	40	HLA-B*15:25	0.45
7a.iORF1	QELYSPIFL	92	100	HLA-B*48:01	0.45
7a.iORF1	RARSVSPKL	76	84	HLA-B*46:01	0.45
7a.iORF1	SPIFLIVAA	96	104	HLA-B*35:03	0.45
M.ext	FVLAAVYRI	78	86	HLA-A*68:02	0.45
M.ext	MADSNGTIT	14	22	HLA-C*08:02	0.45
M.ext	RLFARTRSM	114	122	HLA-C*03:02	0.45
M.ext	SGFAAYSRY	204	212	HLA-C*03:02	0.45
M.ext	TSRTLSYYK	185	193	HLA-A*31:01	0.45
N.iORF1 (ORF9b)	DQNNVGPKV	33	41	HLA-B*13:02	0.45
N.iORF1 (ORF9b)	SLNMARKTL	53	61	HLA-E*01:01	0.45
N.iORF1 (ORF9b)	SLNMARKTL	53	61	HLA-E*01:03	0.45
N.iORF1 (ORF9b)	SLNMARKTL	53	61	HLA-C*01:02	0.45
N.iORF2	DQNNVGPKV	26	34	HLA-B*13:02	0.45
N.iORF2	SLNMARKTL	46	54	HLA-E*01:01	0.45
N.iORF2	SLNMARKTL	46	54	HLA-E*01:03	0.45
N.iORF2	SLNMARKTL	46	54	HLA-C*01:02	0.45
10.iORF	IAQVDVVNF	7	15	HLA-B*35:01	0.46
3a.iORF1 (ORF3c)	ILFALLQRY	6	14	HLA-C*12:02	0.46
3a.iORF1 (ORF3c)	ILFALLQRY	6	14	HLA-A*26:01	0.46
3a.iORF1 (ORF3c)	LLALHFLLF	26	34	HLA-A*23:01	0.46
M.ext	DIKDLPKEI	173	181	HLA-B*51:01	0.46
M.ext	ITVATSRTL	181	189	HLA-B*58:02	0.46
M.ext	ITVATSRTL	181	189	HLA-B*46:01	0.46
M.ext	NRNRFLYII	54	62	HLA-C*07:01	0.46
M.ext	SSSDNIALL	225	233	HLA-C*08:02	0.46
M.ext	SSSSDNIAL	224	232	HLA-C*08:02	0.46
N.iORF1 (ORF9b)	LPDEFVVVT	87	95	HLA-B*55:01	0.46
N.iORF2	LPDEFVVVT	80	88	HLA-B*55:01	0.46
10.iORF	QVDVVNFNL	9	17	HLA-C*17:01	0.47
3a.iORF1 (ORF3c)	LLALHFLLF	26	34	HLA-A*29:02	0.47
6.iORF	LTENKYSQL	26	34	HLA-C*15:02	0.47
7a.iORF1	CPDGVKHVY	65	73	HLA-A*29:02	0.47
7a.iORF1	IRQEEVQEL	86	94	HLA-E*01:01	0.47
7a.iORF1	IRQEEVQEL	86	94	HLA-E*01:03	0.47
7a.iORF1	RQEEVQELY	87	95	HLA-A*32:01	0.47
7a.iORF1	RSVSPKLFI	78	86	HLA-B*57:01	0.47
7a.iORF1	SPKLFIRQE	81	89	HLA-B*55:01	0.47
M.ext	ATSRTLSYY	184	192	HLA-A*03:01	0.47
M.ext	EQWNLVIGF	31	39	HLA-B*15:02	0.47
M.ext	FAYANRNRF	50	58	HLA-B*15:01	0.47
M.ext	LWLLWPVTL	67	75	HLA-C*14:02	0.47
M.ext	NWITGGIAI	87	95	HLA-C*14:02	0.47
M.ext	RLFARTRSM	114	122	HLA-C*02:02	0.47
M.ext	RLFARTRSM	114	122	HLA-C*02:09	0.47
M.ext	SGFAAYSRY	204	212	HLA-C*02:02	0.47
M.ext	SGFAAYSRY	204	212	HLA-C*02:09	0.47
N.iORF1 (ORF9b)	EELPDEFVV	85	93	HLA-B*40:01	0.47
N.iORF1 (ORF9b)	KVYPIILRL	40	48	HLA-A*31:01	0.47
N.iORF1 (ORF9b)	RLVDPQIQL	13	21	HLA-C*03:02	0.47
N.iORF1 (ORF9b)	SLEDKAFQL	63	71	HLA-B*48:01	0.47
N.iORF1 (ORF9b)	SLEDKAFQL	63	71	HLA-B*13:02	0.47
N.iORF2	EELPDEFVV	78	86	HLA-B*40:01	0.47
N.iORF2	KVYPIILRL	33	41	HLA-A*31:01	0.47
N.iORF2	RLVDPQIQL	6	14	HLA-C*03:02	0.47
N.iORF2	SLEDKAFQL	56	64	HLA-B*48:01	0.47
N.iORF2	SLEDKAFQL	56	64	HLA-B*13:02	0.47
S.iORF1	ITLSYHLMM	20	28	HLA-B*58:02	0.47
S.iORF1	MVLRGLITL	14	22	HLA-C*15:02	0.47
S.iORF1	YMSLGPMVL	8	16	HLA-B*13:02	0.47
S.iORF2	ITLSYHLMM	12	20	HLA-B*58:02	0.47
S.iORF2	MVLRGLITL	6	14	HLA-C*15:02	0.47
3a.iORF1 (ORF3c)	LLALHFLLF	26	34	HLA-B*15:25	0.48
6.iORF	SQLDEEQPM	32	40	HLA-B*15:01	0.48
7a.iORF1	ILFLALITL	2	10	HLA-A*32:01	0.48
7a.iORF1	RARSVSPKL	76	84	HLA-C*06:02	0.48
7a.iORF1	RQEEVQELY	87	95	HLA-C*02:02	0.48
7a.iORF1	RQEEVQELY	87	95	HLA-C*02:09	0.48
M.ext	LFGTLILAM	6	14	HLA-C*14:02	0.48
M.ext	SYFIASFRL	107	115	HLA-C*07:01	0.48
M.ext	YFIASFRLF	108	116	HLA-C*07:01	0.48
M.ext	YFIASFRLF	108	116	HLA-C*03:02	0.48
M.ext	YSRYRIGNY	209	217	HLA-C*03:02	0.48
S.iORF1	MVLRGLITL	14	22	HLA-B*35:03	0.48
S.iORF2	MVLRGLITL	6	14	HLA-B*35:03	0.48
1a.uORF2.ext	SIFCRLLTV	5	13	HLA-B*13:02	0.49
6.iORF	KVSIWNLDY	5	13	HLA-A*32:01	0.49
6.iORF	MRTFKVSIW	1	9	HLA-C*07:01	0.49
6.iORF	SQLDEEQPM	32	40	HLA-B*38:01	0.49
7a.iORF1	FLIVAAIVF	99	107	HLA-C*03:02	0.49
7a.iORF1	GTYEGNSPF	36	44	HLA-C*12:03	0.49
7a.iORF1	RSVSPKLFI	78	86	HLA-B*13:02	0.49
7a.iORF1	VFITLCFTL	106	114	HLA-A*24:02	0.49
7a.iORF3	VFITLCFTL	2	10	HLA-A*24:02	0.49
M.ext	AMADSNGTI	13	21	HLA-B*13:02	0.49
M.ext	ITVATSRTL	181	189	HLA-A*32:01	0.49
M.ext	ITVEELKKL	21	29	HLA-C*16:01	0.49
M.ext	NRNRFLYII	54	62	HLA-B*14:02	0.49
M.ext	QRVAGDSGF	198	206	HLA-B*38:01	0.49
M.ext	RIAGHHLGR	163	171	HLA-A*30:01	0.49
M.ext	SRYRIGNYK	210	218	HLA-B*27:02	0.49
M.ext	SSDNIALLV	226	234	HLA-E*01:01	0.49
M.ext	SSDNIALLV	226	234	HLA-E*01:03	0.49
M.ext	WSFNPETNI	123	131	HLA-C*15:02	0.49
N.iORF1 (ORF9b)	ELPDEFVVV	86	94	HLA-A*02:01	0.49
N.iORF1 (ORF9b)	TPIAVQMTK	72	80	HLA-B*55:01	0.49
N.iORF2	ELPDEFVVV	79	87	HLA-A*02:01	0.49
N.iORF2	TPIAVQMTK	65	73	HLA-B*55:01	0.49
S.iORF1	ITLSYHLMM	20	28	HLA-C*03:03	0.49
S.iORF1	ITLSYHLMM	20	28	HLA-C*03:04	0.49
S.iORF1	LSYHLMMVF	22	30	HLA-B*15:25	0.49
S.iORF2	ITLSYHLMM	12	20	HLA-C*03:03	0.49
S.iORF2	ITLSYHLMM	12	20	HLA-C*03:04	0.49
S.iORF2	LSYHLMMVF	14	22	HLA-B*15:25	0.49
10.iORF	IAQVDVVNF	7	15	HLA-C*03:03	0.5
10.iORF	IAQVDVVNF	7	15	HLA-C*03:04	0.5
1a.uORF2.ext	RLLTVSSVL	9	17	HLA-B*15:25	0.5
1a.uORF2.ext	SRFRPGVTE	24	32	HLA-B*27:05	0.5
3a.iORF1 (ORF3c)	ILFALLQRY	6	14	HLA-A*03:01	0.5
6.iORF	TFKVSIWNL	3	11	HLA-C*14:02	0.5
7a.iORF1	ELYSPIFLI	93	101	HLA-B*13:01	0.5
7a.iORF1	ITLCFTLKR	108	116	HLA-A*31:01	0.5
7a.iORF1	KLFIRQEEV	83	91	HLA-C*07:04	0.5
7a.iORF1	SPIFLIVAA	96	104	HLA-B*35:01	0.5
7a.iORF1	YEGNSPFHP	38	46	HLA-B*49:01	0.5
7a.iORF3	ITLCFTLKR	4	12	HLA-A*31:01	0.5
M.ext	DIKDLPKEI	173	181	HLA-B*08:01	0.5
M.ext	FAAYSRYRI	206	214	HLA-A*68:02	0.5
M.ext	FAYANRNRF	50	58	HLA-B*35:03	0.5
M.ext	KLIFLWLLW	63	71	HLA-B*58:02	0.5
M.ext	VFLFGTLIL	4	12	HLA-A*24:02	0.5
M.ext	YANRNRFLY	52	60	HLA-C*06:02	0.5
N.iORF1 (ORF9b)	AFQLTPIAV	68	76	HLA-C*04:01	0.5
N.iORF1 (ORF9b)	DKAFQLTPI	66	74	HLA-B*14:02	0.5
N.iORF1 (ORF9b)	QLTPIAVQM	70	78	HLA-C*12:02	0.5
N.iORF2	AFQLTPIAV	61	69	HLA-C*04:01	0.5
N.iORF2	DKAFQLTPI	59	67	HLA-B*14:02	0.5
N.iORF2	QLTPIAVQM	63	71	HLA-C*12:02	0.5
S.iORF1	LRGLITLSY	16	24	HLA-A*30:02	0.5
S.iORF1	MLLGSMLYM	1	9	HLA-A*02:06	0.5
S.iORF2	LRGLITLSY	8	16	HLA-A*30:02	0.5
10.iORF	QVDVVNFNL	9	17	HLA-C*04:01	0.51
1a.uORF2.ext	QPIISTSRF	18	26	HLA-A*25:01	0.51
3a.iORF1 (ORF3c)	ILFALLQRY	6	14	HLA-A*74:01	0.51
6.iORF	NLDYIINLI	10	18	HLA-C*08:02	0.51
7a.iORF1	ADNKFALTC	48	56	HLA-B*37:01	0.51
7a.iORF1	GTYEGNSPF	36	44	HLA-C*17:01	0.51
7a.iORF1	LATCELYHY	10	18	HLA-B*35:01	0.51
7a.iORF1	RARSVSPKL	76	84	HLA-C*01:02	0.51
7a.iORF1	RARSVSPKL	76	84	HLA-B*55:01	0.51
M.ext	ATSRTLSYY	184	192	HLA-C*12:03	0.51
M.ext	EELKKLLEQ	24	32	HLA-B*18:01	0.51
M.ext	FAAYSRYRI	206	214	HLA-C*02:02	0.51
M.ext	FAAYSRYRI	206	214	HLA-C*02:09	0.51
M.ext	GTITVEELK	19	27	HLA-A*68:01	0.51
M.ext	ITGGIAIAM	89	97	HLA-C*03:02	0.51
M.ext	RLFARTRSM	114	122	HLA-C*15:02	0.51
M.ext	SGFAAYSRY	204	212	HLA-B*15:02	0.51
M.ext	SSSDNIALL	225	233	HLA-C*03:02	0.51
M.ext	SSSSDNIAL	224	232	HLA-C*15:02	0.51
M.ext	YFIASFRLF	108	116	HLA-B*46:01	0.51
N.iORF1 (ORF9b)	KISEMHPAL	4	12	HLA-C*03:02	0.51
N.iORF1 (ORF9b)	MARKTLNSL	56	64	HLA-C*08:01	0.51
N.iORF1 (ORF9b)	SEMHPALRL	6	14	HLA-E*01:01	0.51
N.iORF1 (ORF9b)	SEMHPALRL	6	14	HLA-E*01:03	0.51
N.iORF2	MARKTLNSL	49	57	HLA-C*08:01	0.51
1a.uORF1.ext	TLKSVWLSL	6	14	HLA-B*48:01	0.52
1a.uORF1.ext	TLKSVWLSL	6	14	HLA-B*13:01	0.52
3a.iORF1 (ORF3c)	LALHFLLFF	27	35	HLA-B*58:02	0.52
3a.iORF1 (ORF3c)	RYRYKPHSL	13	21	HLA-C*01:02	0.52
7a.iORF1	ELYSPIFLI	93	101	HLA-A*25:01	0.52
7a.iORF1	KLFIRQEEV	83	91	HLA-B*52:01	0.52
7a.iORF1	RQEEVQELY	87	95	HLA-B*18:01	0.52
7a.iORF1	VQELYSPIF	91	99	HLA-B*15:25	0.52
7a.iORF1	VYQLRARSV	72	80	HLA-A*24:02	0.52
M.ext	AGDSGFAAY	201	209	HLA-C*05:01	0.52
M.ext	AGDSGFAAY	201	209	HLA-A*29:02	0.52
M.ext	ANRNRFLYI	53	61	HLA-E*01:01	0.52
M.ext	ANRNRFLYI	53	61	HLA-E*01:03	0.52
M.ext	DIKDLPKEI	173	181	HLA-A*25:01	0.52
M.ext	ITGGIAIAM	89	97	HLA-C*03:03	0.52
M.ext	ITGGIAIAM	89	97	HLA-C*03:04	0.52
M.ext	LAAVYRINW	80	88	HLA-A*32:01	0.52
M.ext	LESELVIGA	147	155	HLA-B*18:01	0.52
M.ext	LESELVIGA	147	155	HLA-B*40:02	0.52
M.ext	LPKEITVAT	177	185	HLA-B*51:01	0.52
M.ext	LSYFIASFR	106	114	HLA-A*11:01	0.52
M.ext	LVFLFGTLI	3	11	HLA-B*52:01	0.52
M.ext	RPLLESELV	144	152	HLA-B*56:01	0.52
M.ext	YANRNRFLY	52	60	HLA-B*57:01	0.52
M.ext	YIIKLIFLW	60	68	HLA-A*23:01	0.52
N.iORF1 (ORF9b)	QLTPIAVQM	70	78	HLA-A*32:01	0.52
N.iORF2	QLTPIAVQM	63	71	HLA-A*32:01	0.52
S.iORF1	FILLPLRSL	30	38	HLA-C*15:02	0.52
S.iORF1	ITLSYHLMM	20	28	HLA-C*16:01	0.52
S.iORF1	ITLSYHLMM	20	28	HLA-B*57:01	0.52
S.iORF2	FILLPLRSL	22	30	HLA-C*15:02	0.52
S.iORF2	ITLSYHLMM	12	20	HLA-C*16:01	0.52
S.iORF2	ITLSYHLMM	12	20	HLA-B*57:01	0.52
1a.uORF1.ext	FSKRTLKSV	2	10	HLA-C*16:01	0.53
3a.iORF1 (ORF3c)	LSDGLLLAL	21	29	HLA-C*03:02	0.53
3a.iORF2	LTPFARCCW	24	32	HLA-B*58:02	0.53
6.iORF	NLIIKNLSK	16	24	HLA-A*03:01	0.53
7a.iORF1	IRQEEVQEL	86	94	HLA-C*04:01	0.53
7a.iORF1	RARSVSPKL	76	84	HLA-C*08:01	0.53
7b.iORF1	IIFWFSLEL	3	11	HLA-A*02:01	0.53
M.ext	ARTRSMWSF	117	125	HLA-B*38:01	0.53
M.ext	AVILRGHLR	155	163	HLA-A*11:01	0.53
M.ext	ELKKLLEQW	25	33	HLA-A*26:01	0.53
M.ext	FAAYSRYRI	206	214	HLA-B*51:01	0.53
M.ext	ITVATSRTL	181	189	HLA-B*52:01	0.53
M.ext	LFARTRSMW	115	123	HLA-B*58:02	0.53
M.ext	RYRIGNYKL	211	219	HLA-C*07:04	0.53
M.ext	SELVIGAVI	149	157	HLA-B*18:01	0.53
M.ext	SGFAAYSRY	204	212	HLA-B*15:01	0.53
M.iORF	VAVTILLCL	3	11	HLA-C*15:02	0.53
N.iORF1 (ORF9b)	KAFQLTPIA	67	75	HLA-B*56:01	0.53
N.iORF1 (ORF9b)	QLTPIAVQM	70	78	HLA-B*15:25	0.53
N.iORF1 (ORF9b)	SPLSLNMAR	50	58	HLA-A*33:01	0.53
N.iORF2	KAFQLTPIA	60	68	HLA-B*56:01	0.53
N.iORF2	QLTPIAVQM	63	71	HLA-B*15:25	0.53
N.iORF2	SPLSLNMAR	43	51	HLA-A*33:01	0.53
S.iORF1	ITLSYHLMM	20	28	HLA-B*58:01	0.53
S.iORF1	MVLRGLITL	14	22	HLA-A*68:02	0.53
S.iORF2	ITLSYHLMM	12	20	HLA-B*58:01	0.53
S.iORF2	MVLRGLITL	6	14	HLA-A*68:02	0.53
1a.uORF1.ext	TLKSVWLSL	6	14	HLA-G*01:01	0.54
1a.uORF1.ext	TLKSVWLSL	6	14	HLA-G*01:02	0.54
1a.uORF1.ext	TLKSVWLSL	6	14	HLA-G*01:03	0.54
1a.uORF1.ext	TLKSVWLSL	6	14	HLA-G*01:04	0.54
1a.uORF1.ext	TLKSVWLSL	6	14	HLA-G*01:06	0.54
3a.iORF1 (ORF3c)	ALHFLLFFR	28	36	HLA-A*33:01	0.54
3a.iORF1 (ORF3c)	ALHFLLFFR	28	36	HLA-A*33:03	0.54
3a.iORF1 (ORF3c)	QILFALLQR	5	13	HLA-A*68:01	0.54
6.iORF	LDEEQPMEI	34	42	HLA-B*37:01	0.54
7a.iORF1	GTYEGNSPF	36	44	HLA-C*16:01	0.54
7a.iORF1	RARSVSPKL	76	84	HLA-C*07:04	0.54
7b.iORF1	IIFWFSLEL	3	11	HLA-C*15:02	0.54
M.ext	AGDSGFAAY	201	209	HLA-C*03:02	0.54
M.ext	CFVLAAVYR	77	85	HLA-A*33:03	0.54
M.ext	ITVATSRTL	181	189	HLA-B*58:01	0.54
M.iORF	VAVTILLCL	3	11	HLA-C*12:03	0.54
N.iORF1 (ORF9b)	KVYPIILRL	40	48	HLA-B*14:02	0.54
N.iORF1 (ORF9b)	QLTPIAVQM	70	78	HLA-B*46:01	0.54
N.iORF2	KVYPIILRL	33	41	HLA-B*14:02	0.54
N.iORF2	QLTPIAVQM	63	71	HLA-B*46:01	0.54
S.iORF1	TLSYHLMMV	21	29	HLA-B*13:02	0.54
S.iORF1	YHLMMVFIL	24	32	HLA-B*14:02	0.54
S.iORF1	YMSLGPMVL	8	16	HLA-B*15:25	0.54
S.iORF2	TLSYHLMMV	13	21	HLA-B*13:02	0.54
S.iORF2	YHLMMVFIL	16	24	HLA-B*14:02	0.54
3a.iORF1 (ORF3c)	FALLQRYRY	8	16	HLA-B*53:01	0.55
3a.iORF1 (ORF3c)	HSLSDGLLL	19	27	HLA-C*16:01	0.55
3a.iORF1 (ORF3c)	ILFALLQRY	6	14	HLA-C*03:02	0.55
6.iORF	IIKNLSKSL	18	26	HLA-E*01:01	0.55
6.iORF	IIKNLSKSL	18	26	HLA-E*01:03	0.55
7a.iORF1	EEVQELYSP	89	97	HLA-B*18:01	0.55
7a.iORF1	ITLCFTLKR	108	116	HLA-A*33:03	0.55
7a.iORF1	RQEEVQELY	87	95	HLA-B*44:02	0.55
7a.iORF3	ITLCFTLKR	4	12	HLA-A*33:03	0.55
M.ext	ANRNRFLYI	53	61	HLA-A*30:01	0.55
M.ext	FNPETNILL	125	133	HLA-C*07:04	0.55
M.ext	MACLVGLMW	97	105	HLA-A*32:01	0.55
M.ext	VILRGHLRI	156	164	HLA-A*32:01	0.55
N.iORF1 (ORF9b)	KTLNSLEDK	59	67	HLA-A*30:01	0.55
N.iORF2	KTLNSLEDK	52	60	HLA-A*30:01	0.55
S.iORF1	FILLPLRSL	30	38	HLA-A*02:01	0.55
S.iORF1	ITLSYHLMM	20	28	HLA-C*02:02	0.55
S.iORF1	ITLSYHLMM	20	28	HLA-C*02:09	0.55
S.iORF1	MSLGPMVLR	9	17	HLA-A*03:01	0.55
S.iORF1	MVLRGLITL	14	22	HLA-C*03:02	0.55
S.iORF2	FILLPLRSL	22	30	HLA-A*02:01	0.55
S.iORF2	ITLSYHLMM	12	20	HLA-C*02:02	0.55
S.iORF2	ITLSYHLMM	12	20	HLA-C*02:09	0.55
S.iORF2	MSLGPMVLR	1	9	HLA-A*03:01	0.55
S.iORF2	MVLRGLITL	6	14	HLA-C*03:02	0.55
1a.uORF2.ext	SIFCRLLTV	5	13	HLA-B*08:01	0.56
1a.uORF1.ext	KRTLKSVWL	4	12	HLA-C*07:02	0.56
3a.iORF1 (ORF3c)	ALLQRYRYK	9	17	HLA-A*11:01	0.56
3a.iORF1 (ORF3c)	FALLQRYRY	8	16	HLA-A*30:02	0.56
6.iORF	IIKNLSKSL	18	26	HLA-C*12:02	0.56
7a.iORF1	ITLATCELY	8	16	HLA-B*57:01	0.56
M.ext	ESELVIGAV	148	156	HLA-A*68:02	0.56
M.ext	FVLAAVYRI	78	86	HLA-B*13:02	0.56
M.ext	ITVATSRTL	181	189	HLA-B*57:01	0.56
M.ext	QFAYANRNR	49	57	HLA-A*31:01	0.56
M.ext	SFRLFARTR	112	120	HLA-A*30:01	0.56
M.ext	WSFNPETNI	123	131	HLA-C*17:01	0.56
N.iORF1 (ORF9b)	TTEELPDEF	83	91	HLA-C*04:01	0.56
N.iORF2	TTEELPDEF	76	84	HLA-C*04:01	0.56
S.iORF1	YMSLGPMVL	8	16	HLA-C*15:02	0.56
3a.iORF1 (ORF3c)	HSLSDGLLL	19	27	HLA-C*03:02	0.57
3a.iORF1 (ORF3c)	LSDGLLLAL	21	29	HLA-C*01:02	0.57
3a.iORF1 (ORF3c)	LSDGLLLAL	21	29	HLA-A*01:01	0.57
6.iORF	LTENKYSQL	26	34	HLA-E*01:01	0.57
6.iORF	LTENKYSQL	26	34	HLA-E*01:03	0.57
7a.iORF1	FAFACPDGV	61	69	HLA-A*02:06	0.57
7a.iORF1	TLCFTLKRK	109	117	HLA-A*03:01	0.57
7a.iORF3	TLCFTLKRK	5	13	HLA-A*03:01	0.57
M.ext	AYANRNRFL	51	59	HLA-E*01:01	0.57
M.ext	AYANRNRFL	51	59	HLA-E*01:03	0.57
M.ext	FAAYSRYRI	206	214	HLA-C*12:02	0.57
M.ext	FNPETNILL	125	133	HLA-C*08:01	0.57
M.ext	PETNILLNV	127	135	HLA-B*49:01	0.57
M.ext	VIGFLFLTW	36	44	HLA-B*58:02	0.57
M.ext	YFIASFRLF	108	116	HLA-C*12:02	0.57
M.ext	YSRYRIGNY	209	217	HLA-A*25:01	0.57
N.iORF1 (ORF9b)	GPKVYPIIL	38	46	HLA-B*35:03	0.57
N.iORF1 (ORF9b)	KVYPIILRL	40	48	HLA-C*14:02	0.57
N.iORF1 (ORF9b)	LEDKAFQLT	64	72	HLA-B*50:01	0.57
N.iORF1 (ORF9b)	LGSPLSLNM	48	56	HLA-C*15:02	0.57
N.iORF1 (ORF9b)	LPDEFVVVT	87	95	HLA-B*51:01	0.57
N.iORF1 (ORF9b)	MARKTLNSL	56	64	HLA-E*01:01	0.57
N.iORF1 (ORF9b)	MARKTLNSL	56	64	HLA-E*01:03	0.57
N.iORF1 (ORF9b)	MARKTLNSL	56	64	HLA-B*35:01	0.57
N.iORF1 (ORF9b)	TPIAVQMTK	72	80	HLA-B*56:01	0.57
N.iORF2	GPKVYPIIL	31	39	HLA-B*35:03	0.57
N.iORF2	KVYPIILRL	33	41	HLA-C*14:02	0.57
N.iORF2	LEDKAFQLT	57	65	HLA-B*50:01	0.57
N.iORF2	LGSPLSLNM	41	49	HLA-C*15:02	0.57
N.iORF2	LPDEFVVVT	80	88	HLA-B*51:01	0.57
N.iORF2	MARKTLNSL	49	57	HLA-E*01:01	0.57
N.iORF2	MARKTLNSL	49	57	HLA-E*01:03	0.57
N.iORF2	MARKTLNSL	49	57	HLA-B*35:01	0.57
N.iORF2	TPIAVQMTK	65	73	HLA-B*56:01	0.57
S.iORF1	LRGLITLSY	16	24	HLA-A*29:02	0.57
S.iORF1	MVLRGLITL	14	22	HLA-B*13:02	0.57
S.iORF2	LRGLITLSY	8	16	HLA-A*29:02	0.57
S.iORF2	MVLRGLITL	6	14	HLA-B*13:02	0.57
10.iORF	IAQVDVVNF	7	15	HLA-B*58:02	0.58
1a.uORF2.ext	VSSVLQPII	13	21	HLA-C*15:02	0.58
6.iORF	LTENKYSQL	26	34	HLA-C*04:01	0.58
6.iORF	LTENKYSQL	26	34	HLA-C*01:02	0.58
6.iORF	LTENKYSQL	26	34	HLA-C*03:03	0.58
6.iORF	LTENKYSQL	26	34	HLA-C*03:04	0.58
7a.iORF1	EGNSPFHPL	39	47	HLA-B*14:02	0.58
7a.iORF1	EVQELYSPI	90	98	HLA-A*26:01	0.58
7a.iORF1	FACPDGVKH	63	71	HLA-B*46:01	0.58
7a.iORF1	FAFACPDGV	61	69	HLA-A*68:02	0.58
7a.iORF1	FLIVAAIVF	99	107	HLA-B*15:25	0.58
7a.iORF1	ITLCFTLKR	108	116	HLA-A*11:01	0.58
7a.iORF1	VYQLRARSV	72	80	HLA-B*08:01	0.58
7a.iORF3	ITLCFTLKR	4	12	HLA-A*11:01	0.58
M.ext	AGDSGFAAY	201	209	HLA-B*35:01	0.58
M.ext	RLFARTRSM	114	122	HLA-A*74:01	0.58
M.ext	RTRSMWSFN	118	126	HLA-A*30:01	0.58
M.ext	SSSSDNIAL	224	232	HLA-C*01:02	0.58
M.ext	SSSSDNIAL	224	232	HLA-B*35:03	0.58
M.ext	YANRNRFLY	52	60	HLA-C*14:02	0.58
N.iORF1 (ORF9b)	QLTPIAVQM	70	78	HLA-C*07:04	0.58
N.iORF1 (ORF9b)	QLTPIAVQM	70	78	HLA-C*03:02	0.58
N.iORF1 (ORF9b)	RLVDPQIQL	13	21	HLA-B*39:01	0.58
N.iORF1 (ORF9b)	SLEDKAFQL	63	71	HLA-C*07:01	0.58
N.iORF2	QLTPIAVQM	63	71	HLA-C*07:04	0.58
N.iORF2	QLTPIAVQM	63	71	HLA-C*03:02	0.58
N.iORF2	RLVDPQIQL	6	14	HLA-B*39:01	0.58
N.iORF2	SLEDKAFQL	56	64	HLA-C*07:01	0.58
S.iORF1	FILLPLRSL	30	38	HLA-C*16:01	0.58
S.iORF1	HLMMVFILL	25	33	HLA-E*01:01	0.58
S.iORF1	HLMMVFILL	25	33	HLA-E*01:03	0.58
S.iORF1	LSYHLMMVF	22	30	HLA-C*16:01	0.58
S.iORF1	MVLRGLITL	14	22	HLA-B*48:01	0.58
S.iORF1	YMSLGPMVL	8	16	HLA-B*35:03	0.58
S.iORF2	FILLPLRSL	22	30	HLA-C*16:01	0.58
S.iORF2	HLMMVFILL	17	25	HLA-E*01:01	0.58
S.iORF2	HLMMVFILL	17	25	HLA-E*01:03	0.58
S.iORF2	LSYHLMMVF	14	22	HLA-C*16:01	0.58
S.iORF2	MVLRGLITL	6	14	HLA-B*48:01	0.58
10.iORF	QTTQGRWAI	2	10	HLA-A*68:02	0.59
1a.uORF2.ext	TVSSVLQPI	12	20	HLA-A*02:06	0.59
3a.iORF1 (ORF3c)	LLFFRALPK	32	40	HLA-A*11:01	0.59
3a.iORF1 (ORF3c)	QILFALLQR	5	13	HLA-A*11:01	0.59
6.iORF	IIKNLSKSL	18	26	HLA-B*07:02	0.59
6.iORF	LTENKYSQL	26	34	HLA-G*01:01	0.59
6.iORF	LTENKYSQL	26	34	HLA-G*01:02	0.59
6.iORF	LTENKYSQL	26	34	HLA-G*01:03	0.59
6.iORF	LTENKYSQL	26	34	HLA-G*01:04	0.59
6.iORF	LTENKYSQL	26	34	HLA-G*01:06	0.59
6.iORF	SQLDEEQPM	32	40	HLA-B*13:02	0.59
7a.iORF1	FACPDGVKH	63	71	HLA-C*12:03	0.59
M.ext	ANRNRFLYI	53	61	HLA-B*08:01	0.59
M.ext	KKLLEQWNL	27	35	HLA-B*38:01	0.59
M.ext	SSDNIALLV	226	234	HLA-C*07:04	0.59
N.iORF1 (ORF9b)	TPIAVQMTK	72	80	HLA-A*68:01	0.59
N.iORF1 (ORF9b)	TTEELPDEF	83	91	HLA-C*08:01	0.59
N.iORF2	TPIAVQMTK	65	73	HLA-A*68:01	0.59
N.iORF2	TTEELPDEF	76	84	HLA-C*08:01	0.59
S.iORF1	MVLRGLITL	14	22	HLA-C*08:01	0.59
S.iORF2	MVLRGLITL	6	14	HLA-C*08:01	0.59
1a.uORF1.ext	VWLSLGCML	10	18	HLA-A*23:01	0.6
3a.iORF1 (ORF3c)	LLALHFLLF	26	34	HLA-B*15:01	0.6
3a.iORF2	TSTLQGCSL	3	11	HLA-C*16:01	0.6
7a.iORF1	ELYSPIFLI	93	101	HLA-A*26:01	0.6
7a.iORF1	FHPLADNKF	44	52	HLA-A*24:02	0.6
7a.iORF1	GTYEGNSPF	36	44	HLA-C*08:01	0.6
7a.iORF1	QELYSPIFL	92	100	HLA-B*50:01	0.6
M.ext	IASFRLFAR	110	118	HLA-A*74:01	0.6
M.ext	ITVATSRTL	181	189	HLA-C*06:02	0.6
M.ext	SGFAAYSRY	204	212	HLA-C*12:03	0.6
M.ext	TVEELKKLL	22	30	HLA-C*17:01	0.6
M.ext	YANRNRFLY	52	60	HLA-A*25:01	0.6
M.ext	YFIASFRLF	108	116	HLA-C*04:01	0.6
N.iORF1 (ORF9b)	EMHPALRLV	7	15	HLA-B*13:02	0.6
N.iORF1 (ORF9b)	KISEMHPAL	4	12	HLA-C*08:02	0.6
N.iORF1 (ORF9b)	MARKTLNSL	56	64	HLA-A*30:01	0.6
N.iORF1 (ORF9b)	QLTPIAVQM	70	78	HLA-E*01:01	0.6
N.iORF1 (ORF9b)	QLTPIAVQM	70	78	HLA-E*01:03	0.6
N.iORF1 (ORF9b)	SLNMARKTL	53	61	HLA-B*07:02	0.6
N.iORF2	MARKTLNSL	49	57	HLA-A*30:01	0.6
N.iORF2	QLTPIAVQM	63	71	HLA-E*01:01	0.6
N.iORF2	QLTPIAVQM	63	71	HLA-E*01:03	0.6
N.iORF2	SLNMARKTL	46	54	HLA-B*07:02	0.6
S.iORF1	GPMVLRGLI	12	20	HLA-B*55:01	0.6
S.iORF1	MLLGSMLYM	1	9	HLA-A*29:02	0.6
S.iORF2	GPMVLRGLI	4	12	HLA-B*55:01	0.6
1a.uORF2.ext	TVSSVLQPI	12	20	HLA-A*25:01	0.61
1a.uORF1.ext	TLKSVWLSL	6	14	HLA-B*46:01	0.61
3a.iORF2	LTPFARCCW	24	32	HLA-B*57:01	0.61
6.iORF	DYIINLIIK	12	20	HLA-A*33:01	0.61
6.iORF	IIKNLSKSL	18	26	HLA-C*12:03	0.61
6.iORF	IIKNLSKSL	18	26	HLA-B*46:01	0.61
6.iORF	KVSIWNLDY	5	13	HLA-A*01:01	0.61
7a.iORF1	ARSVSPKLF	77	85	HLA-C*07:04	0.61
7a.iORF1	EGNSPFHPL	39	47	HLA-B*08:01	0.61
7a.iORF1	FAFACPDGV	61	69	HLA-C*12:03	0.61
7a.iORF1	ITLATCELY	8	16	HLA-B*58:02	0.61
7a.iORF1	KEPCSSGTY	30	38	HLA-B*44:02	0.61
7a.iORF1	SPIFLIVAA	96	104	HLA-B*07:02	0.61
M.ext	FAYANRNRF	50	58	HLA-B*14:02	0.61
M.ext	RLFARTRSM	114	122	HLA-C*03:03	0.61
M.ext	RLFARTRSM	114	122	HLA-C*03:04	0.61
N.iORF1 (ORF9b)	KISEMHPAL	4	12	HLA-C*12:02	0.61
N.iORF1 (ORF9b)	QLTPIAVQM	70	78	HLA-C*02:02	0.61
N.iORF1 (ORF9b)	QLTPIAVQM	70	78	HLA-C*02:09	0.61
N.iORF1 (ORF9b)	SLEDKAFQL	63	71	HLA-C*07:02	0.61
N.iORF1 (ORF9b)	TKLATTEEL	79	87	HLA-B*14:02	0.61
N.iORF2	QLTPIAVQM	63	71	HLA-C*02:02	0.61
N.iORF2	QLTPIAVQM	63	71	HLA-C*02:09	0.61
N.iORF2	SLEDKAFQL	56	64	HLA-C*07:02	0.61
N.iORF2	TKLATTEEL	72	80	HLA-B*14:02	0.61
1a.uORF2.ext	CRLLTVSSV	8	16	HLA-C*06:02	0.62
1a.uORF1.ext	FSKRTLKSV	2	10	HLA-C*02:02	0.62
1a.uORF1.ext	FSKRTLKSV	2	10	HLA-C*02:09	0.62
3a.iORF1 (ORF3c)	DGLLLALHF	23	31	HLA-B*51:01	0.62
3a.iORF1 (ORF3c)	LALHFLLFF	27	35	HLA-C*03:02	0.62
3a.iORF1 (ORF3c)	MLLLQILFA	1	9	HLA-A*02:01	0.62
6.iORF	KVSIWNLDY	5	13	HLA-B*15:25	0.62
6.iORF	LSKSLTENK	22	30	HLA-A*11:01	0.62
7a.iORF1	GVKHVYQLR	68	76	HLA-A*68:01	0.62
7a.iORF1	VFITLCFTL	106	114	HLA-C*14:02	0.62
7a.iORF3	VFITLCFTL	2	10	HLA-C*14:02	0.62
7b.iORF1	LELQDHNET	9	17	HLA-B*50:01	0.62
M.ext	AGDSGFAAY	201	209	HLA-C*04:01	0.62
M.ext	LFARTRSMW	115	123	HLA-B*58:01	0.62
M.ext	LLQFAYANR	47	55	HLA-A*33:03	0.62
M.ext	LWPVTLACF	70	78	HLA-C*14:02	0.62
M.ext	TSRTLSYYK	185	193	HLA-A*03:01	0.62
N.iORF1 (ORF9b)	GPKVYPIIL	38	46	HLA-B*56:01	0.62
N.iORF1 (ORF9b)	MARKTLNSL	56	64	HLA-C*07:04	0.62
N.iORF1 (ORF9b)	SPLSLNMAR	50	58	HLA-A*33:03	0.62
N.iORF2	GPKVYPIIL	31	39	HLA-B*56:01	0.62
N.iORF2	MARKTLNSL	49	57	HLA-C*07:04	0.62
N.iORF2	SPLSLNMAR	43	51	HLA-A*33:03	0.62
S.iORF1	ITLSYHLMM	20	28	HLA-A*32:01	0.62
S.iORF1	MLLGSMLYM	1	9	HLA-C*17:01	0.62
S.iORF2	ITLSYHLMM	12	20	HLA-A*32:01	0.62
10.iORF	QVDVVNFNL	9	17	HLA-A*02:06	0.63
1a.uORF2.ext	PIISTSRFR	19	27	HLA-A*33:03	0.63
3a.iORF1 (ORF3c)	DGLLLALHF	23	31	HLA-B*53:01	0.63
3a.iORF1 (ORF3c)	ILFALLQRY	6	14	HLA-A*01:01	0.63
6.iORF	SQLDEEQPM	32	40	HLA-C*08:01	0.63
6.iORF	SQLDEEQPM	32	40	HLA-B*15:02	0.63
M.ext	ACFVLAAVY	76	84	HLA-A*30:02	0.63
M.ext	FLYIIKLIF	58	66	HLA-B*15:02	0.63
M.ext	FVLAAVYRI	78	86	HLA-C*17:01	0.63
M.ext	ITGGIAIAM	89	97	HLA-C*17:01	0.63
M.ext	ITVEELKKL	21	29	HLA-B*58:02	0.63
M.ext	ITVEELKKL	21	29	HLA-C*08:01	0.63
M.ext	LLWPVTLAC	69	77	HLA-A*02:01	0.63
M.ext	RLFARTRSM	114	122	HLA-C*17:01	0.63
M.ext	RPLLESELV	144	152	HLA-B*35:03	0.63
N.iORF1 (ORF9b)	EELPDEFVV	85	93	HLA-B*44:03	0.63
N.iORF1 (ORF9b)	LGSPLSLNM	48	56	HLA-C*16:01	0.63
N.iORF1 (ORF9b)	QLTPIAVQM	70	78	HLA-A*26:01	0.63
N.iORF1 (ORF9b)	RLVDPQIQL	13	21	HLA-C*12:03	0.63
N.iORF1 (ORF9b)	TTEELPDEF	83	91	HLA-B*53:01	0.63
N.iORF2	EELPDEFVV	78	86	HLA-B*44:03	0.63
N.iORF2	LGSPLSLNM	41	49	HLA-C*16:01	0.63
N.iORF2	QLTPIAVQM	63	71	HLA-A*26:01	0.63
N.iORF2	RLVDPQIQL	6	14	HLA-C*12:03	0.63
N.iORF2	TTEELPDEF	76	84	HLA-B*53:01	0.63
S.iORF1	MVLRGLITL	14	22	HLA-B*08:01	0.63
S.iORF2	MVLRGLITL	6	14	HLA-B*08:01	0.63
1a.uORF2.ext	SIFCRLLTV	5	13	HLA-A*32:01	0.64
1a.uORF2.ext	VSSVLQPII	13	21	HLA-B*58:01	0.64
7a.iORF1	ALTCFSTQF	53	61	HLA-B*15:25	0.64
7a.iORF1	GTYEGNSPF	36	44	HLA-B*58:02	0.64
7a.iORF1	RARSVSPKL	76	84	HLA-B*13:01	0.64
7a.iORF1	RARSVSPKL	76	84	HLA-B*57:01	0.64
7a.iORF1	RQEEVQELY	87	95	HLA-C*12:02	0.64
M.ext	EQWNLVIGF	31	39	HLA-B*44:03	0.64
M.ext	FLYIIKLIF	58	66	HLA-C*03:02	0.64
M.ext	FLYIIKLIF	58	66	HLA-B*15:25	0.64
M.ext	HLRIAGHHL	161	169	HLA-E*01:01	0.64
M.ext	HLRIAGHHL	161	169	HLA-E*01:03	0.64
M.ext	KLIFLWLLW	63	71	HLA-A*23:01	0.64
M.ext	LLQFAYANR	47	55	HLA-A*74:01	0.64
M.ext	RLFARTRSM	114	122	HLA-B*52:01	0.64
N.iORF1 (ORF9b)	QLTPIAVQM	70	78	HLA-B*48:01	0.64
N.iORF1 (ORF9b)	TEELPDEFV	84	92	HLA-B*49:01	0.64
N.iORF2	QLTPIAVQM	63	71	HLA-B*48:01	0.64
N.iORF2	TEELPDEFV	77	85	HLA-B*49:01	0.64
S.iORF1	YMSLGPMVL	8	16	HLA-C*07:01	0.64
10.iORF	IAQVDVVNF	7	15	HLA-C*08:01	0.65
1a.uORF2.ext	RLLTVSSVL	9	17	HLA-C*17:01	0.65
1a.uORF2.ext	TVSSVLQPI	12	20	HLA-B*13:02	0.65
3a.iORF1 (ORF3c)	FALLQRYRY	8	16	HLA-C*07:01	0.65
3a.iORF1 (ORF3c)	KPHSLSDGL	17	25	HLA-B*55:01	0.65
6.iORF	SIWNLDYII	7	15	HLA-B*13:02	0.65
7a.iORF1	KEPCSSGTY	30	38	HLA-B*44:03	0.65
7a.iORF1	KLFIRQEEV	83	91	HLA-B*08:01	0.65
7a.iORF1	TCFSTQFAF	55	63	HLA-C*03:02	0.65
M.ext	IAIAMACLV	93	101	HLA-B*51:01	0.65
M.ext	ITGGIAIAM	89	97	HLA-C*15:02	0.65
M.ext	NVPLHGTIL	134	142	HLA-C*07:04	0.65
M.ext	TVEELKKLL	22	30	HLA-C*08:02	0.65
M.ext	YANRNRFLY	52	60	HLA-B*15:01	0.65
N.iORF1 (ORF9b)	EELPDEFVV	85	93	HLA-B*40:02	0.65
N.iORF1 (ORF9b)	KVYPIILRL	40	48	HLA-B*15:01	0.65
N.iORF1 (ORF9b)	LEDKAFQLT	64	72	HLA-B*49:01	0.65
N.iORF1 (ORF9b)	MARKTLNSL	56	64	HLA-C*17:01	0.65
N.iORF1 (ORF9b)	QLTPIAVQM	70	78	HLA-A*68:02	0.65
N.iORF1 (ORF9b)	SEMHPALRL	6	14	HLA-B*14:02	0.65
N.iORF1 (ORF9b)	SEMHPALRL	6	14	HLA-B*39:01	0.65
N.iORF2	EELPDEFVV	78	86	HLA-B*40:02	0.65
N.iORF2	KVYPIILRL	33	41	HLA-B*15:01	0.65
N.iORF2	LEDKAFQLT	57	65	HLA-B*49:01	0.65
N.iORF2	MARKTLNSL	49	57	HLA-C*17:01	0.65
N.iORF2	QLTPIAVQM	63	71	HLA-A*68:02	0.65
S.iORF1	YMSLGPMVL	8	16	HLA-A*02:06	0.65
10.iORF	IAQVDVVNF	7	15	HLA-B*57:01	0.66
10.iORF	NSRNYIAQV	2	10	HLA-A*68:02	0.66
3a.iORF1 (ORF3c)	LLALHFLLF	26	34	HLA-A*24:02	0.66
6.iORF	SKSLTENKY	23	31	HLA-A*30:02	0.66
7a.iORF1	ELYSPIFLI	93	101	HLA-A*32:01	0.66
7a.iORF1	GTYEGNSPF	36	44	HLA-B*35:01	0.66
M.ext	LTWICLLQF	42	50	HLA-B*57:01	0.66
M.ext	QRVAGDSGF	198	206	HLA-C*07:01	0.66
M.ext	RYRIGNYKL	211	219	HLA-C*07:01	0.66
M.ext	TVEELKKLL	22	30	HLA-C*05:01	0.66
M.ext	VILRGHLRI	156	164	HLA-B*13:02	0.66
N.iORF1 (ORF9b)	QLTPIAVQM	70	78	HLA-B*35:03	0.66
N.iORF1 (ORF9b)	RLVDPQIQL	13	21	HLA-C*06:02	0.66
N.iORF1 (ORF9b)	TTEELPDEF	83	91	HLA-B*35:01	0.66
N.iORF2	QLTPIAVQM	63	71	HLA-B*35:03	0.66
N.iORF2	RLVDPQIQL	6	14	HLA-C*06:02	0.66
N.iORF2	TTEELPDEF	76	84	HLA-B*35:01	0.66
1a.uORF2.ext	SVLQPIIST	15	23	HLA-A*68:02	0.67
1a.uORF1.ext	FSKRTLKSV	2	10	HLA-B*08:01	0.67
1a.uORF1.ext	TLKSVWLSL	6	14	HLA-A*30:01	0.67
1a.uORF1.ext	TLKSVWLSL	6	14	HLA-A*02:01	0.67
3a.iORF1 (ORF3c)	LALHFLLFF	27	35	HLA-C*02:02	0.67
3a.iORF1 (ORF3c)	LALHFLLFF	27	35	HLA-C*02:09	0.67
7a.iORF1	FHPLADNKF	44	52	HLA-C*07:04	0.67
7a.iORF1	FHPLADNKF	44	52	HLA-C*14:02	0.67
7a.iORF1	QECVRGTTV	19	27	HLA-B*40:01	0.67
7a.iORF1	RARSVSPKL	76	84	HLA-G*01:01	0.67
7a.iORF1	RARSVSPKL	76	84	HLA-G*01:02	0.67
7a.iORF1	RARSVSPKL	76	84	HLA-G*01:03	0.67
7a.iORF1	RARSVSPKL	76	84	HLA-G*01:04	0.67
7a.iORF1	RARSVSPKL	76	84	HLA-G*01:06	0.67
M.ext	ACFVLAAVY	76	84	HLA-B*15:25	0.67
M.ext	EQWNLVIGF	31	39	HLA-A*25:01	0.67
M.ext	LLQFAYANR	47	55	HLA-A*33:01	0.67
M.ext	RLFARTRSM	114	122	HLA-A*30:02	0.67
N.iORF1 (ORF9b)	KVYPIILRL	40	48	HLA-B*37:01	0.67
N.iORF1 (ORF9b)	LGSPLSLNM	48	56	HLA-C*03:03	0.67
N.iORF1 (ORF9b)	LGSPLSLNM	48	56	HLA-C*03:04	0.67
N.iORF1 (ORF9b)	VDPQIQLAV	15	23	HLA-E*01:01	0.67
N.iORF1 (ORF9b)	VDPQIQLAV	15	23	HLA-E*01:03	0.67
N.iORF2	KVYPIILRL	33	41	HLA-B*37:01	0.67
N.iORF2	LGSPLSLNM	41	49	HLA-C*03:03	0.67
N.iORF2	LGSPLSLNM	41	49	HLA-C*03:04	0.67
N.iORF2	VDPQIQLAV	8	16	HLA-E*01:01	0.67
N.iORF2	VDPQIQLAV	8	16	HLA-E*01:03	0.67
S.iORF1	GLITLSYHL	18	26	HLA-A*32:01	0.67
S.iORF1	MLLGSMLYM	1	9	HLA-B*15:02	0.67
S.iORF2	GLITLSYHL	10	18	HLA-A*32:01	0.67
10.iORF	IAQVDVVNF	7	15	HLA-C*12:03	0.68
10.iORF	NYIAQVDVV	5	13	HLA-C*14:02	0.68
1a.uORF2.ext	SIFCRLLTV	5	13	HLA-C*12:03	0.68
1a.uORF2.ext	SNSSIFCRL	2	10	HLA-C*15:02	0.68
3a.iORF1 (ORF3c)	LLALHFLLF	26	34	HLA-B*15:02	0.68
3a.iORF1 (ORF3c)	LLLQILFAL	2	10	HLA-A*02:06	0.68
3a.iORF1 (ORF3c)	RYRYKPHSL	13	21	HLA-C*04:01	0.68
7a.iORF1	EGNSPFHPL	39	47	HLA-B*35:03	0.68
7a.iORF1	ILFLALITL	2	10	HLA-C*17:01	0.68
7a.iORF1	KLFIRQEEV	83	91	HLA-B*13:01	0.68
7a.iORF1	VQELYSPIF	91	99	HLA-B*15:01	0.68
M.ext	HLRIAGHHL	161	169	HLA-B*15:01	0.68
M.ext	YSRYRIGNY	209	217	HLA-B*15:01	0.68
M.iORF	VAVTILLCL	3	11	HLA-C*16:01	0.68
N.iORF1 (ORF9b)	AFQLTPIAV	68	76	HLA-C*07:04	0.68
N.iORF1 (ORF9b)	GPKVYPIIL	38	46	HLA-B*14:02	0.68
N.iORF1 (ORF9b)	KISEMHPAL	4	12	HLA-C*02:02	0.68
N.iORF1 (ORF9b)	KISEMHPAL	4	12	HLA-C*02:09	0.68
N.iORF1 (ORF9b)	KISEMHPAL	4	12	HLA-C*05:01	0.68
N.iORF1 (ORF9b)	LGSPLSLNM	48	56	HLA-C*03:02	0.68
N.iORF1 (ORF9b)	QLTPIAVQM	70	78	HLA-G*01:01	0.68
N.iORF1 (ORF9b)	QLTPIAVQM	70	78	HLA-G*01:02	0.68
N.iORF1 (ORF9b)	QLTPIAVQM	70	78	HLA-G*01:03	0.68
N.iORF1 (ORF9b)	QLTPIAVQM	70	78	HLA-G*01:04	0.68
N.iORF1 (ORF9b)	QLTPIAVQM	70	78	HLA-G*01:06	0.68
N.iORF2	AFQLTPIAV	61	69	HLA-C*07:04	0.68
N.iORF2	GPKVYPIIL	31	39	HLA-B*14:02	0.68
N.iORF2	LGSPLSLNM	41	49	HLA-C*03:02	0.68
N.iORF2	QLTPIAVQM	63	71	HLA-G*01:01	0.68
N.iORF2	QLTPIAVQM	63	71	HLA-G*01:02	0.68
N.iORF2	QLTPIAVQM	63	71	HLA-G*01:03	0.68
N.iORF2	QLTPIAVQM	63	71	HLA-G*01:04	0.68
[truncated: 715 more rows]
