# Supplementary material for: Revelation of Potent Epitopes Present in Unannotated ORF Antigens of SARS-CoV-2 for Epitope-Based Polyvalent Vaccine Design Using Immunoinformatics Approach
Source: Front Immunol. 2021 Aug 23;12:692937. doi: 10.3389/fimmu.2021.692937 (PMC8419283; doi:10.3389/fimmu.2021.692937)
Supplement: Supplementary file 4 [file DataSheet_4.xlsx]

## Sheet: A
Table SD4 (A). Predicted SARS-CoV-2 CD4+ T-cell epitopes (column A) corresponding to the uORF proteins (column B). The total number (column C) of HLA class II alleles (to which the epitopes bind with). Subsequently, the top (lowest) percentile rank (column D) and the corresponding HLA class II alleles (column E) are also provided.
Peptide	Proteins	Number of alleles	Top percentile rank	Top allele
PIILRLGSPLSLNMA	N.iORF2	2	0.13	HLA-DRB1*01:01;
YPIILRLGSPLSLNM	N.iORF2	2	0.13	HLA-DRB1*01:01;
IILRLGSPLSLNMAR	N.iORF2	1	0.27	HLA-DRB1*01:01;
VYPIILRLGSPLSLN	N.iORF2	2	0.27	HLA-DRB1*01:01;
KVYPIILRLGSPLSL	N.iORF2	3	0.48	HLA-DRB1*11:01;
PKVYPIILRLGSPLS	N.iORF2	2	0.52	HLA-DRB1*11:01;
GPKVYPIILRLGSPL	N.iORF2	1	0.54	HLA-DRB1*11:01;
NVGPKVYPIILRLGS	N.iORF2	1	0.54	HLA-DRB1*11:01;
VGPKVYPIILRLGSP	N.iORF2	1	0.59	HLA-DRB1*11:01;
GSPLSLNMARKTLNS	N.iORF2	1	0.84	HLA-DRB3*02:02;
LGSPLSLNMARKTLN	N.iORF2	1	0.85	HLA-DRB3*02:02;
RLGSPLSLNMARKTL	N.iORF2	1	0.99	HLA-DRB3*02:02;
SPLSLNMARKTLNSL	N.iORF2	1	0.99	HLA-DRB3*02:02;
PIILRLGSPLSLNMA	N.iORF1 (ORF9b)	2	0.13	HLA-DRB1*01:01;
YPIILRLGSPLSLNM	N.iORF1 (ORF9b)	2	0.13	HLA-DRB1*01:01;
IILRLGSPLSLNMAR	N.iORF1 (ORF9b)	1	0.27	HLA-DRB1*01:01;
VYPIILRLGSPLSLN	N.iORF1 (ORF9b)	2	0.27	HLA-DRB1*01:01;
KVYPIILRLGSPLSL	N.iORF1 (ORF9b)	3	0.48	HLA-DRB1*11:01;
PKVYPIILRLGSPLS	N.iORF1 (ORF9b)	2	0.52	HLA-DRB1*11:01;
GPKVYPIILRLGSPL	N.iORF1 (ORF9b)	1	0.54	HLA-DRB1*11:01;
NVGPKVYPIILRLGS	N.iORF1 (ORF9b)	1	0.54	HLA-DRB1*11:01;
VGPKVYPIILRLGSP	N.iORF1 (ORF9b)	1	0.59	HLA-DRB1*11:01;
GSPLSLNMARKTLNS	N.iORF1 (ORF9b)	1	0.84	HLA-DRB3*02:02;
LGSPLSLNMARKTLN	N.iORF1 (ORF9b)	1	0.85	HLA-DRB3*02:02;
RLGSPLSLNMARKTL	N.iORF1 (ORF9b)	1	0.99	HLA-DRB3*02:02;
SPLSLNMARKTLNSL	N.iORF1 (ORF9b)	1	0.99	HLA-DRB3*02:02;
MLIIFWFSLELQDHN	7b.iORF1	2	0.72	HLA-DQA1*01:01/DQB1*05:01;
LIIFWFSLELQDHNE	7b.iORF1	2	0.82	HLA-DQA1*01:01/DQB1*05:01;
IFWFSLELQDHNETC	7b.iORF1	1	0.98	HLA-DPA1*02:01/DPB1*01:01;
IIFWFSLELQDHNET	7b.iORF1	1	0.98	HLA-DPA1*02:01/DPB1*01:01;
IILFLALITLATCEL	7a.iORF1	2	0.16	HLA-DRB1*01:01;
ILFLALITLATCELY	7a.iORF1	1	0.16	HLA-DRB1*01:01;
SPIFLIVAAIVFITL	7a.iORF1	3	0.4	HLA-DRB1*07:01;
PIFLIVAAIVFITLC	7a.iORF1	2	0.47	HLA-DRB1*07:01;
YSPIFLIVAAIVFIT	7a.iORF1	2	0.47	HLA-DRB1*07:01;
LYSPIFLIVAAIVFI	7a.iORF1	2	0.58	HLA-DRB1*07:01;
ELYSPIFLIVAAIVF	7a.iORF1	2	0.64	HLA-DRB1*07:01;
IFLIVAAIVFITLCF	7a.iORF1	1	0.71	HLA-DPA1*02:01/DPB1*01:01;
FKVSIWNLDYIINLI	6.iORF	1	0.02	HLA-DQA1*01:01/DQB1*05:01;
KVSIWNLDYIINLII	6.iORF	1	0.02	HLA-DQA1*01:01/DQB1*05:01;
TFKVSIWNLDYIINL	6.iORF	1	0.02	HLA-DQA1*01:01/DQB1*05:01;
VSIWNLDYIINLIIK	6.iORF	1	0.05	HLA-DQA1*01:01/DQB1*05:01;
YIINLIIKNLSKSLT	6.iORF	3	0.3	HLA-DRB1*13:02;
IINLIIKNLSKSLTE	6.iORF	3	0.31	HLA-DRB1*13:02;
INLIIKNLSKSLTEN	6.iORF	3	0.31	HLA-DRB1*13:02;
RTFKVSIWNLDYIIN	6.iORF	1	0.33	HLA-DQA1*01:01/DQB1*05:01;
SIWNLDYIINLIIKN	6.iORF	1	0.43	HLA-DQA1*01:01/DQB1*05:01;
DYIINLIIKNLSKSL	6.iORF	3	0.46	HLA-DRB1*13:02;
NLIIKNLSKSLTENK	6.iORF	1	0.49	HLA-DRB1*13:02;
MRTFKVSIWNLDYII	6.iORF	1	0.6	HLA-DQA1*01:01/DQB1*05:01;
GLMWLSYFIASFRLF	M.ext	4	0.05	HLA-DPA1*01:03/DPB1*02:01;
LMWLSYFIASFRLFA	M.ext	3	0.05	HLA-DPA1*01:03/DPB1*02:01;
LSYYKLGASQRVAGD	M.ext	2	0.06	HLA-DRB1*09:01;
RTLSYYKLGASQRVA	M.ext	2	0.06	HLA-DRB1*09:01;
IKLIFLWLLWPVTLA	M.ext	1	0.07	HLA-DQA1*01:01/DQB1*05:01;
SRTLSYYKLGASQRV	M.ext	1	0.07	HLA-DRB1*09:01;
TLSYYKLGASQRVAG	M.ext	2	0.07	HLA-DRB1*09:01;
VGLMWLSYFIASFRL	M.ext	2	0.07	HLA-DPA1*01:03/DPB1*02:01;
MWLSYFIASFRLFAR	M.ext	4	0.08	HLA-DPA1*01:03/DPB1*02:01;
KLIFLWLLWPVTLAC	M.ext	1	0.11	HLA-DQA1*01:01/DQB1*05:01;
NRFLYIIKLIFLWLL	M.ext	4	0.12	HLA-DRB4*01:01;
RFLYIIKLIFLWLLW	M.ext	3	0.14	HLA-DRB4*01:01;
IIKLIFLWLLWPVTL	M.ext	2	0.15	HLA-DQA1*01:01/DQB1*05:01;
WLSYFIASFRLFART	M.ext	4	0.16	HLA-DPA1*01:03/DPB1*02:01;
LYIIKLIFLWLLWPV	M.ext	5	0.17	HLA-DQA1*01:01/DQB1*05:01;
YIIKLIFLWLLWPVT	M.ext	4	0.18	HLA-DQA1*01:01/DQB1*05:01;
FLYIIKLIFLWLLWP	M.ext	3	0.22	HLA-DRB4*01:01;
NLVIGFLFLTWICLL	M.ext	3	0.23	HLA-DPA1*01/DPB1*04:01;
LVGLMWLSYFIASFR	M.ext	1	0.25	HLA-DPA1*01:03/DPB1*02:01;
CLVGLMWLSYFIASF	M.ext	1	0.29	HLA-DPA1*01:03/DPB1*02:01;
LIFLWLLWPVTLACF	M.ext	1	0.29	HLA-DQA1*01:01/DQB1*05:01;
IILVFLFGTLILAMA	M.ext	3	0.31	HLA-DPA1*03:01/DPB1*04:02;
IFLWLLWPVTLACFV	M.ext	1	0.33	HLA-DQA1*01:01/DQB1*05:01;
ILVFLFGTLILAMAD	M.ext	2	0.34	HLA-DPA1*03:01/DPB1*04:02;
WNLVIGFLFLTWICL	M.ext	3	0.34	HLA-DPA1*01/DPB1*04:01;
VIGFLFLTWICLLQF	M.ext	3	0.35	HLA-DPA1*01/DPB1*04:01;
LVFLFGTLILAMADS	M.ext	1	0.36	HLA-DPA1*03:01/DPB1*04:02;
IGFLFLTWICLLQFA	M.ext	3	0.39	HLA-DPA1*03:01/DPB1*04:02;
LVIGFLFLTWICLLQ	M.ext	3	0.39	HLA-DPA1*01/DPB1*04:01;HLA-DPA1*03:01/DPB1*04:02;
SYFIASFRLFARTRS	M.ext	1	0.39	HLA-DRB1*11:01;
YFIASFRLFARTRSM	M.ext	1	0.44	HLA-DRB1*11:01;
GFLFLTWICLLQFAY	M.ext	2	0.46	HLA-DPA1*03:01/DPB1*04:02;
EQWNLVIGFLFLTWI	M.ext	2	0.47	HLA-DPA1*01:03/DPB1*02:01;
LEQWNLVIGFLFLTW	M.ext	2	0.47	HLA-DPA1*01:03/DPB1*02:01;
QWNLVIGFLFLTWIC	M.ext	2	0.47	HLA-DPA1*01:03/DPB1*02:01;
VFLFGTLILAMADSN	M.ext	1	0.47	HLA-DPA1*03:01/DPB1*04:02;
ASFRLFARTRSMWSF	M.ext	1	0.48	HLA-DRB1*11:01;
FIASFRLFARTRSMW	M.ext	1	0.48	HLA-DRB1*11:01;
IASFRLFARTRSMWS	M.ext	1	0.48	HLA-DRB1*11:01;
SYYKLGASQRVAGDS	M.ext	1	0.48	HLA-DRB1*09:01;
NWITGGIAIAMACLV	M.ext	2	0.53	HLA-DQA1*01:02/DQB1*06:02;
INWITGGIAIAMACL	M.ext	2	0.54	HLA-DQA1*01:02/DQB1*06:02;
MACLVGLMWLSYFIA	M.ext	1	0.54	HLA-DPA1*01:03/DPB1*02:01;
LSYFIASFRLFARTR	M.ext	4	0.56	HLA-DPA1*01:03/DPB1*02:01;
RINWITGGIAIAMAC	M.ext	2	0.56	HLA-DQA1*01:02/DQB1*06:02;
ACLVGLMWLSYFIAS	M.ext	1	0.57	HLA-DPA1*01:03/DPB1*02:01;
YRINWITGGIAIAMA	M.ext	2	0.58	HLA-DQA1*01:02/DQB1*06:02;HLA-DQA1*05:01/DQB1*03:01;
ANRNRFLYIIKLIFL	M.ext	1	0.65	HLA-DRB1*11:01;
NRNRFLYIIKLIFLW	M.ext	1	0.65	HLA-DRB1*11:01;
RNRFLYIIKLIFLWL	M.ext	2	0.65	HLA-DRB1*11:01;
YANRNRFLYIIKLIF	M.ext	1	0.65	HLA-DRB1*11:01;
WITGGIAIAMACLVG	M.ext	1	0.66	HLA-DQA1*01:02/DQB1*06:02;
LACFVLAAVYRINWI	M.ext	1	0.7	HLA-DRB1*07:01;
LLQFAYANRNRFLYI	M.ext	1	0.75	HLA-DRB3*02:02;
PVTLACFVLAAVYRI	M.ext	1	0.76	HLA-DRB1*07:01;
VTLACFVLAAVYRIN	M.ext	1	0.76	HLA-DRB1*07:01;
VYRINWITGGIAIAM	M.ext	1	0.85	HLA-DQA1*05:01/DQB1*03:01;
LQFAYANRNRFLYII	M.ext	1	0.87	HLA-DRB3*02:02;
ACFVLAAVYRINWIT	M.ext	1	0.88	HLA-DRB1*07:01;
TLACFVLAAVYRINW	M.ext	1	0.88	HLA-DRB1*07:01;
CLLQFAYANRNRFLY	M.ext	1	0.99	HLA-DRB3*02:02;
LLLQILFALLQRYRY	3a.iORF1 (ORF3c)	2	0.08	HLA-DRB1*12:01;
LLQILFALLQRYRYK	3a.iORF1 (ORF3c)	2	0.11	HLA-DRB1*12:01;
LQILFALLQRYRYKP	3a.iORF1 (ORF3c)	2	0.12	HLA-DRB1*12:01;
DGLLLALHFLLFFRA	3a.iORF1 (ORF3c)	3	0.15	HLA-DPA1*01/DPB1*04:01;
GLLLALHFLLFFRAL	3a.iORF1 (ORF3c)	4	0.15	HLA-DPA1*01/DPB1*04:01;
LSDGLLLALHFLLFF	3a.iORF1 (ORF3c)	2	0.15	HLA-DPA1*01/DPB1*04:01;
SDGLLLALHFLLFFR	3a.iORF1 (ORF3c)	3	0.15	HLA-DPA1*01/DPB1*04:01;
LLLALHFLLFFRALP	3a.iORF1 (ORF3c)	3	0.18	HLA-DPA1*01:03/DPB1*02:01;
SLSDGLLLALHFLLF	3a.iORF1 (ORF3c)	2	0.2	HLA-DPA1*01/DPB1*04:01;
LLALHFLLFFRALPK	3a.iORF1 (ORF3c)	3	0.26	HLA-DPA1*01:03/DPB1*02:01;
QILFALLQRYRYKPH	3a.iORF1 (ORF3c)	1	0.38	HLA-DRB1*12:01;
MLLLQILFALLQRYR	3a.iORF1 (ORF3c)	2	0.39	HLA-DPA1*01/DPB1*04:01;
LALHFLLFFRALPKS	3a.iORF1 (ORF3c)	1	0.4	HLA-DPA1*01:03/DPB1*02:01;
ILFALLQRYRYKPHS	3a.iORF1 (ORF3c)	1	0.77	HLA-DRB1*12:01;
HLMMVFILLPLRSLT	S.iORF2	1	0.48	HLA-DRB1*11:01;
YHLMMVFILLPLRSL	S.iORF2	3	0.48	HLA-DRB1*11:01;
SYHLMMVFILLPLRS	S.iORF2	1	0.98	HLA-DRB4*01:01;
GSMLYMSLGPMVLRG	S.iORF1	2	0.1	HLA-DRB1*01:01;
LGSMLYMSLGPMVLR	S.iORF1	2	0.1	HLA-DRB1*01:01;
MLYMSLGPMVLRGLI	S.iORF1	1	0.1	HLA-DRB1*01:01;
SMLYMSLGPMVLRGL	S.iORF1	2	0.1	HLA-DRB1*01:01;
LLGSMLYMSLGPMVL	S.iORF1	2	0.16	HLA-DRB1*01:01;
HLMMVFILLPLRSLT	S.iORF1	1	0.48	HLA-DRB1*11:01;
YHLMMVFILLPLRSL	S.iORF1	3	0.48	HLA-DRB1*11:01;
MLLGSMLYMSLGPMV	S.iORF1	1	0.83	HLA-DRB1*09:01;
LYMSLGPMVLRGLIT	S.iORF1	1	0.91	HLA-DRB1*01:01;
SYHLMMVFILLPLRS	S.iORF1	1	0.98	HLA-DRB4*01:01;
SIFCRLLTVSSVLQP	1a.uORF2.ext	1	0.51	HLA-DRB1*04:05;
SSIFCRLLTVSSVLQ	1a.uORF2.ext	1	0.72	HLA-DRB1*04:05;

## Sheet: B
Table SD4 (B). Predicted SARS-CoV-2 uORF CD4+ T-cell epitopes (column A) corresponding to the uORF proteins (column B). The total number (column C) of HLA class II alleles (to which the epitopes bind with). Subsequently, the top (lowest) percentile rank (column D) and the corresponding HLA class II alleles (column E) are also provided. CD4+ immunogenicity score of ≤ 40 (column F) are given along …
Peptide	Proteins	Number of alleles	Top percentile rank	Top allele	Combined CD4+ immunogenicity Score	Vaxijen score
VGLMWLSYFIASFRL	M.ext	2	0.07,0.79	HLA-DPA1*01:03/DPB1*02:01;HLA-DQA1*01:01/DQB1*05:01;	34.087	0.665
GLMWLSYFIASFRLF	M.ext	3	0.05	HLA-DPA1*01:03/DPB1*02:01;	35.0038	0.0766
LMWLSYFIASFRLFA	M.ext	3	0.05	HLA-DPA1*01:03/DPB1*02:01;	35.567	0.1022
LLLQILFALLQRYRY	3a.iORF1 (ORF3c)	2	0.08	HLA-DRB1*12:01;	35.9554	0.6920
YIINLIIKNLSKSLT	6.iORF	3	0.3	HLA-DRB1*13:02;	36.612	0.2621
IINLIIKNLSKSLTE	6.iORF	3	0.31	HLA-DRB1*13:02;	37.1814	0.1462
LSYFIASFRLFARTR	M.ext	4	0.56	HLA-DPA1*01:03/DPB1*02:01;	38.2582	0.3427
YPIILRLGSPLSLNM	N.iORF1 (ORF9b),N.iORF2	2	0.13	HLA-DRB1*01:01;	38.2986	0.6786
INLIIKNLSKSLTEN	6.iORF	3	0.31	HLA-DRB1*13:02;	38.4739	0.2443
GSMLYMSLGPMVLRG	S.iORF1	2	0.1	HLA-DRB1*01:01;	38.624	1.014
LLALHFLLFFRALPK	3a.iORF1 (ORF3c)	3	0.26	HLA-DPA1*01:03/DPB1*02:01;	38.667	0.4136
PIILRLGSPLSLNMA	N.iORF1 (ORF9b),N.iORF2	2	0.13	HLA-DRB1*01:01;	38.7307	0.7535
LGSMLYMSLGPMVLR	S.iORF1	2	0.1	HLA-DRB1*01:01;	38.8696	1.0898
DYIINLIIKNLSKSL	6.iORF	3	0.46	HLA-DRB1*13:02;	39.0184	0.2085
RTLSYYKLGASQRVA	M.ext	2	0.06	HLA-DRB1*09:01;	39.1253	0.5644
KVYPIILRLGSPLSL	N.iORF1 (ORF9b),N.iORF2	3	0.48	HLA-DRB1*11:01;	39.4208	0.623
RNRFLYIIKLIFLWL	M.ext	2	0.81,0.65	HLA-DPA1*02:01/DPB1*01:01;HLA-DRB1*11:01;	39.4372	0.5114
MWLSYFIASFRLFAR	M.ext	4	0.08	HLA-DPA1*01:03/DPB1*02:01;	39.5233	0.0043
VYPIILRLGSPLSLN	N.iORF1 (ORF9b),N.iORF2	2	0.27	HLA-DRB1*01:01;	39.5864	0.5837
LLGSMLYMSLGPMVL	S.iORF1	2	0.16	HLA-DRB1*01:01;	39.8693	0.8619
LQILFALLQRYRYKP	3a.iORF1 (ORF3c)	2	0.12	HLA-DRB1*12:01;	39.9702	1.1376
SPIFLIVAAIVFITL	7a.iORF1	2	0.4	HLA-DRB1*07:01;	40.0232	0.7118
SMLYMSLGPMVLRGL	S.iORF1	2	0.1	HLA-DRB1*01:01;	40.0816	1.0383
YHLMMVFILLPLRSL	S.iORF2	3	0.48	HLA-DRB1*11:01;	40.2258	0.8466
LLQILFALLQRYRYK	3a.iORF1 (ORF3c)	2	0.11	HLA-DRB1*12:01;	40.3381	0.7138

## Sheet: C
Table SD4 (C). Predicted SARS-CoV-2 CD4+ T-cell epitopes (column A) corresponding to the uORF proteins (column B). The starting (column C) and ending (column D) residue numbers of the epitopes and the HLA class II alleles (to which the epitopes bind with, column E) with percentile rank value ≤ 1 (predicted from IEDB) (column F) are also given. Note that the prediction method is given in column G.
Epitope	Proteins	Starting residue number	Ending residue number	Allele	Percentile rank	Method
SIFCRLLTVSSVLQP	1a.uORF2.ext	5	19	HLA-DRB1*04:05	0.51	Consensus (smm/nn/sturniolo)
SSIFCRLLTVSSVLQ	1a.uORF2.ext	4	18	HLA-DRB1*04:05	0.72	Consensus (smm/nn/sturniolo)
GSMLYMSLGPMVLRG	S.iORF1	4	18	HLA-DRB1*01:01	0.1	Consensus (comb.lib./smm/nn)
LGSMLYMSLGPMVLR	S.iORF1	3	17	HLA-DRB1*01:01	0.1	Consensus (comb.lib./smm/nn)
MLYMSLGPMVLRGLI	S.iORF1	6	20	HLA-DRB1*01:01	0.1	Consensus (comb.lib./smm/nn)
SMLYMSLGPMVLRGL	S.iORF1	5	19	HLA-DRB1*01:01	0.1	Consensus (comb.lib./smm/nn)
LLGSMLYMSLGPMVL	S.iORF1	2	16	HLA-DRB1*01:01	0.16	Consensus (comb.lib./smm/nn)
LGSMLYMSLGPMVLR	S.iORF1	3	17	HLA-DRB1*09:01	0.44	Consensus (comb.lib./smm/nn)
LLGSMLYMSLGPMVL	S.iORF1	2	16	HLA-DRB1*09:01	0.44	Consensus (comb.lib./smm/nn)
HLMMVFILLPLRSLT	S.iORF1	25	39	HLA-DRB1*11:01	0.48	Consensus (smm/nn/sturniolo)
YHLMMVFILLPLRSL	S.iORF1	24	38	HLA-DRB1*11:01	0.48	Consensus (smm/nn/sturniolo)
GSMLYMSLGPMVLRG	S.iORF1	4	18	HLA-DRB1*09:01	0.49	Consensus (comb.lib./smm/nn)
SMLYMSLGPMVLRGL	S.iORF1	5	19	HLA-DRB1*09:01	0.49	Consensus (comb.lib./smm/nn)
YHLMMVFILLPLRSL	S.iORF1	24	38	HLA-DRB4*01:01	0.64	Consensus (comb.lib./smm/nn)
MLLGSMLYMSLGPMV	S.iORF1	1	15	HLA-DRB1*09:01	0.83	Consensus (comb.lib./smm/nn)
LYMSLGPMVLRGLIT	S.iORF1	7	21	HLA-DRB1*01:01	0.91	Consensus (comb.lib./smm/nn)
YHLMMVFILLPLRSL	S.iORF1	24	38	HLA-DRB1*01:01	0.91	Consensus (comb.lib./smm/nn)
SYHLMMVFILLPLRS	S.iORF1	23	37	HLA-DRB4*01:01	0.98	Consensus (comb.lib./smm/nn)
HLMMVFILLPLRSLT	S.iORF2	17	31	HLA-DRB1*11:01	0.48	Consensus (smm/nn/sturniolo)
YHLMMVFILLPLRSL	S.iORF2	16	30	HLA-DRB1*11:01	0.48	Consensus (smm/nn/sturniolo)
YHLMMVFILLPLRSL	S.iORF2	16	30	HLA-DRB4*01:01	0.64	Consensus (comb.lib./smm/nn)
YHLMMVFILLPLRSL	S.iORF2	16	30	HLA-DRB1*01:01	0.91	Consensus (comb.lib./smm/nn)
SYHLMMVFILLPLRS	S.iORF2	15	29	HLA-DRB4*01:01	0.98	Consensus (comb.lib./smm/nn)
DGLLLALHFLLFFRA	3a.iORF1 (ORF3c)	23	37	HLA-DPA1*01/DPB1*04:01	0.15	Consensus (comb.lib./smm)
GLLLALHFLLFFRAL	3a.iORF1 (ORF3c)	24	38	HLA-DPA1*01/DPB1*04:01	0.15	Consensus (comb.lib./smm)
LSDGLLLALHFLLFF	3a.iORF1 (ORF3c)	21	35	HLA-DPA1*01/DPB1*04:01	0.15	Consensus (comb.lib./smm)
SDGLLLALHFLLFFR	3a.iORF1 (ORF3c)	22	36	HLA-DPA1*01/DPB1*04:01	0.15	Consensus (comb.lib./smm)
GLLLALHFLLFFRAL	3a.iORF1 (ORF3c)	24	38	HLA-DPA1*01:03/DPB1*02:01	0.18	Consensus (comb.lib./smm/nn)
LLLALHFLLFFRALP	3a.iORF1 (ORF3c)	25	39	HLA-DPA1*01:03/DPB1*02:01	0.18	Consensus (comb.lib./smm/nn)
SLSDGLLLALHFLLF	3a.iORF1 (ORF3c)	20	34	HLA-DPA1*01/DPB1*04:01	0.2	Consensus (comb.lib./smm)
LLALHFLLFFRALPK	3a.iORF1 (ORF3c)	26	40	HLA-DPA1*01:03/DPB1*02:01	0.26	Consensus (comb.lib./smm/nn)
MLLLQILFALLQRYR	3a.iORF1 (ORF3c)	1	15	HLA-DPA1*01/DPB1*04:01	0.39	Consensus (comb.lib./smm)
LALHFLLFFRALPKS	3a.iORF1 (ORF3c)	27	41	HLA-DPA1*01:03/DPB1*02:01	0.4	Consensus (comb.lib./smm/nn)
LLLALHFLLFFRALP	3a.iORF1 (ORF3c)	25	39	HLA-DPA1*01/DPB1*04:01	0.46	Consensus (comb.lib./smm)
DGLLLALHFLLFFRA	3a.iORF1 (ORF3c)	23	37	HLA-DPA1*02:01/DPB1*05:01	0.56	Consensus (comb.lib./smm/nn)
GLLLALHFLLFFRAL	3a.iORF1 (ORF3c)	24	38	HLA-DPA1*02:01/DPB1*05:01	0.56	Consensus (comb.lib./smm/nn)
LLALHFLLFFRALPK	3a.iORF1 (ORF3c)	26	40	HLA-DPA1*02:01/DPB1*05:01	0.56	Consensus (comb.lib./smm/nn)
LLLALHFLLFFRALP	3a.iORF1 (ORF3c)	25	39	HLA-DPA1*02:01/DPB1*05:01	0.56	Consensus (comb.lib./smm/nn)
SDGLLLALHFLLFFR	3a.iORF1 (ORF3c)	22	36	HLA-DPA1*02:01/DPB1*05:01	0.56	Consensus (comb.lib./smm/nn)
LLALHFLLFFRALPK	3a.iORF1 (ORF3c)	26	40	HLA-DPA1*01/DPB1*04:01	0.6	Consensus (comb.lib./smm)
DGLLLALHFLLFFRA	3a.iORF1 (ORF3c)	23	37	HLA-DPA1*01:03/DPB1*02:01	0.69	Consensus (comb.lib./smm/nn)
GLLLALHFLLFFRAL	3a.iORF1 (ORF3c)	24	38	HLA-DPA1*03:01/DPB1*04:02	0.74	Consensus (comb.lib./smm/nn)
SDGLLLALHFLLFFR	3a.iORF1 (ORF3c)	22	36	HLA-DPA1*01:03/DPB1*02:01	0.85	Consensus (comb.lib./smm/nn)
LSDGLLLALHFLLFF	3a.iORF1 (ORF3c)	21	35	HLA-DPA1*02:01/DPB1*05:01	0.91	Consensus (comb.lib./smm/nn)
SLSDGLLLALHFLLF	3a.iORF1 (ORF3c)	20	34	HLA-DPA1*02:01/DPB1*05:01	1	Consensus (comb.lib./smm/nn)
LLLQILFALLQRYRY	3a.iORF1 (ORF3c)	2	16	HLA-DRB1*12:01	0.08	Consensus (smm/nn)
LLQILFALLQRYRYK	3a.iORF1 (ORF3c)	3	17	HLA-DRB1*12:01	0.11	Consensus (smm/nn)
LQILFALLQRYRYKP	3a.iORF1 (ORF3c)	4	18	HLA-DRB1*12:01	0.12	Consensus (smm/nn)
QILFALLQRYRYKPH	3a.iORF1 (ORF3c)	5	19	HLA-DRB1*12:01	0.38	Consensus (smm/nn)
LLLQILFALLQRYRY	3a.iORF1 (ORF3c)	2	16	HLA-DRB1*11:01	0.48	Consensus (smm/nn/sturniolo)
LLQILFALLQRYRYK	3a.iORF1 (ORF3c)	3	17	HLA-DRB1*11:01	0.48	Consensus (smm/nn/sturniolo)
LQILFALLQRYRYKP	3a.iORF1 (ORF3c)	4	18	HLA-DRB1*11:01	0.48	Consensus (smm/nn/sturniolo)
ILFALLQRYRYKPHS	3a.iORF1 (ORF3c)	6	20	HLA-DRB1*12:01	0.77	Consensus (smm/nn)
MLLLQILFALLQRYR	3a.iORF1 (ORF3c)	1	15	HLA-DRB1*12:01	0.98	Consensus (smm/nn)
GLMWLSYFIASFRLF	M.ext	102	116	HLA-DPA1*01:03/DPB1*02:01	0.05	Consensus (comb.lib./smm/nn)
LMWLSYFIASFRLFA	M.ext	103	117	HLA-DPA1*01:03/DPB1*02:01	0.05	Consensus (comb.lib./smm/nn)
VGLMWLSYFIASFRL	M.ext	101	115	HLA-DPA1*01:03/DPB1*02:01	0.07	Consensus (comb.lib./smm/nn)
MWLSYFIASFRLFAR	M.ext	104	118	HLA-DPA1*01:03/DPB1*02:01	0.08	Consensus (comb.lib./smm/nn)
WLSYFIASFRLFART	M.ext	105	119	HLA-DPA1*01:03/DPB1*02:01	0.16	Consensus (comb.lib./smm/nn)
NLVIGFLFLTWICLL	M.ext	34	48	HLA-DPA1*01/DPB1*04:01	0.23	Consensus (comb.lib./smm)
LVGLMWLSYFIASFR	M.ext	100	114	HLA-DPA1*01:03/DPB1*02:01	0.25	Consensus (comb.lib./smm/nn)
NLVIGFLFLTWICLL	M.ext	34	48	HLA-DPA1*01:03/DPB1*02:01	0.26	Consensus (comb.lib./smm/nn)
CLVGLMWLSYFIASF	M.ext	99	113	HLA-DPA1*01:03/DPB1*02:01	0.29	Consensus (comb.lib./smm/nn)
NLVIGFLFLTWICLL	M.ext	34	48	HLA-DPA1*03:01/DPB1*04:02	0.29	Consensus (comb.lib./smm/nn)
IILVFLFGTLILAMA	M.ext	1	15	HLA-DPA1*03:01/DPB1*04:02	0.31	Consensus (comb.lib./smm/nn)
ILVFLFGTLILAMAD	M.ext	2	16	HLA-DPA1*03:01/DPB1*04:02	0.34	Consensus (comb.lib./smm/nn)
LYIIKLIFLWLLWPV	M.ext	59	73	HLA-DPA1*03:01/DPB1*04:02	0.34	Consensus (comb.lib./smm/nn)
WNLVIGFLFLTWICL	M.ext	33	47	HLA-DPA1*01/DPB1*04:01	0.34	Consensus (comb.lib./smm)
VIGFLFLTWICLLQF	M.ext	36	50	HLA-DPA1*01/DPB1*04:01	0.35	Consensus (comb.lib./smm)
LVFLFGTLILAMADS	M.ext	3	17	HLA-DPA1*03:01/DPB1*04:02	0.36	Consensus (comb.lib./smm/nn)
WNLVIGFLFLTWICL	M.ext	33	47	HLA-DPA1*01:03/DPB1*02:01	0.37	Consensus (comb.lib./smm/nn)
IGFLFLTWICLLQFA	M.ext	37	51	HLA-DPA1*03:01/DPB1*04:02	0.39	Consensus (comb.lib./smm/nn)
LVIGFLFLTWICLLQ	M.ext	35	49	HLA-DPA1*01/DPB1*04:01	0.39	Consensus (comb.lib./smm)
LVIGFLFLTWICLLQ	M.ext	35	49	HLA-DPA1*03:01/DPB1*04:02	0.39	Consensus (comb.lib./smm/nn)
VIGFLFLTWICLLQF	M.ext	36	50	HLA-DPA1*03:01/DPB1*04:02	0.39	Consensus (comb.lib./smm/nn)
GFLFLTWICLLQFAY	M.ext	38	52	HLA-DPA1*03:01/DPB1*04:02	0.46	Consensus (comb.lib./smm/nn)
EQWNLVIGFLFLTWI	M.ext	31	45	HLA-DPA1*01:03/DPB1*02:01	0.47	Consensus (comb.lib./smm/nn)
LEQWNLVIGFLFLTW	M.ext	30	44	HLA-DPA1*01:03/DPB1*02:01	0.47	Consensus (comb.lib./smm/nn)
QWNLVIGFLFLTWIC	M.ext	32	46	HLA-DPA1*01:03/DPB1*02:01	0.47	Consensus (comb.lib./smm/nn)
VFLFGTLILAMADSN	M.ext	4	18	HLA-DPA1*03:01/DPB1*04:02	0.47	Consensus (comb.lib./smm/nn)
LVIGFLFLTWICLLQ	M.ext	35	49	HLA-DPA1*01:03/DPB1*02:01	0.49	Consensus (comb.lib./smm/nn)
IILVFLFGTLILAMA	M.ext	1	15	HLA-DPA1*02:01/DPB1*01:01	0.51	Consensus (comb.lib./smm/nn)
ILVFLFGTLILAMAD	M.ext	2	16	HLA-DPA1*02:01/DPB1*01:01	0.51	Consensus (comb.lib./smm/nn)
MACLVGLMWLSYFIA	M.ext	97	111	HLA-DPA1*01:03/DPB1*02:01	0.54	Consensus (comb.lib./smm/nn)
EQWNLVIGFLFLTWI	M.ext	31	45	HLA-DPA1*01/DPB1*04:01	0.56	Consensus (comb.lib./smm)
IGFLFLTWICLLQFA	M.ext	37	51	HLA-DPA1*01/DPB1*04:01	0.56	Consensus (comb.lib./smm)
LEQWNLVIGFLFLTW	M.ext	30	44	HLA-DPA1*01/DPB1*04:01	0.56	Consensus (comb.lib./smm)
LSYFIASFRLFARTR	M.ext	106	120	HLA-DPA1*01:03/DPB1*02:01	0.56	Consensus (comb.lib./smm/nn)
QWNLVIGFLFLTWIC	M.ext	32	46	HLA-DPA1*01/DPB1*04:01	0.56	Consensus (comb.lib./smm)
VIGFLFLTWICLLQF	M.ext	36	50	HLA-DPA1*01:03/DPB1*02:01	0.56	Consensus (comb.lib./smm/nn)
ACLVGLMWLSYFIAS	M.ext	98	112	HLA-DPA1*01:03/DPB1*02:01	0.57	Consensus (comb.lib./smm/nn)
YIIKLIFLWLLWPVT	M.ext	60	74	HLA-DPA1*03:01/DPB1*04:02	0.58	Consensus (comb.lib./smm/nn)
GLMWLSYFIASFRLF	M.ext	102	116	HLA-DPA1*01/DPB1*04:01	0.6	Consensus (comb.lib./smm)
LMWLSYFIASFRLFA	M.ext	103	117	HLA-DPA1*02:01/DPB1*01:01	0.61	Consensus (comb.lib./smm/nn)
LSYFIASFRLFARTR	M.ext	106	120	HLA-DPA1*02:01/DPB1*01:01	0.61	Consensus (comb.lib./smm/nn)
GLMWLSYFIASFRLF	M.ext	102	116	HLA-DPA1*02:01/DPB1*01:01	0.63	Consensus (comb.lib./smm/nn)
MWLSYFIASFRLFAR	M.ext	104	118	HLA-DPA1*02:01/DPB1*01:01	0.63	Consensus (comb.lib./smm/nn)
WLSYFIASFRLFART	M.ext	105	119	HLA-DPA1*02:01/DPB1*01:01	0.63	Consensus (comb.lib./smm/nn)
MWLSYFIASFRLFAR	M.ext	104	118	HLA-DPA1*02:01/DPB1*05:01	0.69	Consensus (comb.lib./smm/nn)
GFLFLTWICLLQFAY	M.ext	38	52	HLA-DPA1*01/DPB1*04:01	0.76	Consensus (comb.lib./smm)
FLYIIKLIFLWLLWP	M.ext	58	72	HLA-DPA1*02:01/DPB1*01:01	0.81	Consensus (comb.lib./smm/nn)
LMWLSYFIASFRLFA	M.ext	103	117	HLA-DPA1*01/DPB1*04:01	0.81	Consensus (comb.lib./smm)
LYIIKLIFLWLLWPV	M.ext	59	73	HLA-DPA1*02:01/DPB1*01:01	0.81	Consensus (comb.lib./smm/nn)
NRFLYIIKLIFLWLL	M.ext	56	70	HLA-DPA1*01/DPB1*04:01	0.81	Consensus (comb.lib./smm)
NRFLYIIKLIFLWLL	M.ext	56	70	HLA-DPA1*02:01/DPB1*01:01	0.81	Consensus (comb.lib./smm/nn)
RFLYIIKLIFLWLLW	M.ext	57	71	HLA-DPA1*02:01/DPB1*01:01	0.81	Consensus (comb.lib./smm/nn)
RNRFLYIIKLIFLWL	M.ext	55	69	HLA-DPA1*02:01/DPB1*01:01	0.81	Consensus (comb.lib./smm/nn)
YIIKLIFLWLLWPVT	M.ext	60	74	HLA-DPA1*02:01/DPB1*01:01	0.81	Consensus (comb.lib./smm/nn)
IIKLIFLWLLWPVTL	M.ext	61	75	HLA-DPA1*02:01/DPB1*01:01	0.83	Consensus (comb.lib./smm/nn)
FLYIIKLIFLWLLWP	M.ext	58	72	HLA-DPA1*01/DPB1*04:01	0.85	Consensus (comb.lib./smm)
LYIIKLIFLWLLWPV	M.ext	59	73	HLA-DPA1*01/DPB1*04:01	0.85	Consensus (comb.lib./smm)
MWLSYFIASFRLFAR	M.ext	104	118	HLA-DPA1*01/DPB1*04:01	0.85	Consensus (comb.lib./smm)
RFLYIIKLIFLWLLW	M.ext	57	71	HLA-DPA1*01/DPB1*04:01	0.85	Consensus (comb.lib./smm)
WNLVIGFLFLTWICL	M.ext	33	47	HLA-DPA1*03:01/DPB1*04:02	0.87	Consensus (comb.lib./smm/nn)
WLSYFIASFRLFART	M.ext	105	119	HLA-DPA1*02:01/DPB1*05:01	0.88	Consensus (comb.lib./smm/nn)
IGFLFLTWICLLQFA	M.ext	37	51	HLA-DPA1*01:03/DPB1*02:01	0.93	Consensus (comb.lib./smm/nn)
LSYFIASFRLFARTR	M.ext	106	120	HLA-DPA1*01/DPB1*04:01	0.95	Consensus (comb.lib./smm)
WLSYFIASFRLFART	M.ext	105	119	HLA-DPA1*01/DPB1*04:01	0.95	Consensus (comb.lib./smm)
LSYFIASFRLFARTR	M.ext	106	120	HLA-DPA1*02:01/DPB1*05:01	0.97	Consensus (comb.lib./smm/nn)
IKLIFLWLLWPVTLA	M.ext	62	76	HLA-DQA1*01:01/DQB1*05:01	0.07	Consensus (comb.lib./smm/nn)
KLIFLWLLWPVTLAC	M.ext	63	77	HLA-DQA1*01:01/DQB1*05:01	0.11	Consensus (comb.lib./smm/nn)
IIKLIFLWLLWPVTL	M.ext	61	75	HLA-DQA1*01:01/DQB1*05:01	0.15	Consensus (comb.lib./smm/nn)
LYIIKLIFLWLLWPV	M.ext	59	73	HLA-DQA1*01:01/DQB1*05:01	0.17	Consensus (comb.lib./smm/nn)
YIIKLIFLWLLWPVT	M.ext	60	74	HLA-DQA1*01:01/DQB1*05:01	0.18	Consensus (comb.lib./smm/nn)
LIFLWLLWPVTLACF	M.ext	64	78	HLA-DQA1*01:01/DQB1*05:01	0.29	Consensus (comb.lib./smm/nn)
IFLWLLWPVTLACFV	M.ext	65	79	HLA-DQA1*01:01/DQB1*05:01	0.33	Consensus (comb.lib./smm/nn)
NWITGGIAIAMACLV	M.ext	87	101	HLA-DQA1*01:02/DQB1*06:02	0.53	Consensus (comb.lib./smm/nn)
INWITGGIAIAMACL	M.ext	86	100	HLA-DQA1*01:02/DQB1*06:02	0.54	Consensus (comb.lib./smm/nn)
RINWITGGIAIAMAC	M.ext	85	99	HLA-DQA1*01:02/DQB1*06:02	0.56	Consensus (comb.lib./smm/nn)
INWITGGIAIAMACL	M.ext	86	100	HLA-DQA1*05:01/DQB1*03:01	0.58	Consensus (comb.lib./smm/nn)
RINWITGGIAIAMAC	M.ext	85	99	HLA-DQA1*05:01/DQB1*03:01	0.58	Consensus (comb.lib./smm/nn)
YRINWITGGIAIAMA	M.ext	84	98	HLA-DQA1*01:02/DQB1*06:02	0.58	Consensus (comb.lib./smm/nn)
YRINWITGGIAIAMA	M.ext	84	98	HLA-DQA1*05:01/DQB1*03:01	0.58	Consensus (comb.lib./smm/nn)
WITGGIAIAMACLVG	M.ext	88	102	HLA-DQA1*01:02/DQB1*06:02	0.66	Consensus (comb.lib./smm/nn)
VGLMWLSYFIASFRL	M.ext	101	115	HLA-DQA1*01:01/DQB1*05:01	0.79	Consensus (comb.lib./smm/nn)
GLMWLSYFIASFRLF	M.ext	102	116	HLA-DQA1*01:01/DQB1*05:01	0.82	Consensus (comb.lib./smm/nn)
NWITGGIAIAMACLV	M.ext	87	101	HLA-DQA1*05:01/DQB1*03:01	0.85	Consensus (comb.lib./smm/nn)
VYRINWITGGIAIAM	M.ext	83	97	HLA-DQA1*05:01/DQB1*03:01	0.85	Consensus (comb.lib./smm/nn)
LSYYKLGASQRVAGD	M.ext	189	203	HLA-DRB1*09:01	0.06	Consensus (comb.lib./smm/nn)
RTLSYYKLGASQRVA	M.ext	187	201	HLA-DRB1*09:01	0.06	Consensus (comb.lib./smm/nn)
SRTLSYYKLGASQRV	M.ext	186	200	HLA-DRB1*09:01	0.07	Consensus (comb.lib./smm/nn)
TLSYYKLGASQRVAG	M.ext	188	202	HLA-DRB1*09:01	0.07	Consensus (comb.lib./smm/nn)
NRFLYIIKLIFLWLL	M.ext	56	70	HLA-DRB4*01:01	0.12	Consensus (comb.lib./smm/nn)
RFLYIIKLIFLWLLW	M.ext	57	71	HLA-DRB4*01:01	0.14	Consensus (comb.lib./smm/nn)
LYIIKLIFLWLLWPV	M.ext	59	73	HLA-DRB4*01:01	0.21	Consensus (comb.lib./smm/nn)
FLYIIKLIFLWLLWP	M.ext	58	72	HLA-DRB4*01:01	0.22	Consensus (comb.lib./smm/nn)
YIIKLIFLWLLWPVT	M.ext	60	74	HLA-DRB4*01:01	0.31	Consensus (comb.lib./smm/nn)
SYFIASFRLFARTRS	M.ext	107	121	HLA-DRB1*11:01	0.39	Consensus (smm/nn/sturniolo)
YFIASFRLFARTRSM	M.ext	108	122	HLA-DRB1*11:01	0.44	Consensus (smm/nn/sturniolo)
ASFRLFARTRSMWSF	M.ext	111	125	HLA-DRB1*11:01	0.48	Consensus (smm/nn/sturniolo)
FIASFRLFARTRSMW	M.ext	109	123	HLA-DRB1*11:01	0.48	Consensus (smm/nn/sturniolo)
IASFRLFARTRSMWS	M.ext	110	124	HLA-DRB1*11:01	0.48	Consensus (smm/nn/sturniolo)
SYYKLGASQRVAGDS	M.ext	190	204	HLA-DRB1*09:01	0.48	Consensus (comb.lib./smm/nn)
ANRNRFLYIIKLIFL	M.ext	53	67	HLA-DRB1*11:01	0.65	Consensus (smm/nn/sturniolo)
NRFLYIIKLIFLWLL	M.ext	56	70	HLA-DRB1*11:01	0.65	Consensus (smm/nn/sturniolo)
NRNRFLYIIKLIFLW	M.ext	54	68	HLA-DRB1*11:01	0.65	Consensus (smm/nn/sturniolo)
RNRFLYIIKLIFLWL	M.ext	55	69	HLA-DRB1*11:01	0.65	Consensus (smm/nn/sturniolo)
YANRNRFLYIIKLIF	M.ext	52	66	HLA-DRB1*11:01	0.65	Consensus (smm/nn/sturniolo)
LSYYKLGASQRVAGD	M.ext	189	203	HLA-DRB1*01:01	0.67	Consensus (comb.lib./smm/nn)
RTLSYYKLGASQRVA	M.ext	187	201	HLA-DRB1*01:01	0.67	Consensus (comb.lib./smm/nn)
TLSYYKLGASQRVAG	M.ext	188	202	HLA-DRB1*01:01	0.67	Consensus (comb.lib./smm/nn)
LACFVLAAVYRINWI	M.ext	75	89	HLA-DRB1*07:01	0.7	Consensus (comb.lib./smm/nn)
LLQFAYANRNRFLYI	M.ext	47	61	HLA-DRB3*02:02	0.75	NetMHCIIpan
PVTLACFVLAAVYRI	M.ext	72	86	HLA-DRB1*07:01	0.76	Consensus (comb.lib./smm/nn)
VTLACFVLAAVYRIN	M.ext	73	87	HLA-DRB1*07:01	0.76	Consensus (comb.lib./smm/nn)
LQFAYANRNRFLYII	M.ext	48	62	HLA-DRB3*02:02	0.87	NetMHCIIpan
ACFVLAAVYRINWIT	M.ext	76	90	HLA-DRB1*07:01	0.88	Consensus (comb.lib./smm/nn)
TLACFVLAAVYRINW	M.ext	74	88	HLA-DRB1*07:01	0.88	Consensus (comb.lib./smm/nn)
IILVFLFGTLILAMA	M.ext	1	15	HLA-DRB1*15:01	0.93	Consensus (smm/nn/sturniolo)
CLLQFAYANRNRFLY	M.ext	46	60	HLA-DRB3*02:02	0.99	NetMHCIIpan
FKVSIWNLDYIINLI	6.iORF	4	18	HLA-DQA1*01:01/DQB1*05:01	0.02	Consensus (comb.lib./smm/nn)
KVSIWNLDYIINLII	6.iORF	5	19	HLA-DQA1*01:01/DQB1*05:01	0.02	Consensus (comb.lib./smm/nn)
TFKVSIWNLDYIINL	6.iORF	3	17	HLA-DQA1*01:01/DQB1*05:01	0.02	Consensus (comb.lib./smm/nn)
VSIWNLDYIINLIIK	6.iORF	6	20	HLA-DQA1*01:01/DQB1*05:01	0.05	Consensus (comb.lib./smm/nn)
RTFKVSIWNLDYIIN	6.iORF	2	16	HLA-DQA1*01:01/DQB1*05:01	0.33	Consensus (comb.lib./smm/nn)
SIWNLDYIINLIIKN	6.iORF	7	21	HLA-DQA1*01:01/DQB1*05:01	0.43	Consensus (comb.lib./smm/nn)
MRTFKVSIWNLDYII	6.iORF	1	15	HLA-DQA1*01:01/DQB1*05:01	0.6	Consensus (comb.lib./smm/nn)
YIINLIIKNLSKSLT	6.iORF	13	27	HLA-DRB1*13:02	0.3	Consensus (smm/nn/sturniolo)
IINLIIKNLSKSLTE	6.iORF	14	28	HLA-DRB1*13:02	0.31	Consensus (smm/nn/sturniolo)
INLIIKNLSKSLTEN	6.iORF	15	29	HLA-DRB1*13:02	0.31	Consensus (smm/nn/sturniolo)
YIINLIIKNLSKSLT	6.iORF	13	27	HLA-DRB1*12:01	0.37	Consensus (smm/nn)
DYIINLIIKNLSKSL	6.iORF	12	26	HLA-DRB1*13:02	0.46	Consensus (smm/nn/sturniolo)
NLIIKNLSKSLTENK	6.iORF	16	30	HLA-DRB1*13:02	0.49	Consensus (smm/nn/sturniolo)
DYIINLIIKNLSKSL	6.iORF	12	26	HLA-DRB3*02:02	0.71	NetMHCIIpan
YIINLIIKNLSKSLT	6.iORF	13	27	HLA-DRB3*02:02	0.71	NetMHCIIpan
DYIINLIIKNLSKSL	6.iORF	12	26	HLA-DRB1*12:01	0.75	Consensus (smm/nn)
IINLIIKNLSKSLTE	6.iORF	14	28	HLA-DRB1*12:01	0.86	Consensus (smm/nn)
IINLIIKNLSKSLTE	6.iORF	14	28	HLA-DRB3*02:02	0.87	NetMHCIIpan
INLIIKNLSKSLTEN	6.iORF	15	29	HLA-DRB3*02:02	0.87	NetMHCIIpan
INLIIKNLSKSLTEN	6.iORF	15	29	HLA-DRB1*12:01	1	Consensus (smm/nn)
IFLIVAAIVFITLCF	7a.iORF1	98	112	HLA-DPA1*02:01/DPB1*01:01	0.71	Consensus (comb.lib./smm/nn)
PIFLIVAAIVFITLC	7a.iORF1	97	111	HLA-DPA1*02:01/DPB1*01:01	0.71	Consensus (comb.lib./smm/nn)
SPIFLIVAAIVFITL	7a.iORF1	96	110	HLA-DPA1*02:01/DPB1*01:01	0.71	Consensus (comb.lib./smm/nn)
IILFLALITLATCEL	7a.iORF1	1	15	HLA-DRB1*01:01	0.16	Consensus (comb.lib./smm/nn)
ILFLALITLATCELY	7a.iORF1	2	16	HLA-DRB1*01:01	0.16	Consensus (comb.lib./smm/nn)
SPIFLIVAAIVFITL	7a.iORF1	96	110	HLA-DRB1*07:01	0.4	Consensus (comb.lib./smm/nn)
PIFLIVAAIVFITLC	7a.iORF1	97	111	HLA-DRB1*07:01	0.47	Consensus (comb.lib./smm/nn)
YSPIFLIVAAIVFIT	7a.iORF1	95	109	HLA-DRB1*07:01	0.47	Consensus (comb.lib./smm/nn)
LYSPIFLIVAAIVFI	7a.iORF1	94	108	HLA-DRB1*07:01	0.58	Consensus (comb.lib./smm/nn)
ELYSPIFLIVAAIVF	7a.iORF1	93	107	HLA-DRB1*07:01	0.64	Consensus (comb.lib./smm/nn)
SPIFLIVAAIVFITL	7a.iORF1	96	110	HLA-DRB1*01:01	0.67	Consensus (comb.lib./smm/nn)
IILFLALITLATCEL	7a.iORF1	1	15	HLA-DRB1*15:01	0.75	Consensus (smm/nn/sturniolo)
ELYSPIFLIVAAIVF	7a.iORF1	93	107	HLA-DRB1*01:01	0.91	Consensus (comb.lib./smm/nn)
LYSPIFLIVAAIVFI	7a.iORF1	94	108	HLA-DRB1*01:01	0.91	Consensus (comb.lib./smm/nn)
YSPIFLIVAAIVFIT	7a.iORF1	95	109	HLA-DRB1*01:01	0.91	Consensus (comb.lib./smm/nn)
IFWFSLELQDHNETC	7b.iORF1	4	18	HLA-DPA1*02:01/DPB1*01:01	0.98	Consensus (comb.lib./smm/nn)
IIFWFSLELQDHNET	7b.iORF1	3	17	HLA-DPA1*02:01/DPB1*01:01	0.98	Consensus (comb.lib./smm/nn)
LIIFWFSLELQDHNE	7b.iORF1	2	16	HLA-DPA1*02:01/DPB1*01:01	0.98	Consensus (comb.lib./smm/nn)
MLIIFWFSLELQDHN	7b.iORF1	1	15	HLA-DPA1*02:01/DPB1*01:01	0.98	Consensus (comb.lib./smm/nn)
MLIIFWFSLELQDHN	7b.iORF1	1	15	HLA-DQA1*01:01/DQB1*05:01	0.72	Consensus (comb.lib./smm/nn)
LIIFWFSLELQDHNE	7b.iORF1	2	16	HLA-DQA1*01:01/DQB1*05:01	0.82	Consensus (comb.lib./smm/nn)
PIILRLGSPLSLNMA	N.iORF1 (ORF9b)	43	57	HLA-DRB1*01:01	0.13	Consensus (comb.lib./smm/nn)
YPIILRLGSPLSLNM	N.iORF1 (ORF9b)	42	56	HLA-DRB1*01:01	0.13	Consensus (comb.lib./smm/nn)
IILRLGSPLSLNMAR	N.iORF1 (ORF9b)	44	58	HLA-DRB1*01:01	0.27	Consensus (comb.lib./smm/nn)
VYPIILRLGSPLSLN	N.iORF1 (ORF9b)	41	55	HLA-DRB1*01:01	0.27	Consensus (comb.lib./smm/nn)
YPIILRLGSPLSLNM	N.iORF1 (ORF9b)	42	56	HLA-DRB1*15:01	0.28	Consensus (smm/nn/sturniolo)
VYPIILRLGSPLSLN	N.iORF1 (ORF9b)	41	55	HLA-DRB1*15:01	0.29	Consensus (smm/nn/sturniolo)
PIILRLGSPLSLNMA	N.iORF1 (ORF9b)	43	57	HLA-DRB1*15:01	0.39	Consensus (smm/nn/sturniolo)
KVYPIILRLGSPLSL	N.iORF1 (ORF9b)	40	54	HLA-DRB1*11:01	0.48	Consensus (smm/nn/sturniolo)
KVYPIILRLGSPLSL	N.iORF1 (ORF9b)	40	54	HLA-DRB1*15:01	0.49	Consensus (smm/nn/sturniolo)
PKVYPIILRLGSPLS	N.iORF1 (ORF9b)	39	53	HLA-DRB1*11:01	0.52	Consensus (smm/nn/sturniolo)
GPKVYPIILRLGSPL	N.iORF1 (ORF9b)	38	52	HLA-DRB1*11:01	0.54	Consensus (smm/nn/sturniolo)
NVGPKVYPIILRLGS	N.iORF1 (ORF9b)	36	50	HLA-DRB1*11:01	0.54	Consensus (smm/nn/sturniolo)
KVYPIILRLGSPLSL	N.iORF1 (ORF9b)	40	54	HLA-DRB1*01:01	0.56	Consensus (comb.lib./smm/nn)
VGPKVYPIILRLGSP	N.iORF1 (ORF9b)	37	51	HLA-DRB1*11:01	0.59	Consensus (smm/nn/sturniolo)
GSPLSLNMARKTLNS	N.iORF1 (ORF9b)	49	63	HLA-DRB3*02:02	0.84	NetMHCIIpan
LGSPLSLNMARKTLN	N.iORF1 (ORF9b)	48	62	HLA-DRB3*02:02	0.85	NetMHCIIpan
PKVYPIILRLGSPLS	N.iORF1 (ORF9b)	39	53	HLA-DRB1*01:01	0.91	Consensus (comb.lib./smm/nn)
RLGSPLSLNMARKTL	N.iORF1 (ORF9b)	47	61	HLA-DRB3*02:02	0.99	NetMHCIIpan
SPLSLNMARKTLNSL	N.iORF1 (ORF9b)	50	64	HLA-DRB3*02:02	0.99	NetMHCIIpan
PIILRLGSPLSLNMA	N.iORF2	36	50	HLA-DRB1*01:01	0.13	Consensus (comb.lib./smm/nn)
YPIILRLGSPLSLNM	N.iORF2	35	49	HLA-DRB1*01:01	0.13	Consensus (comb.lib./smm/nn)
IILRLGSPLSLNMAR	N.iORF2	37	51	HLA-DRB1*01:01	0.27	Consensus (comb.lib./smm/nn)
VYPIILRLGSPLSLN	N.iORF2	34	48	HLA-DRB1*01:01	0.27	Consensus (comb.lib./smm/nn)
YPIILRLGSPLSLNM	N.iORF2	35	49	HLA-DRB1*15:01	0.28	Consensus (smm/nn/sturniolo)
VYPIILRLGSPLSLN	N.iORF2	34	48	HLA-DRB1*15:01	0.29	Consensus (smm/nn/sturniolo)
PIILRLGSPLSLNMA	N.iORF2	36	50	HLA-DRB1*15:01	0.39	Consensus (smm/nn/sturniolo)
KVYPIILRLGSPLSL	N.iORF2	33	47	HLA-DRB1*11:01	0.48	Consensus (smm/nn/sturniolo)
KVYPIILRLGSPLSL	N.iORF2	33	47	HLA-DRB1*15:01	0.49	Consensus (smm/nn/sturniolo)
PKVYPIILRLGSPLS	N.iORF2	32	46	HLA-DRB1*11:01	0.52	Consensus (smm/nn/sturniolo)
GPKVYPIILRLGSPL	N.iORF2	31	45	HLA-DRB1*11:01	0.54	Consensus (smm/nn/sturniolo)
NVGPKVYPIILRLGS	N.iORF2	29	43	HLA-DRB1*11:01	0.54	Consensus (smm/nn/sturniolo)
KVYPIILRLGSPLSL	N.iORF2	33	47	HLA-DRB1*01:01	0.56	Consensus (comb.lib./smm/nn)
VGPKVYPIILRLGSP	N.iORF2	30	44	HLA-DRB1*11:01	0.59	Consensus (smm/nn/sturniolo)
GSPLSLNMARKTLNS	N.iORF2	42	56	HLA-DRB3*02:02	0.84	NetMHCIIpan
LGSPLSLNMARKTLN	N.iORF2	41	55	HLA-DRB3*02:02	0.85	NetMHCIIpan
PKVYPIILRLGSPLS	N.iORF2	32	46	HLA-DRB1*01:01	0.91	Consensus (comb.lib./smm/nn)
RLGSPLSLNMARKTL	N.iORF2	40	54	HLA-DRB3*02:02	0.99	NetMHCIIpan
SPLSLNMARKTLNSL	N.iORF2	43	57	HLA-DRB3*02:02	0.99	NetMHCIIpan
