# Supplementary material for: Revelation of Potent Epitopes Present in Unannotated ORF Antigens of SARS-CoV-2 for Epitope-Based Polyvalent Vaccine Design Using Immunoinformatics Approach
Source: Front Immunol. 2021 Aug 23;12:692937. doi: 10.3389/fimmu.2021.692937 (PMC8419283; doi:10.3389/fimmu.2021.692937)
Supplement: Supplementary file 6 [file DataSheet_6.xlsx]

## Sheet: SD6
Table SD6. Summary of the mutations identified in the uORFs of SARS-CoV-2 sequences deposited to GISAID (accession ID: column A) on or before 30-April-2021. The date of deposition of the sequence to GISAID and the country of origin are given in columns B and C respectively. Note that the nucleotide (column D) and protein (column E) mutations are given in the following format: name of the uORF:nam…
GISAID accession ID	Collection date	Country of origin	Nucleotide mutations in uORFs	Amino acid mutations in uORFs
EPI_ISL_403931	2019-12-30	China	1a-uORF1-ext:T46A;1a-uORF1-ext:T53C;1a-uORF1-ext:T54G;1a-uORF1-ext:C61G;1a-uORF1-ext:T62C;1a-uORF1-ext:G66A;	1a-uORF1-ext:C16S;1a-uORF1-ext:L18P;1a-uORF1-ext:L21A;1a-uORF2-0:C7R;
EPI_ISL_402120	2020-01-01	China	7a-iORF1:C94T;	1a-uORF2-0:C7R;7a-iORF1:P32S;
EPI_ISL_450500	2020-01-10	China	6-iORF:T129C;	1a-uORF2-0:C7R;
EPI_ISL_406592	2020-01-13	China	M-ext:G272C;M-ext:A276T;	1a-uORF2-0:C7R;M-ext:G91A;
EPI_ISL_408484	2020-01-15	China	M-ext:T246C;	1a-uORF2-0:C7R;
EPI_ISL_539333	2020-01-17	China	3a-iORF1-ORF3c:T69A;	1a-uORF2-0:C7R;3a-iORF1-ORF3c:D23E;
EPI_ISL_408485	2020-01-18	China	M-ext:T246C;M-ext:G351T;	1a-uORF2-0:C7R;
EPI_ISL_408482	2020-01-19	China	7a-iORF1:C213G;	1a-uORF2-0:C7R;7a-iORF1:H71Q;
EPI_ISL_416389	2020-01-21	China	7a-iORF1:G355T;7a-iORF3:G43T;	1a-uORF2-0:C7R;
EPI_ISL_428443	2020-01-21	China	M-ext:T246C;	1a-uORF2-0:C7R;
EPI_ISL_406534	2020-01-22	China	N-iORF1-ORF9b:C8T;	1a-uORF2-0:C7R;N-iORF1-ORF9b:P3L;
EPI_ISL_412028	2020-01-22	Hong-Kong	M-ext:T246C;	1a-uORF2-0:C7R;
EPI_ISL_434571	2020-01-22	Hong-Kong	M-ext:T246C;	1a-uORF2-0:C7R;
EPI_ISL_406034	2020-01-23	USA	M-ext:T246C;	1a-uORF2-0:C7R;
EPI_ISL_437622	2020-01-23	Thailand	6-iORF:T30C;	1a-uORF2-0:C7R;
EPI_ISL_451390	2020-01-23	China	M-ext:C270T;	1a-uORF2-0:C7R;
EPI_ISL_468726	2020-01-23	China	3a-iORF1-ORF3c:C31T;	1a-uORF2-0:C7R;
EPI_ISL_408668	2020-01-24	Vietnam	M-ext:T246C;	1a-uORF2-0:C7R;
EPI_ISL_416427	2020-01-24	Vietnam	M-ext:T246C;	1a-uORF2-0:C7R;
EPI_ISL_416829	2020-01-24	Malaysia	M-ext:C648T;M-ext:G664C;	1a-uORF2-0:C7R;M-ext:D222H;
EPI_ISL_416866	2020-01-24	Malaysia	M-ext:G664C;	1a-uORF2-0:C7R;M-ext:D222H;
EPI_ISL_428465	2020-01-24	China	3a-iORF2:G35C;	1a-uORF2-0:C7R;3a-iORF2:C12S;
EPI_ISL_451345	2020-01-24	China	1a-uORF2-ext:C79T;	1a-uORF2-ext:R27C;
EPI_ISL_451360	2020-01-24	China	S-iORF1:C24T;	1a-uORF2-0:C7R;
EPI_ISL_1068682	2020-01-24	China	7a-iORF1:G267A;
EPI_ISL_407987	2020-01-25	Singapore	M-ext:G664C;	1a-uORF2-0:C7R;M-ext:D222H;
EPI_ISL_493165	2020-01-25	China	M-ext:A82C;	1a-uORF2-0:C7R;M-ext:K28Q;
EPI_ISL_509505	2020-01-25	Australia	1a-uORF2-ext:C79T;	1a-uORF2-ext:R27C;
EPI_ISL_539334	2020-01-25	China	3a-iORF1-ORF3c:T69A;	1a-uORF2-0:C7R;3a-iORF1-ORF3c:D23E;
EPI_ISL_421253	2020-01-26	China	3a-iORF1-ORF3c:C83T;	1a-uORF2-0:C7R;3a-iORF1-ORF3c:A28V;
EPI_ISL_539337	2020-01-26	China	3a-iORF1-ORF3c:T69A;	1a-uORF2-0:C7R;3a-iORF1-ORF3c:D23E;
EPI_ISL_962547	2020-01-26	China	7a-iORF1:T219C;
EPI_ISL_411902	2020-01-27	Cambodia	3a-iORF2:G59T;	1a-uORF2-0:C7R;3a-iORF2:C20F;
EPI_ISL_421256	2020-01-27	China	M-ext:G157T;	1a-uORF2-0:C7R;M-ext:A53S;
EPI_ISL_539336	2020-01-27	China	3a-iORF1-ORF3c:T69A;	1a-uORF2-0:C7R;3a-iORF1-ORF3c:D23E;
EPI_ISL_962572	2020-01-27	China	7a-iORF1:C342T;7a-iORF3:C30T;
EPI_ISL_962576	2020-01-27	China	M-ext:C293T;	M-ext:A98V;
EPI_ISL_962578	2020-01-27	China	1a-uORF2-ext:C41T;	1a-uORF2-ext:S14L;
EPI_ISL_406862	2020-01-28	Germany	1a-uORF2-ext:C79T;	1a-uORF2-ext:R27C;
EPI_ISL_410045	2020-01-28	USA	M-ext:T246C;	1a-uORF2-0:C7R;
EPI_ISL_416320	2020-01-28	China	7a-iORF1:T155C;	1a-uORF2-0:C7R;7a-iORF1:F52S;
EPI_ISL_416321	2020-01-28	China	1a-uORF2-ext:C41T;M-ext:C50T;	1a-uORF2-ext:S14L;1a-uORF2-0:C7R;M-ext:S17F;
EPI_ISL_450198	2020-01-28	Germany	1a-uORF2-ext:C79T;	1a-uORF2-ext:R27C;
EPI_ISL_450200	2020-01-28	Germany	1a-uORF2-ext:C79T;	1a-uORF2-ext:R27C;
EPI_ISL_428474	2020-01-28	China	M-ext:C667T;	1a-uORF2-0:C7R;M-ext:H223Y;
EPI_ISL_428477	2020-01-28	China	M-ext:C453T;7b-iORF1:C59T;	1a-uORF2-0:C7R;7b-iORF1:A20V;
EPI_ISL_451378	2020-01-28	China	10-iORF:C23T;	1a-uORF2-0:C7R;10-iORF:A8V;
EPI_ISL_539335	2020-01-28	China	3a-iORF1-ORF3c:T69A;	1a-uORF2-0:C7R;3a-iORF1-ORF3c:D23E;
EPI_ISL_962577	2020-01-28	China	1a-uORF2-ext:C41T;	1a-uORF2-ext:S14L;
EPI_ISL_416323	2020-01-29	China	S-iORF1:C112T;S-iORF2:C88T;	1a-uORF2-0:C7R;
EPI_ISL_450199	2020-01-29	Germany	1a-uORF2-ext:C79T;	1a-uORF2-ext:R27C;
EPI_ISL_424360	2020-01-29	China	M-ext:G43T;	1a-uORF2-0:C7R;M-ext:A15S;
EPI_ISL_421261	2020-01-29	China	N-iORF1-ORF9b:A22C;	1a-uORF2-0:C7R;N-iORF1-ORF9b:M8L;N-iORF1-ORF9b:M8L;
EPI_ISL_421262	2020-01-29	China	N-iORF1-ORF9b:A22C;	1a-uORF2-0:C7R;N-iORF1-ORF9b:M8L;N-iORF1-ORF9b:M8L;
EPI_ISL_428441	2020-01-29	China	3a-iORF1-ORF3c:C65T;7a-iORF1:G233A;	1a-uORF2-0:C7R;3a-iORF1-ORF3c:S22L;7a-iORF1:R78K;
EPI_ISL_430722	2020-01-29	China	M-ext:G43T;	1a-uORF2-0:C7R;M-ext:A15S;
EPI_ISL_430725	2020-01-29	China	M-ext:G43T;	1a-uORF2-0:C7R;M-ext:A15S;
EPI_ISL_539338	2020-01-29	China	3a-iORF1-ORF3c:T69A;	1a-uORF2-0:C7R;3a-iORF1-ORF3c:D23E;
EPI_ISL_539339	2020-01-29	China	3a-iORF1-ORF3c:T69A;	1a-uORF2-0:C7R;3a-iORF1-ORF3c:D23E;
EPI_ISL_450209	2020-01-30	Germany	1a-uORF2-ext:C79T;	1a-uORF2-ext:R27C;
EPI_ISL_428445	2020-01-30	China	6-iORF:G6A;	1a-uORF2-0:C7R;
EPI_ISL_455603	2020-01-30	Australia	6-iORF:T129C;	1a-uORF2-0:C7R;
EPI_ISL_468032	2020-01-30	Australia	6-iORF:T129C;	1a-uORF2-0:C7R;
EPI_ISL_468037	2020-01-30	Australia	6-iORF:T129C;	1a-uORF2-0:C7R;
EPI_ISL_660541	2020-01-31	Vietnam	M-ext:T246C;	1a-uORF2-0:C7R;
EPI_ISL_416338	2020-02-01	China	M-ext:T246C;	1a-uORF2-0:C7R;
EPI_ISL_416341	2020-02-01	China	M-ext:T246C;	1a-uORF2-0:C7R;
EPI_ISL_416367	2020-02-01	China	7a-iORF1:A270T;	1a-uORF2-0:C7R;7a-iORF1:E90D;
EPI_ISL_416381	2020-02-01	China	M-ext:T246C;	1a-uORF2-0:C7R;
EPI_ISL_450203	2020-02-01	Germany	1a-uORF2-ext:C79T;	1a-uORF2-ext:R27C;
EPI_ISL_732541	2020-02-01	Germany	1a-uORF2-ext:C79T;	1a-uORF2-ext:R27C;
EPI_ISL_962568	2020-02-01	China	1a-uORF2-ext:C79T;	1a-uORF2-ext:R27C;
EPI_ISL_416325	2020-02-02	China	S-iORF1:G110A;S-iORF2:G86A;	1a-uORF2-0:C7R;S-iORF1:S37N;S-iORF2:S29N;
EPI_ISL_416335	2020-02-02	China	1a-uORF2-ext:C45T;	1a-uORF2-0:C7R;
EPI_ISL_416397	2020-02-02	China	1a-uORF1-ext:G3T;	1a-uORF2-0:C7R;
EPI_ISL_416409	2020-02-02	China	M-ext:T246C;	1a-uORF2-0:C7R;
EPI_ISL_451326	2020-02-02	China	6-iORF:G6A;6-iORF:T101C;	1a-uORF2-0:C7R;6-iORF:L34S;
EPI_ISL_451383	2020-02-02	China	1a-uORF2-ext:C11T;10-iORF:C23T;	1a-uORF2-ext:S4L;1a-uORF2-0:C7R;10-iORF:A8V;
EPI_ISL_1069211	2020-02-02	China	1a-uORF2-ext:C41T;	1a-uORF2-ext:S14L;
EPI_ISL_1145037	2020-02-02	Germany	1a-uORF2-ext:C79T;3a-iORF1-ORF3c:G107T;N-iORF1-ORF9b:C189T;N-iORF2:C168T;10-iORF:C8T;	1a-uORF2-ext:R27C;3a-iORF1-ORF3c:R36I;10-iORF:S3F;
EPI_ISL_410714	2020-02-03	Singapore	S-iORF1:C116T;S-iORF2:C92T;	1a-uORF2-0:C7R;
EPI_ISL_450204	2020-02-03	Germany	1a-uORF2-ext:C79T;	1a-uORF2-ext:R27C;
EPI_ISL_451394	2020-02-03	China	1a-uORF2-ext:C11T;10-iORF:C23T;	1a-uORF2-ext:S4L;1a-uORF2-0:C7R;10-iORF:A8V;
EPI_ISL_489996	2020-02-03	Saudi-Arabia	1a-uORF2-ext:C79T;3a-iORF1-ORF3c:G107T;M-ext:C252T;	1a-uORF2-ext:R27C;3a-iORF1-ORF3c:R36I;
EPI_ISL_962581	2020-02-03	China	1a-uORF2-ext:C45T;
EPI_ISL_1069213	2020-02-03	China	1a-uORF2-ext:C45T;
EPI_ISL_416355	2020-02-04	China	N-iORF1-ORF9b:T57C;N-iORF2:T36C;	1a-uORF2-0:C7R;
EPI_ISL_447919	2020-02-04	Thailand	M-ext:C412T;	1a-uORF2-0:C7R;M-ext:H138Y;
EPI_ISL_452357	2020-02-04	China	N-iORF1-ORF9b:A22C;	1a-uORF2-0:C7R;N-iORF1-ORF9b:M8L;N-iORF1-ORF9b:M8L;
EPI_ISL_489997	2020-02-04	Saudi-Arabia	1a-uORF2-ext:C79T;3a-iORF1-ORF3c:G107T;M-ext:C252T;	1a-uORF2-ext:R27C;3a-iORF1-ORF3c:R36I;
EPI_ISL_429080	2020-02-05	China	1a-uORF2-ext:C79T;	1a-uORF2-ext:R27C;
EPI_ISL_451329	2020-02-05	China	7a-iORF1:T246C;	1a-uORF2-0:C7R;
EPI_ISL_452364	2020-02-05	China	N-iORF1-ORF9b:A22C;	1a-uORF2-0:C7R;N-iORF1-ORF9b:M8L;N-iORF1-ORF9b:M8L;
EPI_ISL_463901	2020-02-05	China	1a-uORF2-ext:C45T;10-iORF:C8T;	1a-uORF2-0:C7R;10-iORF:S3F;
EPI_ISL_962565	2020-02-05	China	1a-uORF2-ext:C45T;
EPI_ISL_962566	2020-02-05	China	1a-uORF2-ext:C45T;
EPI_ISL_413017	2020-02-06	South-Korea	M-ext:G157T;M-ext:T194C;	1a-uORF2-0:C7R;M-ext:A53S;M-ext:I65T;
EPI_ISL_413018	2020-02-06	South-Korea	M-ext:G157T;M-ext:T194C;	1a-uORF2-0:C7R;M-ext:A53S;M-ext:I65T;
EPI_ISL_416334	2020-02-06	China	1a-uORF2-ext:C79T;	1a-uORF2-ext:R27C;
EPI_ISL_455461	2020-02-06	China	1a-uORF1-ext:T18A;1a-uORF1-ext:T20G;E-iORF:G31T;	1a-uORF2-0:C7R;
EPI_ISL_962560	2020-02-06	China	3a-iORF2:G26T;	3a-iORF2:C9F;
EPI_ISL_1263332	2020-02-06	Belgium	1a-uORF2-ext:C79T;3a-iORF1-ORF3c:G107T;3a-iORF2:C74T;M-ext:G217T;M-ext:C252T;M-ext:T393C;7a-iORF1:C35T;	1a-uORF2-ext:R27C;3a-iORF1-ORF3c:R36I;3a-iORF2:T25I;M-ext:V73L;7a-iORF1:T12I;
EPI_ISL_416373	2020-02-07	China	10-iORF:C53T;	1a-uORF2-0:C7R;
EPI_ISL_450207	2020-02-07	Germany	1a-uORF2-ext:C79T;	1a-uORF2-ext:R27C;
EPI_ISL_430740	2020-02-07	China	3a-iORF1-ORF3c:C4T;	1a-uORF2-0:C7R;
EPI_ISL_412983	2020-02-08	China	N-iORF1-ORF9b:C32T;N-iORF2:C11T;	1a-uORF2-0:C7R;N-iORF1-ORF9b:A11V;N-iORF2:A4V;
EPI_ISL_450208	2020-02-08	Germany	1a-uORF2-ext:C79T;	1a-uORF2-ext:R27C;
EPI_ISL_429089	2020-02-08	China	1a-uORF2-ext:C79T;	1a-uORF2-ext:R27C;
EPI_ISL_451076	2020-02-08	China	10-iORF:C23T;	1a-uORF2-0:C7R;10-iORF:A8V;
EPI_ISL_451377	2020-02-08	China	10-iORF:C23T;	1a-uORF2-0:C7R;10-iORF:A8V;
EPI_ISL_410537	2020-02-09	Singapore	M-ext:G664C;	1a-uORF2-0:C7R;M-ext:D222H;
EPI_ISL_426182	2020-02-09	South-Korea	M-ext:T246C;	1a-uORF2-0:C7R;
EPI_ISL_451348	2020-02-09	China	6-iORF:G6A;	1a-uORF2-0:C7R;
EPI_ISL_451354	2020-02-09	China	6-iORF:G6A;	1a-uORF2-0:C7R;
EPI_ISL_482680	2020-02-09	Singapore	M-ext:G664C;	1a-uORF2-0:C7R;M-ext:D222H;
EPI_ISL_489998	2020-02-09	Saudi-Arabia	1a-uORF2-ext:C79T;3a-iORF1-ORF3c:G107T;M-ext:C252T;	1a-uORF2-ext:R27C;3a-iORF1-ORF3c:R36I;
EPI_ISL_497966	2020-02-09	South-Korea	M-ext:T246C;	1a-uORF2-0:C7R;
EPI_ISL_1311681	2020-02-09	Netherlands	1a-uORF2-ext:C79T;S-iORF1:C112T;S-iORF2:C88T;3a-iORF1-ORF3c:A49G;	1a-uORF2-ext:R27C;3a-iORF1-ORF3c:K17E;
EPI_ISL_454931	2020-02-10	China	3a-iORF2:C16A;	1a-uORF2-0:C7R;3a-iORF2:L6I;
EPI_ISL_489999	2020-02-10	Saudi-Arabia	1a-uORF2-ext:C79T;3a-iORF1-ORF3c:G87T;3a-iORF1-ORF3c:G107T;M-ext:C252T;	1a-uORF2-ext:R27C;3a-iORF1-ORF3c:L29F;3a-iORF1-ORF3c:R36I;
EPI_ISL_490000	2020-02-10	Saudi-Arabia	1a-uORF2-ext:C79T;3a-iORF1-ORF3c:G107T;M-ext:C252T;	1a-uORF2-ext:R27C;3a-iORF1-ORF3c:R36I;
EPI_ISL_416429	2020-02-11	Vietnam	M-ext:T246C;	1a-uORF2-0:C7R;
EPI_ISL_454936	2020-02-11	China	M-ext:G75T;	1a-uORF2-0:C7R;M-ext:E25D;
EPI_ISL_414569	2020-02-12	Hong-Kong	3a-iORF1-ORF3c:G44A;	1a-uORF2-0:C7R;3a-iORF1-ORF3c:R15Q;
EPI_ISL_426187	2020-02-12	South-Korea	M-ext:T246C;M-ext:C390T;	1a-uORF2-0:C7R;
EPI_ISL_962871	2020-02-12	China	S-iORF1:A16G;	S-iORF1:M6V;
EPI_ISL_419224	2020-02-13	Hong-Kong	3a-iORF1-ORF3c:G44A;	1a-uORF2-0:C7R;3a-iORF1-ORF3c:R15Q;
EPI_ISL_419226	2020-02-13	Hong-Kong	1a-uORF2-ext:C41T;	1a-uORF2-ext:S14L;1a-uORF2-0:C7R;
EPI_ISL_454417	2020-02-13	China	3a-iORF2:G3T;	1a-uORF2-0:C7R;3a-iORF2:M1I;
EPI_ISL_490001	2020-02-13	Saudi-Arabia	1a-uORF2-ext:C79T;3a-iORF1-ORF3c:G107T;M-ext:C252T;	1a-uORF2-ext:R27C;3a-iORF1-ORF3c:R36I;
EPI_ISL_490002	2020-02-13	Saudi-Arabia	1a-uORF2-ext:C79T;3a-iORF1-ORF3c:G107T;M-ext:C252T;	1a-uORF2-ext:R27C;3a-iORF1-ORF3c:R36I;
EPI_ISL_962870	2020-02-14	China	1a-uORF1-ext:T4A;	1a-uORF1-ext:F2I;
EPI_ISL_1263331	2020-02-14	Belgium	1a-uORF2-ext:C79T;S-iORF1:T22-;S-iORF1:A23-;S-iORF1:C24-;S-iORF1:A25-;S-iORF1:T26-;S-iORF1:G27-;	1a-uORF2-ext:R27C;S-iORF1:Y8-;S-iORF1:M9-;
EPI_ISL_1263333	2020-02-14	Belgium	1a-uORF2-ext:C79T;S-iORF1:C112T;S-iORF2:C88T;3a-iORF1-ORF3c:A49G;7a-iORF1:G107T;	1a-uORF2-ext:R27C;3a-iORF1-ORF3c:K17E;7a-iORF1:G36V;
EPI_ISL_416565	2020-02-15	Japan	10-iORF:C18T;	1a-uORF2-0:C7R;1a-uORF2-0:C7R;
EPI_ISL_416570	2020-02-15	Japan	1a-uORF2-ext:C92T;1a-uORF2-0:C32T;	1a-uORF2-ext:T31I;1a-uORF2-0:C7R;1a-uORF2-0:T11I;1a-uORF2-0:C7R;1a-uORF2-0:T11I;
EPI_ISL_416581	2020-02-15	Japan	3a-iORF2:C63T;	1a-uORF2-0:C7R;
EPI_ISL_416582	2020-02-15	Japan	10-iORF:C18T;	1a-uORF2-0:C7R;
EPI_ISL_1040033	2020-02-15	China	7a-iORF1:T33C;
EPI_ISL_1311840	2020-02-15	Netherlands	1a-uORF2-ext:C79T;M-ext:C318G;7a-iORF1:C308T;10-iORF:G28T;	1a-uORF2-ext:R27C;7a-iORF1:A103V;10-iORF:V10L;
EPI_ISL_1311841	2020-02-15	Netherlands	1a-uORF2-ext:C79T;M-ext:C318G;7a-iORF1:C308T;10-iORF:G28T;	1a-uORF2-ext:R27C;7a-iORF1:A103V;10-iORF:V10L;
EPI_ISL_416587	2020-02-16	Japan	10-iORF:C18T;	1a-uORF2-0:C7R;
EPI_ISL_416598	2020-02-16	Japan	10-iORF:C18T;	1a-uORF2-0:C7R;
EPI_ISL_416603	2020-02-16	Japan	10-iORF:C18T;	1a-uORF2-0:C7R;
EPI_ISL_416604	2020-02-16	Japan	10-iORF:C18T;	1a-uORF2-0:C7R;1a-uORF2-0:C7R;
EPI_ISL_422429	2020-02-16	Singapore	M-ext:G664C;	1a-uORF2-0:C7R;M-ext:D222H;
EPI_ISL_466615	2020-02-16	United-Kingdom	1a-uORF2-ext:C79T;	1a-uORF2-ext:R27C;
EPI_ISL_490003	2020-02-16	Saudi-Arabia	1a-uORF2-ext:C79T;3a-iORF1-ORF3c:G107T;M-ext:C252T;N-iORF1-ORF9b:C50T;N-iORF2:C29T;	1a-uORF2-ext:R27C;3a-iORF1-ORF3c:R36I;N-iORF1-ORF9b:P17L;N-iORF2:P10L;
EPI_ISL_538435	2020-02-16	Singapore	M-ext:G664C;	1a-uORF2-0:C7R;M-ext:D222H;
EPI_ISL_1167830	2020-02-16	Chile	1a-uORF1-ext:T20G;1a-uORF2-ext:C79T;3a-iORF1-ORF3c:C61T;6-iORF:T44C;	1a-uORF2-ext:R27C;3a-iORF1-ORF3c:L21F;6-iORF:I15T;
EPI_ISL_413606	2020-02-17	USA	N-iORF1-ORF9b:G95T;N-iORF2:G74T;	1a-uORF2-0:C7R;N-iORF1-ORF9b:R32L;N-iORF2:R25L;
EPI_ISL_414483	2020-02-17	USA	N-iORF1-ORF9b:G95T;N-iORF2:G74T;	1a-uORF2-0:C7R;N-iORF1-ORF9b:R32L;N-iORF2:R25L;
EPI_ISL_416610	2020-02-17	Japan	10-iORF:C18T;	1a-uORF2-0:C7R;
EPI_ISL_416612	2020-02-17	Japan	6-iORF:G27A;	1a-uORF2-0:C7R;
EPI_ISL_416613	2020-02-17	Japan	10-iORF:C18T;	1a-uORF2-0:C7R;1a-uORF2-0:C7R;
EPI_ISL_416619	2020-02-17	Japan	10-iORF:C18T;	1a-uORF2-0:C7R;
EPI_ISL_416624	2020-02-17	Japan	10-iORF:C18T;	1a-uORF2-0:C7R;
EPI_ISL_416625	2020-02-17	Japan	10-iORF:C18T;	1a-uORF2-0:C7R;
EPI_ISL_454974	2020-02-17	China	M-ext:T246C;	1a-uORF2-0:C7R;
EPI_ISL_480030	2020-02-17	Japan	10-iORF:C18T;	1a-uORF2-0:C7R;
EPI_ISL_490004	2020-02-17	Saudi-Arabia	1a-uORF2-ext:C79T;3a-iORF1-ORF3c:G107T;M-ext:C252T;7a-iORF1:C128T;	1a-uORF2-ext:R27C;3a-iORF1-ORF3c:R36I;7a-iORF1:P43L;
EPI_ISL_1136974	2020-02-17	USA	1a-uORF2-ext:C79T;3a-iORF1-ORF3c:G107T;N-iORF1-ORF9b:C189T;N-iORF2:C168T;	1a-uORF2-ext:R27C;3a-iORF1-ORF3c:R36I;
EPI_ISL_413607	2020-02-18	USA	N-iORF1-ORF9b:C126T;N-iORF2:C105T;	1a-uORF2-0:C7R;
EPI_ISL_414482	2020-02-18	USA	1a-uORF2-ext:C92T;1a-uORF2-0:C32T;	1a-uORF2-ext:T31I;1a-uORF2-0:C7R;1a-uORF2-0:T11I;
EPI_ISL_427810	2020-02-18	South-Korea	1a-uORF2-ext:G12T;	1a-uORF2-0:C7R;
EPI_ISL_490005	2020-02-18	Saudi-Arabia	1a-uORF2-ext:C79T;3a-iORF1-ORF3c:G107T;M-ext:C252T;	1a-uORF2-ext:R27C;3a-iORF1-ORF3c:R36I;
EPI_ISL_490006	2020-02-18	Saudi-Arabia	1a-uORF2-ext:C79T;3a-iORF1-ORF3c:G107T;M-ext:C252T;	1a-uORF2-ext:R27C;3a-iORF1-ORF3c:R36I;
EPI_ISL_493414	2020-02-18	Singapore	M-ext:G664C;	1a-uORF2-0:C7R;M-ext:D222H;
EPI_ISL_497968	2020-02-19	South-Korea	S-iORF1:G35A;S-iORF2:G11A;	1a-uORF2-0:C7R;S-iORF1:G12E;S-iORF2:G4E;
EPI_ISL_629084	2020-02-19	France	1a-uORF2-ext:C79T;	1a-uORF2-ext:R27C;1a-uORF2-ext:R27C;
EPI_ISL_412973	2020-02-20	Italy	1a-uORF2-ext:C79T;	1a-uORF2-ext:R27C;
EPI_ISL_413459	2020-02-20	Japan	10-iORF:C18T;
EPI_ISL_413617	2020-02-20	USA	10-iORF:C18T;	1a-uORF2-0:C7R;
EPI_ISL_471445	2020-02-20	South-Korea	M-ext:C198T;	1a-uORF2-0:C7R;1a-uORF2-0:C7R;
EPI_ISL_471453	2020-02-20	South-Korea	M-ext:T246C;	1a-uORF2-0:C7R;1a-uORF2-0:C7R;
EPI_ISL_481376	2020-02-20	South-Korea	1a-uORF2-ext:C14T;	1a-uORF2-ext:S5F;1a-uORF2-0:C7R;
EPI_ISL_490007	2020-02-20	Saudi-Arabia	1a-uORF2-ext:C79T;3a-iORF1-ORF3c:G107T;M-ext:C252T;7a-iORF1:C128T;	1a-uORF2-ext:R27C;3a-iORF1-ORF3c:R36I;7a-iORF1:P43L;
EPI_ISL_497951	2020-02-20	South-Korea	M-ext:C198T;	1a-uORF2-0:C7R;
EPI_ISL_497953	2020-02-20	South-Korea	M-ext:C198T;	1a-uORF2-0:C7R;
EPI_ISL_497954	2020-02-20	South-Korea	M-ext:C198T;	1a-uORF2-0:C7R;
EPI_ISL_497955	2020-02-20	South-Korea	S-iORF1:T26C;M-ext:C198T;	1a-uORF2-0:C7R;S-iORF1:M9T;S-iORF1:M9T;
EPI_ISL_497956	2020-02-20	South-Korea	M-ext:C198T;7a-iORF1:G157T;	1a-uORF2-0:C7R;7a-iORF1:A53S;
EPI_ISL_497957	2020-02-20	South-Korea	M-ext:C198T;	1a-uORF2-0:C7R;
EPI_ISL_497958	2020-02-20	South-Korea	M-ext:C198T;	1a-uORF2-0:C7R;
EPI_ISL_497959	2020-02-20	South-Korea	M-ext:C198T;	1a-uORF2-0:C7R;
EPI_ISL_1015042	2020-02-20	France	1a-uORF2-ext:C79T;3a-iORF1-ORF3c:G107T;	1a-uORF2-ext:R27C;3a-iORF1-ORF3c:R36I;
EPI_ISL_413609	2020-02-21	USA	10-iORF:C18T;	1a-uORF2-0:C7R;
EPI_ISL_414480	2020-02-21	USA	1a-uORF2-ext:C92T;1a-uORF2-0:C32T;	1a-uORF2-ext:T31I;1a-uORF2-0:C7R;1a-uORF2-0:T11I;
EPI_ISL_418218	2020-02-21	France	1a-uORF2-ext:C79T;3a-iORF1-ORF3c:G107T;	1a-uORF2-ext:R27C;3a-iORF1-ORF3c:R36I;3a-iORF1-ORF3c:R36I;
EPI_ISL_429968	2020-02-21	France	1a-uORF2-ext:C79T;3a-iORF1-ORF3c:G107T;	1a-uORF2-ext:R27C;3a-iORF1-ORF3c:R36I;3a-iORF1-ORF3c:R36I;
EPI_ISL_451306	2020-02-21	Italy	1a-uORF2-ext:C79T;	1a-uORF2-ext:R27C;
EPI_ISL_451307	2020-02-21	Italy	1a-uORF2-ext:C79T;	1a-uORF2-ext:R27C;
EPI_ISL_471452	2020-02-21	South-Korea	M-ext:C198T;	1a-uORF2-0:C7R;
EPI_ISL_480032	2020-02-21	Japan	10-iORF:C18T;	1a-uORF2-0:C7R;
EPI_ISL_481371	2020-02-21	South-Korea	S-iORF1:C103T;S-iORF2:C79T;	1a-uORF2-0:C7R;
EPI_ISL_497975	2020-02-21	South-Korea	M-ext:C198T;	1a-uORF2-0:C7R;
EPI_ISL_527873	2020-02-21	Nigeria	M-ext:C142T;6-iORF:C42T;	1a-uORF2-0:C7R;
EPI_ISL_419245	2020-02-22	Hong-Kong	M-ext:C522T;	1a-uORF2-0:C7R;
EPI_ISL_457699	2020-02-22	Italy	1a-uORF2-ext:C79T;	1a-uORF2-ext:R27C;
EPI_ISL_460079	2020-02-22	Italy	1a-uORF2-ext:C79T;M-ext:A47G;	1a-uORF2-ext:R27C;M-ext:D16G;
EPI_ISL_460091	2020-02-22	Italy	1a-uORF2-ext:C79T;	1a-uORF2-ext:R27C;
EPI_ISL_468039	2020-02-22	Australia	N-iORF1-ORF9b:G95T;N-iORF2:G74T;	1a-uORF2-0:C7R;N-iORF1-ORF9b:R32L;N-iORF2:R25L;
EPI_ISL_486659	2020-02-22	Italy	1a-uORF2-ext:C79T;	1a-uORF2-ext:R27C;
EPI_ISL_497989	2020-02-22	South-Korea	3a-iORF1-ORF3c:C65T;	1a-uORF2-0:C7R;3a-iORF1-ORF3c:S22L;
EPI_ISL_569867	2020-02-22	Italy	1a-uORF2-ext:C79T;	1a-uORF2-ext:R27C;
EPI_ISL_728156	2020-02-22	Japan	7a-iORF1:C32T;10-iORF:C18T;	7a-iORF1:A11V;
EPI_ISL_1064111	2020-02-22	Italy	1a-uORF2-ext:C41T;	1a-uORF2-ext:S14L;
EPI_ISL_1064112	2020-02-22	Italy	1a-uORF2-ext:C41T;	1a-uORF2-ext:S14L;
EPI_ISL_1431487	2020-02-22	Japan	1a-uORF2-ext:C79T;	1a-uORF2-ext:R27C;
EPI_ISL_426183	2020-02-23	South-Korea	M-ext:T246C;	1a-uORF2-0:C7R;
EPI_ISL_486660	2020-02-23	Italy	1a-uORF2-ext:C79T;	1a-uORF2-ext:R27C;
EPI_ISL_490008	2020-02-23	Saudi-Arabia	1a-uORF2-ext:C79T;3a-iORF1-ORF3c:G107T;M-ext:C252T;	1a-uORF2-ext:R27C;3a-iORF1-ORF3c:R36I;
EPI_ISL_1007666	2020-02-23	South-Korea	M-ext:T621C;
EPI_ISL_413996	2020-02-24	Switzerland	1a-uORF2-ext:A25G;1a-uORF2-ext:C79T;	1a-uORF2-ext:R9G;1a-uORF2-ext:R27C;
EPI_ISL_417445	2020-02-24	Italy	1a-uORF2-ext:C79T;	1a-uORF2-ext:R27C;
EPI_ISL_417447	2020-02-24	Italy	1a-uORF2-ext:C79T;	1a-uORF2-ext:R27C;
EPI_ISL_437932	2020-02-24	Austria	1a-uORF2-ext:C79T;	1a-uORF2-ext:R27C;
EPI_ISL_457704	2020-02-24	Oman	M-ext:C672T;M-iORF:C5T;	1a-uORF2-0:C7R;M-iORF:P2L;
EPI_ISL_460081	2020-02-24	Italy	1a-uORF2-ext:C79T;	1a-uORF2-ext:R27C;
EPI_ISL_460086	2020-02-24	Italy	1a-uORF2-ext:C79T;	1a-uORF2-ext:R27C;
EPI_ISL_490009	2020-02-24	Saudi-Arabia	1a-uORF2-ext:C79T;3a-iORF1-ORF3c:G107T;M-ext:C252T;	1a-uORF2-ext:R27C;3a-iORF1-ORF3c:R36I;
EPI_ISL_506947	2020-02-24	South-Korea	1a-uORF2-ext:G94T;1a-uORF2-0:G34T;	1a-uORF2-0:C7R;
EPI_ISL_539531	2020-02-24	Spain	1a-uORF2-ext:C79T;	1a-uORF2-ext:R27C;
EPI_ISL_568579	2020-02-24	Italy	1a-uORF2-ext:C79T;M-ext:A47G;	1a-uORF2-ext:R27C;M-ext:D16G;
EPI_ISL_728159	2020-02-24	Japan	7a-iORF1:C32T;10-iORF:C18T;	7a-iORF1:A11V;
EPI_ISL_738194	2020-02-24	Italy	1a-uORF2-ext:C79T;	1a-uORF2-ext:R27C;
EPI_ISL_779704	2020-02-24	Italy	1a-uORF2-ext:C79T;	1a-uORF2-ext:R27C;
EPI_ISL_779709	2020-02-24	Italy	1a-uORF2-ext:C79T;	1a-uORF2-ext:R27C;
EPI_ISL_779712	2020-02-24	Italy	1a-uORF2-ext:C79T;	1a-uORF2-ext:R27C;
EPI_ISL_779713	2020-02-24	Italy	1a-uORF2-ext:C79T;M-ext:C529T;	1a-uORF2-ext:R27C;
EPI_ISL_856884	2020-02-24	Italy	1a-uORF2-ext:C79T;	1a-uORF2-ext:R27C;
EPI_ISL_1007668	2020-02-24	South-Korea	M-ext:T621C;
EPI_ISL_1064091	2020-02-24	Italy	N-iORF1-ORF9b:C32T;N-iORF2:C11T;	N-iORF1-ORF9b:A11V;N-iORF2:A4V;
EPI_ISL_412912	2020-02-25	Germany	1a-uORF2-ext:C79T;	1a-uORF2-ext:R27C;
EPI_ISL_412964	2020-02-25	Brazil	1a-uORF2-ext:C79T;	1a-uORF2-ext:R27C;
EPI_ISL_414623	2020-02-25	France	3a-iORF1-ORF3c:C97T;	1a-uORF2-0:C7R;
EPI_ISL_418251	2020-02-25	Spain	1a-uORF2-ext:C79T;	1a-uORF2-ext:R27C;
EPI_ISL_435126	2020-02-25	United-Arab-Emirates	1a-uORF1-ext:G3T;	1a-uORF2-0:C7R;
EPI_ISL_447252	2020-02-25	Taiwan	1a-uORF2-ext:G37T;N-iORF1-ORF9b:A5G;	1a-uORF2-ext:V13F;1a-uORF2-0:C7R;N-iORF1-ORF9b:D2G;
EPI_ISL_460094	2020-02-25	Italy	1a-uORF2-ext:C79T;	1a-uORF2-ext:R27C;
EPI_ISL_479871	2020-02-25	Japan	N-iORF1-ORF9b:G97T;N-iORF2:G76T;	1a-uORF2-0:C7R;N-iORF1-ORF9b:D33Y;N-iORF2:D26Y;N-iORF2:D26Y;
EPI_ISL_569866	2020-02-25	Italy	1a-uORF2-ext:C79T;	1a-uORF2-ext:R27C;
EPI_ISL_738147	2020-02-25	Italy	1a-uORF2-ext:C79T;	1a-uORF2-ext:R27C;
EPI_ISL_1064085	2020-02-25	Italy	10-iORF:C15T;
EPI_ISL_1181781	2020-02-25	Italy	1a-uORF2-ext:A25G;1a-uORF2-ext:C79T;	1a-uORF2-ext:R9G;1a-uORF2-ext:R27C;
EPI_ISL_413019	2020-02-26	Switzerland	M-ext:C411T;	1a-uORF2-0:C7R;
EPI_ISL_413997	2020-02-26	Switzerland	1a-uORF2-ext:C79T;	1a-uORF2-ext:R27C;
EPI_ISL_414600	2020-02-26	France	3a-iORF1-ORF3c:C97T;	1a-uORF2-0:C7R;
EPI_ISL_414624	2020-02-26	France	1a-uORF2-ext:A25G;1a-uORF2-ext:C79T;	1a-uORF2-ext:R9G;1a-uORF2-ext:R27C;
EPI_ISL_414625	2020-02-26	France	1a-uORF2-ext:C79T;3a-iORF1-ORF3c:G107T;	1a-uORF2-ext:R27C;3a-iORF1-ORF3c:R36I;
EPI_ISL_416142	2020-02-26	Denmark	1a-uORF2-ext:C79T;	1a-uORF2-ext:R27C;
EPI_ISL_416502	2020-02-26	France	1a-uORF2-ext:C79T;3a-iORF1-ORF3c:G107T;	1a-uORF2-ext:R27C;3a-iORF1-ORF3c:R36I;
EPI_ISL_418219	2020-02-26	France	1a-uORF2-ext:C79T;3a-iORF1-ORF3c:G107T;	1a-uORF2-ext:R27C;3a-iORF1-ORF3c:R36I;3a-iORF1-ORF3c:R36I;
EPI_ISL_418247	2020-02-26	Spain	1a-uORF2-ext:C79T;	1a-uORF2-ext:R27C;
EPI_ISL_419656	2020-02-26	Austria	1a-uORF2-ext:C79T;	1a-uORF2-ext:R27C;
EPI_ISL_427809	2020-02-26	South-Korea	1a-uORF1-ext:C59T;1a-uORF1-ext:A60G;N-iORF1-ORF9b:C28T;N-iORF2:C7T;	1a-uORF1-ext:A20V;1a-uORF2-0:C7R;N-iORF1-ORF9b:P10S;N-iORF2:P3S;
EPI_ISL_460082	2020-02-26	Italy	1a-uORF2-ext:C79T;	1a-uORF2-ext:R27C;
EPI_ISL_460083	2020-02-26	Italy	1a-uORF2-ext:C79T;M-ext:A47G;	1a-uORF2-ext:R27C;M-ext:D16G;
EPI_ISL_460087	2020-02-26	Italy	1a-uORF2-ext:C79T;	1a-uORF2-ext:R27C;
EPI_ISL_460088	2020-02-26	Italy	1a-uORF2-ext:C79T;	1a-uORF2-ext:R27C;
EPI_ISL_460089	2020-02-26	Italy	1a-uORF2-ext:C79T;	1a-uORF2-ext:R27C;
EPI_ISL_460095	2020-02-26	Italy	1a-uORF2-ext:C79T;	1a-uORF2-ext:R27C;
EPI_ISL_464195	2020-02-26	United-Kingdom	1a-uORF2-ext:C79T;	1a-uORF2-ext:R27C;
EPI_ISL_486657	2020-02-26	Italy	1a-uORF2-ext:C79T;M-ext:A47G;	1a-uORF2-ext:R27C;M-ext:D16G;
EPI_ISL_486664	2020-02-26	Italy	1a-uORF2-ext:C79T;	1a-uORF2-ext:R27C;
EPI_ISL_490010	2020-02-26	Saudi-Arabia	1a-uORF2-ext:C79T;3a-iORF1-ORF3c:G107T;3a-iORF2:G92T;M-ext:C252T;	1a-uORF2-ext:R27C;3a-iORF1-ORF3c:R36I;3a-iORF2:C31F;
EPI_ISL_510547	2020-02-26	South-Korea	N-iORF1-ORF9b:C28T;N-iORF2:C7T;	1a-uORF2-0:C7R;N-iORF1-ORF9b:P10S;N-iORF2:P3S;
EPI_ISL_516083	2020-02-26	Italy	1a-uORF2-ext:C79T;M-ext:A47G;	1a-uORF2-ext:R27C;M-ext:D16G;
EPI_ISL_527916	2020-02-26	Switzerland	1a-uORF2-ext:C79T;	1a-uORF2-ext:R27C;
EPI_ISL_527917	2020-02-26	Switzerland	1a-uORF2-ext:C79T;	1a-uORF2-ext:R27C;
EPI_ISL_644681	2020-02-26	France	1a-uORF2-ext:C79T;	1a-uORF2-ext:R27C;
EPI_ISL_729475	2020-02-26	Germany	1a-uORF2-ext:C79T;M-ext:C563T;	1a-uORF2-ext:R27C;M-ext:T188M;
EPI_ISL_1007670	2020-02-26	South-Korea	M-ext:T621C;
EPI_ISL_1181780	2020-02-26	Italy	1a-uORF2-ext:A25G;1a-uORF2-ext:C79T;	1a-uORF2-ext:R9G;1a-uORF2-ext:R27C;
EPI_ISL_412972	2020-02-27	Mexico	1a-uORF2-ext:C79T;	1a-uORF2-ext:R27C;
EPI_ISL_413020	2020-02-27	Switzerland	1a-uORF2-ext:C79T;	1a-uORF2-ext:R27C;
EPI_ISL_413490	2020-02-27	New-Zealand	3a-iORF2:G23A;	1a-uORF2-0:C7R;3a-iORF2:G8E;
EPI_ISL_413555	2020-02-27	United-Kingdom	1a-uORF2-ext:C79T;	1a-uORF2-ext:R27C;
EPI_ISL_413999	2020-02-27	Switzerland	1a-uORF2-ext:C79T;M-ext:A47G;	1a-uORF2-ext:R27C;M-ext:D16G;
EPI_ISL_414012	2020-02-27	United-Kingdom	1a-uORF2-ext:C79T;	1a-uORF2-ext:R27C;
EPI_ISL_414019	2020-02-27	Switzerland	1a-uORF2-ext:C79T;	1a-uORF2-ext:R27C;
EPI_ISL_414020	2020-02-27	Switzerland	1a-uORF2-ext:C79T;	1a-uORF2-ext:R27C;
EPI_ISL_414021	2020-02-27	Switzerland	1a-uORF2-ext:C79T;	1a-uORF2-ext:R27C;
EPI_ISL_414022	2020-02-27	Switzerland	1a-uORF2-ext:C79T;	1a-uORF2-ext:R27C;
EPI_ISL_414523	2020-02-27	United-Kingdom	1a-uORF2-ext:C79T;	1a-uORF2-ext:R27C;
EPI_ISL_414686	2020-02-27	China	1a-uORF2-ext:C24T;	1a-uORF2-0:C7R;
EPI_ISL_415698	2020-02-27	Switzerland	1a-uORF2-ext:C79T;	1a-uORF2-ext:R27C;
EPI_ISL_415699	2020-02-27	Switzerland	1a-uORF2-ext:C79T;	1a-uORF2-ext:R27C;
EPI_ISL_420799	2020-02-27	South-Korea	N-iORF1-ORF9b:C28T;N-iORF2:C7T;	1a-uORF2-0:C7R;N-iORF1-ORF9b:P10S;N-iORF2:P3S;
EPI_ISL_437689	2020-02-27	France	3a-iORF1-ORF3c:G107T;	3a-iORF1-ORF3c:R36I;
EPI_ISL_437993	2020-02-27	Austria	1a-uORF2-ext:C79T;	1a-uORF2-ext:R27C;
EPI_ISL_450512	2020-02-27	Lebanon	3a-iORF1-ORF3c:C122T;	1a-uORF2-0:C7R;
EPI_ISL_454750	2020-02-27	Netherlands	1a-uORF2-ext:C79T;	1a-uORF2-ext:R27C;
EPI_ISL_457749	2020-02-27	Italy	1a-uORF2-ext:C79T;M-ext:A47G;	1a-uORF2-ext:R27C;M-ext:D16G;
EPI_ISL_464194	2020-02-27	United-Kingdom	1a-uORF2-ext:C79T;	1a-uORF2-ext:R27C;
EPI_ISL_464229	2020-02-27	United-Kingdom	1a-uORF2-ext:C79T;	1a-uORF2-ext:R27C;
EPI_ISL_476559	2020-02-27	Morocco	1a-uORF2-ext:C79T;	1a-uORF2-ext:R27C;
EPI_ISL_490011	2020-02-27	Saudi-Arabia	1a-uORF1-ext:C8T;1a-uORF2-ext:C79T;3a-iORF1-ORF3c:G107T;M-ext:C252T;	1a-uORF1-ext:S3F;1a-uORF2-ext:R27C;3a-iORF1-ORF3c:R36I;
EPI_ISL_497998	2020-02-27	South-Korea	1a-uORF2-ext:C41T;	1a-uORF2-ext:S14L;1a-uORF2-0:C7R;
EPI_ISL_506948	2020-02-27	South-Korea	1a-uORF2-ext:G94T;1a-uORF2-0:G34T;	1a-uORF2-0:C7R;
EPI_ISL_506949	2020-02-27	South-Korea	1a-uORF2-ext:G94T;1a-uORF2-0:G34T;	1a-uORF2-0:C7R;
EPI_ISL_547499	2020-02-27	Netherlands	1a-uORF2-ext:C79T;	1a-uORF2-ext:R27C;
EPI_ISL_649094	2020-02-27	Israel	1a-uORF2-ext:C79T;	1a-uORF2-ext:R27C;
EPI_ISL_852760	2020-02-27	Germany	1a-uORF2-ext:A25G;1a-uORF2-ext:C79T;	1a-uORF2-ext:R9G;1a-uORF2-ext:R27C;
EPI_ISL_1040046	2020-02-27	China	M-ext:A181G;	M-ext:I61V;
EPI_ISL_1064069	2020-02-27	Italy	N-iORF1-ORF9b:C32T;N-iORF2:C11T;	N-iORF1-ORF9b:A11V;N-iORF2:A4V;
EPI_ISL_1181743	2020-02-27	Italy	1a-uORF2-ext:C79T;M-ext:A47G;	1a-uORF2-ext:R27C;M-ext:D16G;
EPI_ISL_1181764	2020-02-27	Italy	1a-uORF2-ext:C79T;M-ext:A47G;	1a-uORF2-ext:R27C;M-ext:D16G;
EPI_ISL_1181771	2020-02-27	Italy	1a-uORF2-ext:C79T;M-ext:A47G;	1a-uORF2-ext:R27C;M-ext:D16G;
EPI_ISL_413595	2020-02-28	Australia	N-iORF1-ORF9b:G174A;N-iORF2:G153A;10-iORF:C10T;	10-iORF:R4C;
EPI_ISL_414509	2020-02-28	Germany	7b-iORF1:C25T;	1a-uORF2-0:C7R;7b-iORF1:L9F;
EPI_ISL_415454	2020-02-28	Switzerland	1a-uORF2-ext:C79T;	1a-uORF2-ext:R27C;
EPI_ISL_415455	2020-02-28	Switzerland	1a-uORF2-ext:C79T;	1a-uORF2-ext:R27C;
EPI_ISL_415700	2020-02-28	Switzerland	1a-uORF2-ext:C79T;	1a-uORF2-ext:R27C;
EPI_ISL_416143	2020-02-28	Denmark	1a-uORF2-ext:C79T;	1a-uORF2-ext:R27C;
EPI_ISL_417922	2020-02-28	Italy	1a-uORF2-ext:C79T;	1a-uORF2-ext:R27C;
EPI_ISL_418220	2020-02-28	France	1a-uORF2-ext:C79T;3a-iORF1-ORF3c:G107T;	1a-uORF2-ext:R27C;3a-iORF1-ORF3c:R36I;
EPI_ISL_418243	2020-02-28	Spain	6-iORF:T129C;	1a-uORF2-0:C7R;
EPI_ISL_419553	2020-02-28	USA	1a-uORF2-ext:C79T;	1a-uORF2-ext:R27C;
EPI_ISL_419559	2020-02-28	USA	1a-uORF2-ext:C79T;	1a-uORF2-ext:R27C;
EPI_ISL_437994	2020-02-28	Austria	1a-uORF2-ext:C79T;	1a-uORF2-ext:R27C;
EPI_ISL_437995	2020-02-28	Austria	1a-uORF2-ext:C79T;	1a-uORF2-ext:R27C;
EPI_ISL_452139	2020-02-28	Mexico	1a-uORF2-ext:C79T;	1a-uORF2-ext:R27C;
EPI_ISL_454751	2020-02-28	Netherlands	1a-uORF2-ext:C79T;	1a-uORF2-ext:R27C;
EPI_ISL_454753	2020-02-28	Netherlands	1a-uORF2-ext:C79T;	1a-uORF2-ext:R27C;
EPI_ISL_454754	2020-02-28	Netherlands	1a-uORF2-ext:C79T;	1a-uORF2-ext:R27C;
EPI_ISL_460080	2020-02-28	Italy	1a-uORF2-ext:C79T;	1a-uORF2-ext:R27C;
EPI_ISL_460090	2020-02-28	Italy	1a-uORF2-ext:C79T;	1a-uORF2-ext:R27C;
EPI_ISL_460092	2020-02-28	Italy	1a-uORF2-ext:C79T;	1a-uORF2-ext:R27C;
EPI_ISL_464219	2020-02-28	United-Kingdom	1a-uORF2-ext:C79T;	1a-uORF2-ext:R27C;
EPI_ISL_475836	2020-02-28	Austria	1a-uORF2-ext:C79T;	1a-uORF2-ext:R27C;
EPI_ISL_506950	2020-02-28	South-Korea	1a-uORF2-ext:G94T;1a-uORF2-0:G34T;	1a-uORF2-0:C7R;
EPI_ISL_506952	2020-02-28	South-Korea	1a-uORF2-ext:G94T;1a-uORF2-0:G34T;	1a-uORF2-0:C7R;
EPI_ISL_506953	2020-02-28	South-Korea	1a-uORF2-ext:G94T;1a-uORF2-0:G34T;	1a-uORF2-0:C7R;
EPI_ISL_508933	2020-02-28	France	1a-uORF2-ext:C79T;3a-iORF1-ORF3c:G107T;	1a-uORF2-ext:R27C;3a-iORF1-ORF3c:R36I;3a-iORF1-ORF3c:R36I;
EPI_ISL_516084	2020-02-28	Italy	1a-uORF2-ext:C79T;M-ext:A47G;	1a-uORF2-ext:R27C;M-ext:D16G;
EPI_ISL_516085	2020-02-28	Italy	1a-uORF2-ext:C79T;M-ext:A47G;	1a-uORF2-ext:R27C;M-ext:D16G;
EPI_ISL_539557	2020-02-28	Spain	1a-uORF2-ext:C79T;M-ext:A47G;	1a-uORF2-ext:R27C;M-ext:D16G;
EPI_ISL_613446	2020-02-28	Saint-Barthelemy	1a-uORF2-ext:C79T;3a-iORF1-ORF3c:G107T;	1a-uORF2-ext:R27C;3a-iORF1-ORF3c:R36I;
EPI_ISL_629081	2020-02-28	France	1a-uORF2-ext:C79T;	1a-uORF2-ext:R27C;
EPI_ISL_629082	2020-02-28	France	1a-uORF2-ext:C79T;	1a-uORF2-ext:R27C;1a-uORF2-ext:R27C;1a-uORF2-ext:R27C;
EPI_ISL_693387	2020-02-28	France	7a-iORF1:C353T;7a-iORF3:C41T;	7a-iORF1:T118I;7a-iORF3:T14I;
EPI_ISL_940535	2020-02-28	France	1a-uORF2-ext:C79T;3a-iORF1-ORF3c:G107T;	1a-uORF2-ext:R27C;3a-iORF1-ORF3c:R36I;
EPI_ISL_978512	2020-02-28	Brazil	1a-uORF2-ext:C79T;M-ext:A462T;	1a-uORF2-ext:R27C;
EPI_ISL_1015043	2020-02-28	France	1a-uORF2-ext:C79T;3a-iORF1-ORF3c:G107T;	1a-uORF2-ext:R27C;3a-iORF1-ORF3c:R36I;
EPI_ISL_1015044	2020-02-28	France	1a-uORF2-ext:C79T;3a-iORF1-ORF3c:G107T;	1a-uORF2-ext:R27C;3a-iORF1-ORF3c:R36I;
EPI_ISL_1015210	2020-02-28	France	1a-uORF2-ext:C79T;3a-iORF1-ORF3c:C52T;3a-iORF1-ORF3c:G107T;	1a-uORF2-ext:R27C;3a-iORF1-ORF3c:P18S;3a-iORF1-ORF3c:R36I;
EPI_ISL_1015211	2020-02-28	France	1a-uORF2-ext:C79T;3a-iORF1-ORF3c:G107T;	1a-uORF2-ext:R27C;3a-iORF1-ORF3c:R36I;
EPI_ISL_1706374	2020-02-28	Netherlands	1a-uORF2-ext:C79T;	1a-uORF2-ext:R27C;
EPI_ISL_413021	2020-02-29	Switzerland	1a-uORF2-ext:C79T;7a-iORF1:T219C;	1a-uORF2-ext:R27C;
EPI_ISL_413022	2020-02-29	Switzerland	1a-uORF2-ext:C79T;	1a-uORF2-ext:R27C;
EPI_ISL_413023	2020-02-29	Switzerland	1a-uORF2-ext:C79T;	1a-uORF2-ext:R27C;
EPI_ISL_413024	2020-02-29	Switzerland	1a-uORF2-ext:C79T;	1a-uORF2-ext:R27C;
EPI_ISL_413593	2020-02-29	Luxembourg	1a-uORF2-ext:C79T;	1a-uORF2-ext:R27C;
EPI_ISL_414015	2020-02-29	Brazil	1a-uORF2-ext:C79T;	1a-uORF2-ext:R27C;
EPI_ISL_414016	2020-02-29	Brazil	1a-uORF2-ext:C79T;	1a-uORF2-ext:R27C;
EPI_ISL_414626	2020-02-29	France	1a-uORF2-ext:C79T;3a-iORF1-ORF3c:G107T;	1a-uORF2-ext:R27C;3a-iORF1-ORF3c:R36I;
EPI_ISL_415129	2020-02-29	United-Kingdom	1a-uORF2-ext:C79T;	1a-uORF2-ext:R27C;
EPI_ISL_415159	2020-02-29	Belgium	1a-uORF2-ext:C79T;3a-iORF1-ORF3c:G107T;	1a-uORF2-ext:R27C;3a-iORF1-ORF3c:R36I;
EPI_ISL_415456	2020-02-29	Switzerland	1a-uORF2-ext:C79T;	1a-uORF2-ext:R27C;
EPI_ISL_415457	2020-02-29	Switzerland	1a-uORF2-ext:C79T;	1a-uORF2-ext:R27C;
EPI_ISL_415459	2020-02-29	Switzerland	1a-uORF2-ext:C79T;	1a-uORF2-ext:R27C;
EPI_ISL_416742	2020-02-29	Czech-Republic	1a-uORF2-ext:C79T;	1a-uORF2-ext:R27C;
EPI_ISL_417142	2020-02-29	USA	S-iORF1:C31T;S-iORF2:C7T;	1a-uORF2-0:C7R;
EPI_ISL_417143	2020-02-29	USA	S-iORF1:C31T;S-iORF2:C7T;	1a-uORF2-0:C7R;
EPI_ISL_419556	2020-02-29	USA	1a-uORF2-ext:C79T;	1a-uORF2-ext:R27C;
EPI_ISL_419557	2020-02-29	USA	1a-uORF2-ext:C79T;	1a-uORF2-ext:R27C;
EPI_ISL_420791	2020-02-29	USA	1a-uORF2-ext:C79T;3a-iORF1-ORF3c:G107T;3a-iORF2:C93T;	1a-uORF2-ext:R27C;3a-iORF1-ORF3c:R36I;
EPI_ISL_420800	2020-02-29	South-Korea	N-iORF1-ORF9b:C28T;N-iORF2:C7T;	1a-uORF2-0:C7R;N-iORF1-ORF9b:P10S;N-iORF2:P3S;
EPI_ISL_420801	2020-02-29	South-Korea	N-iORF1-ORF9b:C28T;N-iORF2:C7T;	1a-uORF2-0:C7R;N-iORF1-ORF9b:P10S;N-iORF2:P3S;
EPI_ISL_430469	2020-02-29	Greece	1a-uORF2-ext:C79T;	1a-uORF2-ext:R27C;
EPI_ISL_435583	2020-02-29	USA	1a-uORF2-ext:C79T;3a-iORF1-ORF3c:G107T;	1a-uORF2-ext:R27C;3a-iORF1-ORF3c:R36I;
EPI_ISL_437690	2020-02-29	France	3a-iORF1-ORF3c:G107T;	3a-iORF1-ORF3c:R36I;
EPI_ISL_455326	2020-02-29	Spain	1a-uORF2-ext:C79T;	1a-uORF2-ext:R27C;
EPI_ISL_460084	2020-02-29	Italy	1a-uORF2-ext:C79T;	1a-uORF2-ext:R27C;
EPI_ISL_460093	2020-02-29	Italy	1a-uORF2-ext:C79T;	1a-uORF2-ext:R27C;
EPI_ISL_464215	2020-02-29	United-Kingdom	1a-uORF2-ext:C79T;	1a-uORF2-ext:R27C;
EPI_ISL_488388	2020-02-29	United-Kingdom	1a-uORF2-ext:C79T;	1a-uORF2-ext:R27C;
EPI_ISL_506951	2020-02-29	South-Korea	1a-uORF2-ext:G94T;1a-uORF2-0:G34T;	1a-uORF2-0:C7R;
EPI_ISL_525575	2020-02-29	USA	7a-iORF1:C258T;	1a-uORF2-0:C7R;
EPI_ISL_629083	2020-02-29	France	1a-uORF2-ext:C79T;	1a-uORF2-ext:R27C;1a-uORF2-ext:R27C;
EPI_ISL_629085	2020-02-29	France	1a-uORF2-ext:C79T;	1a-uORF2-ext:R27C;
EPI_ISL_693388	2020-02-29	France	1a-uORF2-ext:C79T;	1a-uORF2-ext:R27C;
EPI_ISL_856892	2020-02-29	Italy	1a-uORF2-ext:C79T;	1a-uORF2-ext:R27C;
EPI_ISL_856898	2020-02-29	Italy	1a-uORF2-ext:C79T;	1a-uORF2-ext:R27C;
EPI_ISL_862634	2020-02-29	Spain	1a-uORF2-ext:C79T;	1a-uORF2-ext:R27C;
EPI_ISL_896179	2020-02-29	France	1a-uORF2-ext:C79T;	1a-uORF2-ext:R27C;
EPI_ISL_940538	2020-02-29	France	1a-uORF2-ext:C79T;3a-iORF1-ORF3c:G107T;	1a-uORF2-ext:R27C;3a-iORF1-ORF3c:R36I;
EPI_ISL_1015034	2020-02-29	France	1a-uORF1-ext:C42T;1a-uORF2-ext:C79T;3a-iORF1-ORF3c:G107T;	1a-uORF2-ext:R27C;3a-iORF1-ORF3c:R36I;
EPI_ISL_1015045	2020-02-29	France	1a-uORF2-ext:C79T;3a-iORF1-ORF3c:G107T;	1a-uORF2-ext:R27C;3a-iORF1-ORF3c:R36I;
EPI_ISL_413487	2020-03-01	USA	M-ext:G247A;	M-ext:V83I;
EPI_ISL_413572	2020-03-01	Netherlands	1a-uORF2-ext:C79T;3a-iORF1-ORF3c:G107T;	1a-uORF2-ext:R27C;3a-iORF1-ORF3c:R36I;
EPI_ISL_413589	2020-03-01	Netherlands	1a-uORF2-ext:C79T;3a-iORF1-ORF3c:A119C;	1a-uORF2-ext:R27C;3a-iORF1-ORF3c:K40T;
EPI_ISL_413647	2020-03-01	Portugal	1a-uORF2-ext:C79T;M-ext:C563T;	1a-uORF2-ext:R27C;M-ext:T188M;
EPI_ISL_413648	2020-03-01	Portugal	1a-uORF2-ext:C79T;	1a-uORF2-ext:R27C;
EPI_ISL_414023	2020-03-01	Switzerland	1a-uORF2-ext:C79T;	1a-uORF2-ext:R27C;
EPI_ISL_414477	2020-03-01	Czech-Republic	1a-uORF2-ext:C79T;	1a-uORF2-ext:R27C;
EPI_ISL_414524	2020-03-01	United-Kingdom	1a-uORF2-ext:C79T;M-ext:A47G;	1a-uORF2-ext:R27C;M-ext:D16G;
EPI_ISL_415154	2020-03-01	Belgium	1a-uORF2-ext:C79T;	1a-uORF2-ext:R27C;
EPI_ISL_415155	2020-03-01	Belgium	1a-uORF2-ext:C79T;M-ext:A47G;	1a-uORF2-ext:R27C;M-ext:D16G;
EPI_ISL_415156	2020-03-01	Belgium	1a-uORF2-ext:C79T;	1a-uORF2-ext:R27C;
EPI_ISL_415157	2020-03-01	Belgium	1a-uORF2-ext:C79T;	1a-uORF2-ext:R27C;
EPI_ISL_415158	2020-03-01	Belgium	1a-uORF2-ext:C79T;	1a-uORF2-ext:R27C;
EPI_ISL_415458	2020-03-01	Switzerland	1a-uORF2-ext:C79T;	1a-uORF2-ext:R27C;
EPI_ISL_415703	2020-03-01	Switzerland	1a-uORF2-ext:C79T;	1a-uORF2-ext:R27C;
EPI_ISL_416144	2020-03-01	Denmark	1a-uORF2-ext:C79T;	1a-uORF2-ext:R27C;
EPI_ISL_417236	2020-03-01	United-Kingdom	1a-uORF2-ext:C79T;M-ext:C563T;	1a-uORF2-ext:R27C;M-ext:T188M;
EPI_ISL_417418	2020-03-01	Italy	1a-uORF2-ext:C79T;	1a-uORF2-ext:R27C;
EPI_ISL_417419	2020-03-01	Italy	1a-uORF2-ext:C79T;	1a-uORF2-ext:R27C;
EPI_ISL_417421	2020-03-01	Italy	1a-uORF2-ext:C79T;	1a-uORF2-ext:R27C;
EPI_ISL_417688	2020-03-01	Iceland	1a-uORF2-ext:C79T;M-ext:C563T;N-iORF1-ORF9b:C61A;N-iORF2:C40A;	1a-uORF2-ext:R27C;M-ext:T188M;N-iORF1-ORF9b:L21M;N-iORF2:L14M;
EPI_ISL_417736	2020-03-01	Iceland	1a-uORF2-ext:C79T;	1a-uORF2-ext:R27C;
EPI_ISL_417921	2020-03-01	Italy	1a-uORF2-ext:C79T;	1a-uORF2-ext:R27C;
EPI_ISL_420795	2020-03-01	USA	1a-uORF2-ext:C79T;7a-iORF1:C285T;	1a-uORF2-ext:R27C;
EPI_ISL_420797	2020-03-01	USA	1a-uORF2-ext:C79T;3a-iORF1-ORF3c:G107T;	1a-uORF2-ext:R27C;3a-iORF1-ORF3c:R36I;
EPI_ISL_420798	2020-03-01	USA	1a-uORF2-ext:C79T;3a-iORF1-ORF3c:G107T;	1a-uORF2-ext:R27C;3a-iORF1-ORF3c:R36I;
EPI_ISL_437604	2020-03-01	Thailand	7b-iORF1:G53T;	1a-uORF2-0:C7R;7b-iORF1:C18F;
EPI_ISL_447330	2020-03-01	Israel	1a-uORF2-ext:C79T;	1a-uORF2-ext:R27C;
EPI_ISL_451308	2020-03-01	Italy	1a-uORF2-ext:C79T;	1a-uORF2-ext:R27C;
EPI_ISL_451309	2020-03-01	Italy	1a-uORF2-ext:C79T;	1a-uORF2-ext:R27C;
EPI_ISL_454733	2020-03-01	Italy	1a-uORF2-ext:C79T;	1a-uORF2-ext:R27C;
EPI_ISL_460085	2020-03-01	Italy	1a-uORF2-ext:C79T;	1a-uORF2-ext:R27C;
EPI_ISL_464334	2020-03-01	United-Kingdom	1a-uORF2-ext:C79T;M-ext:C563T;	1a-uORF2-ext:R27C;M-ext:T188M;
EPI_ISL_464335	2020-03-01	United-Kingdom	1a-uORF2-ext:C79T;M-ext:C563T;	1a-uORF2-ext:R27C;M-ext:T188M;
EPI_ISL_464415	2020-03-01	United-Kingdom	1a-uORF2-ext:C79T;M-ext:C563T;	1a-uORF2-ext:R27C;M-ext:T188M;
EPI_ISL_490012	2020-03-01	Saudi-Arabia	1a-uORF2-ext:C79T;3a-iORF1-ORF3c:G107T;M-ext:C252T;	1a-uORF2-ext:R27C;3a-iORF1-ORF3c:R36I;
EPI_ISL_497997	2020-03-01	South-Korea	1a-uORF2-ext:G94T;1a-uORF2-0:G34T;	1a-uORF2-0:C7R;
EPI_ISL_500089	2020-03-01	United-Kingdom	1a-uORF2-ext:C79T;M-ext:C563T;	1a-uORF2-ext:R27C;M-ext:T188M;
EPI_ISL_508934	2020-03-01	France	1a-uORF2-ext:C79T;M-ext:A47G;	1a-uORF2-ext:R27C;M-ext:D16G;M-ext:D16G;
EPI_ISL_509712	2020-03-01	Belize	1a-uORF2-ext:C79T;	1a-uORF2-ext:R27C;
EPI_ISL_524474	2020-03-01	Switzerland	1a-uORF2-ext:C79T;	1a-uORF2-ext:R27C;
EPI_ISL_524475	2020-03-01	Switzerland	1a-uORF2-ext:C79T;	1a-uORF2-ext:R27C;
EPI_ISL_524782	2020-03-01	Switzerland	1a-uORF2-ext:C79T;	1a-uORF2-ext:R27C;
EPI_ISL_535717	2020-03-01	Canada	1a-uORF2-ext:C79T;	1a-uORF2-ext:R27C;
EPI_ISL_539551	2020-03-01	Spain	1a-uORF2-ext:C79T;	1a-uORF2-ext:R27C;
EPI_ISL_582123	2020-03-01	Italy	1a-uORF2-ext:C79T;	1a-uORF2-ext:R27C;
EPI_ISL_602518	2020-03-01	Germany	1a-uORF2-ext:C79T;	1a-uORF2-ext:R27C;
EPI_ISL_648018	2020-03-01	USA	M-ext:T246C;	1a-uORF2-0:C7R;
EPI_ISL_803893	2020-03-01	Italy	1a-uORF2-ext:C79T;	1a-uORF2-ext:R27C;
EPI_ISL_940532	2020-03-01	France	1a-uORF2-ext:C79T;	1a-uORF2-ext:R27C;
EPI_ISL_1015046	2020-03-01	France	1a-uORF2-ext:C79T;3a-iORF1-ORF3c:G107T;	1a-uORF2-ext:R27C;3a-iORF1-ORF3c:R36I;
EPI_ISL_1015047	2020-03-01	France	1a-uORF2-ext:C79T;3a-iORF1-ORF3c:G107T;	1a-uORF2-ext:R27C;3a-iORF1-ORF3c:R36I;
EPI_ISL_1015212	2020-03-01	France	1a-uORF2-ext:C79T;3a-iORF1-ORF3c:G107T;	1a-uORF2-ext:R27C;3a-iORF1-ORF3c:R36I;
EPI_ISL_1334575	2020-03-01	Kazakhstan	1a-uORF2-ext:C79T;N-iORF1-ORF9b:G95C;N-iORF2:G74C;	1a-uORF2-ext:R27C;N-iORF1-ORF9b:R32P;N-iORF2:R25P;
EPI_ISL_1334576	2020-03-01	Kazakhstan	1a-uORF2-ext:C79T;N-iORF1-ORF9b:G95C;N-iORF2:G74C;	1a-uORF2-ext:R27C;N-iORF1-ORF9b:R32P;N-iORF2:R25P;
EPI_ISL_1334600	2020-03-01	Kazakhstan	1a-uORF2-ext:C79T;N-iORF1-ORF9b:G95C;N-iORF2:G74C;	1a-uORF2-ext:R27C;N-iORF1-ORF9b:R32P;N-iORF2:R25P;
EPI_ISL_1335390	2020-03-01	Kazakhstan	1a-uORF2-ext:C79T;N-iORF1-ORF9b:G95C;N-iORF2:G74C;	1a-uORF2-ext:R27C;N-iORF1-ORF9b:R32P;N-iORF2:R25P;
EPI_ISL_1335758	2020-03-01	Kazakhstan	1a-uORF2-ext:C79T;N-iORF1-ORF9b:G95C;N-iORF2:G74C;	1a-uORF2-ext:R27C;N-iORF1-ORF9b:R32P;N-iORF2:R25P;
EPI_ISL_1335759	2020-03-01	Kazakhstan	1a-uORF2-ext:C79T;N-iORF1-ORF9b:G95C;N-iORF2:G74C;	1a-uORF2-ext:R27C;N-iORF1-ORF9b:R32P;N-iORF2:R25P;
EPI_ISL_1335760	2020-03-01	Kazakhstan	1a-uORF2-ext:C79T;N-iORF1-ORF9b:G95C;N-iORF2:G74C;	1a-uORF2-ext:R27C;N-iORF1-ORF9b:R32P;N-iORF2:R25P;
EPI_ISL_413566	2020-03-02	Netherlands	1a-uORF2-ext:C79T;	1a-uORF2-ext:R27C;
EPI_ISL_413591	2020-03-02	Netherlands	1a-uORF2-ext:C79T;	1a-uORF2-ext:R27C;
EPI_ISL_413592	2020-03-02	Taiwan	1a-uORF2-ext:C79T;3a-iORF1-ORF3c:G107T;	1a-uORF2-ext:R27C;3a-iORF1-ORF3c:R36I;
EPI_ISL_414014	2020-03-02	Brazil	1a-uORF2-ext:C79T;M-ext:C563T;	1a-uORF2-ext:R27C;M-ext:T188M;
EPI_ISL_414423	2020-03-02	Netherlands	1a-uORF2-ext:C79T;M-ext:C563T;	1a-uORF2-ext:R27C;M-ext:T188M;
EPI_ISL_414428	2020-03-02	Netherlands	1a-uORF2-ext:C79T;	1a-uORF2-ext:R27C;
EPI_ISL_414429	2020-03-02	Netherlands	1a-uORF2-ext:C79T;M-ext:C563T;N-iORF1-ORF9b:C61A;N-iORF2:C40A;	1a-uORF2-ext:R27C;M-ext:T188M;N-iORF1-ORF9b:L21M;N-iORF2:L14M;
EPI_ISL_414439	2020-03-02	Netherlands	1a-uORF2-ext:C79T;M-ext:C563T;	1a-uORF2-ext:R27C;M-ext:T188M;
EPI_ISL_414525	2020-03-02	United-Kingdom	1a-uORF2-ext:C79T;	1a-uORF2-ext:R27C;
EPI_ISL_414627	2020-03-02	France	1a-uORF2-ext:C79T;3a-iORF1-ORF3c:G107T;	1a-uORF2-ext:R27C;3a-iORF1-ORF3c:R36I;
EPI_ISL_414628	2020-03-02	France	1a-uORF2-ext:C79T;3a-iORF1-ORF3c:G107T;	1a-uORF2-ext:R27C;3a-iORF1-ORF3c:R36I;
EPI_ISL_415650	2020-03-02	France	1a-uORF2-ext:C79T;3a-iORF1-ORF3c:G107T;	1a-uORF2-ext:R27C;3a-iORF1-ORF3c:R36I;
EPI_ISL_415701	2020-03-02	Switzerland	1a-uORF2-ext:C79T;	1a-uORF2-ext:R27C;
EPI_ISL_415702	2020-03-02	Switzerland	1a-uORF2-ext:C79T;M-ext:C563T;	1a-uORF2-ext:R27C;M-ext:T188M;
EPI_ISL_416140	2020-03-02	Denmark	1a-uORF2-ext:C79T;	1a-uORF2-ext:R27C;
EPI_ISL_416153	2020-03-02	Denmark	1a-uORF2-ext:A25G;1a-uORF2-ext:C79T;	1a-uORF2-ext:R9G;1a-uORF2-ext:R27C;
EPI_ISL_416458	2020-03-02	Kuwait	7a-iORF1:G214T;	1a-uORF2-0:C7R;7a-iORF1:V72F;
EPI_ISL_416467	2020-03-02	Belgium	1a-uORF2-ext:C79T;M-ext:C563T;	1a-uORF2-ext:R27C;M-ext:T188M;
EPI_ISL_416468	2020-03-02	Belgium	1a-uORF2-ext:C79T;M-ext:C563T;	1a-uORF2-ext:R27C;M-ext:T188M;
EPI_ISL_416470	2020-03-02	Belgium	1a-uORF2-ext:C79T;M-ext:A47G;	1a-uORF2-ext:R27C;M-ext:D16G;
EPI_ISL_416471	2020-03-02	Belgium	1a-uORF2-ext:C79T;	1a-uORF2-ext:R27C;
EPI_ISL_416472	2020-03-02	Belgium	1a-uORF2-ext:C79T;	1a-uORF2-ext:R27C;
EPI_ISL_416476	2020-03-02	Belgium	1a-uORF2-ext:C79T;M-ext:C563T;	1a-uORF2-ext:R27C;M-ext:T188M;
EPI_ISL_416486	2020-03-02	Spain	1a-uORF2-ext:C79T;	1a-uORF2-ext:R27C;
EPI_ISL_416505	2020-03-02	France	1a-uORF2-ext:C79T;3a-iORF1-ORF3c:G107T;	1a-uORF2-ext:R27C;3a-iORF1-ORF3c:R36I;
EPI_ISL_416519	2020-03-02	New-Zealand	1a-uORF2-ext:C79T;	1a-uORF2-ext:R27C;
EPI_ISL_417088	2020-03-02	USA	M-ext:G113T;	1a-uORF2-0:C7R;M-ext:G38V;
EPI_ISL_417226	2020-03-02	United-Kingdom	1a-uORF2-ext:C79T;	1a-uORF2-ext:R27C;
EPI_ISL_417233	2020-03-02	United-Kingdom	1a-uORF2-ext:C79T;	1a-uORF2-ext:R27C;
EPI_ISL_417234	2020-03-02	United-Kingdom	1a-uORF2-ext:C79T;M-ext:C563T;	1a-uORF2-ext:R27C;M-ext:T188M;
EPI_ISL_417235	2020-03-02	United-Kingdom	1a-uORF2-ext:C79T;M-ext:C563T;	1a-uORF2-ext:R27C;M-ext:T188M;
EPI_ISL_417427	2020-03-02	Belgium	1a-uORF2-ext:C79T;M-ext:C563T;	1a-uORF2-ext:R27C;M-ext:T188M;
EPI_ISL_417428	2020-03-02	Belgium	1a-uORF2-ext:C79T;	1a-uORF2-ext:R27C;
EPI_ISL_417693	2020-03-02	Iceland	1a-uORF2-ext:C79T;3a-iORF1-ORF3c:G107T;	1a-uORF2-ext:R27C;3a-iORF1-ORF3c:R36I;
EPI_ISL_417695	2020-03-02	Iceland	1a-uORF2-ext:C79T;	1a-uORF2-ext:R27C;
EPI_ISL_417734	2020-03-02	Iceland	1a-uORF2-ext:C79T;M-ext:C563T;	1a-uORF2-ext:R27C;M-ext:T188M;
EPI_ISL_417800	2020-03-02	Iceland	1a-uORF2-ext:C79T;M-ext:C563T;	1a-uORF2-ext:R27C;M-ext:T188M;
EPI_ISL_417817	2020-03-02	Iceland	1a-uORF2-ext:C79T;M-ext:C563T;	1a-uORF2-ext:R27C;M-ext:T188M;
EPI_ISL_417840	2020-03-02	Iceland	1a-uORF2-ext:C79T;M-ext:C563T;N-iORF1-ORF9b:C61A;N-iORF2:C40A;	1a-uORF2-ext:R27C;M-ext:T188M;N-iORF1-ORF9b:L21M;N-iORF2:L14M;
EPI_ISL_418207	2020-03-02	Senegal	1a-uORF2-ext:C79T;3a-iORF1-ORF3c:G107T;3a-iORF2:C93T;	1a-uORF2-ext:R27C;3a-iORF1-ORF3c:R36I;
EPI_ISL_418221	2020-03-02	France	3a-iORF1-ORF3c:G107T;	3a-iORF1-ORF3c:R36I;
EPI_ISL_418241	2020-03-02	Algeria	1a-uORF2-ext:C79T;3a-iORF1-ORF3c:G107T;	1a-uORF2-ext:R27C;3a-iORF1-ORF3c:R36I;
EPI_ISL_420037	2020-03-02	Algeria	1a-uORF2-ext:C79T;3a-iORF1-ORF3c:G107T;	1a-uORF2-ext:R27C;3a-iORF1-ORF3c:R36I;
EPI_ISL_420784	2020-03-02	USA	1a-uORF2-ext:C79T;	1a-uORF2-ext:R27C;
EPI_ISL_420785	2020-03-02	USA	1a-uORF2-ext:C79T;	1a-uORF2-ext:R27C;
EPI_ISL_420792	2020-03-02	USA	1a-uORF2-ext:C79T;3a-iORF1-ORF3c:G107T;3a-iORF2:C93T;	1a-uORF2-ext:R27C;3a-iORF1-ORF3c:R36I;
EPI_ISL_420793	2020-03-02	USA	1a-uORF2-ext:C79T;3a-iORF1-ORF3c:G107T;	1a-uORF2-ext:R27C;3a-iORF1-ORF3c:R36I;
EPI_ISL_424855	2020-03-02	USA	1a-uORF2-ext:C79T;3a-iORF1-ORF3c:G107T;	1a-uORF2-ext:R27C;3a-iORF1-ORF3c:R36I;
EPI_ISL_426179	2020-03-02	India	1a-uORF2-ext:C79T;	1a-uORF2-ext:R27C;
EPI_ISL_430276	2020-03-02	USA	M-ext:C453T;	1a-uORF2-0:C7R;
EPI_ISL_437663	2020-03-02	Denmark	1a-uORF2-ext:C79T;	1a-uORF2-ext:R27C;
EPI_ISL_437996	2020-03-02	Austria	1a-uORF2-ext:C79T;	1a-uORF2-ext:R27C;
EPI_ISL_452218	2020-03-02	Germany	6-iORF:T17C;	1a-uORF2-0:C7R;6-iORF:V6A;
EPI_ISL_452219	2020-03-02	Germany	1a-uORF2-ext:C79T;	1a-uORF2-ext:R27C;
EPI_ISL_452220	2020-03-02	Germany	1a-uORF2-ext:C79T;	1a-uORF2-ext:R27C;
EPI_ISL_452222	2020-03-02	Germany	1a-uORF2-ext:C79T;	1a-uORF2-ext:R27C;
EPI_ISL_452223	2020-03-02	Germany	1a-uORF2-ext:C79T;	1a-uORF2-ext:R27C;
EPI_ISL_454868	2020-03-02	Sweden	1a-uORF2-ext:C79T;	1a-uORF2-ext:R27C;
EPI_ISL_454869	2020-03-02	Sweden	1a-uORF2-ext:C79T;	1a-uORF2-ext:R27C;
EPI_ISL_454991	2020-03-02	China	1a-uORF2-ext:C41T;	1a-uORF2-ext:S14L;1a-uORF2-0:C7R;
EPI_ISL_455327	2020-03-02	Spain	1a-uORF2-ext:C79T;	1a-uORF2-ext:R27C;
EPI_ISL_455363	2020-03-02	China	N-iORF1-ORF9b:C139A;N-iORF2:C118A;	1a-uORF2-0:C7R;N-iORF1-ORF9b:R47S;N-iORF2:R40S;
EPI_ISL_455848	2020-03-02	Sweden	1a-uORF2-ext:C79T;M-ext:C563T;	1a-uORF2-ext:R27C;M-ext:T188M;
EPI_ISL_457706	2020-03-02	Oman	7a-iORF1:G162T;	1a-uORF2-0:C7R;
EPI_ISL_459909	2020-03-02	China	3a-iORF2:C8T;	1a-uORF2-0:C7R;3a-iORF2:T3I;
EPI_ISL_461113	2020-03-02	Netherlands	1a-uORF2-ext:C79T;M-ext:C563T;	1a-uORF2-ext:R27C;M-ext:T188M;
EPI_ISL_462479	2020-03-02	Spain	1a-uORF2-ext:T76G;	1a-uORF2-ext:F26V;
EPI_ISL_464288	2020-03-02	United-Kingdom	1a-uORF2-ext:C79T;3a-iORF2:C14A;	1a-uORF2-ext:R27C;3a-iORF2:T5N;
EPI_ISL_464347	2020-03-02	United-Kingdom	1a-uORF2-ext:C79T;	1a-uORF2-ext:R27C;
EPI_ISL_486662	2020-03-02	Italy	1a-uORF2-ext:C79T;M-ext:A47G;	1a-uORF2-ext:R27C;M-ext:D16G;
EPI_ISL_488371	2020-03-02	United-Kingdom	1a-uORF2-ext:C79T;M-ext:C563T;	1a-uORF2-ext:R27C;M-ext:T188M;
EPI_ISL_488788	2020-03-02	United-Kingdom	1a-uORF2-ext:C79T;	1a-uORF2-ext:R27C;
EPI_ISL_488800	2020-03-02	United-Kingdom	1a-uORF2-ext:C79T;	1a-uORF2-ext:R27C;
EPI_ISL_500085	2020-03-02	United-Kingdom	1a-uORF2-ext:C79T;	1a-uORF2-ext:R27C;
EPI_ISL_500105	2020-03-02	United-Kingdom	1a-uORF2-ext:C79T;M-ext:C563T;	1a-uORF2-ext:R27C;M-ext:T188M;
EPI_ISL_508935	2020-03-02	France	1a-uORF2-ext:C79T;	1a-uORF2-ext:R27C;
EPI_ISL_524476	2020-03-02	Switzerland	1a-uORF2-ext:C79T;	1a-uORF2-ext:R27C;
EPI_ISL_524478	2020-03-02	Switzerland	1a-uORF2-ext:C79T;	1a-uORF2-ext:R27C;
EPI_ISL_539556	2020-03-02	Spain	1a-uORF2-ext:C79T;	1a-uORF2-ext:R27C;
EPI_ISL_613541	2020-03-02	Denmark	1a-uORF2-ext:C79T;	1a-uORF2-ext:R27C;
EPI_ISL_614594	2020-03-02	Denmark	1a-uORF2-ext:C79T;3a-iORF1-ORF3c:G107T;	1a-uORF2-ext:R27C;3a-iORF1-ORF3c:R36I;
EPI_ISL_631502	2020-03-02	USA	1a-uORF2-ext:C79T;3a-iORF1-ORF3c:G107T;	1a-uORF2-ext:R27C;3a-iORF1-ORF3c:R36I;
EPI_ISL_649064	2020-03-02	Israel	1a-uORF2-ext:C79T;	1a-uORF2-ext:R27C;
EPI_ISL_649090	2020-03-02	Israel	1a-uORF2-ext:C79T;	1a-uORF2-ext:R27C;
EPI_ISL_660334	2020-03-02	France	3a-iORF1-ORF3c:C93T;	1a-uORF2-0:C7R;
EPI_ISL_660710	2020-03-02	France	1a-uORF2-ext:C79T;	1a-uORF2-ext:R27C;
EPI_ISL_683331	2020-03-02	France	1a-uORF2-ext:C79T;	1a-uORF2-ext:R27C;
EPI_ISL_707791	2020-03-02	Tunisia	1a-uORF2-ext:C79T;	1a-uORF2-ext:R27C;
EPI_ISL_723084	2020-03-02	Germany	1a-uORF2-ext:C79T;	1a-uORF2-ext:R27C;
EPI_ISL_729476	2020-03-02	Germany	1a-uORF2-ext:C79T;	1a-uORF2-ext:R27C;
EPI_ISL_729477	2020-03-02	Germany	1a-uORF2-ext:C79T;M-ext:A47G;	1a-uORF2-ext:R27C;M-ext:D16G;
EPI_ISL_729479	2020-03-02	Germany	1a-uORF2-ext:C79T;	1a-uORF2-ext:R27C;
EPI_ISL_729480	2020-03-02	Germany	1a-uORF2-ext:C79T;	1a-uORF2-ext:R27C;
EPI_ISL_729486	2020-03-02	Germany	1a-uORF2-ext:C79T;	1a-uORF2-ext:R27C;
EPI_ISL_775940	2020-03-02	Germany	1a-uORF2-ext:C79T;	1a-uORF2-ext:R27C;
EPI_ISL_852758	2020-03-02	Germany	1a-uORF2-ext:C79T;	1a-uORF2-ext:R27C;
EPI_ISL_852759	2020-03-02	Germany	1a-uORF2-ext:A25G;1a-uORF2-ext:C79T;	1a-uORF2-ext:R9G;1a-uORF2-ext:R27C;
EPI_ISL_862839	2020-03-02	Japan	6-iORF:G109T;
EPI_ISL_890615	2020-03-02	Canada	1a-uORF2-ext:C79T;	1a-uORF2-ext:R27C;
EPI_ISL_413489	2020-03-03	Italy	1a-uORF2-ext:A25G;1a-uORF2-ext:C79T;	1a-uORF2-ext:R9G;1a-uORF2-ext:R27C;
EPI_ISL_413579	2020-03-03	Netherlands	1a-uORF2-ext:C79T;	1a-uORF2-ext:R27C;
EPI_ISL_413584	2020-03-03	Netherlands	1a-uORF2-ext:C79T;M-ext:C563T;	1a-uORF2-ext:R27C;M-ext:T188M;
EPI_ISL_413587	2020-03-03	Netherlands	1a-uORF2-ext:C79T;	1a-uORF2-ext:R27C;
EPI_ISL_413602	2020-03-03	Finland	1a-uORF2-ext:C79T;	1a-uORF2-ext:R27C;
EPI_ISL_413604	2020-03-03	Finland	1a-uORF2-ext:C79T;M-ext:C563T;	1a-uORF2-ext:R27C;M-ext:T188M;
EPI_ISL_414433	2020-03-03	Netherlands	1a-uORF2-ext:C79T;M-ext:C563T;	1a-uORF2-ext:R27C;M-ext:T188M;
EPI_ISL_414435	2020-03-03	Netherlands	1a-uORF2-ext:C79T;M-ext:C563T;	1a-uORF2-ext:R27C;M-ext:T188M;
EPI_ISL_414443	2020-03-03	Netherlands	1a-uORF2-ext:C79T;	1a-uORF2-ext:R27C;
EPI_ISL_414445	2020-03-03	Netherlands	1a-uORF2-ext:C79T;	1a-uORF2-ext:R27C;
EPI_ISL_414446	2020-03-03	Netherlands	1a-uORF2-ext:C79T;M-ext:C563T;	1a-uORF2-ext:R27C;M-ext:T188M;
EPI_ISL_414526	2020-03-03	United-Kingdom	1a-uORF2-ext:C79T;	1a-uORF2-ext:R27C;
EPI_ISL_414545	2020-03-03	Netherlands	1a-uORF2-ext:C79T;M-ext:C563T;	1a-uORF2-ext:R27C;M-ext:T188M;
EPI_ISL_414549	2020-03-03	Netherlands	1a-uORF2-ext:C79T;	1a-uORF2-ext:R27C;
EPI_ISL_414562	2020-03-03	Netherlands	1a-uORF2-ext:C79T;M-ext:C563T;	1a-uORF2-ext:R27C;M-ext:T188M;
EPI_ISL_414586	2020-03-03	Ireland	1a-uORF2-ext:C79T;	1a-uORF2-ext:R27C;
EPI_ISL_414587	2020-03-03	Ireland	1a-uORF2-ext:C79T;	1a-uORF2-ext:R27C;
EPI_ISL_414629	2020-03-03	France	1a-uORF2-ext:C79T;	1a-uORF2-ext:R27C;
EPI_ISL_414630	2020-03-03	France	1a-uORF2-ext:C79T;3a-iORF1-ORF3c:G107T;M-ext:C576T;	1a-uORF2-ext:R27C;3a-iORF1-ORF3c:R36I;
EPI_ISL_415153	2020-03-03	Belgium	1a-uORF2-ext:C79T;M-ext:A47G;	1a-uORF2-ext:R27C;M-ext:D16G;
EPI_ISL_415648	2020-03-03	Denmark	1a-uORF2-ext:C79T;3a-iORF1-ORF3c:G107T;	1a-uORF2-ext:R27C;3a-iORF1-ORF3c:R36I;
EPI_ISL_416028	2020-03-03	Brazil	1a-uORF2-ext:C79T;M-ext:C563T;	1a-uORF2-ext:R27C;M-ext:T188M;
EPI_ISL_416141	2020-03-03	Denmark	1a-uORF2-ext:C79T;	1a-uORF2-ext:R27C;
EPI_ISL_416466	2020-03-03	USA	M-ext:C453T;	1a-uORF2-0:C7R;
EPI_ISL_416469	2020-03-03	Belgium	1a-uORF2-ext:C79T;M-ext:A47G;	1a-uORF2-ext:R27C;M-ext:D16G;
EPI_ISL_416475	2020-03-03	Belgium	1a-uORF2-ext:C79T;M-ext:C563T;	1a-uORF2-ext:R27C;M-ext:T188M;
EPI_ISL_416488	2020-03-03	Poland	1a-uORF2-ext:G36A;	1a-uORF2-0:C7R;
EPI_ISL_416506	2020-03-03	France	1a-uORF2-ext:C79T;3a-iORF1-ORF3c:G107T;	1a-uORF2-ext:R27C;3a-iORF1-ORF3c:R36I;
EPI_ISL_416730	2020-03-03	United-Kingdom	1a-uORF2-ext:C79T;M-ext:C563T;	1a-uORF2-ext:R27C;M-ext:T188M;
EPI_ISL_416731	2020-03-03	United-Kingdom	1a-uORF2-ext:C79T;M-ext:C375T;	1a-uORF2-ext:R27C;
EPI_ISL_416732	2020-03-03	United-Kingdom	1a-uORF2-ext:C79T;	1a-uORF2-ext:R27C;
EPI_ISL_416746	2020-03-03	France	1a-uORF2-ext:C79T;M-ext:C563T;	1a-uORF2-ext:R27C;M-ext:T188M;M-ext:T188M;
EPI_ISL_417220	2020-03-03	United-Kingdom	1a-uORF2-ext:C79T;	1a-uORF2-ext:R27C;
EPI_ISL_417227	2020-03-03	United-Kingdom	1a-uORF2-ext:C79T;	1a-uORF2-ext:R27C;
EPI_ISL_417231	2020-03-03	United-Kingdom	1a-uORF2-ext:C79T;	1a-uORF2-ext:R27C;
EPI_ISL_417240	2020-03-03	United-Kingdom	1a-uORF2-ext:C79T;M-ext:C375T;	1a-uORF2-ext:R27C;
EPI_ISL_417244	2020-03-03	United-Kingdom	1a-uORF2-ext:C79T;	1a-uORF2-ext:R27C;
EPI_ISL_417248	2020-03-03	United-Kingdom	1a-uORF2-ext:C79T;	1a-uORF2-ext:R27C;
EPI_ISL_417256	2020-03-03	United-Kingdom	1a-uORF2-ext:C79T;M-ext:C563T;	1a-uORF2-ext:R27C;M-ext:T188M;
EPI_ISL_417429	2020-03-03	Belgium	1a-uORF2-ext:C79T;M-ext:C563T;	1a-uORF2-ext:R27C;M-ext:T188M;
EPI_ISL_417430	2020-03-03	Belgium	1a-uORF2-ext:C79T;	1a-uORF2-ext:R27C;
EPI_ISL_417491	2020-03-03	Italy	1a-uORF2-ext:C79T;M-ext:A47G;	1a-uORF2-ext:R27C;M-ext:D16G;
EPI_ISL_417773	2020-03-03	Iceland	1a-uORF2-ext:C79T;3a-iORF1-ORF3c:G107T;	1a-uORF2-ext:R27C;3a-iORF1-ORF3c:R36I;
EPI_ISL_417842	2020-03-03	Iceland	1a-uORF2-ext:C79T;3a-iORF1-ORF3c:G107T;	1a-uORF2-ext:R27C;3a-iORF1-ORF3c:R36I;
EPI_ISL_417986	2020-03-03	Portugal	1a-uORF2-ext:C79T;M-ext:C563T;	1a-uORF2-ext:R27C;M-ext:T188M;
EPI_ISL_417987	2020-03-03	Portugal	1a-uORF2-ext:C79T;	1a-uORF2-ext:R27C;
EPI_ISL_418010	2020-03-03	Portugal	1a-uORF2-ext:C79T;	1a-uORF2-ext:R27C;
EPI_ISL_418209	2020-03-03	Senegal	1a-uORF2-ext:C79T;3a-iORF1-ORF3c:G107T;3a-iORF2:C93T;N-iORF1-ORF9b:T14C;	1a-uORF2-ext:R27C;3a-iORF1-ORF3c:R36I;N-iORF1-ORF9b:I5T;
EPI_ISL_420543	2020-03-03	India	1a-uORF2-ext:C79T;	1a-uORF2-ext:R27C;
EPI_ISL_420545	2020-03-03	India	1a-uORF2-ext:C79T;	1a-uORF2-ext:R27C;
EPI_ISL_420547	2020-03-03	India	1a-uORF2-ext:C79T;	1a-uORF2-ext:R27C;
EPI_ISL_420549	2020-03-03	India	1a-uORF2-ext:C79T;	1a-uORF2-ext:R27C;
EPI_ISL_420551	2020-03-03	India	1a-uORF2-ext:C79T;	1a-uORF2-ext:R27C;
EPI_ISL_420553	2020-03-03	India	1a-uORF2-ext:C79T;	1a-uORF2-ext:R27C;
EPI_ISL_420555	2020-03-03	India	1a-uORF2-ext:C79T;	1a-uORF2-ext:R27C;
EPI_ISL_420786	2020-03-03	USA	M-ext:T246C;	1a-uORF2-0:C7R;
EPI_ISL_420787	2020-03-03	USA	1a-uORF2-ext:C79T;3a-iORF1-ORF3c:T98G;	1a-uORF2-ext:R27C;3a-iORF1-ORF3c:L33R;
EPI_ISL_422825	2020-03-03	Netherlands	1a-uORF2-ext:C79T;M-ext:C563T;	1a-uORF2-ext:R27C;M-ext:T188M;
EPI_ISL_422898	2020-03-03	Netherlands	1a-uORF2-ext:C79T;M-ext:C563T;	1a-uORF2-ext:R27C;M-ext:T188M;
EPI_ISL_425224	2020-03-03	USA	1a-uORF2-ext:C79T;3a-iORF1-ORF3c:G107T;	1a-uORF2-ext:R27C;3a-iORF1-ORF3c:R36I;
EPI_ISL_425795	2020-03-03	United-Kingdom	1a-uORF2-ext:C79T;M-ext:C563T;	1a-uORF2-ext:R27C;M-ext:T188M;
EPI_ISL_425807	2020-03-03	United-Kingdom	1a-uORF2-ext:C79T;	1a-uORF2-ext:R27C;
EPI_ISL_426025	2020-03-03	USA	1a-uORF2-ext:C79T;3a-iORF1-ORF3c:G107T;	1a-uORF2-ext:R27C;3a-iORF1-ORF3c:R36I;
EPI_ISL_426026	2020-03-03	USA	1a-uORF2-ext:C79T;3a-iORF1-ORF3c:G107T;	1a-uORF2-ext:R27C;3a-iORF1-ORF3c:R36I;
EPI_ISL_429447	2020-03-03	Denmark	1a-uORF2-ext:C79T;	1a-uORF2-ext:R27C;
EPI_ISL_430118	2020-03-03	USA	7a-iORF1:A126G;	1a-uORF2-0:C7R;
EPI_ISL_430837	2020-03-03	Thailand	1a-uORF2-ext:C79T;	1a-uORF2-ext:R27C;
EPI_ISL_434697	2020-03-03	Thailand	1a-uORF2-ext:C79T;	1a-uORF2-ext:R27C;
EPI_ISL_437997	2020-03-03	Austria	1a-uORF2-ext:C79T;	1a-uORF2-ext:R27C;
EPI_ISL_437998	2020-03-03	Austria	1a-uORF2-ext:C79T;	1a-uORF2-ext:R27C;
EPI_ISL_437999	2020-03-03	Austria	1a-uORF2-ext:C79T;	1a-uORF2-ext:R27C;
EPI_ISL_438000	2020-03-03	Austria	1a-uORF2-ext:C79T;	1a-uORF2-ext:R27C;
EPI_ISL_438001	2020-03-03	Austria	1a-uORF2-ext:C79T;	1a-uORF2-ext:R27C;
EPI_ISL_438002	2020-03-03	Austria	1a-uORF2-ext:C79T;	1a-uORF2-ext:R27C;
EPI_ISL_452099	2020-03-03	Denmark	1a-uORF2-ext:C79T;	1a-uORF2-ext:R27C;
EPI_ISL_452116	2020-03-03	USA	1a-uORF2-ext:C79T;3a-iORF1-ORF3c:G107T;	1a-uORF2-ext:R27C;3a-iORF1-ORF3c:R36I;
EPI_ISL_454447	2020-03-03	Sweden	1a-uORF2-ext:C79T;M-ext:C563T;	1a-uORF2-ext:R27C;M-ext:T188M;
EPI_ISL_454448	2020-03-03	Sweden	1a-uORF2-ext:C79T;M-ext:C563T;	1a-uORF2-ext:R27C;M-ext:T188M;
EPI_ISL_454449	2020-03-03	Sweden	1a-uORF2-ext:C79T;M-ext:C563T;	1a-uORF2-ext:R27C;M-ext:T188M;
EPI_ISL_454450	2020-03-03	Sweden	1a-uORF2-ext:C79T;	1a-uORF2-ext:R27C;
EPI_ISL_454870	2020-03-03	Sweden	1a-uORF2-ext:C79T;M-ext:C563T;	1a-uORF2-ext:R27C;M-ext:T188M;
EPI_ISL_454872	2020-03-03	Sweden	1a-uORF2-ext:C79T;	1a-uORF2-ext:R27C;
EPI_ISL_454873	2020-03-03	Sweden	1a-uORF2-ext:C79T;	1a-uORF2-ext:R27C;
EPI_ISL_454878	2020-03-03	Sweden	1a-uORF2-ext:C79T;	1a-uORF2-ext:R27C;
EPI_ISL_454879	2020-03-03	Sweden	1a-uORF2-ext:C79T;	1a-uORF2-ext:R27C;
EPI_ISL_454880	2020-03-03	Sweden	1a-uORF2-ext:C79T;	1a-uORF2-ext:R27C;
EPI_ISL_454881	2020-03-03	Sweden	1a-uORF2-ext:C79T;M-ext:C563T;	1a-uORF2-ext:R27C;M-ext:T188M;
EPI_ISL_455324	2020-03-03	Spain	1a-uORF2-ext:C79T;	1a-uORF2-ext:R27C;
EPI_ISL_455342	2020-03-03	Spain	1a-uORF1-ext:T29G;	1a-uORF1-ext:V10G;1a-uORF2-0:C7R;
EPI_ISL_455596	2020-03-03	Australia	M-ext:G247T;	1a-uORF2-0:C7R;M-ext:V83F;
EPI_ISL_455853	2020-03-03	Sweden	1a-uORF2-ext:C79T;	1a-uORF2-ext:R27C;
EPI_ISL_455854	2020-03-03	Sweden	1a-uORF2-ext:C79T;M-ext:C563T;	1a-uORF2-ext:R27C;M-ext:T188M;
EPI_ISL_455855	2020-03-03	Sweden	1a-uORF2-ext:C79T;	1a-uORF2-ext:R27C;
EPI_ISL_456190	2020-03-03	New-Zealand	N-iORF1-ORF9b:A55G;N-iORF2:A34G;	1a-uORF2-0:C7R;N-iORF1-ORF9b:I19V;N-iORF2:I12V;
EPI_ISL_459965	2020-03-03	Morocco	1a-uORF2-ext:C79T;	1a-uORF2-ext:R27C;
EPI_ISL_461114	2020-03-03	Netherlands	1a-uORF2-ext:C79T;M-ext:C563T;N-iORF1-ORF9b:C61A;N-iORF2:C40A;	1a-uORF2-ext:R27C;M-ext:T188M;N-iORF1-ORF9b:L21M;N-iORF2:L14M;
EPI_ISL_464296	2020-03-03	United-Kingdom	1a-uORF2-ext:C79T;	1a-uORF2-ext:R27C;
EPI_ISL_464318	2020-03-03	United-Kingdom	1a-uORF2-ext:C79T;	1a-uORF2-ext:R27C;
EPI_ISL_464323	2020-03-03	United-Kingdom	1a-uORF2-ext:C79T;	1a-uORF2-ext:R27C;
EPI_ISL_464356	2020-03-03	United-Kingdom	1a-uORF2-ext:C79T;M-ext:C375T;	1a-uORF2-ext:R27C;
EPI_ISL_464361	2020-03-03	United-Kingdom	1a-uORF2-ext:C79T;M-ext:C563T;	1a-uORF2-ext:R27C;M-ext:T188M;
EPI_ISL_464365	2020-03-03	United-Kingdom	1a-uORF2-ext:C79T;M-ext:C563T;	1a-uORF2-ext:R27C;M-ext:T188M;
EPI_ISL_464372	2020-03-03	United-Kingdom	1a-uORF2-ext:C79T;	1a-uORF2-ext:R27C;
EPI_ISL_464383	2020-03-03	United-Kingdom	1a-uORF2-ext:C79T;M-ext:C563T;	1a-uORF2-ext:R27C;M-ext:T188M;
EPI_ISL_464441	2020-03-03	United-Kingdom	1a-uORF2-ext:C79T;	1a-uORF2-ext:R27C;
EPI_ISL_464443	2020-03-03	United-Kingdom	1a-uORF1-ext:A55G;1a-uORF2-ext:C79T;M-ext:C459T;	1a-uORF1-ext:S19G;1a-uORF2-ext:R27C;
EPI_ISL_464452	2020-03-03	United-Kingdom	1a-uORF2-ext:C79T;	1a-uORF2-ext:R27C;
EPI_ISL_464461	2020-03-03	United-Kingdom	1a-uORF2-ext:C79T;M-ext:C563T;	1a-uORF2-ext:R27C;M-ext:T188M;
EPI_ISL_469075	2020-03-03	Sweden	1a-uORF2-ext:C79T;S-iORF1:C112T;S-iORF2:C88T;M-ext:C563T;	1a-uORF2-ext:R27C;M-ext:T188M;
EPI_ISL_482746	2020-03-03	Netherlands	1a-uORF2-ext:C79T;M-ext:C563T;	1a-uORF2-ext:R27C;M-ext:T188M;
EPI_ISL_483066	2020-03-03	Australia	M-ext:G247T;	1a-uORF2-0:C7R;M-ext:V83F;
EPI_ISL_486665	2020-03-03	Italy	1a-uORF2-ext:C79T;	1a-uORF2-ext:R27C;
EPI_ISL_488202	2020-03-03	United-Kingdom	1a-uORF1-ext:A55G;1a-uORF2-ext:C79T;M-ext:C459T;	1a-uORF1-ext:S19G;1a-uORF2-ext:R27C;
EPI_ISL_488219	2020-03-03	United-Kingdom	1a-uORF2-ext:C79T;	1a-uORF2-ext:R27C;
EPI_ISL_488244	2020-03-03	United-Kingdom	1a-uORF2-ext:C79T;	1a-uORF2-ext:R27C;
EPI_ISL_488450	2020-03-03	United-Kingdom	1a-uORF1-ext:A55G;1a-uORF2-ext:C79T;M-ext:C459T;	1a-uORF1-ext:S19G;1a-uORF2-ext:R27C;
EPI_ISL_488760	2020-03-03	United-Kingdom	1a-uORF2-ext:C79T;	1a-uORF2-ext:R27C;
EPI_ISL_488803	2020-03-03	United-Kingdom	1a-uORF2-ext:C79T;	1a-uORF2-ext:R27C;
EPI_ISL_492397	2020-03-03	United-Kingdom	1a-uORF2-ext:C79T;	1a-uORF2-ext:R27C;
EPI_ISL_493139	2020-03-03	Thailand	S-iORF1:T22G;	1a-uORF2-0:C7R;S-iORF1:Y8D;
EPI_ISL_500097	2020-03-03	United-Kingdom	1a-uORF2-ext:C79T;M-ext:C563T;	1a-uORF2-ext:R27C;M-ext:T188M;
EPI_ISL_524477	2020-03-03	Switzerland	1a-uORF2-ext:C79T;	1a-uORF2-ext:R27C;
EPI_ISL_524479	2020-03-03	Switzerland	1a-uORF2-ext:C79T;	1a-uORF2-ext:R27C;
EPI_ISL_524482	2020-03-03	Switzerland	1a-uORF2-ext:C79T;	1a-uORF2-ext:R27C;
EPI_ISL_524484	2020-03-03	Switzerland	1a-uORF2-ext:C79T;M-ext:C563T;	1a-uORF2-ext:R27C;M-ext:T188M;
EPI_ISL_530041	2020-03-03	Spain	1a-uORF2-ext:C79T;	1a-uORF2-ext:R27C;
EPI_ISL_539549	2020-03-03	Spain	1a-uORF2-ext:C79T;	1a-uORF2-ext:R27C;
EPI_ISL_540999	2020-03-03	South-Korea	7a-iORF1:G71A;	1a-uORF2-0:C7R;7a-iORF1:G24D;7a-iORF1:G24D;
EPI_ISL_629086	2020-03-03	France	1a-uORF2-ext:C79T;	1a-uORF2-ext:R27C;1a-uORF2-ext:R27C;
EPI_ISL_641556	2020-03-03	France	1a-uORF2-ext:C79T;7a-iORF1:C244T;	1a-uORF2-ext:R27C;7a-iORF1:P82S;
EPI_ISL_645177	2020-03-03	France	1a-uORF2-ext:C79T;10-uORF:C4T;	1a-uORF2-ext:R27C;
EPI_ISL_660672	2020-03-03	France	1a-uORF2-ext:C79T;	1a-uORF2-ext:R27C;
EPI_ISL_660711	2020-03-03	France	1a-uORF2-ext:C79T;	1a-uORF2-ext:R27C;
EPI_ISL_666870	2020-03-03	France	1a-uORF2-ext:C79T;S-iORF1:T54C;S-iORF2:T30C;3a-iORF1-ORF3c:G107T;	1a-uORF2-ext:R27C;3a-iORF1-ORF3c:R36I;
EPI_ISL_677673	2020-03-03	USA	1a-uORF2-ext:C79T;3a-iORF1-ORF3c:G107T;	1a-uORF2-ext:R27C;3a-iORF1-ORF3c:R36I;
EPI_ISL_682002	2020-03-03	USA	1a-uORF2-ext:C79T;3a-iORF1-ORF3c:G107T;	1a-uORF2-ext:R27C;3a-iORF1-ORF3c:R36I;
EPI_ISL_693389	2020-03-03	France	1a-uORF2-ext:C79T;	1a-uORF2-ext:R27C;
EPI_ISL_738199	2020-03-03	Belgium	1a-uORF2-ext:C79T;M-ext:C563T;	1a-uORF2-ext:R27C;M-ext:T188M;
EPI_ISL_738243	2020-03-03	Italy	1a-uORF2-ext:C79T;	1a-uORF2-ext:R27C;
EPI_ISL_775943	2020-03-03	Germany	1a-uORF2-ext:G23T;1a-uORF2-ext:C79T;M-ext:A47G;	1a-uORF2-ext:C8F;1a-uORF2-ext:R27C;M-ext:D16G;
EPI_ISL_852757	2020-03-03	Germany	1a-uORF2-ext:C79T;M-ext:C563T;	1a-uORF2-ext:R27C;M-ext:T188M;
EPI_ISL_856881	2020-03-03	Italy	1a-uORF2-ext:C79T;	1a-uORF2-ext:R27C;
EPI_ISL_856899	2020-03-03	Italy	1a-uORF2-ext:C79T;	1a-uORF2-ext:R27C;
EPI_ISL_862635	2020-03-03	Spain	1a-uORF2-ext:C79T;	1a-uORF2-ext:R27C;
EPI_ISL_940550	2020-03-03	France	1a-uORF2-ext:C79T;M-ext:C563T;	1a-uORF2-ext:R27C;M-ext:T188M;
EPI_ISL_1181745	2020-03-03	Italy	1a-uORF2-ext:A25G;1a-uORF2-ext:C79T;7b-iORF1:T16A;	1a-uORF2-ext:R9G;1a-uORF2-ext:R27C;7b-iORF1:W6R;
EPI_ISL_1296406	2020-03-03	France	1a-uORF2-ext:C79T;3a-iORF1-ORF3c:G107T;	1a-uORF2-ext:R27C;3a-iORF1-ORF3c:R36I;
EPI_ISL_413598	2020-03-04	Australia	N-iORF1-ORF9b:G174A;N-iORF2:G153A;10-iORF:C10T;	10-iORF:R4C;
EPI_ISL_414017	2020-03-04	Brazil	1a-uORF2-ext:C79T;M-ext:C563T;	1a-uORF2-ext:R27C;M-ext:T188M;
EPI_ISL_414027	2020-03-04	United-Kingdom	1a-uORF2-ext:C79T;M-ext:A47G;	1a-uORF2-ext:R27C;M-ext:D16G;
EPI_ISL_414045	2020-03-04	Brazil	1a-uORF2-ext:C79T;	1a-uORF2-ext:R27C;
EPI_ISL_414631	2020-03-04	France	1a-uORF2-ext:C79T;	1a-uORF2-ext:R27C;
EPI_ISL_414632	2020-03-04	France	1a-uORF2-ext:G48T;1a-uORF2-ext:C79T;3a-iORF1-ORF3c:G107T;	1a-uORF2-ext:R27C;3a-iORF1-ORF3c:R36I;
EPI_ISL_414633	2020-03-04	France	1a-uORF2-ext:C79T;3a-iORF1-ORF3c:G107T;	1a-uORF2-ext:R27C;3a-iORF1-ORF3c:R36I;
EPI_ISL_414634	2020-03-04	France	1a-uORF2-ext:C79T;3a-iORF1-ORF3c:G107T;	1a-uORF2-ext:R27C;3a-iORF1-ORF3c:R36I;
EPI_ISL_414635	2020-03-04	France	1a-uORF1-ext:G47T;1a-uORF2-ext:C79T;3a-iORF1-ORF3c:G107T;	1a-uORF1-ext:C16F;1a-uORF2-ext:R27C;3a-iORF1-ORF3c:R36I;
EPI_ISL_414636	2020-03-04	France	1a-uORF1-ext:G47T;1a-uORF2-ext:C79T;3a-iORF1-ORF3c:G107T;	1a-uORF1-ext:C16F;1a-uORF2-ext:R27C;3a-iORF1-ORF3c:R36I;
EPI_ISL_414637	2020-03-04	France	1a-uORF2-ext:C79T;3a-iORF1-ORF3c:G107T;	1a-uORF2-ext:R27C;3a-iORF1-ORF3c:R36I;
EPI_ISL_414638	2020-03-04	France	1a-uORF2-ext:C79T;3a-iORF1-ORF3c:G107T;	1a-uORF2-ext:R27C;3a-iORF1-ORF3c:R36I;
EPI_ISL_414646	2020-03-04	Finland	1a-uORF2-ext:C79T;M-ext:A47G;	1a-uORF2-ext:R27C;M-ext:D16G;
EPI_ISL_415105	2020-03-04	Brazil	1a-uORF2-ext:C79T;M-ext:A462T;	1a-uORF2-ext:R27C;
EPI_ISL_415629	2020-03-04	United-Kingdom	1a-uORF2-ext:C79T;	1a-uORF2-ext:R27C;
EPI_ISL_415704	2020-03-04	Switzerland	1a-uORF2-ext:C79T;	1a-uORF2-ext:R27C;
EPI_ISL_416029	2020-03-04	Brazil	1a-uORF2-ext:C79T;	1a-uORF2-ext:R27C;
EPI_ISL_416031	2020-03-04	Brazil	1a-uORF2-ext:C79T;	1a-uORF2-ext:R27C;
EPI_ISL_416034	2020-03-04	Brazil	1a-uORF2-ext:C79T;	1a-uORF2-ext:R27C;
EPI_ISL_416494	2020-03-04	France	1a-uORF2-ext:A25G;1a-uORF2-ext:C79T;	1a-uORF2-ext:R9G;1a-uORF2-ext:R27C;
EPI_ISL_416747	2020-03-04	France	1a-uORF2-ext:C79T;	1a-uORF2-ext:R27C;
EPI_ISL_416748	2020-03-04	France	1a-uORF2-ext:C79T;3a-iORF1-ORF3c:G107T;	1a-uORF2-ext:R27C;3a-iORF1-ORF3c:R36I;3a-iORF1-ORF3c:R36I;
EPI_ISL_416749	2020-03-04	France	1a-uORF2-ext:C79T;	1a-uORF2-ext:R27C;1a-uORF2-ext:R27C;
EPI_ISL_416752	2020-03-04	France	1a-uORF2-ext:C79T;	1a-uORF2-ext:R27C;1a-uORF2-ext:R27C;
EPI_ISL_417010	2020-03-04	Spain	1a-uORF2-ext:C79T;	1a-uORF2-ext:R27C;
EPI_ISL_417222	2020-03-04	United-Kingdom	1a-uORF2-ext:C79T;	1a-uORF2-ext:R27C;
EPI_ISL_417232	2020-03-04	United-Kingdom	1a-uORF2-ext:C79T;M-ext:C563T;	1a-uORF2-ext:R27C;M-ext:T188M;
EPI_ISL_417255	2020-03-04	United-Kingdom	1a-uORF2-ext:C79T;	1a-uORF2-ext:R27C;
EPI_ISL_417334	2020-03-04	France	1a-uORF2-ext:C79T;	1a-uORF2-ext:R27C;
EPI_ISL_417422	2020-03-04	Belgium	1a-uORF2-ext:C79T;	1a-uORF2-ext:R27C;
EPI_ISL_417424	2020-03-04	Belgium	1a-uORF2-ext:C79T;M-ext:A47G;	1a-uORF2-ext:R27C;M-ext:D16G;
EPI_ISL_417426	2020-03-04	Belgium	1a-uORF2-ext:C79T;M-ext:C563T;	1a-uORF2-ext:R27C;M-ext:T188M;
EPI_ISL_417444	2020-03-04	Pakistan	1a-uORF2-ext:C79T;	1a-uORF2-ext:R27C;
EPI_ISL_417677	2020-03-04	Iceland	1a-uORF2-ext:C79T;3a-iORF1-ORF3c:G107T;	1a-uORF2-ext:R27C;3a-iORF1-ORF3c:R36I;
EPI_ISL_417681	2020-03-04	Iceland	1a-uORF2-ext:C79T;M-ext:C563T;	1a-uORF2-ext:R27C;M-ext:T188M;
EPI_ISL_417715	2020-03-04	Iceland	1a-uORF2-ext:C79T;3a-iORF1-ORF3c:G107T;	1a-uORF2-ext:R27C;3a-iORF1-ORF3c:R36I;
EPI_ISL_417844	2020-03-04	Iceland	1a-uORF2-ext:C79T;3a-iORF1-ORF3c:G107T;	1a-uORF2-ext:R27C;3a-iORF1-ORF3c:R36I;
EPI_ISL_417846	2020-03-04	Iceland	1a-uORF2-ext:C79T;3a-iORF1-ORF3c:G107T;	1a-uORF2-ext:R27C;3a-iORF1-ORF3c:R36I;
EPI_ISL_417923	2020-03-04	Italy	1a-uORF2-ext:C79T;	1a-uORF2-ext:R27C;
EPI_ISL_417989	2020-03-04	Portugal	1a-uORF2-ext:C79T;M-ext:A47G;	1a-uORF2-ext:R27C;M-ext:D16G;
EPI_ISL_418011	2020-03-04	Portugal	1a-uORF2-ext:C79T;	1a-uORF2-ext:R27C;
EPI_ISL_418208	2020-03-04	Senegal	1a-uORF2-ext:C79T;3a-iORF1-ORF3c:G107T;3a-iORF2:C93T;	1a-uORF2-ext:R27C;3a-iORF1-ORF3c:R36I;
EPI_ISL_418222	2020-03-04	France	1a-uORF2-ext:C79T;	1a-uORF2-ext:R27C;1a-uORF2-ext:R27C;
EPI_ISL_418270	2020-03-04	Belgium	1a-uORF2-ext:C79T;M-ext:C563T;	1a-uORF2-ext:R27C;M-ext:T188M;
EPI_ISL_418989	2020-03-04	Belgium	1a-uORF2-ext:C79T;	1a-uORF2-ext:R27C;
EPI_ISL_420314	2020-03-04	Belgium	1a-uORF2-ext:C79T;M-ext:C563T;	1a-uORF2-ext:R27C;M-ext:T188M;
EPI_ISL_420319	2020-03-04	Belgium	1a-uORF2-ext:C79T;	1a-uORF2-ext:R27C;
EPI_ISL_420324	2020-03-04	Belgium	1a-uORF2-ext:C79T;3a-iORF1-ORF3c:G107T;	1a-uORF2-ext:R27C;3a-iORF1-ORF3c:R36I;
EPI_ISL_420442	2020-03-04	Belgium	1a-uORF2-ext:C79T;3a-iORF1-ORF3c:G107T;3a-iORF2:C93T;	1a-uORF2-ext:R27C;3a-iORF1-ORF3c:R36I;
EPI_ISL_420443	2020-03-04	Belgium	1a-uORF2-ext:C79T;M-ext:A47G;	1a-uORF2-ext:R27C;M-ext:D16G;
EPI_ISL_420447	2020-03-04	Belgium	1a-uORF2-ext:C79T;	1a-uORF2-ext:R27C;
EPI_ISL_420448	2020-03-04	Belgium	1a-uORF2-ext:C79T;M-ext:C563T;	1a-uORF2-ext:R27C;M-ext:T188M;
EPI_ISL_420454	2020-03-04	Belgium	1a-uORF2-ext:C79T;M-ext:C563T;	1a-uORF2-ext:R27C;M-ext:T188M;
EPI_ISL_420534	2020-03-04	Australia	1a-uORF2-ext:C79T;	1a-uORF2-ext:R27C;
EPI_ISL_420788	2020-03-04	USA	M-ext:T246C;	1a-uORF2-0:C7R;
EPI_ISL_422407	2020-03-04	Taiwan	N-iORF1-ORF9b:C28T;N-iORF2:C7T;	1a-uORF2-0:C7R;N-iORF1-ORF9b:P10S;N-iORF2:P3S;
EPI_ISL_424344	2020-03-04	Italy	1a-uORF2-ext:C79T;	1a-uORF2-ext:R27C;
EPI_ISL_424858	2020-03-04	USA	1a-uORF2-ext:C79T;	1a-uORF2-ext:R27C;
EPI_ISL_424869	2020-03-04	USA	1a-uORF2-ext:C79T;3a-iORF1-ORF3c:G107T;	1a-uORF2-ext:R27C;3a-iORF1-ORF3c:R36I;
EPI_ISL_424878	2020-03-04	USA	1a-uORF2-ext:C79T;3a-iORF1-ORF3c:G107T;	1a-uORF2-ext:R27C;3a-iORF1-ORF3c:R36I;
EPI_ISL_424901	2020-03-04	USA	1a-uORF2-ext:C79T;3a-iORF1-ORF3c:G107T;N-iORF1-ORF9b:A197T;N-iORF2:A176T;	1a-uORF2-ext:R27C;3a-iORF1-ORF3c:R36I;N-iORF1-ORF9b:D66V;N-iORF2:D59V;
EPI_ISL_424906	2020-03-04	USA	1a-uORF2-ext:C79T;3a-iORF1-ORF3c:G107T;	1a-uORF2-ext:R27C;3a-iORF1-ORF3c:R36I;
EPI_ISL_424911	2020-03-04	USA	1a-uORF2-ext:C79T;3a-iORF1-ORF3c:G107T;	1a-uORF2-ext:R27C;3a-iORF1-ORF3c:R36I;
EPI_ISL_424912	2020-03-04	USA	1a-uORF2-ext:C79T;3a-iORF1-ORF3c:G107T;	1a-uORF2-ext:R27C;3a-iORF1-ORF3c:R36I;
EPI_ISL_425803	2020-03-04	United-Kingdom	1a-uORF2-ext:C79T;	1a-uORF2-ext:R27C;
EPI_ISL_426028	2020-03-04	USA	1a-uORF2-ext:C79T;3a-iORF1-ORF3c:G107T;	1a-uORF2-ext:R27C;3a-iORF1-ORF3c:R36I;
EPI_ISL_426029	2020-03-04	USA	1a-uORF2-ext:C79T;3a-iORF1-ORF3c:G107T;	1a-uORF2-ext:R27C;3a-iORF1-ORF3c:R36I;
EPI_ISL_426030	2020-03-04	USA	1a-uORF2-ext:C79T;3a-iORF1-ORF3c:G107T;	1a-uORF2-ext:R27C;3a-iORF1-ORF3c:R36I;
EPI_ISL_426031	2020-03-04	USA	1a-uORF2-ext:C79T;3a-iORF1-ORF3c:G107T;	1a-uORF2-ext:R27C;3a-iORF1-ORF3c:R36I;
EPI_ISL_426032	2020-03-04	USA	1a-uORF2-ext:C79T;3a-iORF1-ORF3c:G107T;3a-iORF2:C16T;3a-iORF2:C98T;	1a-uORF2-ext:R27C;3a-iORF1-ORF3c:R36I;3a-iORF2:L6F;
EPI_ISL_426033	2020-03-04	USA	1a-uORF2-ext:C79T;3a-iORF1-ORF3c:G107T;	1a-uORF2-ext:R27C;3a-iORF1-ORF3c:R36I;
EPI_ISL_426034	2020-03-04	USA	1a-uORF2-ext:C79T;3a-iORF1-ORF3c:G107T;	1a-uORF2-ext:R27C;3a-iORF1-ORF3c:R36I;
EPI_ISL_426035	2020-03-04	USA	1a-uORF2-ext:C79T;3a-iORF1-ORF3c:G107T;	1a-uORF2-ext:R27C;3a-iORF1-ORF3c:R36I;
EPI_ISL_426036	2020-03-04	USA	1a-uORF2-ext:C79T;3a-iORF1-ORF3c:G107T;	1a-uORF2-ext:R27C;3a-iORF1-ORF3c:R36I;
EPI_ISL_426425	2020-03-04	USA	1a-uORF2-ext:C79T;3a-iORF1-ORF3c:G107T;	1a-uORF2-ext:R27C;3a-iORF1-ORF3c:R36I;
EPI_ISL_429136	2020-03-04	Sweden	1a-uORF2-ext:C79T;	1a-uORF2-ext:R27C;
EPI_ISL_429137	2020-03-04	Sweden	1a-uORF2-ext:C79T;M-ext:A47G;	1a-uORF2-ext:R27C;M-ext:D16G;
EPI_ISL_429341	2020-03-04	Denmark	1a-uORF2-ext:C79T;	1a-uORF2-ext:R27C;
EPI_ISL_430113	2020-03-04	USA	M-ext:C453T;	1a-uORF2-0:C7R;
EPI_ISL_430860	2020-03-04	Sweden	1a-uORF2-ext:C79T;	1a-uORF2-ext:R27C;
EPI_ISL_435596	2020-03-04	USA	7a-iORF1:C94T;	1a-uORF2-0:C7R;7a-iORF1:P32S;
EPI_ISL_438003	2020-03-04	Austria	1a-uORF2-ext:C79T;	1a-uORF2-ext:R27C;
EPI_ISL_438004	2020-03-04	Austria	1a-uORF2-ext:C79T;	1a-uORF2-ext:R27C;
EPI_ISL_438005	2020-03-04	Austria	1a-uORF2-ext:C79T;	1a-uORF2-ext:R27C;
EPI_ISL_438006	2020-03-04	Austria	1a-uORF2-ext:C79T;	1a-uORF2-ext:R27C;
EPI_ISL_447843	2020-03-04	USA	1a-uORF2-ext:C79T;3a-iORF1-ORF3c:G107T;	1a-uORF2-ext:R27C;3a-iORF1-ORF3c:R36I;
EPI_ISL_450120	2020-03-04	USA	1a-uORF2-ext:C79T;3a-iORF1-ORF3c:G107T;	1a-uORF2-ext:R27C;3a-iORF1-ORF3c:R36I;
EPI_ISL_450508	2020-03-04	Lebanon	1a-uORF2-ext:C79T;3a-iORF1-ORF3c:G107T;	1a-uORF2-ext:R27C;3a-iORF1-ORF3c:R36I;
EPI_ISL_450511	2020-03-04	Lebanon	1a-uORF2-ext:C79T;	1a-uORF2-ext:R27C;
EPI_ISL_460116	2020-03-04	USA	1a-uORF2-ext:C79T;3a-iORF1-ORF3c:G107T;	1a-uORF2-ext:R27C;3a-iORF1-ORF3c:R36I;
EPI_ISL_460250	2020-03-04	USA	1a-uORF2-ext:C79T;3a-iORF1-ORF3c:G107T;	1a-uORF2-ext:R27C;3a-iORF1-ORF3c:R36I;
EPI_ISL_454871	2020-03-04	Sweden	1a-uORF2-ext:C79T;	1a-uORF2-ext:R27C;
EPI_ISL_454874	2020-03-04	Sweden	1a-uORF2-ext:C79T;	1a-uORF2-ext:R27C;
EPI_ISL_454875	2020-03-04	Sweden	1a-uORF2-ext:C79T;	1a-uORF2-ext:R27C;
EPI_ISL_454876	2020-03-04	Sweden	1a-uORF2-ext:C79T;	1a-uORF2-ext:R27C;
EPI_ISL_454877	2020-03-04	Sweden	1a-uORF2-ext:C79T;	1a-uORF2-ext:R27C;
EPI_ISL_454882	2020-03-04	Sweden	1a-uORF2-ext:C79T;M-ext:C563T;	1a-uORF2-ext:R27C;M-ext:T188M;
EPI_ISL_454883	2020-03-04	Sweden	1a-uORF2-ext:C79T;M-ext:C563T;	1a-uORF2-ext:R27C;M-ext:T188M;
EPI_ISL_454884	2020-03-04	Sweden	1a-uORF2-ext:C79T;M-ext:A47G;	1a-uORF2-ext:R27C;M-ext:D16G;
EPI_ISL_454885	2020-03-04	Sweden	1a-uORF2-ext:C79T;M-ext:A47G;	1a-uORF2-ext:R27C;M-ext:D16G;
EPI_ISL_454886	2020-03-04	Sweden	1a-uORF2-ext:C79T;	1a-uORF2-ext:R27C;
EPI_ISL_454887	2020-03-04	Sweden	1a-uORF2-ext:C79T;M-ext:C563T;	1a-uORF2-ext:R27C;M-ext:T188M;
EPI_ISL_454888	2020-03-04	Sweden	1a-uORF2-ext:C79T;M-ext:C563T;	1a-uORF2-ext:R27C;M-ext:T188M;
EPI_ISL_455315	2020-03-04	Spain	1a-uORF2-ext:C79T;3a-iORF1-ORF3c:G107T;	1a-uORF2-ext:R27C;3a-iORF1-ORF3c:R36I;
EPI_ISL_455352	2020-03-04	Spain	1a-uORF2-ext:C79T;	1a-uORF2-ext:R27C;
EPI_ISL_455353	2020-03-04	Spain	1a-uORF2-ext:C79T;	1a-uORF2-ext:R27C;
EPI_ISL_455846	2020-03-04	Sweden	1a-uORF2-ext:C79T;	1a-uORF2-ext:R27C;
EPI_ISL_455849	2020-03-04	Sweden	1a-uORF2-ext:C79T;	1a-uORF2-ext:R27C;
EPI_ISL_455850	2020-03-04	Sweden	1a-uORF2-ext:C79T;	1a-uORF2-ext:R27C;
EPI_ISL_455851	2020-03-04	Sweden	1a-uORF2-ext:C79T;M-ext:C563T;	1a-uORF2-ext:R27C;M-ext:T188M;
EPI_ISL_455852	2020-03-04	Sweden	1a-uORF2-ext:C79T;	1a-uORF2-ext:R27C;
EPI_ISL_455856	2020-03-04	Sweden	1a-uORF2-ext:C79T;	1a-uORF2-ext:R27C;
EPI_ISL_455857	2020-03-04	Sweden	1a-uORF2-ext:C79T;M-ext:C563T;	1a-uORF2-ext:R27C;M-ext:T188M;
EPI_ISL_455859	2020-03-04	Sweden	1a-uORF2-ext:C79T;M-ext:C563T;	1a-uORF2-ext:R27C;M-ext:T188M;
EPI_ISL_455862	2020-03-04	Sweden	1a-uORF2-ext:C79T;M-ext:C563T;	1a-uORF2-ext:R27C;M-ext:T188M;
EPI_ISL_455873	2020-03-04	Sweden	1a-uORF2-ext:C79T;	1a-uORF2-ext:R27C;
EPI_ISL_457728	2020-03-04	Italy	1a-uORF2-ext:C79T;	1a-uORF2-ext:R27C;
EPI_ISL_464343	2020-03-04	United-Kingdom	1a-uORF2-ext:C79T;	1a-uORF2-ext:R27C;
EPI_ISL_464344	2020-03-04	United-Kingdom	1a-uORF2-ext:C79T;	1a-uORF2-ext:R27C;
EPI_ISL_464362	2020-03-04	United-Kingdom	1a-uORF2-ext:C79T;	1a-uORF2-ext:R27C;
EPI_ISL_464380	2020-03-04	United-Kingdom	1a-uORF2-ext:C79T;M-ext:C375T;	1a-uORF2-ext:R27C;
EPI_ISL_464395	2020-03-04	United-Kingdom	M-ext:C511T;	1a-uORF2-0:C7R;M-ext:R171C;
EPI_ISL_464402	2020-03-04	United-Kingdom	M-ext:C511T;	1a-uORF2-0:C7R;M-ext:R171C;
EPI_ISL_464456	2020-03-04	United-Kingdom	1a-uORF2-ext:C79T;	1a-uORF2-ext:R27C;
EPI_ISL_464488	2020-03-04	United-Kingdom	1a-uORF2-ext:C79T;M-ext:C424T;	1a-uORF2-ext:R27C;
EPI_ISL_464507	2020-03-04	United-Kingdom	1a-uORF2-ext:C79T;M-ext:C424T;	1a-uORF2-ext:R27C;
EPI_ISL_464508	2020-03-04	United-Kingdom	1a-uORF2-ext:C79T;	1a-uORF2-ext:R27C;
EPI_ISL_464541	2020-03-04	United-Kingdom	M-ext:C298T;	1a-uORF2-0:C7R;M-ext:L100F;
EPI_ISL_464561	2020-03-04	United-Kingdom	M-ext:C511T;	1a-uORF2-0:C7R;M-ext:R171C;
EPI_ISL_468038	2020-03-04	Australia	M-ext:G247T;	1a-uORF2-0:C7R;M-ext:V83F;
EPI_ISL_469076	2020-03-04	Sweden	1a-uORF2-ext:C79T;M-ext:A47G;	1a-uORF2-ext:R27C;M-ext:D16G;
EPI_ISL_483194	2020-03-04	USA	1a-uORF2-ext:C79T;3a-iORF1-ORF3c:G107T;	1a-uORF2-ext:R27C;3a-iORF1-ORF3c:R36I;
EPI_ISL_489992	2020-03-04	Malaysia	N-iORF1-ORF9b:C28T;N-iORF2:C7T;	1a-uORF2-0:C7R;N-iORF1-ORF9b:P10S;N-iORF2:P3S;
EPI_ISL_493329	2020-03-04	Italy	1a-uORF2-ext:C79T;M-ext:A47G;7a-iORF1:T102G;	1a-uORF2-ext:R27C;M-ext:D16G;
EPI_ISL_500106	2020-03-04	United-Kingdom	1a-uORF2-ext:C79T;	1a-uORF2-ext:R27C;
EPI_ISL_508936	2020-03-04	France	1a-uORF2-ext:C79T;	1a-uORF2-ext:R27C;1a-uORF2-ext:R27C;
EPI_ISL_516086	2020-03-04	Italy	1a-uORF2-ext:C79T;M-ext:A47G;	1a-uORF2-ext:R27C;M-ext:D16G;
EPI_ISL_516087	2020-03-04	Italy	1a-uORF2-ext:C79T;M-ext:A47G;	1a-uORF2-ext:R27C;M-ext:D16G;
EPI_ISL_516088	2020-03-04	Italy	1a-uORF2-ext:C79T;M-ext:A47G;	1a-uORF2-ext:R27C;M-ext:D16G;
EPI_ISL_516642	2020-03-04	Germany	1a-uORF2-ext:C79T;	1a-uORF2-ext:R27C;
EPI_ISL_524481	2020-03-04	Switzerland	1a-uORF2-ext:C79T;	1a-uORF2-ext:R27C;
EPI_ISL_524483	2020-03-04	Switzerland	1a-uORF2-ext:A25G;1a-uORF2-ext:C79T;7a-iORF1:T254C;	1a-uORF2-ext:R9G;1a-uORF2-ext:R27C;7a-iORF1:F85S;
EPI_ISL_527928	2020-03-04	Switzerland	1a-uORF2-ext:C79T;S-iORF1:G57T;S-iORF2:G33T;	1a-uORF2-ext:R27C;S-iORF1:L19F;S-iORF2:L11F;
EPI_ISL_547560	2020-03-04	Netherlands	1a-uORF2-ext:C79T;M-ext:A47G;	1a-uORF2-ext:R27C;M-ext:D16G;
EPI_ISL_583869	2020-03-04	Austria	1a-uORF2-ext:C79T;	1a-uORF2-ext:R27C;
EPI_ISL_596502	2020-03-04	Palestine	1a-uORF2-ext:C79T;	1a-uORF2-ext:R27C;
EPI_ISL_631505	2020-03-04	USA	1a-uORF2-ext:C79T;3a-iORF1-ORF3c:G107T;	1a-uORF2-ext:R27C;3a-iORF1-ORF3c:R36I;
EPI_ISL_645216	2020-03-04	France	1a-uORF2-ext:C79T;	1a-uORF2-ext:R27C;1a-uORF2-ext:R27C;
EPI_ISL_649098	2020-03-04	Israel	1a-uORF2-ext:C79T;	1a-uORF2-ext:R27C;
EPI_ISL_649099	2020-03-04	Israel	1a-uORF2-ext:C79T;	1a-uORF2-ext:R27C;
EPI_ISL_649954	2020-03-04	France	1a-uORF2-ext:C79T;	1a-uORF2-ext:R27C;
EPI_ISL_649955	2020-03-04	France	1a-uORF2-ext:C79T;	1a-uORF2-ext:R27C;
EPI_ISL_681261	2020-03-04	France	1a-uORF2-ext:C79T;	1a-uORF2-ext:R27C;
EPI_ISL_681262	2020-03-04	France	1a-uORF2-ext:C79T;	1a-uORF2-ext:R27C;
EPI_ISL_729481	2020-03-04	Germany	1a-uORF2-ext:C79T;	1a-uORF2-ext:R27C;
EPI_ISL_729485	2020-03-04	Germany	1a-uORF2-ext:C79T;	1a-uORF2-ext:R27C;
EPI_ISL_738201	2020-03-04	Belgium	1a-uORF2-ext:C79T;	1a-uORF2-ext:R27C;
EPI_ISL_775949	2020-03-04	Germany	1a-uORF2-ext:C79T;M-ext:C563T;	1a-uORF2-ext:R27C;M-ext:T188M;
EPI_ISL_780413	2020-03-04	Italy	1a-uORF2-ext:C79T;	1a-uORF2-ext:R27C;
EPI_ISL_852754	2020-03-04	Germany	1a-uORF2-ext:A25G;1a-uORF2-ext:C79T;	1a-uORF2-ext:R9G;1a-uORF2-ext:R27C;
EPI_ISL_852755	2020-03-04	Germany	1a-uORF2-ext:C79T;	1a-uORF2-ext:R27C;
EPI_ISL_852756	2020-03-04	Germany	1a-uORF2-ext:C79T;M-ext:C563T;	1a-uORF2-ext:R27C;M-ext:T188M;
EPI_ISL_852812	2020-03-04	Germany	1a-uORF2-ext:C79T;	1a-uORF2-ext:R27C;
EPI_ISL_853822	2020-03-04	Austria	1a-uORF2-ext:C79T;	1a-uORF2-ext:R27C;
EPI_ISL_853823	2020-03-04	Austria	1a-uORF2-ext:C79T;	1a-uORF2-ext:R27C;
EPI_ISL_853824	2020-03-04	Austria	1a-uORF2-ext:C79T;	1a-uORF2-ext:R27C;
EPI_ISL_853825	2020-03-04	Austria	1a-uORF2-ext:C79T;	1a-uORF2-ext:R27C;
EPI_ISL_855552	2020-03-04	Italy	1a-uORF2-ext:C79T;	1a-uORF2-ext:R27C;
EPI_ISL_856871	2020-03-04	Italy	1a-uORF2-ext:C41T;1a-uORF2-ext:C79T;M-ext:G56T;	1a-uORF2-ext:S14L;1a-uORF2-ext:R27C;M-ext:G19V;
EPI_ISL_856880	2020-03-04	Italy	1a-uORF2-ext:C79T;M-ext:A47G;	1a-uORF2-ext:R27C;M-ext:D16G;
EPI_ISL_856894	2020-03-04	Italy	1a-uORF2-ext:C79T;	1a-uORF2-ext:R27C;
EPI_ISL_862633	2020-03-04	Spain	1a-uORF2-ext:C79T;3a-iORF1-ORF3c:G107T;	1a-uORF2-ext:R27C;3a-iORF1-ORF3c:R36I;
EPI_ISL_918420	2020-03-04	Italy	1a-uORF2-ext:C79T;M-ext:C375T;	1a-uORF2-ext:R27C;
EPI_ISL_940272	2020-03-04	France	1a-uORF2-ext:C79T;3a-iORF1-ORF3c:G107T;	1a-uORF2-ext:R27C;3a-iORF1-ORF3c:R36I;
EPI_ISL_940529	2020-03-04	France	1a-uORF2-ext:C79T;3a-iORF1-ORF3c:G107T;	1a-uORF2-ext:R27C;3a-iORF1-ORF3c:R36I;
EPI_ISL_414561	2020-03-05	Netherlands	1a-uORF2-ext:C79T;M-ext:C563T;	1a-uORF2-ext:R27C;M-ext:T188M;
EPI_ISL_414580	2020-03-05	Chile	1a-uORF2-ext:C79T;	1a-uORF2-ext:R27C;
EPI_ISL_414641	2020-03-05	Finland	1a-uORF2-ext:C79T;M-ext:C563T;	1a-uORF2-ext:R27C;M-ext:T188M;
EPI_ISL_415649	2020-03-05	France	1a-uORF2-ext:C79T;3a-iORF1-ORF3c:G107T;	1a-uORF2-ext:R27C;3a-iORF1-ORF3c:R36I;
EPI_ISL_415651	2020-03-05	France	1a-uORF2-ext:C79T;	1a-uORF2-ext:R27C;
EPI_ISL_415652	2020-03-05	France	1a-uORF2-ext:C79T;	1a-uORF2-ext:R27C;
EPI_ISL_416035	2020-03-05	Brazil	1a-uORF2-ext:C79T;	1a-uORF2-ext:R27C;
EPI_ISL_416036	2020-03-05	Brazil	1a-uORF2-ext:C79T;	1a-uORF2-ext:R27C;
EPI_ISL_416479	2020-03-05	Georgia	1a-uORF2-ext:C79T;M-ext:C563T;	1a-uORF2-ext:R27C;M-ext:T188M;
EPI_ISL_416743	2020-03-05	Czech-Republic	1a-uORF2-ext:C79T;	1a-uORF2-ext:R27C;
EPI_ISL_416751	2020-03-05	France	1a-uORF2-ext:C79T;	1a-uORF2-ext:R27C;1a-uORF2-ext:R27C;
EPI_ISL_417004	2020-03-05	Belgium	1a-uORF2-ext:C79T;	1a-uORF2-ext:R27C;
EPI_ISL_417163	2020-03-05	USA	M-ext:C453T;	1a-uORF2-0:C7R;
EPI_ISL_417252	2020-03-05	United-Kingdom	1a-uORF2-ext:C79T;M-ext:C563T;	1a-uORF2-ext:R27C;M-ext:T188M;
EPI_ISL_417260	2020-03-05	United-Kingdom	1a-uORF2-ext:C79T;	1a-uORF2-ext:R27C;
EPI_ISL_417266	2020-03-05	United-Kingdom	1a-uORF2-ext:C79T;	1a-uORF2-ext:R27C;
EPI_ISL_417302	2020-03-05	United-Kingdom	1a-uORF2-ext:C79T;	1a-uORF2-ext:R27C;
EPI_ISL_417388	2020-03-05	Australia	N-iORF1-ORF9b:C28T;N-iORF2:C7T;	1a-uORF2-0:C7R;N-iORF1-ORF9b:P10S;N-iORF2:P3S;
EPI_ISL_417683	2020-03-05	Iceland	1a-uORF2-ext:C79T;3a-iORF1-ORF3c:G107T;	1a-uORF2-ext:R27C;3a-iORF1-ORF3c:R36I;
EPI_ISL_417851	2020-03-05	Iceland	1a-uORF2-ext:A25G;1a-uORF2-ext:C79T;	1a-uORF2-ext:R9G;1a-uORF2-ext:R27C;
EPI_ISL_417988	2020-03-05	Portugal	1a-uORF2-ext:C79T;	1a-uORF2-ext:R27C;
EPI_ISL_418223	2020-03-05	France	1a-uORF2-ext:C79T;3a-iORF1-ORF3c:G107T;	1a-uORF2-ext:R27C;3a-iORF1-ORF3c:R36I;3a-iORF1-ORF3c:R36I;
EPI_ISL_418792	2020-03-05	Belgium	1a-uORF2-ext:C79T;	1a-uORF2-ext:R27C;
EPI_ISL_418796	2020-03-05	Belgium	1a-uORF2-ext:C79T;	1a-uORF2-ext:R27C;
EPI_ISL_418797	2020-03-05	Belgium	1a-uORF2-ext:C79T;	1a-uORF2-ext:R27C;
EPI_ISL_418798	2020-03-05	Belgium	1a-uORF2-ext:C79T;3a-iORF1-ORF3c:G107T;3a-iORF2:C93T;	1a-uORF2-ext:R27C;3a-iORF1-ORF3c:R36I;
EPI_ISL_418806	2020-03-05	Belgium	1a-uORF2-ext:C79T;	1a-uORF2-ext:R27C;
EPI_ISL_418863	2020-03-05	Belgium	1a-uORF2-ext:C79T;M-ext:C563T;	1a-uORF2-ext:R27C;M-ext:T188M;
EPI_ISL_420104	2020-03-05	Singapore	3a-iORF1-ORF3c:C116T;	1a-uORF2-0:C7R;3a-iORF1-ORF3c:P39L;
EPI_ISL_420139	2020-03-05	Norway	1a-uORF2-ext:C79T;M-ext:A47G;10-uORF:C4T;	1a-uORF2-ext:R27C;M-ext:D16G;
EPI_ISL_420317	2020-03-05	Belgium	1a-uORF2-ext:C79T;M-ext:C563T;	1a-uORF2-ext:R27C;M-ext:T188M;
EPI_ISL_420322	2020-03-05	Belgium	1a-uORF2-ext:C79T;3a-iORF1-ORF3c:G107T;	1a-uORF2-ext:R27C;3a-iORF1-ORF3c:R36I;
EPI_ISL_420325	2020-03-05	Belgium	1a-uORF2-ext:C79T;M-ext:A47G;	1a-uORF2-ext:R27C;M-ext:D16G;
EPI_ISL_420329	2020-03-05	Belgium	1a-uORF2-ext:C79T;M-ext:A47G;	1a-uORF2-ext:R27C;M-ext:D16G;
EPI_ISL_420330	2020-03-05	Belgium	1a-uORF2-ext:C79T;	1a-uORF2-ext:R27C;
EPI_ISL_420331	2020-03-05	Belgium	1a-uORF2-ext:C79T;	1a-uORF2-ext:R27C;
EPI_ISL_420334	2020-03-05	Belgium	1a-uORF2-ext:C79T;3a-iORF1-ORF3c:G107T;3a-iORF2:C93T;	1a-uORF2-ext:R27C;3a-iORF1-ORF3c:R36I;
EPI_ISL_420337	2020-03-05	Belgium	1a-uORF2-ext:C79T;	1a-uORF2-ext:R27C;
EPI_ISL_420344	2020-03-05	Belgium	1a-uORF2-ext:C79T;	1a-uORF2-ext:R27C;
EPI_ISL_420348	2020-03-05	Belgium	1a-uORF2-ext:C79T;	1a-uORF2-ext:R27C;
EPI_ISL_420349	2020-03-05	Belgium	1a-uORF2-ext:C79T;	1a-uORF2-ext:R27C;
EPI_ISL_420354	2020-03-05	Belgium	1a-uORF2-ext:C79T;M-ext:C563T;	1a-uORF2-ext:R27C;M-ext:T188M;
EPI_ISL_420367	2020-03-05	Belgium	1a-uORF2-ext:C79T;	1a-uORF2-ext:R27C;
EPI_ISL_420444	2020-03-05	Belgium	1a-uORF2-ext:C79T;M-ext:C563T;	1a-uORF2-ext:R27C;M-ext:T188M;
EPI_ISL_420453	2020-03-05	Belgium	1a-uORF2-ext:C79T;M-ext:C563T;	1a-uORF2-ext:R27C;M-ext:T188M;
EPI_ISL_420541	2020-03-05	Slovenia	6-iORF:T129C;	1a-uORF2-0:C7R;
EPI_ISL_421171	2020-03-05	Spain	1a-uORF2-ext:C79T;	1a-uORF2-ext:R27C;
EPI_ISL_424843	2020-03-05	USA	1a-uORF2-ext:C79T;3a-iORF1-ORF3c:G107T;	1a-uORF2-ext:R27C;3a-iORF1-ORF3c:R36I;
EPI_ISL_424854	2020-03-05	USA	M-ext:T246C;	1a-uORF2-0:C7R;
EPI_ISL_424859	2020-03-05	USA	M-ext:T246C;	1a-uORF2-0:C7R;
EPI_ISL_424881	2020-03-05	USA	1a-uORF2-ext:C79T;	1a-uORF2-ext:R27C;
EPI_ISL_424882	2020-03-05	USA	1a-uORF2-ext:C79T;3a-iORF1-ORF3c:G107T;	1a-uORF2-ext:R27C;3a-iORF1-ORF3c:R36I;
EPI_ISL_424887	2020-03-05	USA	1a-uORF2-ext:C79T;3a-iORF1-ORF3c:G107T;	1a-uORF2-ext:R27C;3a-iORF1-ORF3c:R36I;
EPI_ISL_424902	2020-03-05	USA	M-ext:T246C;	1a-uORF2-0:C7R;
EPI_ISL_424905	2020-03-05	USA	1a-uORF2-ext:C79T;M-ext:A47G;	1a-uORF2-ext:R27C;M-ext:D16G;
EPI_ISL_424908	2020-03-05	USA	1a-uORF2-ext:C79T;3a-iORF1-ORF3c:G107T;	1a-uORF2-ext:R27C;3a-iORF1-ORF3c:R36I;
EPI_ISL_424909	2020-03-05	USA	1a-uORF2-ext:C79T;3a-iORF1-ORF3c:G107T;	1a-uORF2-ext:R27C;3a-iORF1-ORF3c:R36I;
EPI_ISL_424910	2020-03-05	USA	1a-uORF2-ext:C79T;3a-iORF1-ORF3c:G107T;	1a-uORF2-ext:R27C;3a-iORF1-ORF3c:R36I;
EPI_ISL_425806	2020-03-05	United-Kingdom	1a-uORF2-ext:C79T;	1a-uORF2-ext:R27C;
EPI_ISL_426037	2020-03-05	USA	1a-uORF2-ext:C79T;3a-iORF1-ORF3c:G107T;	1a-uORF2-ext:R27C;3a-iORF1-ORF3c:R36I;
EPI_ISL_426039	2020-03-05	USA	1a-uORF2-ext:C79T;3a-iORF1-ORF3c:G107T;	1a-uORF2-ext:R27C;3a-iORF1-ORF3c:R36I;
EPI_ISL_426040	2020-03-05	USA	1a-uORF2-ext:C79T;3a-iORF1-ORF3c:G107T;	1a-uORF2-ext:R27C;3a-iORF1-ORF3c:R36I;
EPI_ISL_426420	2020-03-05	USA	1a-uORF2-ext:C79T;	1a-uORF2-ext:R27C;
EPI_ISL_429138	2020-03-05	Sweden	1a-uORF2-ext:C79T;	1a-uORF2-ext:R27C;
EPI_ISL_430119	2020-03-05	USA	6-iORF:T129C;	1a-uORF2-0:C7R;
EPI_ISL_430146	2020-03-05	USA	E-iORF:G30A;	1a-uORF2-0:C7R;
EPI_ISL_436048	2020-03-05	USA	1a-uORF2-ext:C79T;3a-iORF1-ORF3c:G107T;10-uORF:G3A;	1a-uORF2-ext:R27C;3a-iORF1-ORF3c:R36I;10-uORF:M1I;
EPI_ISL_437204	2020-03-05	Germany	1a-uORF2-ext:C79T;M-ext:C563T;N-iORF1-ORF9b:C61A;N-iORF2:C40A;	1a-uORF2-ext:R27C;M-ext:T188M;N-iORF1-ORF9b:L21M;N-iORF2:L14M;
EPI_ISL_437894	2020-03-05	Greece	1a-uORF2-ext:C79T;3a-iORF1-ORF3c:G107T;	1a-uORF2-ext:R27C;3a-iORF1-ORF3c:R36I;
EPI_ISL_437929	2020-03-05	Austria	1a-uORF2-ext:C79T;	1a-uORF2-ext:R27C;
EPI_ISL_438007	2020-03-05	Austria	1a-uORF2-ext:C79T;M-ext:C411T;	1a-uORF2-ext:R27C;
EPI_ISL_438008	2020-03-05	Austria	1a-uORF2-ext:C79T;	1a-uORF2-ext:R27C;
EPI_ISL_443313	2020-03-05	France	1a-uORF2-ext:C79T;	1a-uORF2-ext:R27C;
EPI_ISL_451934	2020-03-05	Croatia	1a-uORF2-ext:C79T;	1a-uORF2-ext:R27C;
EPI_ISL_460428	2020-03-05	USA	1a-uORF2-ext:C79T;3a-iORF1-ORF3c:G107T;	1a-uORF2-ext:R27C;3a-iORF1-ORF3c:R36I;
EPI_ISL_452352	2020-03-05	China	1a-uORF2-ext:C79T;	1a-uORF2-ext:R27C;
EPI_ISL_454451	2020-03-05	Sweden	1a-uORF2-ext:C79T;M-ext:C563T;	1a-uORF2-ext:R27C;M-ext:T188M;
EPI_ISL_454452	2020-03-05	Sweden	1a-uORF2-ext:C79T;M-ext:C563T;	1a-uORF2-ext:R27C;M-ext:T188M;
EPI_ISL_454453	2020-03-05	Sweden	1a-uORF2-ext:C79T;M-ext:C563T;	1a-uORF2-ext:R27C;M-ext:T188M;
EPI_ISL_454454	2020-03-05	Sweden	1a-uORF2-ext:C79T;M-ext:C563T;	1a-uORF2-ext:R27C;M-ext:T188M;
EPI_ISL_454455	2020-03-05	Sweden	1a-uORF2-ext:C79T;M-ext:C563T;	1a-uORF2-ext:R27C;M-ext:T188M;
EPI_ISL_454456	2020-03-05	Sweden	1a-uORF2-ext:C79T;	1a-uORF2-ext:R27C;
EPI_ISL_454457	2020-03-05	Sweden	1a-uORF2-ext:C79T;	1a-uORF2-ext:R27C;
EPI_ISL_454458	2020-03-05	Sweden	1a-uORF2-ext:C79T;	1a-uORF2-ext:R27C;
EPI_ISL_454459	2020-03-05	Sweden	1a-uORF2-ext:C79T;	1a-uORF2-ext:R27C;
EPI_ISL_454460	2020-03-05	Sweden	1a-uORF2-ext:C79T;	1a-uORF2-ext:R27C;
EPI_ISL_454461	2020-03-05	Sweden	1a-uORF2-ext:C79T;M-ext:C563T;	1a-uORF2-ext:R27C;M-ext:T188M;
EPI_ISL_454462	2020-03-05	Sweden	1a-uORF2-ext:C79T;M-ext:C563T;	1a-uORF2-ext:R27C;M-ext:T188M;
EPI_ISL_454592	2020-03-05	Croatia	1a-uORF2-ext:C79T;	1a-uORF2-ext:R27C;
EPI_ISL_455318	2020-03-05	Spain	6-iORF:T129C;	1a-uORF2-0:C7R;
EPI_ISL_455320	2020-03-05	Spain	M-ext:C198T;	1a-uORF2-0:C7R;
EPI_ISL_455354	2020-03-05	Spain	1a-uORF2-ext:C79T;	1a-uORF2-ext:R27C;
EPI_ISL_455444	2020-03-05	Poland	1a-uORF2-ext:C79T;	1a-uORF2-ext:R27C;
EPI_ISL_455858	2020-03-05	Sweden	1a-uORF2-ext:C79T;	1a-uORF2-ext:R27C;
EPI_ISL_455860	2020-03-05	Sweden	1a-uORF2-ext:C79T;M-ext:C563T;	1a-uORF2-ext:R27C;M-ext:T188M;
EPI_ISL_455861	2020-03-05	Sweden	1a-uORF2-ext:C79T;	1a-uORF2-ext:R27C;
EPI_ISL_455863	2020-03-05	Sweden	1a-uORF2-ext:C79T;	1a-uORF2-ext:R27C;
EPI_ISL_455864	2020-03-05	Sweden	1a-uORF2-ext:C79T;M-ext:C563T;7a-iORF1:G107T;	1a-uORF2-ext:R27C;M-ext:T188M;7a-iORF1:G36V;
EPI_ISL_455867	2020-03-05	Sweden	1a-uORF2-ext:C79T;	1a-uORF2-ext:R27C;
EPI_ISL_455868	2020-03-05	Sweden	1a-uORF2-ext:C79T;	1a-uORF2-ext:R27C;
EPI_ISL_464417	2020-03-05	United-Kingdom	1a-uORF2-ext:C79T;	1a-uORF2-ext:R27C;
EPI_ISL_464423	2020-03-05	United-Kingdom	1a-uORF2-ext:C79T;	1a-uORF2-ext:R27C;
EPI_ISL_464427	2020-03-05	United-Kingdom	6-iORF:T129C;	1a-uORF2-0:C7R;
EPI_ISL_464447	2020-03-05	United-Kingdom	1a-uORF2-ext:C79T;	1a-uORF2-ext:R27C;
EPI_ISL_464449	2020-03-05	United-Kingdom	1a-uORF2-ext:C79T;	1a-uORF2-ext:R27C;
EPI_ISL_464467	2020-03-05	United-Kingdom	1a-uORF2-ext:C79T;	1a-uORF2-ext:R27C;
EPI_ISL_464475	2020-03-05	United-Kingdom	1a-uORF2-ext:C79T;M-ext:C563T;	1a-uORF2-ext:R27C;M-ext:T188M;
EPI_ISL_466927	2020-03-05	Switzerland	1a-uORF2-ext:C79T;	1a-uORF2-ext:R27C;
EPI_ISL_469079	2020-03-05	Sweden	1a-uORF2-ext:C79T;M-ext:C563T;	1a-uORF2-ext:R27C;M-ext:T188M;
EPI_ISL_475866	2020-03-05	Austria	1a-uORF2-ext:C79T;	1a-uORF2-ext:R27C;
EPI_ISL_482468	2020-03-05	Peru	1a-uORF2-ext:C79T;M-ext:A47G;	M-ext:D16G;M-ext:D16G;
EPI_ISL_482469	2020-03-05	Canada	1a-uORF2-ext:C79T;3a-iORF1-ORF3c:G107T;	1a-uORF2-ext:R27C;3a-iORF1-ORF3c:R36I;
EPI_ISL_482575	2020-03-05	China	1a-uORF2-ext:C79T;	1a-uORF2-ext:R27C;
EPI_ISL_488337	2020-03-05	United-Kingdom	M-ext:C252T;	1a-uORF2-0:C7R;
EPI_ISL_492987	2020-03-05	Italy	1a-uORF2-ext:C79T;	1a-uORF2-ext:R27C;
EPI_ISL_500086	2020-03-05	United-Kingdom	1a-uORF2-ext:C79T;	1a-uORF2-ext:R27C;
EPI_ISL_500099	2020-03-05	United-Kingdom	1a-uORF2-ext:C79T;M-ext:C563T;	1a-uORF2-ext:R27C;M-ext:T188M;
EPI_ISL_500101	2020-03-05	United-Kingdom	1a-uORF2-ext:C79T;	1a-uORF2-ext:R27C;
EPI_ISL_500112	2020-03-05	United-Kingdom	1a-uORF2-ext:C79T;	1a-uORF2-ext:R27C;
EPI_ISL_523199	2020-03-05	Netherlands	1a-uORF2-ext:C79T;3a-iORF1-ORF3c:G107T;	1a-uORF2-ext:R27C;3a-iORF1-ORF3c:R36I;
EPI_ISL_524485	2020-03-05	Switzerland	1a-uORF2-ext:C79T;	1a-uORF2-ext:R27C;
EPI_ISL_525576	2020-03-05	USA	1a-uORF2-ext:C79T;3a-iORF1-ORF3c:G107T;	1a-uORF2-ext:R27C;3a-iORF1-ORF3c:R36I;
EPI_ISL_525577	2020-03-05	USA	1a-uORF2-ext:C79T;3a-iORF1-ORF3c:G107T;	1a-uORF2-ext:R27C;3a-iORF1-ORF3c:R36I;
EPI_ISL_527931	2020-03-05	Switzerland	1a-uORF2-ext:C79T;	1a-uORF2-ext:R27C;
EPI_ISL_527932	2020-03-05	Switzerland	1a-uORF2-ext:C79T;	1a-uORF2-ext:R27C;
EPI_ISL_527933	2020-03-05	Switzerland	1a-uORF2-ext:C79T;	1a-uORF2-ext:R27C;
EPI_ISL_527934	2020-03-05	Switzerland	1a-uORF2-ext:C79T;	1a-uORF2-ext:R27C;
EPI_ISL_541965	2020-03-05	Spain	1a-uORF2-ext:C79T;M-ext:A47G;	1a-uORF2-ext:R27C;M-ext:D16G;
EPI_ISL_547559	2020-03-05	Netherlands	1a-uORF2-ext:C79T;M-ext:A47G;	1a-uORF2-ext:R27C;M-ext:D16G;
EPI_ISL_560620	2020-03-05	France	1a-uORF2-ext:C79T;	1a-uORF2-ext:R27C;
EPI_ISL_635207	2020-03-05	Slovenia	3a-iORF1-ORF3c:G107C;6-iORF:T129C;	1a-uORF2-0:C7R;3a-iORF1-ORF3c:R36T;
EPI_ISL_636572	2020-03-05	Netherlands	1a-uORF2-ext:C79T;M-ext:C563T;	1a-uORF2-ext:R27C;M-ext:T188M;
EPI_ISL_644682	2020-03-05	France	1a-uORF2-ext:C79T;3a-iORF1-ORF3c:G107T;	1a-uORF2-ext:R27C;3a-iORF1-ORF3c:R36I;
EPI_ISL_645169	2020-03-05	France	1a-uORF2-ext:C79T;	1a-uORF2-ext:R27C;
EPI_ISL_649067	2020-03-05	Israel	1a-uORF2-ext:C79T;3a-iORF1-ORF3c:G107T;	1a-uORF2-ext:R27C;3a-iORF1-ORF3c:R36I;
EPI_ISL_649956	2020-03-05	France	1a-uORF2-ext:C79T;	1a-uORF2-ext:R27C;
EPI_ISL_653253	2020-03-05	USA	M-ext:T246C;7a-iORF1:C236T;	1a-uORF2-0:C7R;7a-iORF1:S79L;
EPI_ISL_663227	2020-03-05	France	1a-uORF2-ext:C79T;3a-iORF1-ORF3c:T76-;3a-iORF1-ORF3c:T77-;3a-iORF1-ORF3c:G78-;	1a-uORF2-ext:R27C;3a-iORF1-ORF3c:L25-;
EPI_ISL_676728	2020-03-05	USA	1a-uORF2-ext:C79T;3a-iORF1-ORF3c:G107T;	1a-uORF2-ext:R27C;3a-iORF1-ORF3c:R36I;
EPI_ISL_681263	2020-03-05	France	1a-uORF2-ext:C79T;	1a-uORF2-ext:R27C;
EPI_ISL_693391	2020-03-05	France	10-iORF:A26G;	10-iORF:Q9R;
EPI_ISL_729487	2020-03-05	Germany	1a-uORF2-ext:C79T;	1a-uORF2-ext:R27C;
EPI_ISL_729488	2020-03-05	Germany	1a-uORF2-ext:C79T;M-ext:C563T;	1a-uORF2-ext:R27C;M-ext:T188M;
EPI_ISL_729499	2020-03-05	Germany	S-iORF1:C116T;S-iORF2:C92T;
EPI_ISL_738202	2020-03-05	Belgium	1a-uORF2-ext:C79T;M-ext:A47G;	1a-uORF2-ext:R27C;M-ext:D16G;
EPI_ISL_754055	2020-03-05	Germany	1a-uORF2-ext:C79T;	1a-uORF2-ext:R27C;
EPI_ISL_775960	2020-03-05	Germany	1a-uORF2-ext:C79T;M-ext:C563T;	1a-uORF2-ext:R27C;M-ext:T188M;
EPI_ISL_776008	2020-03-05	Germany	1a-uORF2-ext:C79T;M-ext:C563T;	1a-uORF2-ext:R27C;M-ext:T188M;
EPI_ISL_812201	2020-03-05	USA	1a-uORF2-ext:C79T;3a-iORF1-ORF3c:G107T;	1a-uORF2-ext:R27C;3a-iORF1-ORF3c:R36I;
EPI_ISL_852752	2020-03-05	Germany	1a-uORF2-ext:C79T;	1a-uORF2-ext:R27C;
EPI_ISL_852753	2020-03-05	Germany	1a-uORF2-ext:C79T;	1a-uORF2-ext:R27C;
EPI_ISL_853826	2020-03-05	Austria	1a-uORF2-ext:C79T;	1a-uORF2-ext:R27C;
EPI_ISL_856895	2020-03-05	Italy	1a-uORF2-ext:C79T;M-ext:A47G;	1a-uORF2-ext:R27C;M-ext:D16G;
EPI_ISL_856896	2020-03-05	Italy	1a-uORF2-ext:C79T;	1a-uORF2-ext:R27C;
EPI_ISL_1015011	2020-03-05	France	1a-uORF2-ext:C79T;3a-iORF1-ORF3c:G107T;	1a-uORF2-ext:R27C;3a-iORF1-ORF3c:R36I;
EPI_ISL_1015213	2020-03-05	France	1a-uORF2-ext:C79T;3a-iORF1-ORF3c:G15T;3a-iORF1-ORF3c:G107T;	1a-uORF2-ext:R27C;3a-iORF1-ORF3c:R36I;
EPI_ISL_1039979	2020-03-05	Hungary	1a-uORF2-ext:C79T;N-iORF1-ORF9b:A73T;N-iORF2:A52T;	1a-uORF2-ext:R27C;
EPI_ISL_1172023	2020-03-05	Hungary	1a-uORF2-ext:C79T;N-iORF1-ORF9b:A73T;N-iORF2:A52T;	1a-uORF2-ext:R27C;
EPI_ISL_414457	2020-03-06	Netherlands	1a-uORF2-ext:C79T;	1a-uORF2-ext:R27C;
EPI_ISL_414470	2020-03-06	Netherlands	1a-uORF2-ext:C79T;	1a-uORF2-ext:R27C;
EPI_ISL_414558	2020-03-06	Netherlands	1a-uORF1-ext:G3T;	1a-uORF2-0:C7R;
EPI_ISL_415705	2020-03-06	Switzerland	1a-uORF2-ext:C79T;	1a-uORF2-ext:R27C;
EPI_ISL_415706	2020-03-06	Switzerland	1a-uORF2-ext:C79T;	1a-uORF2-ext:R27C;
EPI_ISL_416430	2020-03-06	Vietnam	1a-uORF2-ext:C79T;	1a-uORF2-ext:R27C;
EPI_ISL_416431	2020-03-06	Vietnam	1a-uORF2-ext:C79T;	1a-uORF2-ext:R27C;
EPI_ISL_416509	2020-03-06	France	1a-uORF2-ext:C79T;3a-iORF1-ORF3c:G107T;	1a-uORF2-ext:R27C;3a-iORF1-ORF3c:R36I;
EPI_ISL_416510	2020-03-06	France	1a-uORF2-ext:C79T;3a-iORF1-ORF3c:G107T;	1a-uORF2-ext:R27C;3a-iORF1-ORF3c:R36I;
EPI_ISL_416750	2020-03-06	France	1a-uORF2-ext:C79T;	1a-uORF2-ext:R27C;
EPI_ISL_416753	2020-03-06	France	1a-uORF2-ext:C79T;3a-iORF1-ORF3c:G107T;	1a-uORF2-ext:R27C;3a-iORF1-ORF3c:R36I;3a-iORF1-ORF3c:R36I;3a-iORF1-ORF3c:R36I;
EPI_ISL_416754	2020-03-06	France	1a-uORF2-ext:C79T;	1a-uORF2-ext:R27C;
EPI_ISL_416756	2020-03-06	France	1a-uORF2-ext:C79T;	1a-uORF2-ext:R27C;1a-uORF2-ext:R27C;1a-uORF2-ext:R27C;
EPI_ISL_417258	2020-03-06	United-Kingdom	1a-uORF2-ext:C79T;	1a-uORF2-ext:R27C;
EPI_ISL_417272	2020-03-06	United-Kingdom	1a-uORF2-ext:C79T;M-ext:C563T;	1a-uORF2-ext:R27C;M-ext:T188M;
EPI_ISL_417297	2020-03-06	United-Kingdom	1a-uORF2-ext:C79T;	1a-uORF2-ext:R27C;
EPI_ISL_417301	2020-03-06	United-Kingdom	1a-uORF2-ext:C79T;	1a-uORF2-ext:R27C;
EPI_ISL_417336	2020-03-06	France	1a-uORF2-ext:C79T;3a-iORF1-ORF3c:G107T;	1a-uORF2-ext:R27C;3a-iORF1-ORF3c:R36I;3a-iORF1-ORF3c:R36I;
EPI_ISL_417425	2020-03-06	Belgium	1a-uORF2-ext:C79T;	1a-uORF2-ext:R27C;
EPI_ISL_417684	2020-03-06	Iceland	1a-uORF2-ext:C79T;M-ext:C563T;N-iORF1-ORF9b:C61A;N-iORF2:C40A;	1a-uORF2-ext:R27C;M-ext:T188M;N-iORF1-ORF9b:L21M;N-iORF2:L14M;
EPI_ISL_417692	2020-03-06	Iceland	1a-uORF2-ext:C79T;3a-iORF1-ORF3c:G107T;	1a-uORF2-ext:R27C;3a-iORF1-ORF3c:R36I;
EPI_ISL_417731	2020-03-06	Iceland	1a-uORF2-ext:C79T;3a-iORF1-ORF3c:G107T;	1a-uORF2-ext:R27C;3a-iORF1-ORF3c:R36I;
EPI_ISL_417757	2020-03-06	Iceland	1a-uORF2-ext:C79T;M-ext:C563T;	1a-uORF2-ext:R27C;M-ext:T188M;
EPI_ISL_417852	2020-03-06	Iceland	1a-uORF2-ext:C79T;M-ext:C563T;	1a-uORF2-ext:R27C;M-ext:T188M;
EPI_ISL_417853	2020-03-06	Iceland	1a-uORF2-ext:C79T;3a-iORF1-ORF3c:G107T;	1a-uORF2-ext:R27C;3a-iORF1-ORF3c:R36I;
EPI_ISL_417877	2020-03-06	Slovakia	1a-uORF2-ext:C79T;M-ext:A47G;	1a-uORF2-ext:R27C;M-ext:D16G;
EPI_ISL_417879	2020-03-06	Slovakia	1a-uORF2-ext:C79T;3a-iORF1-ORF3c:G107T;	1a-uORF2-ext:R27C;3a-iORF1-ORF3c:R36I;
EPI_ISL_418012	2020-03-06	Portugal	1a-uORF2-ext:C79T;	1a-uORF2-ext:R27C;
EPI_ISL_418516	2020-03-06	Ireland	1a-uORF2-ext:C79T;M-ext:C563T;	1a-uORF2-ext:R27C;M-ext:T188M;
EPI_ISL_418548	2020-03-06	Ireland	1a-uORF2-ext:C79T;M-ext:C563T;	1a-uORF2-ext:R27C;M-ext:T188M;
EPI_ISL_418794	2020-03-06	Belgium	1a-uORF2-ext:C79T;M-ext:A47G;	1a-uORF2-ext:R27C;M-ext:D16G;
EPI_ISL_418795	2020-03-06	Belgium	1a-uORF2-ext:C79T;	1a-uORF2-ext:R27C;
EPI_ISL_418981	2020-03-06	Belgium	1a-uORF2-ext:C79T;	1a-uORF2-ext:R27C;
EPI_ISL_420294	2020-03-06	Slovenia	1a-uORF2-ext:C79T;	1a-uORF2-ext:R27C;
EPI_ISL_420315	2020-03-06	Belgium	1a-uORF2-ext:C79T;	1a-uORF2-ext:R27C;
EPI_ISL_420321	2020-03-06	Belgium	1a-uORF2-ext:C79T;M-ext:C563T;	1a-uORF2-ext:R27C;M-ext:T188M;
EPI_ISL_420326	2020-03-06	Belgium	1a-uORF2-ext:C79T;	1a-uORF2-ext:R27C;
EPI_ISL_420328	2020-03-06	Belgium	1a-uORF2-ext:C79T;	1a-uORF2-ext:R27C;
EPI_ISL_420332	2020-03-06	Belgium	1a-uORF2-ext:C79T;	1a-uORF2-ext:R27C;
EPI_ISL_420333	2020-03-06	Belgium	1a-uORF2-ext:C79T;	1a-uORF2-ext:R27C;
EPI_ISL_420335	2020-03-06	Belgium	1a-uORF2-ext:C79T;	1a-uORF2-ext:R27C;
EPI_ISL_420336	2020-03-06	Belgium	1a-uORF2-ext:C79T;	1a-uORF2-ext:R27C;
EPI_ISL_420340	2020-03-06	Belgium	1a-uORF2-ext:C79T;	1a-uORF2-ext:R27C;
EPI_ISL_420341	2020-03-06	Belgium	1a-uORF2-ext:C79T;	1a-uORF2-ext:R27C;
EPI_ISL_420342	2020-03-06	Belgium	1a-uORF2-ext:C79T;M-ext:A47G;	1a-uORF2-ext:R27C;M-ext:D16G;
EPI_ISL_420343	2020-03-06	Belgium	1a-uORF2-ext:C79T;3a-iORF1-ORF3c:G107T;	1a-uORF2-ext:R27C;3a-iORF1-ORF3c:R36I;
EPI_ISL_420345	2020-03-06	Belgium	1a-uORF2-ext:C79T;	1a-uORF2-ext:R27C;
EPI_ISL_420347	2020-03-06	Belgium	1a-uORF2-ext:C79T;M-ext:A47G;	1a-uORF2-ext:R27C;M-ext:D16G;
EPI_ISL_420350	2020-03-06	Belgium	1a-uORF2-ext:C79T;	1a-uORF2-ext:R27C;
EPI_ISL_420351	2020-03-06	Belgium	1a-uORF2-ext:C79T;	1a-uORF2-ext:R27C;
EPI_ISL_420355	2020-03-06	Belgium	1a-uORF2-ext:C79T;	1a-uORF2-ext:R27C;
EPI_ISL_420441	2020-03-06	Belgium	1a-uORF2-ext:C79T;	1a-uORF2-ext:R27C;
EPI_ISL_420446	2020-03-06	Belgium	1a-uORF2-ext:C79T;M-ext:C563T;	1a-uORF2-ext:R27C;M-ext:T188M;
EPI_ISL_420449	2020-03-06	Belgium	1a-uORF2-ext:C79T;M-ext:A47G;	1a-uORF2-ext:R27C;M-ext:D16G;
EPI_ISL_424841	2020-03-06	USA	M-ext:T246C;	1a-uORF2-0:C7R;
EPI_ISL_424844	2020-03-06	USA	1a-uORF2-ext:C79T;3a-iORF1-ORF3c:G107T;	1a-uORF2-ext:R27C;3a-iORF1-ORF3c:R36I;
EPI_ISL_424845	2020-03-06	USA	1a-uORF2-ext:C79T;3a-iORF1-ORF3c:G107T;	1a-uORF2-ext:R27C;3a-iORF1-ORF3c:R36I;
EPI_ISL_424846	2020-03-06	USA	1a-uORF2-ext:C79T;3a-iORF1-ORF3c:G107T;	1a-uORF2-ext:R27C;3a-iORF1-ORF3c:R36I;
EPI_ISL_424857	2020-03-06	USA	1a-uORF2-ext:C79T;3a-iORF1-ORF3c:G107T;	1a-uORF2-ext:R27C;3a-iORF1-ORF3c:R36I;
EPI_ISL_424867	2020-03-06	USA	1a-uORF2-ext:C79T;3a-iORF1-ORF3c:G107T;	1a-uORF2-ext:R27C;3a-iORF1-ORF3c:R36I;
EPI_ISL_424870	2020-03-06	USA	1a-uORF2-ext:C79T;	1a-uORF2-ext:R27C;
EPI_ISL_424876	2020-03-06	USA	1a-uORF2-ext:C79T;	1a-uORF2-ext:R27C;
EPI_ISL_424877	2020-03-06	USA	1a-uORF2-ext:C79T;3a-iORF1-ORF3c:G107T;3a-iORF2:C93T;	1a-uORF2-ext:R27C;3a-iORF1-ORF3c:R36I;
EPI_ISL_424886	2020-03-06	USA	1a-uORF2-ext:C79T;3a-iORF1-ORF3c:G107T;N-iORF1-ORF9b:A197T;N-iORF2:A176T;	1a-uORF2-ext:R27C;3a-iORF1-ORF3c:R36I;N-iORF1-ORF9b:D66V;N-iORF2:D59V;
EPI_ISL_424907	2020-03-06	USA	3a-iORF1-ORF3c:T103G;	1a-uORF2-0:C7R;3a-iORF1-ORF3c:F35V;
EPI_ISL_424914	2020-03-06	USA	1a-uORF2-ext:C79T;3a-iORF1-ORF3c:G107T;	1a-uORF2-ext:R27C;3a-iORF1-ORF3c:R36I;
EPI_ISL_424915	2020-03-06	USA	1a-uORF2-ext:C79T;3a-iORF1-ORF3c:G107T;	1a-uORF2-ext:R27C;3a-iORF1-ORF3c:R36I;
EPI_ISL_424916	2020-03-06	USA	1a-uORF2-ext:C79T;3a-iORF1-ORF3c:G107T;	1a-uORF2-ext:R27C;3a-iORF1-ORF3c:R36I;
EPI_ISL_424917	2020-03-06	USA	1a-uORF2-ext:C79T;3a-iORF1-ORF3c:G107T;	1a-uORF2-ext:R27C;3a-iORF1-ORF3c:R36I;
EPI_ISL_424918	2020-03-06	USA	1a-uORF2-ext:C79T;3a-iORF1-ORF3c:G107T;	1a-uORF2-ext:R27C;3a-iORF1-ORF3c:R36I;
EPI_ISL_424920	2020-03-06	USA	1a-uORF2-ext:C79T;3a-iORF1-ORF3c:G107T;	1a-uORF2-ext:R27C;3a-iORF1-ORF3c:R36I;
EPI_ISL_425797	2020-03-06	United-Kingdom	1a-uORF2-ext:C79T;	1a-uORF2-ext:R27C;
EPI_ISL_425808	2020-03-06	United-Kingdom	1a-uORF2-ext:C79T;	1a-uORF2-ext:R27C;
EPI_ISL_426041	2020-03-06	USA	1a-uORF2-ext:C79T;3a-iORF1-ORF3c:G107T;	1a-uORF2-ext:R27C;3a-iORF1-ORF3c:R36I;
EPI_ISL_426042	2020-03-06	USA	1a-uORF2-ext:C79T;3a-iORF1-ORF3c:G107T;	1a-uORF2-ext:R27C;3a-iORF1-ORF3c:R36I;
EPI_ISL_426043	2020-03-06	USA	1a-uORF2-ext:C79T;3a-iORF1-ORF3c:G107T;	1a-uORF2-ext:R27C;3a-iORF1-ORF3c:R36I;
EPI_ISL_426044	2020-03-06	USA	1a-uORF2-ext:C79T;3a-iORF1-ORF3c:G107T;	1a-uORF2-ext:R27C;3a-iORF1-ORF3c:R36I;
EPI_ISL_426045	2020-03-06	USA	1a-uORF2-ext:C79T;3a-iORF1-ORF3c:G107T;	1a-uORF2-ext:R27C;3a-iORF1-ORF3c:R36I;
EPI_ISL_426046	2020-03-06	USA	1a-uORF2-ext:C79T;3a-iORF1-ORF3c:G107T;	1a-uORF2-ext:R27C;3a-iORF1-ORF3c:R36I;
EPI_ISL_426047	2020-03-06	USA	1a-uORF2-ext:C79T;3a-iORF1-ORF3c:G107T;	1a-uORF2-ext:R27C;3a-iORF1-ORF3c:R36I;
EPI_ISL_426048	2020-03-06	USA	1a-uORF2-ext:C79T;3a-iORF1-ORF3c:G107T;	1a-uORF2-ext:R27C;3a-iORF1-ORF3c:R36I;
EPI_ISL_426049	2020-03-06	USA	1a-uORF2-ext:C79T;3a-iORF1-ORF3c:G107T;	1a-uORF2-ext:R27C;3a-iORF1-ORF3c:R36I;
EPI_ISL_426292	2020-03-06	USA	1a-uORF2-ext:C79T;3a-iORF1-ORF3c:G107T;	1a-uORF2-ext:R27C;3a-iORF1-ORF3c:R36I;
EPI_ISL_426325	2020-03-06	USA	1a-uORF2-ext:C79T;3a-iORF1-ORF3c:G107T;	1a-uORF2-ext:R27C;3a-iORF1-ORF3c:R36I;
EPI_ISL_427293	2020-03-06	Brazil	1a-uORF2-ext:C79T;M-ext:A462T;	1a-uORF2-ext:R27C;
EPI_ISL_429139	2020-03-06	Sweden	1a-uORF2-ext:C79T;	1a-uORF2-ext:R27C;
EPI_ISL_429141	2020-03-06	Sweden	1a-uORF2-ext:C79T;	1a-uORF2-ext:R27C;
EPI_ISL_429142	2020-03-06	Sweden	1a-uORF2-ext:C79T;	1a-uORF2-ext:R27C;
EPI_ISL_429143	2020-03-06	Sweden	1a-uORF2-ext:C79T;	1a-uORF2-ext:R27C;
EPI_ISL_429144	2020-03-06	Sweden	1a-uORF2-ext:C79T;	1a-uORF2-ext:R27C;
EPI_ISL_429346	2020-03-06	Denmark	1a-uORF2-ext:C79T;	1a-uORF2-ext:R27C;
EPI_ISL_430124	2020-03-06	USA	M-ext:C453T;	1a-uORF2-0:C7R;
EPI_ISL_430861	2020-03-06	Sweden	1a-uORF2-ext:C79T;	1a-uORF2-ext:R27C;
EPI_ISL_437660	2020-03-06	Denmark	1a-uORF2-ext:C79T;	1a-uORF2-ext:R27C;
EPI_ISL_438009	2020-03-06	Austria	1a-uORF2-ext:C79T;	1a-uORF2-ext:R27C;
EPI_ISL_438010	2020-03-06	Austria	1a-uORF2-ext:C79T;	1a-uORF2-ext:R27C;
EPI_ISL_438011	2020-03-06	Austria	1a-uORF2-ext:C79T;	1a-uORF2-ext:R27C;
EPI_ISL_438012	2020-03-06	Austria	1a-uORF2-ext:C79T;M-ext:C563T;	1a-uORF2-ext:R27C;M-ext:T188M;
EPI_ISL_447841	2020-03-06	USA	1a-uORF2-ext:C79T;3a-iORF1-ORF3c:G107T;	1a-uORF2-ext:R27C;3a-iORF1-ORF3c:R36I;
EPI_ISL_460333	2020-03-06	USA	1a-uORF2-ext:C79T;3a-iORF1-ORF3c:G107T;	1a-uORF2-ext:R27C;3a-iORF1-ORF3c:R36I;
EPI_ISL_452353	2020-03-06	China	1a-uORF2-ext:C79T;	1a-uORF2-ext:R27C;
EPI_ISL_454464	2020-03-06	Sweden	1a-uORF2-ext:C79T;	1a-uORF2-ext:R27C;
EPI_ISL_454465	2020-03-06	Sweden	1a-uORF2-ext:C79T;	1a-uORF2-ext:R27C;
EPI_ISL_454466	2020-03-06	Sweden	1a-uORF2-ext:C79T;	1a-uORF2-ext:R27C;
EPI_ISL_454467	2020-03-06	Sweden	1a-uORF2-ext:C79T;	1a-uORF2-ext:R27C;
EPI_ISL_454468	2020-03-06	Sweden	1a-uORF2-ext:C79T;	1a-uORF2-ext:R27C;
EPI_ISL_454469	2020-03-06	Sweden	1a-uORF2-ext:C79T;	1a-uORF2-ext:R27C;
EPI_ISL_454470	2020-03-06	Sweden	1a-uORF2-ext:C79T;	1a-uORF2-ext:R27C;
EPI_ISL_454471	2020-03-06	Sweden	1a-uORF2-ext:C79T;M-ext:C563T;	1a-uORF2-ext:R27C;M-ext:T188M;
EPI_ISL_454475	2020-03-06	Sweden	1a-uORF2-ext:C79T;	1a-uORF2-ext:R27C;
EPI_ISL_454757	2020-03-06	Netherlands	1a-uORF2-ext:C79T;3a-iORF1-ORF3c:G107T;	1a-uORF2-ext:R27C;3a-iORF1-ORF3c:R36I;
EPI_ISL_454889	2020-03-06	Sweden	1a-uORF2-ext:C79T;	1a-uORF2-ext:R27C;
EPI_ISL_455865	2020-03-06	Sweden	1a-uORF2-ext:C79T;M-ext:C563T;	1a-uORF2-ext:R27C;M-ext:T188M;
EPI_ISL_455866	2020-03-06	Sweden	1a-uORF2-ext:C79T;	1a-uORF2-ext:R27C;
EPI_ISL_455869	2020-03-06	Sweden	1a-uORF2-ext:C79T;	1a-uORF2-ext:R27C;
EPI_ISL_455870	2020-03-06	Sweden	1a-uORF2-ext:C79T;	1a-uORF2-ext:R27C;
EPI_ISL_455871	2020-03-06	Sweden	1a-uORF2-ext:C79T;M-ext:C563T;	1a-uORF2-ext:R27C;M-ext:T188M;
EPI_ISL_455872	2020-03-06	Sweden	1a-uORF2-ext:C79T;	1a-uORF2-ext:R27C;
EPI_ISL_455875	2020-03-06	Sweden	1a-uORF2-ext:C79T;M-ext:C563T;	1a-uORF2-ext:R27C;M-ext:T188M;
EPI_ISL_455876	2020-03-06	Sweden	1a-uORF2-ext:C79T;	1a-uORF2-ext:R27C;
EPI_ISL_455907	2020-03-06	Sweden	1a-uORF2-ext:C79T;M-ext:A47G;	1a-uORF2-ext:R27C;M-ext:D16G;
EPI_ISL_457700	2020-03-06	Italy	1a-uORF2-ext:C79T;	1a-uORF2-ext:R27C;
EPI_ISL_462478	2020-03-06	Spain	1a-uORF2-ext:G57A;	1a-uORF2-0:C7R;
EPI_ISL_464438	2020-03-06	United-Kingdom	1a-uORF2-ext:C79T;M-ext:C375T;	1a-uORF2-ext:R27C;
EPI_ISL_464444	2020-03-06	United-Kingdom	1a-uORF2-ext:C79T;M-ext:C563T;	1a-uORF2-ext:R27C;M-ext:T188M;
EPI_ISL_464450	2020-03-06	United-Kingdom	1a-uORF2-ext:C79T;	1a-uORF2-ext:R27C;
EPI_ISL_464525	2020-03-06	United-Kingdom	1a-uORF2-ext:C79T;	1a-uORF2-ext:R27C;
EPI_ISL_464549	2020-03-06	United-Kingdom	1a-uORF2-ext:C79T;	1a-uORF2-ext:R27C;
EPI_ISL_466936	2020-03-06	Switzerland	1a-uORF2-ext:C79T;	1a-uORF2-ext:R27C;
EPI_ISL_466937	2020-03-06	Switzerland	1a-uORF2-ext:C79T;	1a-uORF2-ext:R27C;
EPI_ISL_469077	2020-03-06	Sweden	1a-uORF2-ext:C79T;M-ext:C563T;N-iORF1-ORF9b:C61A;N-iORF2:C40A;	1a-uORF2-ext:R27C;M-ext:T188M;N-iORF1-ORF9b:L21M;N-iORF2:L14M;
EPI_ISL_475886	2020-03-06	Austria	1a-uORF2-ext:C79T;	1a-uORF2-ext:R27C;
EPI_ISL_486663	2020-03-06	Italy	1a-uORF2-ext:C79T;	1a-uORF2-ext:R27C;
EPI_ISL_487269	2020-03-06	Peru	1a-uORF2-ext:C79T;M-ext:A47G;	1a-uORF2-ext:R27C;M-ext:D16G;
EPI_ISL_488253	2020-03-06	United-Kingdom	1a-uORF2-ext:C79T;	1a-uORF2-ext:R27C;
EPI_ISL_488254	2020-03-06	United-Kingdom	1a-uORF2-ext:C79T;M-ext:C563T;	1a-uORF2-ext:R27C;M-ext:T188M;
EPI_ISL_488262	2020-03-06	United-Kingdom	1a-uORF2-ext:C79T;M-ext:C563T;	1a-uORF2-ext:R27C;M-ext:T188M;
EPI_ISL_488324	2020-03-06	United-Kingdom	1a-uORF2-ext:C79T;	1a-uORF2-ext:R27C;
EPI_ISL_488364	2020-03-06	United-Kingdom	1a-uORF2-ext:C79T;M-ext:C563T;	1a-uORF2-ext:R27C;M-ext:T188M;
EPI_ISL_489836	2020-03-06	Peru	1a-uORF2-ext:C79T;M-ext:A47G;	M-ext:D16G;M-ext:D16G;
EPI_ISL_489837	2020-03-06	Peru	1a-uORF2-ext:C79T;M-ext:A47G;	M-ext:D16G;M-ext:D16G;
EPI_ISL_491431	2020-03-06	Peru	1a-uORF2-ext:C79T;
EPI_ISL_491438	2020-03-06	Costa-Rica	1a-uORF2-ext:C79T;	1a-uORF2-ext:R27C;
EPI_ISL_500100	2020-03-06	United-Kingdom	1a-uORF2-ext:C79T;	1a-uORF2-ext:R27C;
EPI_ISL_513314	2020-03-06	Czech-Republic	1a-uORF2-ext:C79T;3a-iORF1-ORF3c:G107T;	1a-uORF2-ext:R27C;3a-iORF1-ORF3c:R36I;
EPI_ISL_516634	2020-03-06	Germany	1a-uORF2-ext:C79T;	1a-uORF2-ext:R27C;
EPI_ISL_516645	2020-03-06	Germany	1a-uORF2-ext:C79T;	1a-uORF2-ext:R27C;
EPI_ISL_525536	2020-03-06	France	1a-uORF2-ext:C79T;	1a-uORF2-ext:R27C;
EPI_ISL_525579	2020-03-06	USA	1a-uORF2-ext:C79T;3a-iORF1-ORF3c:G107T;	1a-uORF2-ext:R27C;3a-iORF1-ORF3c:R36I;
EPI_ISL_525580	2020-03-06	USA	1a-uORF2-ext:C79T;3a-iORF1-ORF3c:G107T;	1a-uORF2-ext:R27C;3a-iORF1-ORF3c:R36I;
EPI_ISL_527739	2020-03-06	Costa-Rica	1a-uORF2-ext:C79T;3a-iORF1-ORF3c:G107T;	1a-uORF2-ext:R27C;3a-iORF1-ORF3c:R36I;
EPI_ISL_547526	2020-03-06	Netherlands	1a-uORF2-ext:C79T;M-ext:A47G;	1a-uORF2-ext:R27C;M-ext:D16G;
EPI_ISL_566047	2020-03-06	United-Kingdom	1a-uORF2-ext:C79T;M-ext:C563T;	1a-uORF2-ext:R27C;M-ext:T188M;
EPI_ISL_583870	2020-03-06	Austria	1a-uORF2-ext:C79T;	1a-uORF2-ext:R27C;
EPI_ISL_614294	2020-03-06	USA	1a-uORF2-ext:C79T;3a-iORF1-ORF3c:G107T;	1a-uORF2-ext:R27C;3a-iORF1-ORF3c:R36I;
EPI_ISL_641545	2020-03-06	France	1a-uORF2-ext:C79T;3a-iORF1-ORF3c:G107T;	1a-uORF2-ext:R27C;3a-iORF1-ORF3c:R36I;3a-iORF1-ORF3c:R36I;
EPI_ISL_644684	2020-03-06	France	1a-uORF2-ext:C79T;3a-iORF1-ORF3c:G107T;	1a-uORF2-ext:R27C;3a-iORF1-ORF3c:R36I;
EPI_ISL_649958	2020-03-06	France	1a-uORF2-ext:C79T;	1a-uORF2-ext:R27C;
EPI_ISL_663210	2020-03-06	France	1a-uORF2-ext:C79T;	1a-uORF2-ext:R27C;
EPI_ISL_676729	2020-03-06	USA	1a-uORF2-ext:C79T;3a-iORF1-ORF3c:G107T;	1a-uORF2-ext:R27C;3a-iORF1-ORF3c:R36I;
EPI_ISL_738203	2020-03-06	Belgium	1a-uORF2-ext:C79T;3a-iORF1-ORF3c:G107T;	1a-uORF2-ext:R27C;3a-iORF1-ORF3c:R36I;
EPI_ISL_753838	2020-03-06	Germany	1a-uORF2-ext:C79T;	1a-uORF2-ext:R27C;
EPI_ISL_852744	2020-03-06	Germany	1a-uORF2-ext:C79T;3a-iORF1-ORF3c:G107T;	1a-uORF2-ext:R27C;3a-iORF1-ORF3c:R36I;
EPI_ISL_852745	2020-03-06	Germany	1a-uORF2-ext:C79T;	1a-uORF2-ext:R27C;
EPI_ISL_852746	2020-03-06	Germany	1a-uORF2-ext:C79T;	1a-uORF2-ext:R27C;
EPI_ISL_852748	2020-03-06	Germany	1a-uORF2-ext:C79T;	1a-uORF2-ext:R27C;
EPI_ISL_852749	2020-03-06	Germany	1a-uORF2-ext:A25G;1a-uORF2-ext:C79T;	1a-uORF2-ext:R9G;1a-uORF2-ext:R27C;
EPI_ISL_852750	2020-03-06	Germany	1a-uORF2-ext:G12T;1a-uORF2-ext:C79T;	1a-uORF2-ext:R27C;
EPI_ISL_852751	2020-03-06	Germany	1a-uORF2-ext:C79T;	1a-uORF2-ext:R27C;
EPI_ISL_853827	2020-03-06	Austria	1a-uORF2-ext:C79T;	1a-uORF2-ext:R27C;
EPI_ISL_853877	2020-03-06	Austria	1a-uORF2-ext:C79T;	1a-uORF2-ext:R27C;
EPI_ISL_856887	2020-03-06	Italy	1a-uORF2-ext:C79T;	1a-uORF2-ext:R27C;
EPI_ISL_875675	2020-03-06	USA	1a-uORF2-ext:C79T;3a-iORF1-ORF3c:G107T;	1a-uORF2-ext:R27C;3a-iORF1-ORF3c:R36I;
EPI_ISL_1015038	2020-03-06	France	1a-uORF2-ext:C79T;3a-iORF1-ORF3c:G107T;	1a-uORF2-ext:R27C;3a-iORF1-ORF3c:R36I;
EPI_ISL_1015048	2020-03-06	France	1a-uORF2-ext:C79T;	1a-uORF2-ext:R27C;
EPI_ISL_1015214	2020-03-06	France	1a-uORF2-ext:C79T;3a-iORF1-ORF3c:G107T;	1a-uORF2-ext:R27C;3a-iORF1-ORF3c:R36I;
EPI_ISL_1020171	2020-03-06	Belgium	1a-uORF2-ext:C79T;	1a-uORF2-ext:R27C;
EPI_ISL_1064052	2020-03-06	Italy	M-ext:C453T;
EPI_ISL_1181179	2020-03-06	Germany	1a-uORF2-ext:C79T;M-ext:A47G;	1a-uORF2-ext:R27C;M-ext:D16G;
EPI_ISL_1362552	2020-03-06	USA	1a-uORF2-ext:C79T;	1a-uORF2-ext:R27C;
EPI_ISL_414552	2020-03-07	Netherlands	1a-uORF2-ext:C79T;M-ext:C563T;	1a-uORF2-ext:R27C;M-ext:T188M;
EPI_ISL_414559	2020-03-07	Netherlands	1a-uORF2-ext:C79T;	1a-uORF2-ext:R27C;
EPI_ISL_414643	2020-03-07	Finland	1a-uORF2-ext:C79T;M-ext:C563T;	1a-uORF2-ext:R27C;M-ext:T188M;
EPI_ISL_415708	2020-03-07	Switzerland	1a-uORF2-ext:C79T;	1a-uORF2-ext:R27C;
EPI_ISL_416428	2020-03-07	Vietnam	1a-uORF2-ext:C79T;	1a-uORF2-ext:R27C;
EPI_ISL_416432	2020-03-07	Saudi-Arabia	3a-iORF2:A20G;N-iORF1-ORF9b:C28T;N-iORF2:C7T;	1a-uORF2-0:C7R;3a-iORF2:Q7R;N-iORF1-ORF9b:P10S;N-iORF2:P3S;
EPI_ISL_416511	2020-03-07	France	1a-uORF2-ext:C79T;3a-iORF1-ORF3c:G107T;	1a-uORF2-ext:R27C;3a-iORF1-ORF3c:R36I;
EPI_ISL_416512	2020-03-07	France	1a-uORF2-ext:C79T;3a-iORF1-ORF3c:G107T;	1a-uORF2-ext:R27C;3a-iORF1-ORF3c:R36I;
EPI_ISL_416513	2020-03-07	France	1a-uORF2-ext:C79T;3a-iORF1-ORF3c:G107T;	1a-uORF2-ext:R27C;3a-iORF1-ORF3c:R36I;
EPI_ISL_416757	2020-03-07	France	1a-uORF2-ext:C79T;	1a-uORF2-ext:R27C;
EPI_ISL_417007	2020-03-07	Spain	1a-uORF2-ext:C79T;	1a-uORF2-ext:R27C;
EPI_ISL_417186	2020-03-07	South-Africa	1a-uORF2-ext:C79T;	1a-uORF2-ext:R27C;
EPI_ISL_417279	2020-03-07	United-Kingdom	1a-uORF2-ext:C79T;M-ext:C563T;	1a-uORF2-ext:R27C;M-ext:T188M;
EPI_ISL_417337	2020-03-07	France	1a-uORF2-ext:C79T;	1a-uORF2-ext:R27C;
EPI_ISL_417338	2020-03-07	France	1a-uORF2-ext:C79T;3a-iORF1-ORF3c:G107T;	1a-uORF2-ext:R27C;3a-iORF1-ORF3c:R36I;
EPI_ISL_417340	2020-03-07	France	1a-uORF2-ext:C79T;3a-iORF1-ORF3c:G107T;	1a-uORF2-ext:R27C;3a-iORF1-ORF3c:R36I;
EPI_ISL_417705	2020-03-07	Iceland	1a-uORF2-ext:C79T;3a-iORF1-ORF3c:G107T;	1a-uORF2-ext:R27C;3a-iORF1-ORF3c:R36I;
EPI_ISL_417855	2020-03-07	Iceland	1a-uORF2-ext:C79T;3a-iORF1-ORF3c:G107T;	1a-uORF2-ext:R27C;3a-iORF1-ORF3c:R36I;
EPI_ISL_417878	2020-03-07	Slovakia	1a-uORF2-ext:C79T;3a-iORF1-ORF3c:G107T;	1a-uORF2-ext:R27C;3a-iORF1-ORF3c:R36I;
EPI_ISL_417992	2020-03-07	Portugal	1a-uORF2-ext:C79T;	1a-uORF2-ext:R27C;
EPI_ISL_417997	2020-03-07	Portugal	1a-uORF2-ext:C79T;	1a-uORF2-ext:R27C;
EPI_ISL_417999	2020-03-07	Portugal	1a-uORF2-ext:C79T;	1a-uORF2-ext:R27C;
EPI_ISL_418013	2020-03-07	Portugal	1a-uORF2-ext:C79T;	1a-uORF2-ext:R27C;
EPI_ISL_418667	2020-03-07	United-Kingdom	1a-uORF2-ext:C79T;	1a-uORF2-ext:R27C;
EPI_ISL_419235	2020-03-07	Spain	1a-uORF2-ext:C79T;	1a-uORF2-ext:R27C;
EPI_ISL_419736	2020-03-07	Australia	M-ext:T246C;7a-iORF1:C236T;	1a-uORF2-0:C7R;7a-iORF1:S79L;
EPI_ISL_420316	2020-03-07	Belgium	1a-uORF2-ext:C79T;	1a-uORF2-ext:R27C;
EPI_ISL_420318	2020-03-07	Belgium	1a-uORF2-ext:C79T;	1a-uORF2-ext:R27C;
EPI_ISL_420323	2020-03-07	Belgium	1a-uORF2-ext:C79T;	1a-uORF2-ext:R27C;
EPI_ISL_420327	2020-03-07	Belgium	1a-uORF2-ext:C79T;	1a-uORF2-ext:R27C;
EPI_ISL_420352	2020-03-07	Belgium	1a-uORF2-ext:C79T;	1a-uORF2-ext:R27C;
EPI_ISL_420450	2020-03-07	Belgium	1a-uORF2-ext:C79T;	1a-uORF2-ext:R27C;
EPI_ISL_420451	2020-03-07	Belgium	1a-uORF2-ext:C79T;M-ext:A47G;	1a-uORF2-ext:R27C;M-ext:D16G;
EPI_ISL_420600	2020-03-07	Argentina	1a-uORF2-ext:C79T;	1a-uORF2-ext:R27C;
EPI_ISL_424342	2020-03-07	Italy	1a-uORF2-ext:C79T;	1a-uORF2-ext:R27C;
EPI_ISL_424842	2020-03-07	USA	M-ext:T246C;	1a-uORF2-0:C7R;
EPI_ISL_424847	2020-03-07	USA	1a-uORF2-ext:C79T;3a-iORF1-ORF3c:G107T;	1a-uORF2-ext:R27C;3a-iORF1-ORF3c:R36I;
EPI_ISL_424850	2020-03-07	USA	1a-uORF2-ext:C79T;3a-iORF1-ORF3c:G107T;	1a-uORF2-ext:R27C;3a-iORF1-ORF3c:R36I;
EPI_ISL_424873	2020-03-07	USA	1a-uORF2-ext:C79T;3a-iORF1-ORF3c:G107T;	1a-uORF2-ext:R27C;3a-iORF1-ORF3c:R36I;
EPI_ISL_424883	2020-03-07	USA	1a-uORF2-ext:C79T;3a-iORF1-ORF3c:G107T;	1a-uORF2-ext:R27C;3a-iORF1-ORF3c:R36I;
EPI_ISL_424890	2020-03-07	USA	1a-uORF2-ext:C79T;3a-iORF1-ORF3c:G107T;	1a-uORF2-ext:R27C;3a-iORF1-ORF3c:R36I;
EPI_ISL_424899	2020-03-07	USA	1a-uORF2-ext:C79T;	1a-uORF2-ext:R27C;
EPI_ISL_424900	2020-03-07	USA	1a-uORF2-ext:C79T;	1a-uORF2-ext:R27C;
EPI_ISL_424903	2020-03-07	USA	M-ext:T246C;	1a-uORF2-0:C7R;
EPI_ISL_424904	2020-03-07	USA	M-ext:T246C;	1a-uORF2-0:C7R;
EPI_ISL_424919	2020-03-07	USA	1a-uORF2-ext:C79T;3a-iORF1-ORF3c:G107T;	1a-uORF2-ext:R27C;3a-iORF1-ORF3c:R36I;
EPI_ISL_425798	2020-03-07	United-Kingdom	1a-uORF2-ext:C79T;	1a-uORF2-ext:R27C;
EPI_ISL_425804	2020-03-07	United-Kingdom	1a-uORF2-ext:C79T;N-iORF1-ORF9b:C27T;N-iORF2:C6T;	1a-uORF2-ext:R27C;
EPI_ISL_426417	2020-03-07	USA	M-ext:T246C;	1a-uORF2-0:C7R;
EPI_ISL_426431	2020-03-07	USA	1a-uORF2-ext:C79T;3a-iORF1-ORF3c:G107T;	1a-uORF2-ext:R27C;3a-iORF1-ORF3c:R36I;
EPI_ISL_426432	2020-03-07	USA	1a-uORF2-ext:C79T;3a-iORF1-ORF3c:C60T;3a-iORF1-ORF3c:G107T;	1a-uORF2-ext:R27C;3a-iORF1-ORF3c:R36I;
EPI_ISL_426433	2020-03-07	USA	1a-uORF2-ext:C79T;3a-iORF1-ORF3c:G107T;	1a-uORF2-ext:R27C;3a-iORF1-ORF3c:R36I;
EPI_ISL_429339	2020-03-07	Denmark	1a-uORF2-ext:C79T;3a-iORF1-ORF3c:G107T;	1a-uORF2-ext:R27C;3a-iORF1-ORF3c:R36I;
EPI_ISL_429340	2020-03-07	Denmark	1a-uORF2-ext:C79T;	1a-uORF2-ext:R27C;
EPI_ISL_434687	2020-03-07	USA	1a-uORF2-ext:C79T;3a-iORF1-ORF3c:G107T;	1a-uORF2-ext:R27C;3a-iORF1-ORF3c:R36I;
EPI_ISL_435303	2020-03-07	Vietnam	1a-uORF2-ext:C79T;	1a-uORF2-ext:R27C;
EPI_ISL_435305	2020-03-07	Vietnam	1a-uORF2-ext:C79T;	1a-uORF2-ext:R27C;
EPI_ISL_435612	2020-03-07	USA	M-ext:C118T;	1a-uORF2-0:C7R;
EPI_ISL_437210	2020-03-07	Germany	1a-uORF2-ext:C79T;M-ext:C563T;	1a-uORF2-ext:R27C;M-ext:T188M;
EPI_ISL_529147	2020-03-07	Greece	1a-uORF2-ext:C79T;	1a-uORF2-ext:R27C;
EPI_ISL_437924	2020-03-07	Austria	1a-uORF2-ext:C79T;3a-iORF1-ORF3c:G107T;	1a-uORF2-ext:R27C;3a-iORF1-ORF3c:R36I;
EPI_ISL_438013	2020-03-07	Austria	1a-uORF2-ext:C79T;	1a-uORF2-ext:R27C;
EPI_ISL_438014	2020-03-07	Austria	1a-uORF2-ext:C79T;	1a-uORF2-ext:R27C;
EPI_ISL_438015	2020-03-07	Austria	1a-uORF2-ext:C79T;	1a-uORF2-ext:R27C;
EPI_ISL_438016	2020-03-07	Austria	1a-uORF2-ext:C79T;	1a-uORF2-ext:R27C;
EPI_ISL_438017	2020-03-07	Austria	1a-uORF2-ext:C79T;	1a-uORF2-ext:R27C;
EPI_ISL_447842	2020-03-07	USA	1a-uORF2-ext:C79T;	1a-uORF2-ext:R27C;
EPI_ISL_450116	2020-03-07	USA	1a-uORF2-ext:C79T;3a-iORF1-ORF3c:G107T;	1a-uORF2-ext:R27C;3a-iORF1-ORF3c:R36I;3a-iORF1-ORF3c:R36I;
EPI_ISL_452100	2020-03-07	Denmark	1a-uORF2-ext:C79T;	1a-uORF2-ext:R27C;
EPI_ISL_452125	2020-03-07	USA	M-ext:T246C;	1a-uORF2-0:C7R;
EPI_ISL_460103	2020-03-07	USA	1a-uORF2-ext:C79T;3a-iORF1-ORF3c:G107T;M-ext:G366T;	1a-uORF2-ext:R27C;3a-iORF1-ORF3c:R36I;M-ext:M122I;
EPI_ISL_460117	2020-03-07	USA	1a-uORF2-ext:C79T;3a-iORF1-ORF3c:G107T;M-ext:C198T;	1a-uORF2-ext:R27C;3a-iORF1-ORF3c:R36I;
EPI_ISL_460212	2020-03-07	USA	1a-uORF2-ext:C79T;3a-iORF1-ORF3c:G107T;	1a-uORF2-ext:R27C;3a-iORF1-ORF3c:R36I;
EPI_ISL_460235	2020-03-07	USA	1a-uORF2-ext:C79T;3a-iORF1-ORF3c:G107T;	1a-uORF2-ext:R27C;3a-iORF1-ORF3c:R36I;
EPI_ISL_460239	2020-03-07	USA	1a-uORF2-ext:C79T;3a-iORF1-ORF3c:G107T;	1a-uORF2-ext:R27C;3a-iORF1-ORF3c:R36I;
EPI_ISL_460241	2020-03-07	USA	1a-uORF2-ext:C79T;3a-iORF1-ORF3c:G107T;	1a-uORF2-ext:R27C;3a-iORF1-ORF3c:R36I;
EPI_ISL_460245	2020-03-07	USA	1a-uORF2-ext:C79T;3a-iORF1-ORF3c:G107T;	1a-uORF2-ext:R27C;3a-iORF1-ORF3c:R36I;
EPI_ISL_460266	2020-03-07	USA	1a-uORF2-ext:C79T;3a-iORF1-ORF3c:G107T;	1a-uORF2-ext:R27C;3a-iORF1-ORF3c:R36I;
EPI_ISL_460300	2020-03-07	USA	1a-uORF2-ext:C79T;3a-iORF1-ORF3c:G107T;	1a-uORF2-ext:R27C;3a-iORF1-ORF3c:R36I;
EPI_ISL_460313	2020-03-07	USA	1a-uORF2-ext:C79T;3a-iORF1-ORF3c:G107T;	1a-uORF2-ext:R27C;3a-iORF1-ORF3c:R36I;
EPI_ISL_460321	2020-03-07	USA	1a-uORF2-ext:C79T;3a-iORF1-ORF3c:G107T;	1a-uORF2-ext:R27C;3a-iORF1-ORF3c:R36I;
EPI_ISL_460353	2020-03-07	USA	1a-uORF2-ext:C79T;3a-iORF1-ORF3c:G107T;	1a-uORF2-ext:R27C;3a-iORF1-ORF3c:R36I;
EPI_ISL_460366	2020-03-07	USA	1a-uORF2-ext:C79T;3a-iORF1-ORF3c:G107T;	1a-uORF2-ext:R27C;3a-iORF1-ORF3c:R36I;
EPI_ISL_460371	2020-03-07	USA	1a-uORF2-ext:C79T;3a-iORF1-ORF3c:G107T;	1a-uORF2-ext:R27C;3a-iORF1-ORF3c:R36I;
EPI_ISL_460384	2020-03-07	USA	1a-uORF2-ext:C79T;3a-iORF1-ORF3c:G107T;	1a-uORF2-ext:R27C;3a-iORF1-ORF3c:R36I;
EPI_ISL_460397	2020-03-07	USA	1a-uORF2-ext:C79T;3a-iORF1-ORF3c:G107T;	1a-uORF2-ext:R27C;3a-iORF1-ORF3c:R36I;
EPI_ISL_460434	2020-03-07	USA	1a-uORF2-ext:C79T;3a-iORF1-ORF3c:G107T;	1a-uORF2-ext:R27C;3a-iORF1-ORF3c:R36I;
EPI_ISL_460442	2020-03-07	USA	1a-uORF2-ext:C79T;3a-iORF1-ORF3c:G107T;	1a-uORF2-ext:R27C;3a-iORF1-ORF3c:R36I;
EPI_ISL_452345	2020-03-07	China	1a-uORF2-ext:C79T;	1a-uORF2-ext:R27C;
EPI_ISL_452354	2020-03-07	China	1a-uORF2-ext:C79T;	1a-uORF2-ext:R27C;
EPI_ISL_454436	2020-03-07	Sweden	1a-uORF2-ext:C79T;M-ext:A47G;	1a-uORF2-ext:R27C;M-ext:D16G;
EPI_ISL_454472	2020-03-07	Sweden	1a-uORF2-ext:C79T;	1a-uORF2-ext:R27C;
EPI_ISL_454473	2020-03-07	Sweden	1a-uORF2-ext:C79T;	1a-uORF2-ext:R27C;
EPI_ISL_454474	2020-03-07	Sweden	1a-uORF2-ext:C79T;	1a-uORF2-ext:R27C;
EPI_ISL_454494	2020-03-07	Sweden	1a-uORF2-ext:C79T;	1a-uORF2-ext:R27C;
EPI_ISL_454890	2020-03-07	Sweden	1a-uORF2-ext:C79T;M-ext:C563T;	1a-uORF2-ext:R27C;M-ext:T188M;
EPI_ISL_454891	2020-03-07	Sweden	1a-uORF2-ext:C79T;	1a-uORF2-ext:R27C;
EPI_ISL_454892	2020-03-07	Sweden	1a-uORF2-ext:C79T;	1a-uORF2-ext:R27C;
EPI_ISL_454893	2020-03-07	Sweden	1a-uORF2-ext:C79T;	1a-uORF2-ext:R27C;
EPI_ISL_454896	2020-03-07	Sweden	1a-uORF2-ext:C79T;	1a-uORF2-ext:R27C;
EPI_ISL_454903	2020-03-07	Sweden	1a-uORF2-ext:C79T;	1a-uORF2-ext:R27C;
EPI_ISL_455874	2020-03-07	Sweden	1a-uORF2-ext:C79T;M-ext:C563T;	1a-uORF2-ext:R27C;M-ext:T188M;
EPI_ISL_455877	2020-03-07	Sweden	1a-uORF2-ext:C79T;	1a-uORF2-ext:R27C;
EPI_ISL_455879	2020-03-07	Sweden	1a-uORF2-ext:C79T;M-ext:C563T;	1a-uORF2-ext:R27C;M-ext:T188M;
EPI_ISL_455880	2020-03-07	Sweden	1a-uORF2-ext:C79T;	1a-uORF2-ext:R27C;
EPI_ISL_455881	2020-03-07	Sweden	1a-uORF2-ext:C79T;10-iORF:G22A;	1a-uORF2-ext:R27C;10-iORF:A8T;
EPI_ISL_455882	2020-03-07	Sweden	1a-uORF2-ext:C79T;	1a-uORF2-ext:R27C;
EPI_ISL_455883	2020-03-07	Sweden	1a-uORF2-ext:C79T;	1a-uORF2-ext:R27C;
EPI_ISL_455885	2020-03-07	Sweden	1a-uORF2-ext:C79T;	1a-uORF2-ext:R27C;
EPI_ISL_455886	2020-03-07	Sweden	1a-uORF2-ext:C79T;	1a-uORF2-ext:R27C;
EPI_ISL_455889	2020-03-07	Sweden	1a-uORF2-ext:C79T;3a-iORF1-ORF3c:G107T;	1a-uORF2-ext:R27C;3a-iORF1-ORF3c:R36I;
EPI_ISL_455890	2020-03-07	Sweden	1a-uORF2-ext:C79T;M-ext:C563T;	1a-uORF2-ext:R27C;M-ext:T188M;
EPI_ISL_455892	2020-03-07	Sweden	1a-uORF2-ext:C79T;M-ext:C563T;	1a-uORF2-ext:R27C;M-ext:T188M;
EPI_ISL_455893	2020-03-07	Sweden	1a-uORF2-ext:C79T;M-ext:C563T;	1a-uORF2-ext:R27C;M-ext:T188M;
EPI_ISL_455894	2020-03-07	Sweden	1a-uORF2-ext:C79T;M-ext:C563T;	1a-uORF2-ext:R27C;M-ext:T188M;
EPI_ISL_455897	2020-03-07	Sweden	1a-uORF2-ext:C79T;M-ext:C563T;	1a-uORF2-ext:R27C;M-ext:T188M;
EPI_ISL_457796	2020-03-07	USA	1a-uORF2-ext:C79T;6-iORF:T44C;	1a-uORF2-ext:R27C;6-iORF:I15T;
EPI_ISL_457797	2020-03-07	USA	1a-uORF2-ext:C79T;3a-iORF1-ORF3c:G107T;	1a-uORF2-ext:R27C;3a-iORF1-ORF3c:R36I;
EPI_ISL_464546	2020-03-07	United-Kingdom	6-iORF:T129C;	1a-uORF2-0:C7R;
EPI_ISL_469078	2020-03-07	Sweden	1a-uORF2-ext:C79T;M-ext:C563T;	1a-uORF2-ext:R27C;M-ext:T188M;
EPI_ISL_475872	2020-03-07	Austria	1a-uORF2-ext:C79T;	1a-uORF2-ext:R27C;
EPI_ISL_475878	2020-03-07	Austria	1a-uORF2-ext:C79T;	1a-uORF2-ext:R27C;
EPI_ISL_482577	2020-03-07	China	1a-uORF2-ext:C79T;	1a-uORF2-ext:R27C;
EPI_ISL_488277	2020-03-07	United-Kingdom	1a-uORF2-ext:C79T;M-ext:C563T;	1a-uORF2-ext:R27C;M-ext:T188M;
EPI_ISL_488355	2020-03-07	United-Kingdom	1a-uORF2-ext:C79T;	1a-uORF2-ext:R27C;
EPI_ISL_491437	2020-03-07	Costa-Rica	1a-uORF2-ext:C79T;3a-iORF1-ORF3c:G107T;	1a-uORF2-ext:R27C;3a-iORF1-ORF3c:R36I;
EPI_ISL_506954	2020-03-07	South-Korea	1a-uORF2-ext:C79T;	1a-uORF2-ext:R27C;
EPI_ISL_510265	2020-03-07	Spain	1a-uORF2-ext:C79T;3a-iORF1-ORF3c:G107T;	1a-uORF2-ext:R27C;3a-iORF1-ORF3c:R36I;
EPI_ISL_516626	2020-03-07	Peru	1a-uORF2-ext:C79T;
EPI_ISL_516629	2020-03-07	Germany	1a-uORF2-ext:C79T;	1a-uORF2-ext:R27C;1a-uORF2-ext:R27C;
EPI_ISL_516630	2020-03-07	Germany	1a-uORF2-ext:C79T;	1a-uORF2-ext:R27C;
EPI_ISL_516631	2020-03-07	Germany	1a-uORF2-ext:C79T;	1a-uORF2-ext:R27C;
EPI_ISL_516632	2020-03-07	Germany	1a-uORF2-ext:C79T;	1a-uORF2-ext:R27C;
EPI_ISL_516635	2020-03-07	Germany	1a-uORF2-ext:C79T;	1a-uORF2-ext:R27C;
EPI_ISL_516636	2020-03-07	Germany	1a-uORF2-ext:C79T;	1a-uORF2-ext:R27C;
EPI_ISL_516637	2020-03-07	Germany	1a-uORF2-ext:C79T;	1a-uORF2-ext:R27C;
EPI_ISL_516638	2020-03-07	Germany	1a-uORF2-ext:C79T;	1a-uORF2-ext:R27C;
EPI_ISL_516640	2020-03-07	Germany	1a-uORF2-ext:C79T;	1a-uORF2-ext:R27C;
EPI_ISL_523949	2020-03-07	Germany	1a-uORF2-ext:C79T;	1a-uORF2-ext:R27C;
EPI_ISL_525582	2020-03-07	USA	1a-uORF2-ext:C79T;3a-iORF1-ORF3c:G107T;	1a-uORF2-ext:R27C;3a-iORF1-ORF3c:R36I;
EPI_ISL_525583	2020-03-07	USA	1a-uORF2-ext:C79T;3a-iORF1-ORF3c:G107T;	1a-uORF2-ext:R27C;3a-iORF1-ORF3c:R36I;
EPI_ISL_525584	2020-03-07	USA	1a-uORF2-ext:C79T;3a-iORF1-ORF3c:G107T;	1a-uORF2-ext:R27C;3a-iORF1-ORF3c:R36I;
EPI_ISL_529033	2020-03-07	USA	M-ext:C502A;	1a-uORF2-0:C7R;M-ext:H168N;
EPI_ISL_539513	2020-03-07	Spain	1a-uORF1-ext:C48T;	1a-uORF2-0:C7R;
EPI_ISL_566048	2020-03-07	United-Kingdom	1a-uORF2-ext:C79T;M-ext:C563T;	1a-uORF2-ext:R27C;M-ext:T188M;
EPI_ISL_569244	2020-03-07	France	1a-uORF2-ext:C79T;	1a-uORF2-ext:R27C;
EPI_ISL_631508	2020-03-07	USA	1a-uORF2-ext:C79T;3a-iORF1-ORF3c:G107T;	1a-uORF2-ext:R27C;3a-iORF1-ORF3c:R36I;
EPI_ISL_635201	2020-03-07	Slovenia	6-iORF:T129C;	1a-uORF2-0:C7R;
EPI_ISL_647996	2020-03-07	USA	1a-uORF2-ext:C79T;	1a-uORF2-ext:R27C;
EPI_ISL_647997	2020-03-07	USA	1a-uORF2-ext:C79T;	1a-uORF2-ext:R27C;
EPI_ISL_649086	2020-03-07	Israel	1a-uORF2-ext:C79T;	1a-uORF2-ext:R27C;
EPI_ISL_649093	2020-03-07	Israel	1a-uORF2-ext:C79T;	1a-uORF2-ext:R27C;
EPI_ISL_649100	2020-03-07	Israel	1a-uORF2-ext:C79T;3a-iORF1-ORF3c:G107T;	1a-uORF2-ext:R27C;3a-iORF1-ORF3c:R36I;
EPI_ISL_649959	2020-03-07	France	1a-uORF2-ext:C79T;	1a-uORF2-ext:R27C;
EPI_ISL_649960	2020-03-07	France	1a-uORF2-ext:C79T;	1a-uORF2-ext:R27C;
EPI_ISL_660345	2020-03-07	France	1a-uORF2-ext:C79T;3a-iORF1-ORF3c:G107T;	1a-uORF2-ext:R27C;3a-iORF1-ORF3c:R36I;
EPI_ISL_660346	2020-03-07	France	1a-uORF2-ext:C79T;3a-iORF1-ORF3c:G107T;	1a-uORF2-ext:R27C;3a-iORF1-ORF3c:R36I;
EPI_ISL_660347	2020-03-07	France	1a-uORF2-ext:C79T;3a-iORF1-ORF3c:G107T;	1a-uORF2-ext:R27C;3a-iORF1-ORF3c:R36I;
EPI_ISL_660348	2020-03-07	France	1a-uORF2-ext:C79T;3a-iORF1-ORF3c:G107T;	1a-uORF2-ext:R27C;3a-iORF1-ORF3c:R36I;
EPI_ISL_660673	2020-03-07	France	1a-uORF2-ext:C79T;3a-iORF1-ORF3c:G107T;	1a-uORF2-ext:R27C;3a-iORF1-ORF3c:R36I;
EPI_ISL_663228	2020-03-07	France	1a-uORF2-ext:C79T;3a-iORF1-ORF3c:G107T;	1a-uORF2-ext:R27C;3a-iORF1-ORF3c:R36I;
EPI_ISL_663229	2020-03-07	France	1a-uORF2-ext:C79T;	1a-uORF2-ext:R27C;
EPI_ISL_663230	2020-03-07	France	1a-uORF2-ext:C79T;	1a-uORF2-ext:R27C;
EPI_ISL_663249	2020-03-07	France	1a-uORF2-ext:C79T;3a-iORF1-ORF3c:G107T;	1a-uORF2-ext:R27C;3a-iORF1-ORF3c:R36I;
EPI_ISL_676730	2020-03-07	USA	1a-uORF2-ext:C79T;3a-iORF1-ORF3c:G107T;	1a-uORF2-ext:R27C;3a-iORF1-ORF3c:R36I;
EPI_ISL_693390	2020-03-07	France	1a-uORF2-ext:C79T;	1a-uORF2-ext:R27C;
EPI_ISL_729489	2020-03-07	Germany	1a-uORF2-ext:C79T;	1a-uORF2-ext:R27C;
EPI_ISL_729490	2020-03-07	Germany	1a-uORF2-ext:C79T;	1a-uORF2-ext:R27C;
EPI_ISL_729491	2020-03-07	Germany	1a-uORF2-ext:C79T;	1a-uORF2-ext:R27C;
EPI_ISL_738204	2020-03-07	Belgium	1a-uORF2-ext:C79T;	1a-uORF2-ext:R27C;
EPI_ISL_751347	2020-03-07	Italy	1a-uORF2-ext:C79T;	1a-uORF2-ext:R27C;
EPI_ISL_751348	2020-03-07	Italy	1a-uORF2-ext:C79T;	1a-uORF2-ext:R27C;
EPI_ISL_751349	2020-03-07	Italy	1a-uORF2-ext:C79T;	1a-uORF2-ext:R27C;
EPI_ISL_775957	2020-03-07	Germany	1a-uORF2-ext:C79T;	1a-uORF2-ext:R27C;
EPI_ISL_852747	2020-03-07	Germany	1a-uORF2-ext:C79T;	1a-uORF2-ext:R27C;
EPI_ISL_853829	2020-03-07	Austria	1a-uORF2-ext:C79T;	1a-uORF2-ext:R27C;
EPI_ISL_853830	2020-03-07	Austria	1a-uORF2-ext:C79T;	1a-uORF2-ext:R27C;
EPI_ISL_853831	2020-03-07	Austria	1a-uORF2-ext:C79T;	1a-uORF2-ext:R27C;
EPI_ISL_855554	2020-03-07	Italy	1a-uORF2-ext:C79T;	1a-uORF2-ext:R27C;
EPI_ISL_855555	2020-03-07	Italy	1a-uORF2-ext:C79T;	1a-uORF2-ext:R27C;
EPI_ISL_856889	2020-03-07	Italy	1a-uORF2-ext:C79T;	1a-uORF2-ext:R27C;
EPI_ISL_956384	2020-03-07	Cambodia	N-iORF1-ORF9b:C28T;N-iORF2:C7T;	N-iORF1-ORF9b:P10S;N-iORF2:P3S;
EPI_ISL_1015035	2020-03-07	France	1a-uORF2-ext:C79T;3a-iORF1-ORF3c:G107T;	1a-uORF2-ext:R27C;3a-iORF1-ORF3c:R36I;
EPI_ISL_1181818	2020-03-07	Italy	1a-uORF2-ext:C79T;6-iORF:G3A;	1a-uORF2-ext:R27C;6-iORF:M1I;
EPI_ISL_414554	2020-03-08	Netherlands	1a-uORF2-ext:C79T;M-ext:C563T;	1a-uORF2-ext:R27C;M-ext:T188M;
EPI_ISL_414557	2020-03-08	Netherlands	1a-uORF2-ext:C79T;M-ext:C563T;	1a-uORF2-ext:R27C;M-ext:T188M;
EPI_ISL_414564	2020-03-08	Netherlands	1a-uORF2-ext:C79T;M-ext:C563T;	1a-uORF2-ext:R27C;M-ext:T188M;
EPI_ISL_414616	2020-03-08	USA	1a-uORF2-ext:C79T;3a-iORF1-ORF3c:G107T;	1a-uORF2-ext:R27C;3a-iORF1-ORF3c:R36I;
EPI_ISL_414617	2020-03-08	USA	M-ext:A47G;	1a-uORF2-0:C7R;M-ext:D16G;
EPI_ISL_414642	2020-03-08	Finland	1a-uORF2-ext:C79T;3a-iORF1-ORF3c:G107T;	1a-uORF2-ext:R27C;3a-iORF1-ORF3c:R36I;
EPI_ISL_415478	2020-03-08	Netherlands	1a-uORF2-ext:G48T;	1a-uORF2-0:C7R;
EPI_ISL_415481	2020-03-08	Netherlands	1a-uORF2-ext:C79T;3a-iORF1-ORF3c:G107T;	1a-uORF2-ext:R27C;3a-iORF1-ORF3c:R36I;
EPI_ISL_415608	2020-03-08	USA	6-iORF:G72T;	1a-uORF2-0:C7R;6-iORF:K24N;
EPI_ISL_415609	2020-03-08	USA	6-iORF:G72T;	1a-uORF2-0:C7R;6-iORF:K24N;
EPI_ISL_415615	2020-03-08	USA	M-ext:C684T;M-iORF:C17T;	1a-uORF2-0:C7R;M-iORF:T6I;
EPI_ISL_415640	2020-03-08	United-Kingdom	1a-uORF2-ext:C79T;	1a-uORF2-ext:R27C;
EPI_ISL_415707	2020-03-08	Switzerland	1a-uORF2-ext:C79T;	1a-uORF2-ext:R27C;
EPI_ISL_416493	2020-03-08	France	1a-uORF2-ext:C79T;	1a-uORF2-ext:R27C;
EPI_ISL_416758	2020-03-08	France	1a-uORF2-ext:C79T;3a-iORF1-ORF3c:G107T;	1a-uORF2-ext:R27C;3a-iORF1-ORF3c:R36I;3a-iORF1-ORF3c:R36I;
EPI_ISL_417265	2020-03-08	United-Kingdom	1a-uORF2-ext:C79T;	1a-uORF2-ext:R27C;
EPI_ISL_417293	2020-03-08	United-Kingdom	1a-uORF2-ext:C79T;M-ext:C563T;	1a-uORF2-ext:R27C;M-ext:T188M;
EPI_ISL_417295	2020-03-08	United-Kingdom	1a-uORF2-ext:C79T;M-ext:C563T;	1a-uORF2-ext:R27C;M-ext:T188M;
EPI_ISL_417298	2020-03-08	United-Kingdom	1a-uORF2-ext:C79T;	1a-uORF2-ext:R27C;
EPI_ISL_417299	2020-03-08	United-Kingdom	1a-uORF2-ext:C79T;	1a-uORF2-ext:R27C;
EPI_ISL_417307	2020-03-08	United-Kingdom	1a-uORF2-ext:C79T;	1a-uORF2-ext:R27C;
EPI_ISL_417339	2020-03-08	France	1a-uORF2-ext:C79T;	1a-uORF2-ext:R27C;1a-uORF2-ext:R27C;
EPI_ISL_417390	2020-03-08	Australia	1a-uORF2-ext:C79T;	1a-uORF2-ext:R27C;
EPI_ISL_417728	2020-03-08	Iceland	1a-uORF2-ext:C79T;M-ext:C563T;	1a-uORF2-ext:R27C;M-ext:T188M;
EPI_ISL_417749	2020-03-08	Iceland	1a-uORF2-ext:C79T;	1a-uORF2-ext:R27C;
EPI_ISL_417991	2020-03-08	Portugal	1a-uORF2-ext:C79T;N-iORF1-ORF9b:C27T;N-iORF2:C6T;	1a-uORF2-ext:R27C;
EPI_ISL_417993	2020-03-08	Portugal	1a-uORF2-ext:C79T;	1a-uORF2-ext:R27C;
EPI_ISL_417994	2020-03-08	Portugal	1a-uORF2-ext:C79T;	1a-uORF2-ext:R27C;
EPI_ISL_417995	2020-03-08	Portugal	1a-uORF2-ext:C79T;	1a-uORF2-ext:R27C;
EPI_ISL_417996	2020-03-08	Portugal	1a-uORF2-ext:C79T;	1a-uORF2-ext:R27C;
EPI_ISL_417998	2020-03-08	Portugal	1a-uORF2-ext:C79T;	1a-uORF2-ext:R27C;
EPI_ISL_418224	2020-03-08	France	1a-uORF2-ext:C79T;3a-iORF1-ORF3c:G107T;	1a-uORF2-ext:R27C;3a-iORF1-ORF3c:R36I;3a-iORF1-ORF3c:R36I;
EPI_ISL_418225	2020-03-08	France	1a-uORF2-ext:C79T;3a-iORF1-ORF3c:G107T;	1a-uORF2-ext:R27C;3a-iORF1-ORF3c:R36I;3a-iORF1-ORF3c:R36I;
EPI_ISL_418242	2020-03-08	Algeria	1a-uORF2-ext:C79T;3a-iORF1-ORF3c:G107T;	1a-uORF2-ext:R27C;3a-iORF1-ORF3c:R36I;
EPI_ISL_418580	2020-03-08	Ireland	1a-uORF2-ext:C79T;	1a-uORF2-ext:R27C;
EPI_ISL_418581	2020-03-08	Ireland	1a-uORF2-ext:C79T;	1a-uORF2-ext:R27C;
EPI_ISL_419260	2020-03-08	USA	1a-uORF2-ext:C79T;3a-iORF1-ORF3c:G107T;	1a-uORF2-ext:R27C;3a-iORF1-ORF3c:R36I;
EPI_ISL_419296	2020-03-08	Japan	1a-uORF2-ext:C79T;3a-iORF1-ORF3c:G107T;	1a-uORF2-ext:R27C;3a-iORF1-ORF3c:R36I;
EPI_ISL_419578	2020-03-08	Luxembourg	1a-uORF2-ext:C79T;	1a-uORF2-ext:R27C;
EPI_ISL_421173	2020-03-08	Spain	1a-uORF2-ext:C79T;	1a-uORF2-ext:R27C;
EPI_ISL_422636	2020-03-08	Czech-Republic	3a-iORF1-ORF3c:G107T;	3a-iORF1-ORF3c:R36I;
EPI_ISL_422864	2020-03-08	Netherlands	1a-uORF2-ext:C79T;	1a-uORF2-ext:R27C;
EPI_ISL_424861	2020-03-08	USA	M-ext:T246C;	1a-uORF2-0:C7R;
EPI_ISL_424865	2020-03-08	USA	1a-uORF2-ext:C79T;	1a-uORF2-ext:R27C;
EPI_ISL_424872	2020-03-08	USA	1a-uORF2-ext:C79T;3a-iORF1-ORF3c:G107T;	1a-uORF2-ext:R27C;3a-iORF1-ORF3c:R36I;
EPI_ISL_424880	2020-03-08	USA	1a-uORF2-ext:C79T;3a-iORF1-ORF3c:G107T;	1a-uORF2-ext:R27C;3a-iORF1-ORF3c:R36I;
EPI_ISL_424884	2020-03-08	USA	1a-uORF2-ext:C79T;3a-iORF1-ORF3c:G107T;	1a-uORF2-ext:R27C;3a-iORF1-ORF3c:R36I;
EPI_ISL_424888	2020-03-08	USA	M-ext:T246C;	1a-uORF2-0:C7R;
EPI_ISL_424891	2020-03-08	USA	1a-uORF2-ext:C79T;3a-iORF1-ORF3c:G107T;	1a-uORF2-ext:R27C;3a-iORF1-ORF3c:R36I;
EPI_ISL_424892	2020-03-08	USA	1a-uORF2-ext:C79T;3a-iORF1-ORF3c:G107T;	1a-uORF2-ext:R27C;3a-iORF1-ORF3c:R36I;
EPI_ISL_424894	2020-03-08	USA	1a-uORF2-ext:C79T;	1a-uORF2-ext:R27C;
EPI_ISL_424895	2020-03-08	USA	1a-uORF2-ext:C79T;	1a-uORF2-ext:R27C;
EPI_ISL_424896	2020-03-08	USA	1a-uORF2-ext:C79T;	1a-uORF2-ext:R27C;
EPI_ISL_424897	2020-03-08	USA	1a-uORF2-ext:C79T;	1a-uORF2-ext:R27C;
EPI_ISL_424898	2020-03-08	USA	1a-uORF2-ext:C79T;	1a-uORF2-ext:R27C;
EPI_ISL_426050	2020-03-08	USA	1a-uORF2-ext:C79T;3a-iORF1-ORF3c:G107T;	1a-uORF2-ext:R27C;3a-iORF1-ORF3c:R36I;
EPI_ISL_426290	2020-03-08	USA	1a-uORF2-ext:C79T;3a-iORF1-ORF3c:G107T;	1a-uORF2-ext:R27C;3a-iORF1-ORF3c:R36I;
EPI_ISL_426291	2020-03-08	USA	1a-uORF2-ext:C79T;3a-iORF1-ORF3c:G107T;	1a-uORF2-ext:R27C;3a-iORF1-ORF3c:R36I;
EPI_ISL_426311	2020-03-08	USA	1a-uORF2-ext:C79T;3a-iORF1-ORF3c:G107T;	1a-uORF2-ext:R27C;3a-iORF1-ORF3c:R36I;
EPI_ISL_426428	2020-03-08	USA	1a-uORF2-ext:C79T;3a-iORF1-ORF3c:G107T;	1a-uORF2-ext:R27C;3a-iORF1-ORF3c:R36I;
EPI_ISL_426430	2020-03-08	USA	1a-uORF2-ext:C79T;3a-iORF1-ORF3c:G107T;	1a-uORF2-ext:R27C;3a-iORF1-ORF3c:R36I;
EPI_ISL_426434	2020-03-08	USA	1a-uORF2-ext:C79T;3a-iORF1-ORF3c:G107T;	1a-uORF2-ext:R27C;3a-iORF1-ORF3c:R36I;
EPI_ISL_428679	2020-03-08	Spain	1a-uORF2-ext:C79T;	1a-uORF2-ext:R27C;
EPI_ISL_428828	2020-03-08	Singapore	1a-uORF2-ext:C79T;	1a-uORF2-ext:R27C;
EPI_ISL_429145	2020-03-08	Sweden	1a-uORF2-ext:C79T;	1a-uORF2-ext:R27C;
EPI_ISL_429146	2020-03-08	Sweden	1a-uORF2-ext:C79T;	1a-uORF2-ext:R27C;
EPI_ISL_429147	2020-03-08	Sweden	1a-uORF2-ext:C79T;	1a-uORF2-ext:R27C;
EPI_ISL_429148	2020-03-08	Sweden	1a-uORF2-ext:C79T;	1a-uORF2-ext:R27C;
EPI_ISL_429150	2020-03-08	Sweden	1a-uORF2-ext:C79T;	1a-uORF2-ext:R27C;
EPI_ISL_429151	2020-03-08	Sweden	1a-uORF2-ext:C79T;	1a-uORF2-ext:R27C;
EPI_ISL_429152	2020-03-08	Sweden	1a-uORF2-ext:C79T;S-iORF1:G3T;3a-iORF1-ORF3c:G107T;	1a-uORF2-ext:R27C;S-iORF1:M1I;3a-iORF1-ORF3c:R36I;
EPI_ISL_429153	2020-03-08	Sweden	1a-uORF2-ext:C79T;	1a-uORF2-ext:R27C;
EPI_ISL_429154	2020-03-08	Sweden	1a-uORF2-ext:C79T;	1a-uORF2-ext:R27C;
EPI_ISL_429337	2020-03-08	Denmark	1a-uORF2-ext:C79T;3a-iORF1-ORF3c:G107T;	1a-uORF2-ext:R27C;3a-iORF1-ORF3c:R36I;
EPI_ISL_429342	2020-03-08	Denmark	1a-uORF2-ext:C79T;3a-iORF1-ORF3c:G107T;	1a-uORF2-ext:R27C;3a-iORF1-ORF3c:R36I;
EPI_ISL_429344	2020-03-08	Denmark	1a-uORF2-ext:C79T;3a-iORF1-ORF3c:G107T;	1a-uORF2-ext:R27C;3a-iORF1-ORF3c:R36I;
EPI_ISL_429348	2020-03-08	Denmark	1a-uORF2-ext:C79T;3a-iORF1-ORF3c:G107T;	1a-uORF2-ext:R27C;3a-iORF1-ORF3c:R36I;
EPI_ISL_429349	2020-03-08	Denmark	1a-uORF2-ext:C79T;3a-iORF1-ORF3c:G107T;	1a-uORF2-ext:R27C;3a-iORF1-ORF3c:R36I;
EPI_ISL_429350	2020-03-08	Denmark	1a-uORF2-ext:C79T;3a-iORF1-ORF3c:G107T;	1a-uORF2-ext:R27C;3a-iORF1-ORF3c:R36I;
EPI_ISL_429351	2020-03-08	Denmark	1a-uORF2-ext:C79T;3a-iORF1-ORF3c:G107T;	1a-uORF2-ext:R27C;3a-iORF1-ORF3c:R36I;
EPI_ISL_429352	2020-03-08	Denmark	1a-uORF2-ext:C79T;3a-iORF1-ORF3c:G107T;	1a-uORF2-ext:R27C;3a-iORF1-ORF3c:R36I;
EPI_ISL_429353	2020-03-08	Denmark	1a-uORF2-ext:C79T;	1a-uORF2-ext:R27C;
EPI_ISL_429354	2020-03-08	Denmark	1a-uORF2-ext:C79T;3a-iORF1-ORF3c:G107T;	1a-uORF2-ext:R27C;3a-iORF1-ORF3c:R36I;
EPI_ISL_429355	2020-03-08	Denmark	1a-uORF2-ext:C79T;3a-iORF1-ORF3c:G107T;	1a-uORF2-ext:R27C;3a-iORF1-ORF3c:R36I;
EPI_ISL_429356	2020-03-08	Denmark	1a-uORF2-ext:C79T;3a-iORF1-ORF3c:G107T;	1a-uORF2-ext:R27C;3a-iORF1-ORF3c:R36I;
EPI_ISL_429357	2020-03-08	Denmark	1a-uORF2-ext:C79T;3a-iORF1-ORF3c:G107T;	1a-uORF2-ext:R27C;3a-iORF1-ORF3c:R36I;
EPI_ISL_429497	2020-03-08	Denmark	1a-uORF2-ext:C79T;3a-iORF1-ORF3c:G107T;	1a-uORF2-ext:R27C;3a-iORF1-ORF3c:R36I;
EPI_ISL_429499	2020-03-08	Denmark	1a-uORF2-ext:C79T;M-ext:C563T;	1a-uORF2-ext:R27C;M-ext:T188M;
EPI_ISL_430128	2020-03-08	USA	1a-uORF2-ext:C79T;3a-iORF1-ORF3c:G107T;	1a-uORF2-ext:R27C;3a-iORF1-ORF3c:R36I;
EPI_ISL_430862	2020-03-08	Sweden	1a-uORF2-ext:C79T;	1a-uORF2-ext:R27C;
EPI_ISL_436061	2020-03-08	USA	1a-uORF2-ext:C79T;3a-iORF1-ORF3c:G107T;	1a-uORF2-ext:R27C;3a-iORF1-ORF3c:R36I;
EPI_ISL_436072	2020-03-08	USA	1a-uORF2-ext:C79T;3a-iORF1-ORF3c:G107T;	1a-uORF2-ext:R27C;3a-iORF1-ORF3c:R36I;
EPI_ISL_437244	2020-03-08	Germany	1a-uORF2-ext:C79T;M-ext:C563T;	1a-uORF2-ext:R27C;M-ext:T188M;
EPI_ISL_437642	2020-03-08	Denmark	1a-uORF2-ext:C79T;	1a-uORF2-ext:R27C;
EPI_ISL_437647	2020-03-08	Denmark	1a-uORF2-ext:C79T;3a-iORF1-ORF3c:G107T;	1a-uORF2-ext:R27C;3a-iORF1-ORF3c:R36I;
EPI_ISL_437648	2020-03-08	Denmark	1a-uORF2-ext:C79T;3a-iORF1-ORF3c:G107T;	1a-uORF2-ext:R27C;3a-iORF1-ORF3c:R36I;
EPI_ISL_437649	2020-03-08	Denmark	1a-uORF2-ext:C79T;3a-iORF1-ORF3c:G107T;	1a-uORF2-ext:R27C;3a-iORF1-ORF3c:R36I;
EPI_ISL_437650	2020-03-08	Denmark	1a-uORF2-ext:C79T;3a-iORF1-ORF3c:G107T;7a-iORF1:C308T;	1a-uORF2-ext:R27C;3a-iORF1-ORF3c:R36I;7a-iORF1:A103V;
EPI_ISL_437896	2020-03-08	Greece	1a-uORF2-ext:C79T;3a-iORF1-ORF3c:G107T;	1a-uORF2-ext:R27C;3a-iORF1-ORF3c:R36I;
EPI_ISL_438018	2020-03-08	Austria	1a-uORF2-ext:C79T;	1a-uORF2-ext:R27C;
EPI_ISL_438019	2020-03-08	Austria	1a-uORF2-ext:C79T;	1a-uORF2-ext:R27C;
EPI_ISL_438020	2020-03-08	Austria	1a-uORF2-ext:C79T;	1a-uORF2-ext:R27C;
EPI_ISL_438233	2020-03-08	USA	1a-uORF2-ext:C79T;3a-iORF1-ORF3c:G107T;	1a-uORF2-ext:R27C;3a-iORF1-ORF3c:R36I;
EPI_ISL_445247	2020-03-08	Chile	7a-iORF1:C328A;7a-iORF3:C16A;N-iORF1-ORF9b:A133T;N-iORF2:A112T;	1a-uORF2-0:C7R;7a-iORF1:L110I;7a-iORF3:L6I;N-iORF1-ORF9b:I45L;N-iORF2:I38L;
EPI_ISL_447840	2020-03-08	USA	1a-uORF2-ext:C79T;	1a-uORF2-ext:R27C;
EPI_ISL_447844	2020-03-08	USA	1a-uORF2-ext:C79T;3a-iORF1-ORF3c:G107T;	1a-uORF2-ext:R27C;3a-iORF1-ORF3c:R36I;
EPI_ISL_447845	2020-03-08	USA	1a-uORF2-ext:C79T;	1a-uORF2-ext:R27C;
EPI_ISL_451635	2020-03-08	Australia	3a-iORF2:C63T;
EPI_ISL_451989	2020-03-08	Denmark	1a-uORF2-ext:C79T;3a-iORF1-ORF3c:G107T;	1a-uORF2-ext:R27C;3a-iORF1-ORF3c:R36I;
EPI_ISL_451990	2020-03-08	Denmark	1a-uORF2-ext:C79T;	1a-uORF2-ext:R27C;
EPI_ISL_452126	2020-03-08	USA	1a-uORF2-ext:C79T;3a-iORF1-ORF3c:G107T;	1a-uORF2-ext:R27C;3a-iORF1-ORF3c:R36I;
EPI_ISL_460252	2020-03-08	USA	1a-uORF2-ext:C79T;3a-iORF1-ORF3c:G107T;	1a-uORF2-ext:R27C;3a-iORF1-ORF3c:R36I;
EPI_ISL_460354	2020-03-08	USA	1a-uORF2-ext:C79T;3a-iORF1-ORF3c:G107T;7a-iORF1:C255T;10-iORF:G11T;	1a-uORF2-ext:R27C;3a-iORF1-ORF3c:R36I;10-iORF:R4L;
EPI_ISL_454437	2020-03-08	Sweden	1a-uORF2-ext:C79T;M-ext:C563T;	1a-uORF2-ext:R27C;M-ext:T188M;
EPI_ISL_454438	2020-03-08	Sweden	1a-uORF2-ext:C79T;M-ext:C563T;	1a-uORF2-ext:R27C;M-ext:T188M;
EPI_ISL_454478	2020-03-08	Sweden	1a-uORF2-ext:C79T;	1a-uORF2-ext:R27C;
EPI_ISL_454485	2020-03-08	Sweden	1a-uORF2-ext:C79T;M-ext:C563T;	1a-uORF2-ext:R27C;M-ext:T188M;
EPI_ISL_454495	2020-03-08	Sweden	1a-uORF2-ext:C79T;M-ext:C563T;	1a-uORF2-ext:R27C;M-ext:T188M;
EPI_ISL_454894	2020-03-08	Sweden	1a-uORF2-ext:C79T;	1a-uORF2-ext:R27C;
EPI_ISL_454895	2020-03-08	Sweden	1a-uORF2-ext:C79T;M-ext:C411T;	1a-uORF2-ext:R27C;
EPI_ISL_455845	2020-03-08	Sweden	1a-uORF2-ext:C79T;3a-iORF1-ORF3c:G107T;	1a-uORF2-ext:R27C;3a-iORF1-ORF3c:R36I;
EPI_ISL_455878	2020-03-08	Sweden	1a-uORF2-ext:C79T;	1a-uORF2-ext:R27C;
EPI_ISL_455884	2020-03-08	Sweden	1a-uORF2-ext:C79T;	1a-uORF2-ext:R27C;
EPI_ISL_455887	2020-03-08	Sweden	1a-uORF2-ext:C79T;	1a-uORF2-ext:R27C;
EPI_ISL_455888	2020-03-08	Sweden	1a-uORF2-ext:C79T;	1a-uORF2-ext:R27C;
EPI_ISL_455891	2020-03-08	Sweden	1a-uORF2-ext:C79T;	1a-uORF2-ext:R27C;
EPI_ISL_455895	2020-03-08	Sweden	1a-uORF2-ext:C79T;	1a-uORF2-ext:R27C;
EPI_ISL_455896	2020-03-08	Sweden	1a-uORF2-ext:C79T;	1a-uORF2-ext:R27C;
EPI_ISL_455904	2020-03-08	Sweden	1a-uORF2-ext:C79T;M-ext:C563T;	1a-uORF2-ext:R27C;M-ext:T188M;
EPI_ISL_455906	2020-03-08	Sweden	1a-uORF2-ext:C79T;	1a-uORF2-ext:R27C;
EPI_ISL_457826	2020-03-08	Italy	1a-uORF2-ext:C79T;M-ext:A47G;	1a-uORF2-ext:R27C;M-ext:D16G;
EPI_ISL_475830	2020-03-08	Austria	1a-uORF2-ext:C79T;	1a-uORF2-ext:R27C;
EPI_ISL_479791	2020-03-08	Italy	1a-uORF2-ext:C79T;	1a-uORF2-ext:R27C;
EPI_ISL_485001	2020-03-08	South-Korea	7a-iORF1:G355T;7a-iORF3:G43T;	1a-uORF2-0:C7R;
EPI_ISL_488310	2020-03-08	United-Kingdom	1a-uORF2-ext:C79T;M-ext:C563T;	1a-uORF2-ext:R27C;M-ext:T188M;
EPI_ISL_489987	2020-03-08	Peru	1a-uORF2-ext:C79T;M-ext:A47G;	M-ext:D16G;M-ext:D16G;
EPI_ISL_492985	2020-03-08	Italy	1a-uORF2-ext:C79T;	1a-uORF2-ext:R27C;
EPI_ISL_506956	2020-03-08	South-Korea	1a-uORF2-ext:C79T;	1a-uORF2-ext:R27C;
EPI_ISL_511891	2020-03-08	Vietnam	1a-uORF2-ext:C79T;	1a-uORF2-ext:R27C;
EPI_ISL_516079	2020-03-08	Italy	1a-uORF2-ext:C79T;M-ext:A47G;	1a-uORF2-ext:R27C;M-ext:D16G;
EPI_ISL_516633	2020-03-08	Germany	1a-uORF2-ext:C79T;	1a-uORF2-ext:R27C;
EPI_ISL_516641	2020-03-08	Germany	1a-uORF2-ext:C79T;	1a-uORF2-ext:R27C;1a-uORF2-ext:R27C;
EPI_ISL_525587	2020-03-08	USA	1a-uORF2-ext:C79T;3a-iORF1-ORF3c:G107T;	1a-uORF2-ext:R27C;3a-iORF1-ORF3c:R36I;
EPI_ISL_525588	2020-03-08	USA	1a-uORF2-ext:C79T;3a-iORF1-ORF3c:G107T;	1a-uORF2-ext:R27C;3a-iORF1-ORF3c:R36I;
EPI_ISL_525589	2020-03-08	USA	1a-uORF2-ext:C79T;	1a-uORF2-ext:R27C;3a-iORF1-ORF3c:R36I;
EPI_ISL_525590	2020-03-08	USA	1a-uORF2-ext:C79T;3a-iORF1-ORF3c:G107T;	1a-uORF2-ext:R27C;3a-iORF1-ORF3c:R36I;
EPI_ISL_527955	2020-03-08	Switzerland	1a-uORF2-ext:C79T;	1a-uORF2-ext:R27C;
EPI_ISL_529034	2020-03-08	USA	1a-uORF2-ext:C79T;3a-iORF1-ORF3c:G107T;	1a-uORF2-ext:R27C;3a-iORF1-ORF3c:R36I;
EPI_ISL_538267	2020-03-08	USA	1a-uORF2-ext:C79T;3a-iORF1-ORF3c:G107T;	1a-uORF2-ext:R27C;3a-iORF1-ORF3c:R36I;
EPI_ISL_547460	2020-03-08	Netherlands	1a-uORF2-ext:C79T;M-ext:C563T;	1a-uORF2-ext:R27C;M-ext:T188M;
EPI_ISL_566049	2020-03-08	United-Kingdom	1a-uORF2-ext:C79T;	1a-uORF2-ext:R27C;
EPI_ISL_569248	2020-03-08	France	1a-uORF2-ext:C79T;3a-iORF1-ORF3c:G107T;	1a-uORF2-ext:R27C;3a-iORF1-ORF3c:R36I;
EPI_ISL_574791	2020-03-08	Switzerland	1a-uORF2-ext:C79T;3a-iORF1-ORF3c:G107T;	1a-uORF2-ext:R27C;3a-iORF1-ORF3c:R36I;
EPI_ISL_583871	2020-03-08	Austria	1a-uORF2-ext:C79T;	1a-uORF2-ext:R27C;
EPI_ISL_631509	2020-03-08	USA	1a-uORF2-ext:C79T;3a-iORF1-ORF3c:G107T;	1a-uORF2-ext:R27C;3a-iORF1-ORF3c:R36I;
EPI_ISL_631983	2020-03-08	USA	1a-uORF2-ext:C79T;3a-iORF1-ORF3c:G107T;	1a-uORF2-ext:R27C;3a-iORF1-ORF3c:R36I;
EPI_ISL_632038	2020-03-08	USA	1a-uORF2-ext:C79T;3a-iORF1-ORF3c:G107T;	1a-uORF2-ext:R27C;3a-iORF1-ORF3c:R36I;
EPI_ISL_635209	2020-03-08	Slovenia	1a-uORF2-ext:C79T;	1a-uORF2-ext:R27C;
EPI_ISL_635210	2020-03-08	Slovenia	1a-uORF2-ext:C79T;3a-iORF1-ORF3c:G107T;	1a-uORF2-ext:R27C;3a-iORF1-ORF3c:R36I;
EPI_ISL_635211	2020-03-08	Slovenia	1a-uORF2-ext:C79T;	1a-uORF2-ext:R27C;
EPI_ISL_635212	2020-03-08	Slovenia	1a-uORF2-ext:C79T;	1a-uORF2-ext:R27C;
EPI_ISL_645184	2020-03-08	France	1a-uORF2-ext:C79T;3a-iORF1-ORF3c:G107T;	1a-uORF2-ext:R27C;3a-iORF1-ORF3c:R36I;
EPI_ISL_649074	2020-03-08	Israel	1a-uORF2-ext:C79T;3a-iORF1-ORF3c:G107T;	1a-uORF2-ext:R27C;3a-iORF1-ORF3c:R36I;
EPI_ISL_649076	2020-03-08	Israel	3a-iORF2:G65T;	1a-uORF2-0:C7R;3a-iORF2:S22I;
EPI_ISL_649080	2020-03-08	Israel	1a-uORF2-ext:C79T;	1a-uORF2-ext:R27C;
EPI_ISL_649083	2020-03-08	Israel	1a-uORF2-ext:C79T;3a-iORF1-ORF3c:G107T;	1a-uORF2-ext:R27C;3a-iORF1-ORF3c:R36I;
EPI_ISL_654890	2020-03-08	Vietnam	1a-uORF2-ext:C79T;	1a-uORF2-ext:R27C;
EPI_ISL_660344	2020-03-08	France	1a-uORF2-ext:C79T;3a-iORF1-ORF3c:G107T;	1a-uORF2-ext:R27C;3a-iORF1-ORF3c:R36I;
EPI_ISL_660349	2020-03-08	France	1a-uORF2-ext:C79T;3a-iORF1-ORF3c:G107T;	1a-uORF2-ext:R27C;3a-iORF1-ORF3c:R36I;
EPI_ISL_663209	2020-03-08	France	1a-uORF2-ext:C79T;	1a-uORF2-ext:R27C;
EPI_ISL_676735	2020-03-08	USA	1a-uORF2-ext:C79T;3a-iORF1-ORF3c:G107T;	1a-uORF2-ext:R27C;3a-iORF1-ORF3c:R36I;
EPI_ISL_729492	2020-03-08	Germany	1a-uORF2-ext:C79T;	1a-uORF2-ext:R27C;
EPI_ISL_751350	2020-03-08	Italy	1a-uORF2-ext:C79T;	1a-uORF2-ext:R27C;
EPI_ISL_775942	2020-03-08	Germany	1a-uORF2-ext:C79T;3a-iORF1-ORF3c:G107T;	1a-uORF2-ext:R27C;3a-iORF1-ORF3c:R36I;
EPI_ISL_776416	2020-03-08	Germany	1a-uORF2-ext:C79T;M-ext:C563T;	1a-uORF2-ext:R27C;M-ext:T188M;
EPI_ISL_804849	2020-03-08	USA	1a-uORF2-ext:C79T;	1a-uORF2-ext:R27C;
EPI_ISL_852742	2020-03-08	Germany	1a-uORF2-ext:C79T;M-ext:C563T;	1a-uORF2-ext:R27C;M-ext:T188M;
EPI_ISL_852743	2020-03-08	Germany	1a-uORF2-ext:C79T;M-ext:C563T;	1a-uORF2-ext:R27C;M-ext:T188M;
EPI_ISL_852802	2020-03-08	Germany	1a-uORF2-ext:C79T;	1a-uORF2-ext:R27C;
EPI_ISL_853878	2020-03-08	Austria	1a-uORF2-ext:C79T;	1a-uORF2-ext:R27C;
EPI_ISL_856874	2020-03-08	Italy	1a-uORF2-ext:C79T;M-ext:A47G;10-iORF:C25T;	1a-uORF2-ext:R27C;M-ext:D16G;
EPI_ISL_856875	2020-03-08	Italy	1a-uORF2-ext:C79T;M-ext:A47G;10-iORF:C25T;	1a-uORF2-ext:R27C;M-ext:D16G;
EPI_ISL_856886	2020-03-08	Italy	1a-uORF2-ext:A25G;1a-uORF2-ext:C79T;	1a-uORF2-ext:R9G;1a-uORF2-ext:R27C;
EPI_ISL_856891	2020-03-08	Italy	1a-uORF2-ext:C79T;	1a-uORF2-ext:R27C;
EPI_ISL_934420	2020-03-08	Italy	1a-uORF2-ext:C79T;	1a-uORF2-ext:R27C;
EPI_ISL_1015049	2020-03-08	France	1a-uORF2-ext:C79T;3a-iORF1-ORF3c:G107T;	1a-uORF2-ext:R27C;3a-iORF1-ORF3c:R36I;
EPI_ISL_1015215	2020-03-08	France	1a-uORF2-ext:C79T;	1a-uORF2-ext:R27C;
EPI_ISL_1015216	2020-03-08	France	1a-uORF2-ext:C79T;3a-iORF1-ORF3c:G107T;	1a-uORF2-ext:R27C;3a-iORF1-ORF3c:R36I;
EPI_ISL_1429762	2020-03-08	Japan	1a-uORF2-ext:C79T;	1a-uORF2-ext:R27C;
EPI_ISL_415460	2020-03-09	Netherlands	1a-uORF2-ext:C79T;	1a-uORF2-ext:R27C;
EPI_ISL_415462	2020-03-09	Netherlands	1a-uORF2-ext:C79T;	1a-uORF2-ext:R27C;
EPI_ISL_415463	2020-03-09	Netherlands	1a-uORF2-ext:C79T;M-ext:C563T;	1a-uORF2-ext:R27C;M-ext:T188M;
EPI_ISL_415466	2020-03-09	Netherlands	1a-uORF2-ext:C79T;	1a-uORF2-ext:R27C;
EPI_ISL_415473	2020-03-09	Netherlands	1a-uORF2-ext:C79T;	1a-uORF2-ext:R27C;
EPI_ISL_415474	2020-03-09	Netherlands	1a-uORF2-ext:C79T;	1a-uORF2-ext:R27C;
EPI_ISL_415480	2020-03-09	Netherlands	1a-uORF2-ext:C79T;	1a-uORF2-ext:R27C;
EPI_ISL_415482	2020-03-09	Netherlands	1a-uORF2-ext:C79T;M-ext:C563T;	1a-uORF2-ext:R27C;M-ext:T188M;
EPI_ISL_415483	2020-03-09	Netherlands	1a-uORF2-ext:C79T;M-ext:C563T;N-iORF1-ORF9b:C61A;N-iORF2:C40A;	1a-uORF2-ext:R27C;M-ext:T188M;N-iORF1-ORF9b:L21M;N-iORF2:L14M;
EPI_ISL_415496	2020-03-09	Netherlands	1a-uORF2-ext:C79T;M-ext:C563T;	1a-uORF2-ext:R27C;M-ext:T188M;
EPI_ISL_415497	2020-03-09	Netherlands	1a-uORF2-ext:C79T;M-ext:C563T;	1a-uORF2-ext:R27C;M-ext:T188M;
EPI_ISL_415498	2020-03-09	Netherlands	1a-uORF2-ext:C79T;M-ext:C563T;N-iORF1-ORF9b:C61A;N-iORF2:C40A;	1a-uORF2-ext:R27C;M-ext:T188M;N-iORF1-ORF9b:L21M;N-iORF2:L14M;
EPI_ISL_415502	2020-03-09	Netherlands	1a-uORF2-ext:C79T;M-ext:C563T;	1a-uORF2-ext:R27C;M-ext:T188M;
EPI_ISL_415511	2020-03-09	Netherlands	1a-uORF2-ext:C79T;M-ext:C563T;	1a-uORF2-ext:R27C;M-ext:T188M;
EPI_ISL_415529	2020-03-09	Netherlands	1a-uORF2-ext:C79T;M-ext:C563T;	1a-uORF2-ext:R27C;M-ext:T188M;
EPI_ISL_415530	2020-03-09	Netherlands	1a-uORF2-ext:C79T;M-ext:C563T;	1a-uORF2-ext:R27C;M-ext:T188M;
EPI_ISL_415532	2020-03-09	Netherlands	1a-uORF2-ext:C79T;N-iORF1-ORF9b:G17T;	1a-uORF2-ext:R27C;N-iORF1-ORF9b:S6I;
EPI_ISL_415533	2020-03-09	Netherlands	1a-uORF2-ext:C79T;M-ext:C563T;	1a-uORF2-ext:R27C;M-ext:T188M;
EPI_ISL_415592	2020-03-09	USA	10-iORF:G11T;	1a-uORF2-0:C7R;10-iORF:R4L;
EPI_ISL_415611	2020-03-09	USA	6-iORF:T129C;	1a-uORF2-0:C7R;
EPI_ISL_415620	2020-03-09	USA	6-iORF:T129C;	1a-uORF2-0:C7R;
EPI_ISL_415624	2020-03-09	USA	6-iORF:G72T;	1a-uORF2-0:C7R;6-iORF:K24N;6-iORF:K24N;
EPI_ISL_415625	2020-03-09	USA	1a-uORF2-ext:C79T;3a-iORF1-ORF3c:G107T;	1a-uORF2-ext:R27C;3a-iORF1-ORF3c:R36I;3a-iORF1-ORF3c:R36I;
EPI_ISL_415654	2020-03-09	France	1a-uORF2-ext:C79T;3a-iORF1-ORF3c:G107T;	1a-uORF2-ext:R27C;3a-iORF1-ORF3c:R36I;
EPI_ISL_416682	2020-03-09	USA	6-iORF:T129C;	1a-uORF2-0:C7R;
EPI_ISL_416734	2020-03-09	United-Kingdom	1a-uORF2-ext:C79T;	1a-uORF2-ext:R27C;
EPI_ISL_417311	2020-03-09	United-Kingdom	1a-uORF2-ext:C79T;	1a-uORF2-ext:R27C;
EPI_ISL_417861	2020-03-09	Iceland	1a-uORF2-ext:C79T;M-ext:C563T;	1a-uORF2-ext:R27C;M-ext:T188M;
EPI_ISL_417862	2020-03-09	Iceland	1a-uORF2-ext:C79T;M-ext:C563T;N-iORF1-ORF9b:C61A;N-iORF2:C40A;	1a-uORF2-ext:R27C;M-ext:T188M;N-iORF1-ORF9b:L21M;N-iORF2:L14M;
EPI_ISL_417863	2020-03-09	Iceland	1a-uORF2-ext:C79T;M-ext:C563T;	1a-uORF2-ext:R27C;M-ext:T188M;
EPI_ISL_417865	2020-03-09	Iceland	1a-uORF2-ext:C79T;3a-iORF1-ORF3c:G107T;	1a-uORF2-ext:R27C;3a-iORF1-ORF3c:R36I;
EPI_ISL_417866	2020-03-09	Iceland	1a-uORF2-ext:C79T;3a-iORF1-ORF3c:G107T;	1a-uORF2-ext:R27C;3a-iORF1-ORF3c:R36I;
EPI_ISL_417867	2020-03-09	Iceland	1a-uORF2-ext:C79T;M-ext:C563T;	1a-uORF2-ext:R27C;M-ext:T188M;
EPI_ISL_417868	2020-03-09	Iceland	1a-uORF2-ext:C79T;M-ext:C563T;	1a-uORF2-ext:R27C;M-ext:T188M;
EPI_ISL_417969	2020-03-09	Spain	1a-uORF2-ext:C79T;7a-iORF1:T341C;7a-iORF3:T29C;	1a-uORF2-ext:R27C;7a-iORF1:L114P;7a-iORF3:L10P;
EPI_ISL_417972	2020-03-09	Spain	1a-uORF2-ext:C79T;	1a-uORF2-ext:R27C;
EPI_ISL_417978	2020-03-09	Spain	1a-uORF2-ext:C79T;	1a-uORF2-ext:R27C;
EPI_ISL_418014	2020-03-09	Portugal	1a-uORF2-ext:C79T;	1a-uORF2-ext:R27C;
EPI_ISL_418015	2020-03-09	Portugal	1a-uORF2-ext:C79T;	1a-uORF2-ext:R27C;
EPI_ISL_418226	2020-03-09	France	1a-uORF2-ext:C79T;3a-iORF1-ORF3c:G107T;	1a-uORF2-ext:R27C;3a-iORF1-ORF3c:R36I;
EPI_ISL_418668	2020-03-09	United-Kingdom	1a-uORF2-ext:C79T;3a-iORF1-ORF3c:G107T;	1a-uORF2-ext:R27C;3a-iORF1-ORF3c:R36I;
EPI_ISL_418983	2020-03-09	Belgium	1a-uORF2-ext:C79T;M-ext:C563T;N-iORF1-ORF9b:C61A;N-iORF2:C40A;	1a-uORF2-ext:R27C;M-ext:T188M;N-iORF1-ORF9b:L21M;N-iORF2:L14M;
EPI_ISL_418984	2020-03-09	Belgium	1a-uORF2-ext:C79T;	1a-uORF2-ext:R27C;
EPI_ISL_418985	2020-03-09	Belgium	1a-uORF2-ext:C79T;3a-iORF1-ORF3c:G107T;	1a-uORF2-ext:R27C;3a-iORF1-ORF3c:R36I;
EPI_ISL_419261	2020-03-09	USA	1a-uORF2-ext:C79T;3a-iORF1-ORF3c:G107T;	1a-uORF2-ext:R27C;3a-iORF1-ORF3c:R36I;
EPI_ISL_419299	2020-03-09	Japan	1a-uORF2-ext:C79T;3a-iORF1-ORF3c:G107T;	1a-uORF2-ext:R27C;3a-iORF1-ORF3c:R36I;3a-iORF1-ORF3c:R36I;
EPI_ISL_419677	2020-03-09	Spain	1a-uORF2-ext:C79T;	1a-uORF2-ext:R27C;
EPI_ISL_419742	2020-03-09	Australia	1a-uORF2-ext:C79T;3a-iORF1-ORF3c:G107T;	1a-uORF2-ext:R27C;3a-iORF1-ORF3c:R36I;
EPI_ISL_420145	2020-03-09	Norway	1a-uORF2-ext:C79T;3a-iORF1-ORF3c:G107T;	1a-uORF2-ext:R27C;3a-iORF1-ORF3c:R36I;
EPI_ISL_420150	2020-03-09	Norway	1a-uORF2-ext:C79T;3a-iORF1-ORF3c:G107T;	1a-uORF2-ext:R27C;3a-iORF1-ORF3c:R36I;
EPI_ISL_420320	2020-03-09	Belgium	1a-uORF2-ext:C79T;	1a-uORF2-ext:R27C;
EPI_ISL_420346	2020-03-09	Belgium	1a-uORF2-ext:C79T;	1a-uORF2-ext:R27C;
EPI_ISL_420445	2020-03-09	Belgium	1a-uORF2-ext:C79T;	1a-uORF2-ext:R27C;
EPI_ISL_420452	2020-03-09	Belgium	1a-uORF2-ext:C79T;	1a-uORF2-ext:R27C;
EPI_ISL_421172	2020-03-09	Spain	1a-uORF2-ext:C79T;	1a-uORF2-ext:R27C;
EPI_ISL_422642	2020-03-09	Netherlands	1a-uORF2-ext:C79T;	1a-uORF2-ext:R27C;
EPI_ISL_422822	2020-03-09	Netherlands	1a-uORF2-ext:C79T;M-ext:A47G;	1a-uORF2-ext:R27C;M-ext:D16G;
EPI_ISL_422823	2020-03-09	Netherlands	1a-uORF2-ext:C79T;M-ext:C563T;	1a-uORF2-ext:R27C;M-ext:T188M;
EPI_ISL_422862	2020-03-09	Netherlands	1a-uORF2-ext:C79T;	1a-uORF2-ext:R27C;
EPI_ISL_422863	2020-03-09	Netherlands	1a-uORF2-ext:C79T;	1a-uORF2-ext:R27C;
EPI_ISL_422870	2020-03-09	Netherlands	1a-uORF2-ext:C79T;	1a-uORF2-ext:R27C;
EPI_ISL_422879	2020-03-09	Netherlands	1a-uORF2-ext:C79T;	1a-uORF2-ext:R27C;
EPI_ISL_422880	2020-03-09	Netherlands	1a-uORF2-ext:C79T;	1a-uORF2-ext:R27C;
EPI_ISL_424054	2020-03-09	United-Kingdom	1a-uORF2-ext:C79T;	1a-uORF2-ext:R27C;
EPI_ISL_424866	2020-03-09	USA	1a-uORF2-ext:C79T;	1a-uORF2-ext:R27C;
EPI_ISL_424868	2020-03-09	USA	1a-uORF2-ext:C79T;3a-iORF1-ORF3c:G107T;	1a-uORF2-ext:R27C;3a-iORF1-ORF3c:R36I;
EPI_ISL_424885	2020-03-09	USA	1a-uORF2-ext:C79T;3a-iORF1-ORF3c:G107T;	1a-uORF2-ext:R27C;3a-iORF1-ORF3c:R36I;
EPI_ISL_425799	2020-03-09	United-Kingdom	1a-uORF2-ext:C79T;10-uORF:G3T;	1a-uORF2-ext:R27C;10-uORF:M1I;
EPI_ISL_425801	2020-03-09	United-Kingdom	1a-uORF2-ext:C79T;M-ext:A47G;7a-iORF1:C125T;	1a-uORF2-ext:R27C;M-ext:D16G;7a-iORF1:S42L;
EPI_ISL_425809	2020-03-09	United-Kingdom	1a-uORF2-ext:C79T;	1a-uORF2-ext:R27C;
EPI_ISL_425845	2020-03-09	United-Kingdom	1a-uORF2-ext:C79T;	1a-uORF2-ext:R27C;
EPI_ISL_426435	2020-03-09	USA	1a-uORF2-ext:C79T;3a-iORF1-ORF3c:G107T;	1a-uORF2-ext:R27C;3a-iORF1-ORF3c:R36I;
EPI_ISL_428680	2020-03-09	Spain	1a-uORF2-ext:C79T;	1a-uORF2-ext:R27C;
EPI_ISL_429155	2020-03-09	Sweden	1a-uORF2-ext:C79T;3a-iORF1-ORF3c:G107T;	1a-uORF2-ext:R27C;3a-iORF1-ORF3c:R36I;
EPI_ISL_429156	2020-03-09	Sweden	1a-uORF2-ext:C79T;	1a-uORF2-ext:R27C;
EPI_ISL_429343	2020-03-09	Denmark	1a-uORF2-ext:C79T;3a-iORF1-ORF3c:G107T;	1a-uORF2-ext:R27C;3a-iORF1-ORF3c:R36I;
EPI_ISL_429345	2020-03-09	Denmark	1a-uORF2-ext:C79T;3a-iORF1-ORF3c:G107T;	1a-uORF2-ext:R27C;3a-iORF1-ORF3c:R36I;
EPI_ISL_429358	2020-03-09	Denmark	1a-uORF2-ext:C79T;3a-iORF1-ORF3c:G107T;	1a-uORF2-ext:R27C;3a-iORF1-ORF3c:R36I;
EPI_ISL_429361	2020-03-09	Denmark	1a-uORF2-ext:C79T;3a-iORF1-ORF3c:G107T;	1a-uORF2-ext:R27C;3a-iORF1-ORF3c:R36I;
EPI_ISL_429364	2020-03-09	Denmark	1a-uORF2-ext:C79T;3a-iORF1-ORF3c:G107T;	1a-uORF2-ext:R27C;3a-iORF1-ORF3c:R36I;
EPI_ISL_429368	2020-03-09	Denmark	1a-uORF2-ext:C79T;3a-iORF1-ORF3c:G107T;	1a-uORF2-ext:R27C;3a-iORF1-ORF3c:R36I;
EPI_ISL_429369	2020-03-09	Denmark	1a-uORF2-ext:C79T;3a-iORF1-ORF3c:G107T;	1a-uORF2-ext:R27C;3a-iORF1-ORF3c:R36I;
EPI_ISL_429370	2020-03-09	Denmark	1a-uORF2-ext:C79T;3a-iORF1-ORF3c:G107T;	1a-uORF2-ext:R27C;3a-iORF1-ORF3c:R36I;
EPI_ISL_429374	2020-03-09	Denmark	1a-uORF2-ext:C79T;3a-iORF1-ORF3c:G107T;	1a-uORF2-ext:R27C;3a-iORF1-ORF3c:R36I;
EPI_ISL_429375	2020-03-09	Denmark	1a-uORF2-ext:C79T;3a-iORF1-ORF3c:G107T;	1a-uORF2-ext:R27C;3a-iORF1-ORF3c:R36I;
EPI_ISL_429376	2020-03-09	Denmark	1a-uORF2-ext:C79T;3a-iORF1-ORF3c:G107T;	1a-uORF2-ext:R27C;3a-iORF1-ORF3c:R36I;
EPI_ISL_429377	2020-03-09	Denmark	1a-uORF2-ext:C79T;3a-iORF1-ORF3c:G107T;	1a-uORF2-ext:R27C;3a-iORF1-ORF3c:R36I;
EPI_ISL_429378	2020-03-09	Denmark	1a-uORF2-ext:C79T;3a-iORF1-ORF3c:G107T;	1a-uORF2-ext:R27C;3a-iORF1-ORF3c:R36I;
EPI_ISL_429379	2020-03-09	Denmark	1a-uORF2-ext:C79T;3a-iORF1-ORF3c:G107T;	1a-uORF2-ext:R27C;3a-iORF1-ORF3c:R36I;
EPI_ISL_429381	2020-03-09	Denmark	1a-uORF2-ext:C79T;3a-iORF1-ORF3c:G107T;	1a-uORF2-ext:R27C;3a-iORF1-ORF3c:R36I;
EPI_ISL_429382	2020-03-09	Denmark	1a-uORF2-ext:C79T;3a-iORF1-ORF3c:G107T;	1a-uORF2-ext:R27C;3a-iORF1-ORF3c:R36I;
EPI_ISL_429383	2020-03-09	Denmark	1a-uORF2-ext:C79T;3a-iORF1-ORF3c:G107T;	1a-uORF2-ext:R27C;3a-iORF1-ORF3c:R36I;
EPI_ISL_429384	2020-03-09	Denmark	1a-uORF2-ext:C79T;3a-iORF1-ORF3c:G107T;	1a-uORF2-ext:R27C;3a-iORF1-ORF3c:R36I;
EPI_ISL_429385	2020-03-09	Denmark	1a-uORF2-ext:C79T;3a-iORF1-ORF3c:G107T;	1a-uORF2-ext:R27C;3a-iORF1-ORF3c:R36I;
EPI_ISL_429386	2020-03-09	Denmark	1a-uORF2-ext:C79T;3a-iORF1-ORF3c:G107T;	1a-uORF2-ext:R27C;3a-iORF1-ORF3c:R36I;
EPI_ISL_429387	2020-03-09	Denmark	1a-uORF2-ext:C79T;3a-iORF1-ORF3c:G107T;	1a-uORF2-ext:R27C;3a-iORF1-ORF3c:R36I;
EPI_ISL_429395	2020-03-09	Denmark	1a-uORF2-ext:C79T;3a-iORF1-ORF3c:G107T;	1a-uORF2-ext:R27C;3a-iORF1-ORF3c:R36I;
EPI_ISL_429396	2020-03-09	Denmark	1a-uORF2-ext:C79T;3a-iORF1-ORF3c:G107T;	1a-uORF2-ext:R27C;3a-iORF1-ORF3c:R36I;
EPI_ISL_429399	2020-03-09	Denmark	1a-uORF2-ext:C79T;M-ext:G680T;M-iORF:G13T;N-iORF1-ORF9b:G46T;N-iORF2:G25T;	1a-uORF2-ext:R27C;M-ext:S227I;M-iORF:V5L;N-iORF1-ORF9b:D16Y;N-iORF2:D9Y;
EPI_ISL_429402	2020-03-09	Denmark	1a-uORF2-ext:C79T;3a-iORF1-ORF3c:G107T;	1a-uORF2-ext:R27C;3a-iORF1-ORF3c:R36I;
EPI_ISL_429414	2020-03-09	Denmark	1a-uORF2-ext:C79T;	1a-uORF2-ext:R27C;
EPI_ISL_429495	2020-03-09	Denmark	1a-uORF2-ext:C79T;3a-iORF1-ORF3c:G107T;	1a-uORF2-ext:R27C;3a-iORF1-ORF3c:R36I;
EPI_ISL_429667	2020-03-09	Brazil	3a-iORF1-ORF3c:G107T;	1a-uORF2-0:C7R;3a-iORF1-ORF3c:R36I;
EPI_ISL_429806	2020-03-09	Canada	1a-uORF2-ext:C79T;	1a-uORF2-ext:R27C;
EPI_ISL_430720	2020-03-09	Spain	1a-uORF2-ext:C79T;	1a-uORF2-ext:R27C;
EPI_ISL_430863	2020-03-09	Sweden	1a-uORF2-ext:C79T;3a-iORF1-ORF3c:G107T;	1a-uORF2-ext:R27C;3a-iORF1-ORF3c:R36I;
EPI_ISL_434455	2020-03-09	Greece	1a-uORF2-ext:C79T;3a-iORF1-ORF3c:G107T;	1a-uORF2-ext:R27C;3a-iORF1-ORF3c:R36I;
EPI_ISL_434484	2020-03-09	Greece	1a-uORF2-ext:C79T;	1a-uORF2-ext:R27C;
EPI_ISL_434744	2020-03-09	USA	1a-uORF2-ext:C79T;3a-iORF1-ORF3c:G107T;	1a-uORF2-ext:R27C;3a-iORF1-ORF3c:R36I;
EPI_ISL_434745	2020-03-09	USA	1a-uORF2-ext:C79T;3a-iORF1-ORF3c:G107T;	1a-uORF2-ext:R27C;3a-iORF1-ORF3c:R36I;
EPI_ISL_434753	2020-03-09	USA	1a-uORF2-ext:C79T;3a-iORF1-ORF3c:G107T;	1a-uORF2-ext:R27C;3a-iORF1-ORF3c:R36I;
EPI_ISL_435308	2020-03-09	Vietnam	1a-uORF2-ext:C79T;	1a-uORF2-ext:R27C;
EPI_ISL_435310	2020-03-09	Vietnam	1a-uORF2-ext:C79T;	1a-uORF2-ext:R27C;
EPI_ISL_436051	2020-03-09	USA	1a-uORF2-ext:C79T;3a-iORF1-ORF3c:G107T;	1a-uORF2-ext:R27C;3a-iORF1-ORF3c:R36I;
EPI_ISL_436055	2020-03-09	USA	1a-uORF2-ext:C79T;3a-iORF1-ORF3c:G107T;	1a-uORF2-ext:R27C;3a-iORF1-ORF3c:R36I;
EPI_ISL_436056	2020-03-09	USA	1a-uORF2-ext:C79T;3a-iORF1-ORF3c:G107T;7a-iORF1:C150T;	1a-uORF2-ext:R27C;3a-iORF1-ORF3c:R36I;
EPI_ISL_436060	2020-03-09	USA	1a-uORF2-ext:C79T;3a-iORF1-ORF3c:G107T;10-uORF:G3A;	1a-uORF2-ext:R27C;3a-iORF1-ORF3c:R36I;10-uORF:M1I;
EPI_ISL_436062	2020-03-09	USA	1a-uORF2-ext:C79T;3a-iORF1-ORF3c:G107T;	1a-uORF2-ext:R27C;3a-iORF1-ORF3c:R36I;
EPI_ISL_436063	2020-03-09	USA	1a-uORF2-ext:C79T;	1a-uORF2-ext:R27C;
EPI_ISL_436066	2020-03-09	USA	1a-uORF2-ext:C79T;3a-iORF1-ORF3c:G107T;10-uORF:G3A;	1a-uORF2-ext:R27C;3a-iORF1-ORF3c:R36I;10-uORF:M1I;
EPI_ISL_436067	2020-03-09	USA	1a-uORF2-ext:C79T;S-iORF1:C103T;S-iORF2:C79T;3a-iORF1-ORF3c:G107T;	1a-uORF2-ext:R27C;3a-iORF1-ORF3c:R36I;
EPI_ISL_436069	2020-03-09	USA	1a-uORF2-ext:C79T;3a-iORF1-ORF3c:G107T;	1a-uORF2-ext:R27C;3a-iORF1-ORF3c:R36I;
EPI_ISL_436963	2020-03-09	Denmark	1a-uORF2-ext:C79T;3a-iORF1-ORF3c:G107T;	1a-uORF2-ext:R27C;3a-iORF1-ORF3c:R36I;
EPI_ISL_437913	2020-03-09	Austria	1a-uORF2-ext:C79T;3a-iORF1-ORF3c:G107T;	1a-uORF2-ext:R27C;3a-iORF1-ORF3c:R36I;
EPI_ISL_437914	2020-03-09	Austria	1a-uORF2-ext:C79T;	1a-uORF2-ext:R27C;3a-iORF1-ORF3c:R36I;
EPI_ISL_437915	2020-03-09	Austria	1a-uORF2-ext:C79T;3a-iORF1-ORF3c:G107T;	1a-uORF2-ext:R27C;3a-iORF1-ORF3c:R36I;
EPI_ISL_437917	2020-03-09	Austria	1a-uORF2-ext:C79T;3a-iORF1-ORF3c:G107T;	1a-uORF2-ext:R27C;3a-iORF1-ORF3c:R36I;
EPI_ISL_437918	2020-03-09	Austria	1a-uORF2-ext:C79T;3a-iORF1-ORF3c:C53T;3a-iORF1-ORF3c:G107T;	1a-uORF2-ext:R27C;3a-iORF1-ORF3c:P18L;3a-iORF1-ORF3c:R36I;
EPI_ISL_437919	2020-03-09	Austria	1a-uORF2-ext:C79T;3a-iORF1-ORF3c:G107T;	1a-uORF2-ext:R27C;3a-iORF1-ORF3c:R36I;
EPI_ISL_437920	2020-03-09	Austria	1a-uORF2-ext:C79T;3a-iORF1-ORF3c:G107T;	1a-uORF2-ext:R27C;3a-iORF1-ORF3c:R36I;
EPI_ISL_437925	2020-03-09	Austria	1a-uORF2-ext:C79T;3a-iORF1-ORF3c:G107T;	1a-uORF2-ext:R27C;3a-iORF1-ORF3c:R36I;
EPI_ISL_437926	2020-03-09	Austria	1a-uORF2-ext:C79T;3a-iORF1-ORF3c:G107T;	1a-uORF2-ext:R27C;3a-iORF1-ORF3c:R36I;
EPI_ISL_437927	2020-03-09	Austria	1a-uORF2-ext:C79T;3a-iORF1-ORF3c:G107T;	1a-uORF2-ext:R27C;3a-iORF1-ORF3c:R36I;
EPI_ISL_437930	2020-03-09	Austria	1a-uORF2-ext:C79T;3a-iORF1-ORF3c:G107T;	1a-uORF2-ext:R27C;3a-iORF1-ORF3c:R36I;
EPI_ISL_438022	2020-03-09	Austria	1a-uORF2-ext:C79T;	1a-uORF2-ext:R27C;
EPI_ISL_438023	2020-03-09	Austria	1a-uORF2-ext:C79T;	1a-uORF2-ext:R27C;
EPI_ISL_438024	2020-03-09	Austria	1a-uORF2-ext:C79T;	1a-uORF2-ext:R27C;
EPI_ISL_447645	2020-03-09	Greece	1a-uORF2-ext:C79T;	1a-uORF2-ext:R27C;
EPI_ISL_447651	2020-03-09	Greece	1a-uORF2-ext:C79T;	1a-uORF2-ext:R27C;
EPI_ISL_444833	2020-03-09	Denmark	1a-uORF2-ext:C79T;3a-iORF1-ORF3c:G107T;	1a-uORF2-ext:R27C;3a-iORF1-ORF3c:R36I;
EPI_ISL_444834	2020-03-09	Denmark	1a-uORF2-ext:C79T;M-ext:C563T;	1a-uORF2-ext:R27C;M-ext:T188M;
EPI_ISL_444835	2020-03-09	Denmark	1a-uORF2-ext:C79T;M-ext:C529T;	1a-uORF2-ext:R27C;
EPI_ISL_444836	2020-03-09	Denmark	1a-uORF2-ext:C79T;3a-iORF1-ORF3c:G107T;	1a-uORF2-ext:R27C;3a-iORF1-ORF3c:R36I;
EPI_ISL_444837	2020-03-09	Denmark	1a-uORF2-ext:C79T;3a-iORF1-ORF3c:G107T;	1a-uORF2-ext:R27C;3a-iORF1-ORF3c:R36I;
EPI_ISL_444838	2020-03-09	Denmark	1a-uORF2-ext:C79T;3a-iORF1-ORF3c:G107T;	1a-uORF2-ext:R27C;3a-iORF1-ORF3c:R36I;
EPI_ISL_444839	2020-03-09	Denmark	1a-uORF2-ext:C79T;3a-iORF1-ORF3c:G107T;	1a-uORF2-ext:R27C;3a-iORF1-ORF3c:R36I;
EPI_ISL_444840	2020-03-09	Denmark	1a-uORF2-ext:C79T;3a-iORF1-ORF3c:G107T;	1a-uORF2-ext:R27C;3a-iORF1-ORF3c:R36I;
EPI_ISL_444893	2020-03-09	Denmark	1a-uORF2-ext:C79T;3a-iORF1-ORF3c:G107T;	1a-uORF2-ext:R27C;3a-iORF1-ORF3c:R36I;
EPI_ISL_445248	2020-03-09	Chile	1a-uORF2-ext:C79T;	1a-uORF2-ext:R27C;
EPI_ISL_445250	2020-03-09	Chile	1a-uORF2-ext:C79T;	1a-uORF2-ext:R27C;
EPI_ISL_447251	2020-03-09	Israel	1a-uORF2-ext:C79T;	1a-uORF2-ext:R27C;
EPI_ISL_450093	2020-03-09	USA	1a-uORF1-ext:G43A;1a-uORF2-ext:C79T;3a-iORF1-ORF3c:G107T;	1a-uORF1-ext:G15S;1a-uORF2-ext:R27C;3a-iORF1-ORF3c:R36I;
EPI_ISL_450123	2020-03-09	USA	1a-uORF2-ext:C79T;3a-iORF1-ORF3c:G107T;	1a-uORF2-ext:R27C;3a-iORF1-ORF3c:R36I;
EPI_ISL_450793	2020-03-09	Jamaica	N-iORF1-ORF9b:G38A;N-iORF2:G17A;	1a-uORF2-0:C7R;N-iORF1-ORF9b:R13H;N-iORF2:R6H;
EPI_ISL_454416	2020-03-09	Netherlands	1a-uORF2-ext:C79T;	1a-uORF2-ext:R27C;
EPI_ISL_451988	2020-03-09	Denmark	1a-uORF2-ext:C79T;M-ext:C563T;	1a-uORF2-ext:R27C;M-ext:T188M;
EPI_ISL_451991	2020-03-09	Denmark	1a-uORF2-ext:C79T;	1a-uORF2-ext:R27C;
EPI_ISL_451992	2020-03-09	Denmark	1a-uORF2-ext:C79T;3a-iORF1-ORF3c:G107T;	1a-uORF2-ext:R27C;3a-iORF1-ORF3c:R36I;
EPI_ISL_451993	2020-03-09	Denmark	1a-uORF2-ext:C79T;3a-iORF1-ORF3c:G107T;	1a-uORF2-ext:R27C;3a-iORF1-ORF3c:R36I;
EPI_ISL_451994	2020-03-09	Denmark	1a-uORF2-ext:C79T;3a-iORF1-ORF3c:G107T;	1a-uORF2-ext:R27C;3a-iORF1-ORF3c:R36I;
EPI_ISL_451995	2020-03-09	Denmark	1a-uORF2-ext:C79T;3a-iORF1-ORF3c:G107T;	1a-uORF2-ext:R27C;3a-iORF1-ORF3c:R36I;
EPI_ISL_451996	2020-03-09	Denmark	1a-uORF2-ext:C79T;3a-iORF1-ORF3c:G107T;M-ext:G359A;	1a-uORF2-ext:R27C;3a-iORF1-ORF3c:R36I;M-ext:R120H;
EPI_ISL_451997	2020-03-09	Denmark	1a-uORF2-ext:C79T;3a-iORF1-ORF3c:G107T;	1a-uORF2-ext:R27C;3a-iORF1-ORF3c:R36I;
EPI_ISL_451998	2020-03-09	Denmark	1a-uORF2-ext:C79T;3a-iORF1-ORF3c:G107T;	1a-uORF2-ext:R27C;3a-iORF1-ORF3c:R36I;
EPI_ISL_451999	2020-03-09	Denmark	1a-uORF2-ext:C79T;3a-iORF1-ORF3c:G107T;	1a-uORF2-ext:R27C;3a-iORF1-ORF3c:R36I;
EPI_ISL_452000	2020-03-09	Denmark	1a-uORF2-ext:C79T;3a-iORF1-ORF3c:G107T;	1a-uORF2-ext:R27C;3a-iORF1-ORF3c:R36I;
EPI_ISL_452109	2020-03-09	USA	1a-uORF2-ext:C79T;3a-iORF1-ORF3c:G107T;	1a-uORF2-ext:R27C;3a-iORF1-ORF3c:R36I;
EPI_ISL_452110	2020-03-09	USA	1a-uORF2-ext:C79T;	1a-uORF2-ext:R27C;
EPI_ISL_452111	2020-03-09	USA	M-ext:T246C;	1a-uORF2-0:C7R;
EPI_ISL_452131	2020-03-09	USA	M-ext:T246C;	1a-uORF2-0:C7R;
EPI_ISL_452132	2020-03-09	USA	1a-uORF2-ext:C79T;3a-iORF1-ORF3c:G107T;	1a-uORF2-ext:R27C;3a-iORF1-ORF3c:R36I;
EPI_ISL_460311	2020-03-09	USA	1a-uORF2-ext:C79T;3a-iORF1-ORF3c:G107T;	1a-uORF2-ext:R27C;3a-iORF1-ORF3c:R36I;
EPI_ISL_452311	2020-03-09	USA	1a-uORF2-ext:C79T;3a-iORF1-ORF3c:G107T;	1a-uORF2-ext:R27C;3a-iORF1-ORF3c:R36I;
EPI_ISL_454000	2020-03-09	Portugal	1a-uORF2-ext:C79T;	1a-uORF2-ext:R27C;
EPI_ISL_454001	2020-03-09	Portugal	1a-uORF2-ext:C79T;	1a-uORF2-ext:R27C;
EPI_ISL_454439	2020-03-09	Sweden	1a-uORF2-ext:C79T;M-ext:A47G;	1a-uORF2-ext:R27C;M-ext:D16G;
EPI_ISL_454440	2020-03-09	Sweden	1a-uORF2-ext:C79T;3a-iORF1-ORF3c:G107T;	1a-uORF2-ext:R27C;3a-iORF1-ORF3c:R36I;
EPI_ISL_454441	2020-03-09	Sweden	1a-uORF2-ext:C79T;3a-iORF1-ORF3c:G107T;	1a-uORF2-ext:R27C;3a-iORF1-ORF3c:R36I;
EPI_ISL_454442	2020-03-09	Sweden	1a-uORF2-ext:C79T;3a-iORF1-ORF3c:G107T;	1a-uORF2-ext:R27C;3a-iORF1-ORF3c:R36I;
EPI_ISL_454479	2020-03-09	Sweden	1a-uORF2-ext:C79T;	1a-uORF2-ext:R27C;
EPI_ISL_454480	2020-03-09	Sweden	1a-uORF2-ext:C79T;	1a-uORF2-ext:R27C;
EPI_ISL_454481	2020-03-09	Sweden	1a-uORF2-ext:C79T;	1a-uORF2-ext:R27C;
EPI_ISL_454482	2020-03-09	Sweden	1a-uORF2-ext:C79T;	1a-uORF2-ext:R27C;
EPI_ISL_454483	2020-03-09	Sweden	1a-uORF2-ext:C79T;	1a-uORF2-ext:R27C;
EPI_ISL_454484	2020-03-09	Sweden	1a-uORF2-ext:C79T;	1a-uORF2-ext:R27C;
EPI_ISL_454486	2020-03-09	Sweden	1a-uORF2-ext:C79T;	1a-uORF2-ext:R27C;
EPI_ISL_454487	2020-03-09	Sweden	1a-uORF2-ext:C79T;	1a-uORF2-ext:R27C;
EPI_ISL_454488	2020-03-09	Sweden	1a-uORF2-ext:C79T;	1a-uORF2-ext:R27C;
EPI_ISL_454489	2020-03-09	Sweden	1a-uORF2-ext:C79T;	1a-uORF2-ext:R27C;
EPI_ISL_454490	2020-03-09	Sweden	1a-uORF2-ext:C79T;	1a-uORF2-ext:R27C;
EPI_ISL_454491	2020-03-09	Sweden	1a-uORF2-ext:C79T;	1a-uORF2-ext:R27C;
EPI_ISL_454492	2020-03-09	Sweden	1a-uORF2-ext:C79T;	1a-uORF2-ext:R27C;
EPI_ISL_454493	2020-03-09	Sweden	1a-uORF2-ext:C79T;	1a-uORF2-ext:R27C;
EPI_ISL_454496	2020-03-09	Sweden	1a-uORF2-ext:C79T;M-ext:G680T;M-iORF:G13T;N-iORF1-ORF9b:G46T;N-iORF2:G25T;	1a-uORF2-ext:R27C;M-ext:S227I;M-iORF:V5L;N-iORF1-ORF9b:D16Y;N-iORF2:D9Y;
EPI_ISL_454690	2020-03-09	USA	1a-uORF2-ext:C79T;3a-iORF1-ORF3c:G107T;	1a-uORF2-ext:R27C;3a-iORF1-ORF3c:R36I;
EPI_ISL_455328	2020-03-09	Spain	3a-iORF1-ORF3c:G81T;	1a-uORF2-0:C7R;3a-iORF1-ORF3c:L27F;
EPI_ISL_455329	2020-03-09	Spain	3a-iORF1-ORF3c:G81T;	1a-uORF2-0:C7R;3a-iORF1-ORF3c:L27F;
EPI_ISL_455330	2020-03-09	Spain	3a-iORF1-ORF3c:G81T;	1a-uORF2-0:C7R;3a-iORF1-ORF3c:L27F;
EPI_ISL_455714	2020-03-09	Vietnam	1a-uORF2-ext:C79T;	1a-uORF2-ext:R27C;
EPI_ISL_455847	2020-03-09	Sweden	1a-uORF2-ext:C79T;	1a-uORF2-ext:R27C;
EPI_ISL_455905	2020-03-09	Sweden	1a-uORF2-ext:C79T;	1a-uORF2-ext:R27C;
EPI_ISL_464755	2020-03-09	United-Kingdom	1a-uORF2-ext:C79T;	1a-uORF2-ext:R27C;
EPI_ISL_464806	2020-03-09	United-Kingdom	1a-uORF2-ext:C79T;	1a-uORF2-ext:R27C;
EPI_ISL_464808	2020-03-09	United-Kingdom	7a-iORF1:A270G;	1a-uORF2-0:C7R;
EPI_ISL_466943	2020-03-09	Switzerland	1a-uORF2-ext:C79T;	1a-uORF2-ext:R27C;
EPI_ISL_469074	2020-03-09	Sweden	1a-uORF2-ext:C79T;	1a-uORF2-ext:R27C;
EPI_ISL_470882	2020-03-09	Norway	1a-uORF2-ext:C79T;3a-iORF1-ORF3c:G107T;	1a-uORF2-ext:R27C;3a-iORF1-ORF3c:R36I;
EPI_ISL_471528	2020-03-09	Czech-Republic	1a-uORF2-ext:C79T;M-ext:C563T;	1a-uORF2-ext:R27C;M-ext:T188M;
EPI_ISL_475837	2020-03-09	Austria	1a-uORF2-ext:C79T;M-ext:C563T;	1a-uORF2-ext:R27C;M-ext:T188M;
EPI_ISL_475844	2020-03-09	Austria	1a-uORF2-ext:C79T;	1a-uORF2-ext:R27C;
EPI_ISL_479928	2020-03-09	Japan	1a-uORF2-ext:C79T;	1a-uORF2-ext:R27C;1a-uORF2-ext:R27C;
EPI_ISL_479929	2020-03-09	Japan	1a-uORF2-ext:C79T;	1a-uORF2-ext:R27C;1a-uORF2-ext:R27C;
EPI_ISL_479930	2020-03-09	Japan	1a-uORF2-ext:C79T;	1a-uORF2-ext:R27C;1a-uORF2-ext:R27C;
EPI_ISL_482451	2020-03-09	USA	3a-iORF2:T60C;	1a-uORF2-0:C7R;
EPI_ISL_486646	2020-03-09	Italy	1a-uORF2-ext:C79T;	1a-uORF2-ext:R27C;
EPI_ISL_488349	2020-03-09	United-Kingdom	1a-uORF2-ext:C79T;	1a-uORF2-ext:R27C;
EPI_ISL_488748	2020-03-09	United-Kingdom	1a-uORF2-ext:C79T;10-uORF:G3T;	1a-uORF2-ext:R27C;10-uORF:M1I;
EPI_ISL_488807	2020-03-09	United-Kingdom	1a-uORF2-ext:C79T;10-uORF:G3T;	1a-uORF2-ext:R27C;10-uORF:M1I;
EPI_ISL_489839	2020-03-09	Peru	1a-uORF2-ext:C79T;
EPI_ISL_489989	2020-03-09	Peru	1a-uORF2-ext:C79T;
EPI_ISL_500042	2020-03-09	United-Kingdom	1a-uORF2-ext:C79T;M-ext:C563T;	1a-uORF2-ext:R27C;M-ext:T188M;
EPI_ISL_500402	2020-03-09	Spain	M-ext:C44T;	1a-uORF2-0:C7R;M-ext:A15V;
EPI_ISL_500632	2020-03-09	Australia	1a-uORF2-ext:C79T;M-ext:C563T;	1a-uORF2-ext:R27C;M-ext:T188M;
EPI_ISL_506961	2020-03-09	South-Korea	1a-uORF1-ext:G66A;	1a-uORF2-0:C7R;
EPI_ISL_507010	2020-03-09	Saudi-Arabia	3a-iORF2:A20G;N-iORF1-ORF9b:C28T;N-iORF2:C7T;	1a-uORF2-0:C7R;3a-iORF2:Q7R;N-iORF1-ORF9b:P10S;N-iORF2:P3S;
EPI_ISL_508937	2020-03-09	France	1a-uORF2-ext:C79T;	1a-uORF2-ext:R27C;
EPI_ISL_508938	2020-03-09	France	1a-uORF2-ext:C79T;3a-iORF1-ORF3c:G107T;	1a-uORF2-ext:R27C;3a-iORF1-ORF3c:R36I;
EPI_ISL_508939	2020-03-09	France	1a-uORF2-ext:C79T;3a-iORF1-ORF3c:G107T;	1a-uORF2-ext:R27C;3a-iORF1-ORF3c:R36I;3a-iORF1-ORF3c:R36I;
EPI_ISL_508940	2020-03-09	France	1a-uORF2-ext:C79T;3a-iORF1-ORF3c:G107T;	1a-uORF2-ext:R27C;3a-iORF1-ORF3c:R36I;
EPI_ISL_510817	2020-03-09	Sweden	1a-uORF2-ext:C79T;3a-iORF2:T79C;M-ext:C563T;	1a-uORF2-ext:R27C;3a-iORF2:F27L;M-ext:T188M;
EPI_ISL_512653	2020-03-09	Costa-Rica	1a-uORF2-ext:C79T;	1a-uORF2-ext:R27C;
EPI_ISL_516080	2020-03-09	Italy	1a-uORF2-ext:C79T;M-ext:A47G;	1a-uORF2-ext:R27C;M-ext:D16G;
EPI_ISL_516081	2020-03-09	Italy	1a-uORF2-ext:C79T;M-ext:A47G;	1a-uORF2-ext:R27C;M-ext:D16G;
EPI_ISL_525591	2020-03-09	USA	1a-uORF2-ext:C79T;3a-iORF1-ORF3c:G107T;	1a-uORF2-ext:R27C;3a-iORF1-ORF3c:R36I;
EPI_ISL_525611	2020-03-09	USA	M-ext:T246C;	1a-uORF2-0:C7R;
EPI_ISL_525612	2020-03-09	USA	1a-uORF2-ext:C79T;3a-iORF1-ORF3c:G107T;N-iORF1-ORF9b:G93T;N-iORF2:G72T;	1a-uORF2-ext:R27C;3a-iORF1-ORF3c:R36I;
EPI_ISL_527956	2020-03-09	Switzerland	1a-uORF2-ext:C79T;	1a-uORF2-ext:R27C;
EPI_ISL_538268	2020-03-09	USA	1a-uORF2-ext:C79T;3a-iORF1-ORF3c:G107T;	1a-uORF2-ext:R27C;3a-iORF1-ORF3c:R36I;
EPI_ISL_539114	2020-03-09	United-Kingdom	1a-uORF2-ext:C79T;M-ext:C563T;	1a-uORF2-ext:R27C;M-ext:T188M;
EPI_ISL_539208	2020-03-09	United-Kingdom	1a-uORF2-ext:C79T;M-ext:C563T;	1a-uORF2-ext:R27C;M-ext:T188M;
EPI_ISL_539555	2020-03-09	Spain	1a-uORF2-ext:C79T;	1a-uORF2-ext:R27C;
EPI_ISL_539561	2020-03-09	Spain	1a-uORF2-ext:C79T;	1a-uORF2-ext:R27C;
EPI_ISL_547514	2020-03-09	Netherlands	S-iORF1:G33T;S-iORF2:G9T;	1a-uORF2-0:C7R;
EPI_ISL_547528	2020-03-09	Netherlands	1a-uORF2-ext:C79T;M-ext:C563T;	1a-uORF2-ext:R27C;M-ext:T188M;
EPI_ISL_548367	2020-03-09	USA	1a-uORF2-ext:C79T;3a-iORF1-ORF3c:G107T;	1a-uORF2-ext:R27C;3a-iORF1-ORF3c:R36I;
EPI_ISL_576175	2020-03-09	USA	1a-uORF2-ext:C79T;3a-iORF1-ORF3c:G107T;	1a-uORF2-ext:R27C;3a-iORF1-ORF3c:R36I;
EPI_ISL_576176	2020-03-09	USA	1a-uORF2-ext:C79T;3a-iORF1-ORF3c:G107T;	1a-uORF2-ext:R27C;3a-iORF1-ORF3c:R36I;
EPI_ISL_578194	2020-03-09	Spain	3a-iORF1-ORF3c:G81T;	1a-uORF2-0:C7R;3a-iORF1-ORF3c:L27F;
EPI_ISL_583691	2020-03-09	Austria	1a-uORF2-ext:C79T;3a-iORF1-ORF3c:G107T;	1a-uORF2-ext:R27C;3a-iORF1-ORF3c:R36I;
EPI_ISL_590747	2020-03-09	USA	1a-uORF2-ext:C79T;3a-iORF1-ORF3c:G107T;	1a-uORF2-ext:R27C;3a-iORF1-ORF3c:R36I;
EPI_ISL_590824	2020-03-09	Switzerland	1a-uORF2-ext:C79T;3a-iORF1-ORF3c:G107T;	1a-uORF2-ext:R27C;3a-iORF1-ORF3c:R36I;
EPI_ISL_590916	2020-03-09	Norway	1a-uORF2-ext:C79T;M-ext:A47G;	1a-uORF2-ext:R27C;M-ext:D16G;
EPI_ISL_613542	2020-03-09	Denmark	1a-uORF2-ext:C79T;M-ext:C563T;	1a-uORF2-ext:R27C;M-ext:T188M;
EPI_ISL_613543	2020-03-09	Denmark	1a-uORF2-ext:C79T;3a-iORF1-ORF3c:G107T;	1a-uORF2-ext:R27C;3a-iORF1-ORF3c:R36I;3a-iORF1-ORF3c:R36I;
EPI_ISL_614428	2020-03-09	Denmark	1a-uORF2-ext:C79T;3a-iORF1-ORF3c:G107T;	1a-uORF2-ext:R27C;3a-iORF1-ORF3c:R36I;
EPI_ISL_614429	2020-03-09	Denmark	1a-uORF2-ext:C79T;3a-iORF1-ORF3c:G107T;	1a-uORF2-ext:R27C;3a-iORF1-ORF3c:R36I;
EPI_ISL_614430	2020-03-09	Denmark	1a-uORF2-ext:C79T;3a-iORF1-ORF3c:G107T;	1a-uORF2-ext:R27C;3a-iORF1-ORF3c:R36I;
EPI_ISL_614431	2020-03-09	Denmark	1a-uORF2-ext:C79T;3a-iORF1-ORF3c:G107T;	1a-uORF2-ext:R27C;3a-iORF1-ORF3c:R36I;
EPI_ISL_614540	2020-03-09	Denmark	1a-uORF2-ext:C79T;3a-iORF1-ORF3c:G107T;	1a-uORF2-ext:R27C;3a-iORF1-ORF3c:R36I;
EPI_ISL_614541	2020-03-09	Denmark	1a-uORF2-ext:C79T;3a-iORF1-ORF3c:G107T;	1a-uORF2-ext:R27C;3a-iORF1-ORF3c:R36I;
EPI_ISL_614542	2020-03-09	Denmark	1a-uORF2-ext:C79T;3a-iORF1-ORF3c:G107T;	1a-uORF2-ext:R27C;3a-iORF1-ORF3c:R36I;
EPI_ISL_614544	2020-03-09	Denmark	1a-uORF2-ext:C79T;3a-iORF1-ORF3c:G107T;	1a-uORF2-ext:R27C;3a-iORF1-ORF3c:R36I;
EPI_ISL_614545	2020-03-09	Denmark	1a-uORF2-ext:C79T;3a-iORF1-ORF3c:G107T;	1a-uORF2-ext:R27C;3a-iORF1-ORF3c:R36I;
EPI_ISL_614546	2020-03-09	Denmark	1a-uORF2-ext:C79T;	1a-uORF2-ext:R27C;
EPI_ISL_614547	2020-03-09	Denmark	1a-uORF2-ext:C79T;3a-iORF1-ORF3c:G107T;	1a-uORF2-ext:R27C;3a-iORF1-ORF3c:R36I;
EPI_ISL_614548	2020-03-09	Denmark	1a-uORF2-ext:C79T;M-ext:C563T;	1a-uORF2-ext:R27C;M-ext:T188M;
EPI_ISL_614549	2020-03-09	Denmark	1a-uORF2-ext:C79T;3a-iORF1-ORF3c:G107T;	1a-uORF2-ext:R27C;3a-iORF1-ORF3c:R36I;
EPI_ISL_614551	2020-03-09	Denmark	1a-uORF2-ext:C79T;3a-iORF1-ORF3c:G107T;	1a-uORF2-ext:R27C;3a-iORF1-ORF3c:R36I;
EPI_ISL_614553	2020-03-09	Denmark	1a-uORF2-ext:C79T;3a-iORF1-ORF3c:G107T;	1a-uORF2-ext:R27C;3a-iORF1-ORF3c:R36I;
EPI_ISL_614554	2020-03-09	Denmark	1a-uORF2-ext:C79T;3a-iORF1-ORF3c:G107T;	1a-uORF2-ext:R27C;3a-iORF1-ORF3c:R36I;
EPI_ISL_614555	2020-03-09	Denmark	1a-uORF2-ext:C79T;3a-iORF1-ORF3c:G107T;	1a-uORF2-ext:R27C;3a-iORF1-ORF3c:R36I;
EPI_ISL_614557	2020-03-09	Denmark	1a-uORF2-ext:C79T;	1a-uORF2-ext:R27C;
EPI_ISL_614558	2020-03-09	Denmark	1a-uORF2-ext:C79T;3a-iORF1-ORF3c:G107T;	1a-uORF2-ext:R27C;3a-iORF1-ORF3c:R36I;
EPI_ISL_614559	2020-03-09	Denmark	1a-uORF2-ext:C79T;	1a-uORF2-ext:R27C;
EPI_ISL_614560	2020-03-09	Denmark	1a-uORF2-ext:C79T;3a-iORF1-ORF3c:G107T;	1a-uORF2-ext:R27C;3a-iORF1-ORF3c:R36I;
EPI_ISL_614561	2020-03-09	Denmark	1a-uORF2-ext:C79T;	1a-uORF2-ext:R27C;
EPI_ISL_614562	2020-03-09	Denmark	1a-uORF2-ext:C79T;3a-iORF1-ORF3c:G107T;	1a-uORF2-ext:R27C;3a-iORF1-ORF3c:R36I;
EPI_ISL_614563	2020-03-09	Denmark	1a-uORF2-ext:C79T;3a-iORF1-ORF3c:G107T;	1a-uORF2-ext:R27C;3a-iORF1-ORF3c:R36I;
EPI_ISL_614564	2020-03-09	Denmark	1a-uORF2-ext:C79T;3a-iORF1-ORF3c:G107T;	1a-uORF2-ext:R27C;3a-iORF1-ORF3c:R36I;
EPI_ISL_614565	2020-03-09	Denmark	1a-uORF2-ext:C79T;	1a-uORF2-ext:R27C;
EPI_ISL_614566	2020-03-09	Denmark	1a-uORF2-ext:C79T;3a-iORF1-ORF3c:G107T;	1a-uORF2-ext:R27C;3a-iORF1-ORF3c:R36I;
EPI_ISL_614567	2020-03-09	Denmark	1a-uORF2-ext:C79T;3a-iORF1-ORF3c:G107T;	1a-uORF2-ext:R27C;3a-iORF1-ORF3c:R36I;
EPI_ISL_614569	2020-03-09	Denmark	1a-uORF2-ext:C79T;7a-iORF1:C77T;10-uORF:C4T;	1a-uORF2-ext:R27C;7a-iORF1:T26I;
EPI_ISL_614570	2020-03-09	Denmark	1a-uORF2-ext:C79T;3a-iORF1-ORF3c:G107T;	1a-uORF2-ext:R27C;3a-iORF1-ORF3c:R36I;
EPI_ISL_614571	2020-03-09	Denmark	1a-uORF2-ext:C79T;3a-iORF1-ORF3c:G107T;	1a-uORF2-ext:R27C;3a-iORF1-ORF3c:R36I;
EPI_ISL_614572	2020-03-09	Denmark	1a-uORF2-ext:C79T;3a-iORF1-ORF3c:G107T;	1a-uORF2-ext:R27C;3a-iORF1-ORF3c:R36I;
EPI_ISL_614573	2020-03-09	Denmark	1a-uORF2-ext:C79T;3a-iORF1-ORF3c:G107T;	1a-uORF2-ext:R27C;3a-iORF1-ORF3c:R36I;
EPI_ISL_614575	2020-03-09	Denmark	1a-uORF2-ext:C79T;3a-iORF1-ORF3c:G107T;N-iORF1-ORF9b:G17T;	1a-uORF2-ext:R27C;3a-iORF1-ORF3c:R36I;N-iORF1-ORF9b:S6I;
EPI_ISL_614576	2020-03-09	Denmark	1a-uORF2-ext:C79T;3a-iORF1-ORF3c:G107T;	1a-uORF2-ext:R27C;3a-iORF1-ORF3c:R36I;
EPI_ISL_614577	2020-03-09	Denmark	1a-uORF2-ext:C79T;3a-iORF1-ORF3c:G107T;M-ext:G468A;	1a-uORF2-ext:R27C;3a-iORF1-ORF3c:R36I;
EPI_ISL_614578	2020-03-09	Denmark	1a-uORF2-ext:C79T;3a-iORF1-ORF3c:G107T;M-ext:G468A;	1a-uORF2-ext:R27C;3a-iORF1-ORF3c:R36I;
EPI_ISL_614579	2020-03-09	Denmark	1a-uORF2-ext:C79T;3a-iORF1-ORF3c:G107T;	1a-uORF2-ext:R27C;3a-iORF1-ORF3c:R36I;
EPI_ISL_614580	2020-03-09	Denmark	1a-uORF2-ext:C79T;3a-iORF1-ORF3c:G107T;	1a-uORF2-ext:R27C;3a-iORF1-ORF3c:R36I;
EPI_ISL_614581	2020-03-09	Denmark	1a-uORF2-ext:C79T;3a-iORF1-ORF3c:G107T;	1a-uORF2-ext:R27C;3a-iORF1-ORF3c:R36I;
EPI_ISL_614582	2020-03-09	Denmark	1a-uORF2-ext:C79T;3a-iORF1-ORF3c:G107T;	1a-uORF2-ext:R27C;3a-iORF1-ORF3c:R36I;
EPI_ISL_614583	2020-03-09	Denmark	1a-uORF2-ext:C79T;	1a-uORF2-ext:R27C;
EPI_ISL_614584	2020-03-09	Denmark	1a-uORF2-ext:C79T;	1a-uORF2-ext:R27C;
EPI_ISL_614585	2020-03-09	Denmark	1a-uORF2-ext:C79T;3a-iORF1-ORF3c:G107T;M-ext:G468A;	1a-uORF2-ext:R27C;3a-iORF1-ORF3c:R36I;
EPI_ISL_614586	2020-03-09	Denmark	1a-uORF2-ext:C79T;3a-iORF1-ORF3c:G107T;	1a-uORF2-ext:R27C;3a-iORF1-ORF3c:R36I;
EPI_ISL_614587	2020-03-09	Denmark	1a-uORF2-ext:C79T;M-ext:C563T;	1a-uORF2-ext:R27C;M-ext:T188M;
EPI_ISL_614588	2020-03-09	Denmark	1a-uORF2-ext:C79T;3a-iORF1-ORF3c:G107T;	1a-uORF2-ext:R27C;3a-iORF1-ORF3c:R36I;
EPI_ISL_614589	2020-03-09	Denmark	1a-uORF2-ext:C79T;3a-iORF1-ORF3c:G107T;	1a-uORF2-ext:R27C;3a-iORF1-ORF3c:R36I;
EPI_ISL_614590	2020-03-09	Denmark	1a-uORF2-ext:C79T;3a-iORF1-ORF3c:G107T;	1a-uORF2-ext:R27C;3a-iORF1-ORF3c:R36I;
EPI_ISL_614591	2020-03-09	Denmark	1a-uORF2-ext:C79T;3a-iORF1-ORF3c:G107T;	1a-uORF2-ext:R27C;3a-iORF1-ORF3c:R36I;
EPI_ISL_614592	2020-03-09	Denmark	1a-uORF2-ext:C79T;3a-iORF1-ORF3c:G107T;	1a-uORF2-ext:R27C;3a-iORF1-ORF3c:R36I;
EPI_ISL_614593	2020-03-09	Denmark	1a-uORF2-ext:C79T;3a-iORF1-ORF3c:G107T;	1a-uORF2-ext:R27C;3a-iORF1-ORF3c:R36I;
EPI_ISL_614595	2020-03-09	Denmark	1a-uORF2-ext:C79T;3a-iORF1-ORF3c:G107T;	1a-uORF2-ext:R27C;3a-iORF1-ORF3c:R36I;
EPI_ISL_614596	2020-03-09	Denmark	1a-uORF2-ext:C79T;3a-iORF1-ORF3c:G107T;	1a-uORF2-ext:R27C;3a-iORF1-ORF3c:R36I;
EPI_ISL_614597	2020-03-09	Denmark	1a-uORF2-ext:C79T;	1a-uORF2-ext:R27C;
EPI_ISL_614598	2020-03-09	Denmark	1a-uORF2-ext:C79T;M-ext:C529T;	1a-uORF2-ext:R27C;
EPI_ISL_614599	2020-03-09	Denmark	1a-uORF2-ext:C79T;	1a-uORF2-ext:R27C;
EPI_ISL_614631	2020-03-09	Denmark	1a-uORF2-ext:C79T;3a-iORF1-ORF3c:G107T;	1a-uORF2-ext:R27C;3a-iORF1-ORF3c:R36I;
EPI_ISL_614656	2020-03-09	Denmark	7a-iORF1:G107T;	1a-uORF2-0:C7R;7a-iORF1:G36V;
EPI_ISL_614657	2020-03-09	Denmark	1a-uORF2-ext:C79T;3a-iORF1-ORF3c:G107T;M-ext:C318T;	1a-uORF2-ext:R27C;3a-iORF1-ORF3c:R36I;
EPI_ISL_614669	2020-03-09	Denmark	1a-uORF2-ext:C79T;3a-iORF1-ORF3c:G107T;	1a-uORF2-ext:R27C;3a-iORF1-ORF3c:R36I;
EPI_ISL_614670	2020-03-09	Denmark	1a-uORF2-ext:C79T;3a-iORF1-ORF3c:G107T;	1a-uORF2-ext:R27C;3a-iORF1-ORF3c:R36I;
EPI_ISL_614671	2020-03-09	Denmark	1a-uORF2-ext:C79T;3a-iORF1-ORF3c:G107T;	1a-uORF2-ext:R27C;3a-iORF1-ORF3c:R36I;
EPI_ISL_614672	2020-03-09	Denmark	1a-uORF2-ext:C79T;3a-iORF1-ORF3c:G107T;	1a-uORF2-ext:R27C;3a-iORF1-ORF3c:R36I;
EPI_ISL_614673	2020-03-09	Denmark	1a-uORF2-ext:C79T;	1a-uORF2-ext:R27C;
EPI_ISL_614674	2020-03-09	Denmark	1a-uORF2-ext:C79T;3a-iORF1-ORF3c:G107T;	1a-uORF2-ext:R27C;3a-iORF1-ORF3c:R36I;
EPI_ISL_614680	2020-03-09	Denmark	1a-uORF2-ext:C79T;3a-iORF1-ORF3c:G107T;	1a-uORF2-ext:R27C;3a-iORF1-ORF3c:R36I;
EPI_ISL_614688	2020-03-09	Denmark	1a-uORF2-ext:C79T;3a-iORF1-ORF3c:G107T;	1a-uORF2-ext:R27C;3a-iORF1-ORF3c:R36I;
EPI_ISL_614695	2020-03-09	Denmark	1a-uORF2-ext:C79T;3a-iORF1-ORF3c:G107T;	1a-uORF2-ext:R27C;3a-iORF1-ORF3c:R36I;
EPI_ISL_614696	2020-03-09	Denmark	1a-uORF2-ext:C79T;3a-iORF1-ORF3c:G107T;	1a-uORF2-ext:R27C;3a-iORF1-ORF3c:R36I;
EPI_ISL_614752	2020-03-09	Denmark	1a-uORF2-ext:C79T;M-ext:C563T;	1a-uORF2-ext:R27C;M-ext:T188M;
EPI_ISL_614756	2020-03-09	Denmark	1a-uORF2-ext:C79T;7a-iORF1:C77T;	1a-uORF2-ext:R27C;7a-iORF1:T26I;
EPI_ISL_614758	2020-03-09	Denmark	1a-uORF2-ext:C79T;3a-iORF1-ORF3c:G107T;	1a-uORF2-ext:R27C;3a-iORF1-ORF3c:R36I;
EPI_ISL_614761	2020-03-09	Denmark	1a-uORF2-ext:C79T;3a-iORF1-ORF3c:G107T;	1a-uORF2-ext:R27C;3a-iORF1-ORF3c:R36I;
EPI_ISL_614764	2020-03-09	Denmark	1a-uORF2-ext:C79T;3a-iORF1-ORF3c:G107T;	1a-uORF2-ext:R27C;3a-iORF1-ORF3c:R36I;
EPI_ISL_614768	2020-03-09	Denmark	1a-uORF2-ext:C79T;3a-iORF1-ORF3c:G107T;	1a-uORF2-ext:R27C;3a-iORF1-ORF3c:R36I;
EPI_ISL_614770	2020-03-09	Denmark	1a-uORF2-ext:C79T;3a-iORF1-ORF3c:G107T;	1a-uORF2-ext:R27C;3a-iORF1-ORF3c:R36I;
EPI_ISL_614772	2020-03-09	Denmark	1a-uORF2-ext:C79T;3a-iORF1-ORF3c:G107T;	1a-uORF2-ext:R27C;3a-iORF1-ORF3c:R36I;
EPI_ISL_614775	2020-03-09	Denmark	1a-uORF2-ext:C79T;3a-iORF1-ORF3c:G107T;	1a-uORF2-ext:R27C;3a-iORF1-ORF3c:R36I;
EPI_ISL_614779	2020-03-09	Denmark	1a-uORF2-ext:C79T;M-ext:C563T;	1a-uORF2-ext:R27C;M-ext:T188M;
EPI_ISL_614780	2020-03-09	Denmark	1a-uORF2-ext:C79T;3a-iORF1-ORF3c:G107T;	1a-uORF2-ext:R27C;3a-iORF1-ORF3c:R36I;
EPI_ISL_614783	2020-03-09	Denmark	1a-uORF2-ext:C79T;3a-iORF1-ORF3c:G107T;	1a-uORF2-ext:R27C;3a-iORF1-ORF3c:R36I;
EPI_ISL_614790	2020-03-09	Denmark	1a-uORF2-ext:C79T;3a-iORF1-ORF3c:G107T;	1a-uORF2-ext:R27C;3a-iORF1-ORF3c:R36I;
EPI_ISL_617107	2020-03-09	Denmark	1a-uORF2-ext:C79T;3a-iORF1-ORF3c:G107T;	1a-uORF2-ext:R27C;3a-iORF1-ORF3c:R36I;
EPI_ISL_617284	2020-03-09	Denmark	1a-uORF2-ext:C79T;3a-iORF1-ORF3c:G107T;	1a-uORF2-ext:R27C;3a-iORF1-ORF3c:R36I;
EPI_ISL_617383	2020-03-09	Denmark	1a-uORF2-ext:C79T;M-ext:C563T;	1a-uORF2-ext:R27C;M-ext:T188M;
EPI_ISL_618157	2020-03-09	Denmark	1a-uORF2-ext:C79T;3a-iORF1-ORF3c:G107T;	1a-uORF2-ext:R27C;3a-iORF1-ORF3c:R36I;
EPI_ISL_618479	2020-03-09	Denmark	1a-uORF2-ext:C79T;	1a-uORF2-ext:R27C;
EPI_ISL_619978	2020-03-09	Denmark	1a-uORF2-ext:C79T;3a-iORF1-ORF3c:G107T;	1a-uORF2-ext:R27C;3a-iORF1-ORF3c:R36I;
EPI_ISL_619980	2020-03-09	Denmark	1a-uORF2-ext:C79T;3a-iORF1-ORF3c:G107T;	1a-uORF2-ext:R27C;3a-iORF1-ORF3c:R36I;
EPI_ISL_619981	2020-03-09	Denmark	1a-uORF2-ext:C79T;3a-iORF1-ORF3c:G107T;	1a-uORF2-ext:R27C;3a-iORF1-ORF3c:R36I;
EPI_ISL_619982	2020-03-09	Denmark	1a-uORF2-ext:C79T;3a-iORF1-ORF3c:G107T;	1a-uORF2-ext:R27C;3a-iORF1-ORF3c:R36I;
EPI_ISL_619983	2020-03-09	Denmark	1a-uORF2-ext:C79T;	1a-uORF2-ext:R27C;
EPI_ISL_620128	2020-03-09	Denmark	1a-uORF2-ext:C79T;3a-iORF1-ORF3c:G107T;	1a-uORF2-ext:R27C;3a-iORF1-ORF3c:R36I;
EPI_ISL_620130	2020-03-09	Denmark	1a-uORF2-ext:C79T;3a-iORF1-ORF3c:G107T;	1a-uORF2-ext:R27C;3a-iORF1-ORF3c:R36I;
EPI_ISL_620133	2020-03-09	Denmark	1a-uORF2-ext:C79T;3a-iORF1-ORF3c:G107T;	1a-uORF2-ext:R27C;3a-iORF1-ORF3c:R36I;
EPI_ISL_620134	2020-03-09	Denmark	1a-uORF2-ext:C79T;3a-iORF1-ORF3c:G107T;	1a-uORF2-ext:R27C;3a-iORF1-ORF3c:R36I;
EPI_ISL_620135	2020-03-09	Denmark	1a-uORF2-ext:C79T;	1a-uORF2-ext:R27C;
EPI_ISL_620136	2020-03-09	Denmark	1a-uORF2-ext:C79T;3a-iORF1-ORF3c:G107T;	1a-uORF2-ext:R27C;3a-iORF1-ORF3c:R36I;
EPI_ISL_620139	2020-03-09	Denmark	1a-uORF2-ext:C79T;3a-iORF1-ORF3c:G107T;	1a-uORF2-ext:R27C;3a-iORF1-ORF3c:R36I;
EPI_ISL_620140	2020-03-09	Denmark	1a-uORF2-ext:C79T;	1a-uORF2-ext:R27C;
EPI_ISL_620141	2020-03-09	Denmark	1a-uORF2-ext:C79T;3a-iORF1-ORF3c:G107T;	1a-uORF2-ext:R27C;3a-iORF1-ORF3c:R36I;
EPI_ISL_620142	2020-03-09	Denmark	1a-uORF2-ext:C79T;3a-iORF1-ORF3c:G107T;	1a-uORF2-ext:R27C;3a-iORF1-ORF3c:R36I;
EPI_ISL_621338	2020-03-09	Denmark	1a-uORF2-ext:C79T;3a-iORF1-ORF3c:G107T;	1a-uORF2-ext:R27C;3a-iORF1-ORF3c:R36I;
EPI_ISL_621535	2020-03-09	Denmark	1a-uORF2-ext:C79T;3a-iORF1-ORF3c:G107T;	1a-uORF2-ext:R27C;3a-iORF1-ORF3c:R36I;
EPI_ISL_621778	2020-03-09	Denmark	1a-uORF2-ext:C79T;	1a-uORF2-ext:R27C;
EPI_ISL_621825	2020-03-09	Denmark	1a-uORF2-ext:C79T;3a-iORF1-ORF3c:G107T;	1a-uORF2-ext:R27C;3a-iORF1-ORF3c:R36I;
EPI_ISL_622238	2020-03-09	Denmark	1a-uORF2-ext:C79T;3a-iORF1-ORF3c:G107T;	1a-uORF2-ext:R27C;3a-iORF1-ORF3c:R36I;
EPI_ISL_622239	2020-03-09	Denmark	1a-uORF2-ext:C79T;3a-iORF1-ORF3c:G107T;	1a-uORF2-ext:R27C;3a-iORF1-ORF3c:R36I;
EPI_ISL_622240	2020-03-09	Denmark	M-ext:C85T;	1a-uORF2-0:C7R;M-ext:L29F;
EPI_ISL_622241	2020-03-09	Denmark	1a-uORF2-ext:C79T;M-ext:C563T;	1a-uORF2-ext:R27C;M-ext:T188M;
EPI_ISL_622242	2020-03-09	Denmark	1a-uORF2-ext:C79T;3a-iORF1-ORF3c:G107T;	1a-uORF2-ext:R27C;3a-iORF1-ORF3c:R36I;
EPI_ISL_622403	2020-03-09	Denmark	1a-uORF2-ext:C79T;3a-iORF1-ORF3c:G107T;M-ext:G359A;	1a-uORF2-ext:R27C;3a-iORF1-ORF3c:R36I;M-ext:R120H;
EPI_ISL_622422	2020-03-09	Denmark	1a-uORF2-ext:C79T;3a-iORF1-ORF3c:G107T;	1a-uORF2-ext:R27C;3a-iORF1-ORF3c:R36I;
EPI_ISL_622429	2020-03-09	Denmark	1a-uORF2-ext:C79T;3a-iORF1-ORF3c:G107T;M-ext:G468A;	1a-uORF2-ext:R27C;3a-iORF1-ORF3c:R36I;
EPI_ISL_631510	2020-03-09	USA	1a-uORF2-ext:C79T;3a-iORF1-ORF3c:G107T;	1a-uORF2-ext:R27C;3a-iORF1-ORF3c:R36I;
EPI_ISL_631511	2020-03-09	USA	1a-uORF2-ext:C79T;3a-iORF1-ORF3c:G107T;	1a-uORF2-ext:R27C;3a-iORF1-ORF3c:R36I;
EPI_ISL_631525	2020-03-09	USA	1a-uORF1-ext:G43A;1a-uORF2-ext:C79T;3a-iORF1-ORF3c:G107T;	1a-uORF1-ext:G15S;1a-uORF2-ext:R27C;3a-iORF1-ORF3c:R36I;
EPI_ISL_631527	2020-03-09	USA	1a-uORF2-ext:C79T;3a-iORF1-ORF3c:G107T;	1a-uORF2-ext:R27C;3a-iORF1-ORF3c:R36I;
EPI_ISL_631530	2020-03-09	USA	1a-uORF2-ext:C79T;3a-iORF1-ORF3c:G107T;	1a-uORF2-ext:R27C;3a-iORF1-ORF3c:R36I;
EPI_ISL_631531	2020-03-09	USA	1a-uORF2-ext:C79T;3a-iORF1-ORF3c:G107T;	1a-uORF2-ext:R27C;3a-iORF1-ORF3c:R36I;
EPI_ISL_631532	2020-03-09	USA	1a-uORF2-ext:C79T;3a-iORF1-ORF3c:G107T;	1a-uORF2-ext:R27C;3a-iORF1-ORF3c:R36I;
EPI_ISL_632039	2020-03-09	USA	1a-uORF2-ext:C79T;3a-iORF1-ORF3c:G107T;	1a-uORF2-ext:R27C;3a-iORF1-ORF3c:R36I;
EPI_ISL_632040	2020-03-09	USA	1a-uORF2-ext:C79T;3a-iORF1-ORF3c:G107T;	1a-uORF2-ext:R27C;3a-iORF1-ORF3c:R36I;
EPI_ISL_632041	2020-03-09	USA	1a-uORF2-ext:C79T;3a-iORF1-ORF3c:G107T;10-uORF:G3A;	1a-uORF2-ext:R27C;3a-iORF1-ORF3c:R36I;10-uORF:M1I;
EPI_ISL_632042	2020-03-09	USA	1a-uORF2-ext:C79T;3a-iORF1-ORF3c:G107T;10-uORF:G3A;	1a-uORF2-ext:R27C;3a-iORF1-ORF3c:R36I;10-uORF:M1I;
EPI_ISL_632043	2020-03-09	USA	1a-uORF2-ext:C79T;3a-iORF1-ORF3c:G107T;	1a-uORF2-ext:R27C;3a-iORF1-ORF3c:R36I;
EPI_ISL_632044	2020-03-09	USA	1a-uORF2-ext:C79T;3a-iORF1-ORF3c:G107T;	1a-uORF2-ext:R27C;3a-iORF1-ORF3c:R36I;
EPI_ISL_632045	2020-03-09	USA	1a-uORF2-ext:C79T;3a-iORF1-ORF3c:G107T;	1a-uORF2-ext:R27C;3a-iORF1-ORF3c:R36I;
EPI_ISL_634817	2020-03-09	France	1a-uORF2-ext:C79T;7a-iORF1:C114T;	1a-uORF2-ext:R27C;
EPI_ISL_634818	2020-03-09	France	1a-uORF2-ext:C79T;	1a-uORF2-ext:R27C;1a-uORF2-ext:R27C;
EPI_ISL_634820	2020-03-09	France	1a-uORF2-ext:C79T;	1a-uORF2-ext:R27C;
EPI_ISL_635213	2020-03-09	Slovenia	1a-uORF2-ext:C79T;	1a-uORF2-ext:R27C;
EPI_ISL_635214	2020-03-09	Slovenia	1a-uORF2-ext:C79T;3a-iORF1-ORF3c:G107T;	1a-uORF2-ext:R27C;3a-iORF1-ORF3c:R36I;
EPI_ISL_635215	2020-03-09	Slovenia	1a-uORF2-ext:C79T;3a-iORF1-ORF3c:G107T;	1a-uORF2-ext:R27C;3a-iORF1-ORF3c:R36I;
EPI_ISL_635216	2020-03-09	Slovenia	1a-uORF2-ext:C79T;3a-iORF1-ORF3c:G107T;	1a-uORF2-ext:R27C;3a-iORF1-ORF3c:R36I;
EPI_ISL_635218	2020-03-09	Slovenia	1a-uORF2-ext:C79T;3a-iORF1-ORF3c:G107T;	1a-uORF2-ext:R27C;3a-iORF1-ORF3c:R36I;
EPI_ISL_645176	2020-03-09	France	1a-uORF2-ext:C79T;	1a-uORF2-ext:R27C;
EPI_ISL_645178	2020-03-09	France	1a-uORF2-ext:C79T;	1a-uORF2-ext:R27C;
EPI_ISL_647990	2020-03-09	USA	1a-uORF2-ext:C79T;	1a-uORF2-ext:R27C;
EPI_ISL_647991	2020-03-09	USA	1a-uORF2-ext:C79T;	1a-uORF2-ext:R27C;
EPI_ISL_647992	2020-03-09	USA	1a-uORF2-ext:C79T;	1a-uORF2-ext:R27C;
EPI_ISL_647993	2020-03-09	USA	1a-uORF2-ext:C79T;	1a-uORF2-ext:R27C;
EPI_ISL_647994	2020-03-09	USA	1a-uORF2-ext:C79T;	1a-uORF2-ext:R27C;
EPI_ISL_647995	2020-03-09	USA	1a-uORF2-ext:C79T;	1a-uORF2-ext:R27C;
EPI_ISL_647998	2020-03-09	USA	1a-uORF2-ext:C79T;	1a-uORF2-ext:R27C;
EPI_ISL_647999	2020-03-09	USA	1a-uORF2-ext:C79T;	1a-uORF2-ext:R27C;
EPI_ISL_649075	2020-03-09	Israel	1a-uORF2-ext:C79T;3a-iORF1-ORF3c:G107T;	1a-uORF2-ext:R27C;3a-iORF1-ORF3c:R36I;
EPI_ISL_649079	2020-03-09	Israel	1a-uORF2-ext:C79T;3a-iORF1-ORF3c:G107T;N-iORF1-ORF9b:C7T;	1a-uORF2-ext:R27C;3a-iORF1-ORF3c:R36I;N-iORF1-ORF9b:P3S;
EPI_ISL_660674	2020-03-09	France	3a-iORF1-ORF3c:C93T;	1a-uORF2-0:C7R;
EPI_ISL_663208	2020-03-09	France	1a-uORF2-ext:C79T;	1a-uORF2-ext:R27C;
EPI_ISL_663233	2020-03-09	France	1a-uORF2-ext:C79T;3a-iORF1-ORF3c:G107T;	1a-uORF2-ext:R27C;3a-iORF1-ORF3c:R36I;
EPI_ISL_663234	2020-03-09	France	1a-uORF2-ext:C79T;3a-iORF1-ORF3c:G107T;	1a-uORF2-ext:R27C;3a-iORF1-ORF3c:R36I;
EPI_ISL_663235	2020-03-09	France	1a-uORF2-ext:C79T;	1a-uORF2-ext:R27C;
EPI_ISL_671268	2020-03-09	Denmark	1a-uORF2-ext:C79T;3a-iORF1-ORF3c:G107T;	1a-uORF2-ext:R27C;3a-iORF1-ORF3c:R36I;
EPI_ISL_700348	2020-03-09	France	1a-uORF2-ext:C79T;	1a-uORF2-ext:R27C;
EPI_ISL_700349	2020-03-09	France	1a-uORF2-ext:C79T;7a-iORF1:C114T;	1a-uORF2-ext:R27C;
EPI_ISL_729498	2020-03-09	Germany	1a-uORF2-ext:C79T;3a-iORF1-ORF3c:G107T;	1a-uORF2-ext:R27C;3a-iORF1-ORF3c:R36I;
EPI_ISL_732544	2020-03-09	Germany	1a-uORF2-ext:C79T;M-ext:C563T;	1a-uORF2-ext:R27C;M-ext:T188M;
EPI_ISL_775922	2020-03-09	Germany	1a-uORF2-ext:C79T;	1a-uORF2-ext:R27C;
EPI_ISL_775945	2020-03-09	Germany	1a-uORF2-ext:C79T;M-ext:C563T;	1a-uORF2-ext:R27C;M-ext:T188M;
EPI_ISL_775946	2020-03-09	Germany	1a-uORF2-ext:G37T;1a-uORF2-ext:C79T;3a-iORF1-ORF3c:G107T;	1a-uORF2-ext:V13F;1a-uORF2-ext:R27C;3a-iORF1-ORF3c:R36I;
[truncated: 773,395+ more rows]
[truncated: 1 more columns]
