# Supplementary material for: Revelation of Potent Epitopes Present in Unannotated ORF Antigens of SARS-CoV-2 for Epitope-Based Polyvalent Vaccine Design Using Immunoinformatics Approach
Source: Front Immunol. 2021 Aug 23;12:692937. doi: 10.3389/fimmu.2021.692937 (PMC8419283; doi:10.3389/fimmu.2021.692937)
Supplement: Supplementary file 9 [file DataSheet_9.xlsx]

## Sheet: A
Table SD9 (A). CD8+ T cell epitopes of the canonical (15 non-structural, 4 structural and 6 accessory) proteins of SARS-CoV-2 predicted using Tepitool (percentile rank ≤ 1).
Allele	Protein	Start	End	Length	Peptide	Percentile rank
HLA-C*12:03	nsp1	77	85	9	RTAPHGHVM	0.01
HLA-C*12:03	nsp1	165	173	9	HSSGVTREL	0.01
HLA-C*12:02	nsp1	77	85	9	RTAPHGHVM	0.01
HLA-C*02:02	nsp1	77	85	9	RTAPHGHVM	0.01
HLA-C*02:09	nsp1	77	85	9	RTAPHGHVM	0.01
HLA-C*15:02	nsp1	165	173	9	HSSGVTREL	0.01
HLA-A*30:01	nsp1	117	125	9	AYRKVLLRK	0.01
HLA-C*03:03	nsp1	77	85	9	RTAPHGHVM	0.01
HLA-C*03:04	nsp1	77	85	9	RTAPHGHVM	0.01
HLA-C*16:01	nsp1	165	173	9	HSSGVTREL	0.01
HLA-C*15:02	nsp1	77	85	9	RTAPHGHVM	0.01
HLA-C*16:01	nsp1	77	85	9	RTAPHGHVM	0.01
HLA-B*15:02	nsp1	110	118	9	HVGEIPVAY	0.01
HLA-B*40:02	nsp1	56	64	9	VEKGVLPQL	0.01
HLA-E*01:01	nsp1	77	85	9	RTAPHGHVM	0.02
HLA-E*01:03	nsp1	77	85	9	RTAPHGHVM	0.02
HLA-C*01:02	nsp1	78	86	9	TAPHGHVMV	0.02
HLA-C*03:02	nsp1	77	85	9	RTAPHGHVM	0.02
HLA-B*35:01	nsp1	110	118	9	HVGEIPVAY	0.02
HLA-C*08:01	nsp1	31	39	9	FGDSVEEVL	0.03
HLA-A*25:01	nsp1	110	118	9	HVGEIPVAY	0.03
HLA-C*03:03	nsp1	165	173	9	HSSGVTREL	0.03
HLA-C*03:04	nsp1	165	173	9	HSSGVTREL	0.03
HLA-B*51:01	nsp1	61	69	9	LPQLEQPYV	0.03
HLA-A*24:02	nsp1	135	143	9	SYGADLKSF	0.03
HLA-A*29:02	nsp1	110	118	9	HVGEIPVAY	0.03
HLA-B*15:25	nsp1	110	118	9	HVGEIPVAY	0.03
HLA-C*12:02	nsp1	165	173	9	HSSGVTREL	0.04
HLA-B*37:01	nsp1	56	64	9	VEKGVLPQL	0.04
HLA-B*46:01	nsp1	110	118	9	HVGEIPVAY	0.04
HLA-A*30:02	nsp1	110	118	9	HVGEIPVAY	0.04
HLA-C*17:01	nsp1	77	85	9	RTAPHGHVM	0.04
HLA-A*26:01	nsp1	110	118	9	HVGEIPVAY	0.04
HLA-B*15:01	nsp1	110	118	9	HVGEIPVAY	0.04
HLA-A*31:01	nsp1	116	124	9	VAYRKVLLR	0.04
HLA-C*08:02	nsp1	31	39	9	FGDSVEEVL	0.04
HLA-B*07:02	nsp1	114	122	9	IPVAYRKVL	0.04
HLA-C*07:01	nsp1	23	31	9	VRDVLVRGF	0.05
HLA-G*01:01	nsp1	77	85	9	RTAPHGHVM	0.05
HLA-G*01:02	nsp1	77	85	9	RTAPHGHVM	0.05
HLA-G*01:03	nsp1	77	85	9	RTAPHGHVM	0.05
HLA-G*01:04	nsp1	77	85	9	RTAPHGHVM	0.05
HLA-G*01:06	nsp1	77	85	9	RTAPHGHVM	0.05
HLA-C*06:02	nsp1	165	173	9	HSSGVTREL	0.05
HLA-C*12:02	nsp1	110	118	9	HVGEIPVAY	0.05
HLA-C*02:02	nsp1	165	173	9	HSSGVTREL	0.05
HLA-C*02:09	nsp1	165	173	9	HSSGVTREL	0.05
HLA-B*46:01	nsp1	77	85	9	RTAPHGHVM	0.05
HLA-A*23:01	nsp1	135	143	9	SYGADLKSF	0.05
HLA-C*03:02	nsp1	110	118	9	HVGEIPVAY	0.05
HLA-A*03:01	nsp1	3	11	9	SLVPGFNEK	0.05
HLA-A*11:01	nsp1	3	11	9	SLVPGFNEK	0.05
HLA-A*01:01	nsp1	89	97	9	VAELEGIQY	0.05
HLA-E*01:01	nsp1	38	46	9	VLSEARQHL	0.06
HLA-E*01:03	nsp1	38	46	9	VLSEARQHL	0.06
HLA-B*58:02	nsp1	77	85	9	RTAPHGHVM	0.06
HLA-A*74:01	nsp1	116	124	9	VAYRKVLLR	0.06
HLA-C*02:02	nsp1	110	118	9	HVGEIPVAY	0.06
HLA-C*02:09	nsp1	110	118	9	HVGEIPVAY	0.06
HLA-A*32:01	nsp1	77	85	9	RTAPHGHVM	0.06
HLA-B*49:01	nsp1	56	64	9	VEKGVLPQL	0.06
HLA-B*50:01	nsp1	54	62	9	VEVEKGVLP	0.06
HLA-B*39:01	nsp1	12	20	9	THVQLSLPV	0.06
HLA-B*56:01	nsp1	108	116	9	VPHVGEIPV	0.06
HLA-A*02:01	nsp1	84	92	9	VMVELVAEL	0.06
HLA-B*40:01	nsp1	56	64	9	VEKGVLPQL	0.06
HLA-C*07:04	nsp1	77	85	9	RTAPHGHVM	0.07
HLA-C*07:02	nsp1	23	31	9	VRDVLVRGF	0.07
HLA-C*08:01	nsp1	77	85	9	RTAPHGHVM	0.07
HLA-B*13:02	nsp1	15	23	9	QLSLPVLQV	0.07
HLA-C*17:01	nsp1	165	173	9	HSSGVTREL	0.07
HLA-C*03:02	nsp1	165	173	9	HSSGVTREL	0.07
HLA-B*51:01	nsp1	18	26	9	LPVLQVRDV	0.07
HLA-A*30:01	nsp1	77	85	9	RTAPHGHVM	0.08
HLA-C*07:01	nsp1	77	85	9	RTAPHGHVM	0.09
HLA-B*14:02	nsp1	10	18	9	EKTHVQLSL	0.09
HLA-C*12:03	nsp1	169	177	9	VTRELMREL	0.09
HLA-B*50:01	nsp1	101	109	9	GETLGVLVP	0.09
HLA-C*14:02	nsp1	135	143	9	SYGADLKSF	0.09
HLA-C*05:01	nsp1	31	39	9	FGDSVEEVL	0.09
HLA-B*48:01	nsp1	56	64	9	VEKGVLPQL	0.1
HLA-C*01:02	nsp1	77	85	9	RTAPHGHVM	0.1
HLA-A*33:01	nsp1	116	124	9	VAYRKVLLR	0.1
HLA-A*33:03	nsp1	116	124	9	VAYRKVLLR	0.1
HLA-B*15:25	nsp1	77	85	9	RTAPHGHVM	0.1
HLA-B*27:02	nsp1	23	31	9	VRDVLVRGF	0.1
HLA-C*08:01	nsp1	165	173	9	HSSGVTREL	0.11
HLA-C*17:01	nsp1	84	92	9	VMVELVAEL	0.11
HLA-B*18:01	nsp1	56	64	9	VEKGVLPQL	0.11
HLA-A*02:06	nsp1	84	92	9	VMVELVAEL	0.11
HLA-C*01:02	nsp1	38	46	9	VLSEARQHL	0.12
HLA-C*17:01	nsp1	141	149	9	KSFDLGDEL	0.12
HLA-C*08:02	nsp1	137	145	9	GADLKSFDL	0.12
HLA-A*02:01	nsp1	103	111	9	TLGVLVPHV	0.12
HLA-C*07:01	nsp1	165	173	9	HSSGVTREL	0.13
HLA-C*08:01	nsp1	8	16	9	FNEKTHVQL	0.13
HLA-C*06:02	nsp1	23	31	9	VRDVLVRGF	0.13
HLA-B*13:01	nsp1	56	64	9	VEKGVLPQL	0.13
HLA-A*33:01	nsp1	65	73	9	EQPYVFIKR	0.13
HLA-B*55:01	nsp1	108	116	9	VPHVGEIPV	0.13
HLA-C*03:02	nsp1	89	97	9	VAELEGIQY	0.13
HLA-B*15:02	nsp1	60	68	9	VLPQLEQPY	0.13
HLA-B*27:05	nsp1	23	31	9	VRDVLVRGF	0.13
HLA-B*52:01	nsp1	56	64	9	VEKGVLPQL	0.14
HLA-B*39:01	nsp1	10	18	9	EKTHVQLSL	0.14
HLA-E*01:01	nsp1	84	92	9	VMVELVAEL	0.15
HLA-E*01:03	nsp1	84	92	9	VMVELVAEL	0.15
HLA-A*24:02	nsp1	96	104	9	QYGRSGETL	0.15
HLA-B*35:01	nsp1	89	97	9	VAELEGIQY	0.15
HLA-A*02:01	nsp1	15	23	9	QLSLPVLQV	0.15
HLA-C*07:04	nsp1	38	46	9	VLSEARQHL	0.16
HLA-C*15:02	nsp1	141	149	9	KSFDLGDEL	0.16
HLA-B*15:01	nsp1	77	85	9	RTAPHGHVM	0.16
HLA-B*58:01	nsp1	77	85	9	RTAPHGHVM	0.16
HLA-C*08:01	nsp1	141	149	9	KSFDLGDEL	0.17
HLA-A*74:01	nsp1	3	11	9	SLVPGFNEK	0.17
HLA-C*04:01	nsp1	31	39	9	FGDSVEEVL	0.17
HLA-C*06:02	nsp1	77	85	9	RTAPHGHVM	0.17
HLA-C*03:03	nsp1	141	149	9	KSFDLGDEL	0.17
HLA-C*03:04	nsp1	141	149	9	KSFDLGDEL	0.17
HLA-C*15:02	nsp1	169	177	9	VTRELMREL	0.17
HLA-B*50:01	nsp1	56	64	9	VEKGVLPQL	0.17
HLA-B*46:01	nsp1	84	92	9	VMVELVAEL	0.17
HLA-C*05:01	nsp1	137	145	9	GADLKSFDL	0.17
HLA-A*02:01	nsp1	52	60	9	GLVEVEKGV	0.17
HLA-C*12:03	nsp1	110	118	9	HVGEIPVAY	0.18
HLA-B*46:01	nsp1	60	68	9	VLPQLEQPY	0.18
HLA-C*08:02	nsp1	8	16	9	FNEKTHVQL	0.18
HLA-B*51:01	nsp1	108	116	9	VPHVGEIPV	0.18
HLA-B*15:25	nsp1	60	68	9	VLPQLEQPY	0.18
HLA-C*07:04	nsp1	165	173	9	HSSGVTREL	0.19
HLA-G*01:01	nsp1	96	104	9	QYGRSGETL	0.19
HLA-G*01:02	nsp1	96	104	9	QYGRSGETL	0.19
HLA-G*01:03	nsp1	96	104	9	QYGRSGETL	0.19
HLA-G*01:04	nsp1	96	104	9	QYGRSGETL	0.19
HLA-G*01:06	nsp1	96	104	9	QYGRSGETL	0.19
HLA-A*26:01	nsp1	102	110	9	ETLGVLVPH	0.19
HLA-B*35:03	nsp1	61	69	9	LPQLEQPYV	0.19
HLA-B*35:03	nsp1	114	122	9	IPVAYRKVL	0.19
HLA-A*33:01	nsp1	91	99	9	ELEGIQYGR	0.19
HLA-A*30:02	nsp1	77	85	9	RTAPHGHVM	0.19
HLA-B*49:01	nsp1	54	62	9	VEVEKGVLP	0.19
HLA-B*07:02	nsp1	77	85	9	RTAPHGHVM	0.19
HLA-B*15:01	nsp1	60	68	9	VLPQLEQPY	0.19
HLA-A*31:01	nsp1	16	24	9	LSLPVLQVR	0.19
HLA-C*08:01	nsp1	137	145	9	GADLKSFDL	0.2
HLA-G*01:01	nsp1	38	46	9	VLSEARQHL	0.2
HLA-G*01:02	nsp1	38	46	9	VLSEARQHL	0.2
HLA-G*01:03	nsp1	38	46	9	VLSEARQHL	0.2
HLA-G*01:04	nsp1	38	46	9	VLSEARQHL	0.2
HLA-G*01:06	nsp1	38	46	9	VLSEARQHL	0.2
HLA-C*17:01	nsp1	38	46	9	VLSEARQHL	0.2
HLA-C*16:01	nsp1	169	177	9	VTRELMREL	0.21
HLA-A*01:01	nsp1	110	118	9	HVGEIPVAY	0.21
HLA-A*02:01	nsp1	38	46	9	VLSEARQHL	0.21
HLA-C*02:02	nsp1	169	177	9	VTRELMREL	0.22
HLA-C*02:09	nsp1	169	177	9	VTRELMREL	0.22
HLA-B*13:01	nsp1	62	70	9	PQLEQPYVF	0.22
HLA-B*38:01	nsp1	12	20	9	THVQLSLPV	0.22
HLA-C*08:02	nsp1	77	85	9	RTAPHGHVM	0.22
HLA-A*68:02	nsp1	165	173	9	HSSGVTREL	0.22
HLA-A*33:03	nsp1	91	99	9	ELEGIQYGR	0.22
HLA-B*48:01	nsp1	84	92	9	VMVELVAEL	0.23
HLA-C*12:02	nsp1	89	97	9	VAELEGIQY	0.23
HLA-B*35:03	nsp1	108	116	9	VPHVGEIPV	0.23
HLA-B*55:01	nsp1	114	122	9	IPVAYRKVL	0.23
HLA-A*29:02	nsp1	60	68	9	VLPQLEQPY	0.23
HLA-C*03:03	nsp1	13	21	9	HVQLSLPVL	0.24
HLA-C*03:04	nsp1	13	21	9	HVQLSLPVL	0.24
HLA-B*38:01	nsp1	80	88	9	PHGHVMVEL	0.24
HLA-C*17:01	nsp1	106	114	9	VLVPHVGEI	0.24
HLA-B*56:01	nsp1	61	69	9	LPQLEQPYV	0.24
HLA-B*44:03	nsp1	56	64	9	VEKGVLPQL	0.24
HLA-B*57:01	nsp1	77	85	9	RTAPHGHVM	0.24
HLA-C*07:02	nsp1	135	143	9	SYGADLKSF	0.25
HLA-C*01:02	nsp1	84	92	9	VMVELVAEL	0.25
HLA-C*12:02	nsp1	169	177	9	VTRELMREL	0.25
HLA-A*23:01	nsp1	96	104	9	QYGRSGETL	0.25
HLA-B*13:01	nsp1	38	46	9	VLSEARQHL	0.25
HLA-B*13:01	nsp1	141	149	9	KSFDLGDEL	0.25
HLA-B*13:01	nsp1	77	85	9	RTAPHGHVM	0.25
HLA-C*14:02	nsp1	96	104	9	QYGRSGETL	0.25
HLA-A*30:01	nsp1	3	11	9	SLVPGFNEK	0.25
HLA-B*13:02	nsp1	106	114	9	VLVPHVGEI	0.25
HLA-B*15:02	nsp1	89	97	9	VAELEGIQY	0.25
HLA-B*58:02	nsp1	165	173	9	HSSGVTREL	0.26
HLA-C*07:04	nsp1	23	31	9	VRDVLVRGF	0.26
HLA-C*16:01	nsp1	110	118	9	HVGEIPVAY	0.26
HLA-B*08:01	nsp1	114	122	9	IPVAYRKVL	0.26
HLA-A*24:02	nsp1	153	161	9	PYEDFQENW	0.26
HLA-B*44:02	nsp1	56	64	9	VEKGVLPQL	0.26
HLA-B*51:01	nsp1	114	122	9	IPVAYRKVL	0.26
HLA-A*02:06	nsp1	103	111	9	TLGVLVPHV	0.26
HLA-A*33:03	nsp1	65	73	9	EQPYVFIKR	0.26
HLA-A*31:01	nsp1	117	125	9	AYRKVLLRK	0.26
HLA-C*01:02	nsp1	165	173	9	HSSGVTREL	0.27
HLA-A*32:01	nsp1	110	118	9	HVGEIPVAY	0.27
HLA-B*55:01	nsp1	79	87	9	APHGHVMVE	0.27
HLA-B*13:01	nsp1	84	92	9	VMVELVAEL	0.27
HLA-C*05:01	nsp1	77	85	9	RTAPHGHVM	0.27
HLA-A*03:01	nsp1	121	129	9	VLLRKNGNK	0.27
HLA-C*07:02	nsp1	77	85	9	RTAPHGHVM	0.28
HLA-B*53:01	nsp1	110	118	9	HVGEIPVAY	0.28
HLA-A*23:01	nsp1	153	161	9	PYEDFQENW	0.28
HLA-C*16:01	nsp1	89	97	9	VAELEGIQY	0.28
HLA-A*33:01	nsp1	69	77	9	VFIKRSDAR	0.28
HLA-A*02:06	nsp1	15	23	9	QLSLPVLQV	0.28
HLA-A*03:01	nsp1	116	124	9	VAYRKVLLR	0.28
HLA-A*33:03	nsp1	16	24	9	LSLPVLQVR	0.29
HLA-C*07:01	nsp1	110	118	9	HVGEIPVAY	0.3
HLA-B*48:01	nsp1	141	149	9	KSFDLGDEL	0.3
HLA-A*74:01	nsp1	16	24	9	LSLPVLQVR	0.3
HLA-C*03:03	nsp1	84	92	9	VMVELVAEL	0.3
HLA-C*03:04	nsp1	84	92	9	VMVELVAEL	0.3
HLA-C*14:02	nsp1	77	85	9	RTAPHGHVM	0.3
HLA-B*56:01	nsp1	18	26	9	LPVLQVRDV	0.3
HLA-A*11:01	nsp1	116	124	9	VAYRKVLLR	0.3
HLA-A*68:01	nsp1	91	99	9	ELEGIQYGR	0.3
HLA-C*06:02	nsp1	169	177	9	VTRELMREL	0.31
HLA-A*26:01	nsp1	77	85	9	RTAPHGHVM	0.31
HLA-C*05:01	nsp1	8	16	9	FNEKTHVQL	0.31
HLA-E*01:01	nsp1	106	114	9	VLVPHVGEI	0.32
HLA-E*01:03	nsp1	106	114	9	VLVPHVGEI	0.32
HLA-A*23:01	nsp1	62	70	9	PQLEQPYVF	0.32
HLA-B*07:02	nsp1	108	116	9	VPHVGEIPV	0.32
HLA-E*01:01	nsp1	141	149	9	KSFDLGDEL	0.33
HLA-E*01:03	nsp1	141	149	9	KSFDLGDEL	0.33
HLA-C*04:01	nsp1	8	16	9	FNEKTHVQL	0.33
HLA-C*03:03	nsp1	169	177	9	VTRELMREL	0.33
HLA-C*03:04	nsp1	169	177	9	VTRELMREL	0.33
HLA-B*46:01	nsp1	165	173	9	HSSGVTREL	0.33
HLA-A*02:01	nsp1	106	114	9	VLVPHVGEI	0.33
HLA-B*48:01	nsp1	38	46	9	VLSEARQHL	0.35
HLA-C*03:03	nsp1	38	46	9	VLSEARQHL	0.35
HLA-C*03:04	nsp1	38	46	9	VLSEARQHL	0.35
HLA-B*35:03	nsp1	13	21	9	HVQLSLPVL	0.35
HLA-B*08:01	nsp1	45	53	9	HLKDGTCGL	0.35
HLA-A*33:01	nsp1	16	24	9	LSLPVLQVR	0.35
HLA-B*49:01	nsp1	101	109	9	GETLGVLVP	0.35
HLA-B*56:01	nsp1	114	122	9	IPVAYRKVL	0.35
HLA-A*02:06	nsp1	52	60	9	GLVEVEKGV	0.35
HLA-A*68:01	nsp1	65	73	9	EQPYVFIKR	0.35
HLA-A*68:01	nsp1	102	110	9	ETLGVLVPH	0.35
HLA-E*01:01	nsp1	78	86	9	TAPHGHVMV	0.36
HLA-E*01:03	nsp1	78	86	9	TAPHGHVMV	0.36
HLA-B*52:01	nsp1	106	114	9	VLVPHVGEI	0.36
HLA-B*50:01	nsp1	90	98	9	AELEGIQYG	0.36
HLA-C*17:01	nsp1	31	39	9	FGDSVEEVL	0.36
HLA-B*15:02	nsp1	77	85	9	RTAPHGHVM	0.36
HLA-B*27:05	nsp1	98	106	9	GRSGETLGV	0.36
HLA-C*07:04	nsp1	8	16	9	FNEKTHVQL	0.37
HLA-C*12:03	nsp1	78	86	9	TAPHGHVMV	0.37
HLA-C*03:03	nsp1	8	16	9	FNEKTHVQL	0.37
HLA-C*03:04	nsp1	8	16	9	FNEKTHVQL	0.37
HLA-B*58:02	nsp1	141	149	9	KSFDLGDEL	0.38
HLA-C*07:04	nsp1	31	39	9	FGDSVEEVL	0.38
HLA-G*01:01	nsp1	165	173	9	HSSGVTREL	0.38
HLA-G*01:02	nsp1	165	173	9	HSSGVTREL	0.38
HLA-G*01:03	nsp1	165	173	9	HSSGVTREL	0.38
HLA-G*01:04	nsp1	165	173	9	HSSGVTREL	0.38
HLA-G*01:06	nsp1	165	173	9	HSSGVTREL	0.38
HLA-G*01:01	nsp1	135	143	9	SYGADLKSF	0.38
HLA-G*01:02	nsp1	135	143	9	SYGADLKSF	0.38
HLA-G*01:03	nsp1	135	143	9	SYGADLKSF	0.38
HLA-G*01:04	nsp1	135	143	9	SYGADLKSF	0.38
HLA-G*01:06	nsp1	135	143	9	SYGADLKSF	0.38
HLA-B*55:01	nsp1	66	74	9	QPYVFIKRS	0.38
HLA-B*46:01	nsp1	169	177	9	VTRELMREL	0.38
HLA-A*30:01	nsp1	169	177	9	VTRELMREL	0.38
HLA-A*68:02	nsp1	113	121	9	EIPVAYRKV	0.38
HLA-A*68:01	nsp1	116	124	9	VAYRKVLLR	0.38
HLA-B*38:01	nsp1	10	18	9	EKTHVQLSL	0.39
HLA-B*48:01	nsp1	77	85	9	RTAPHGHVM	0.4
HLA-B*53:01	nsp1	61	69	9	LPQLEQPYV	0.4
HLA-C*17:01	nsp1	13	21	9	HVQLSLPVL	0.4
HLA-A*33:03	nsp1	69	77	9	VFIKRSDAR	0.4
HLA-C*07:02	nsp1	110	118	9	HVGEIPVAY	0.41
HLA-C*04:01	nsp1	77	85	9	RTAPHGHVM	0.41
HLA-C*03:03	nsp1	31	39	9	FGDSVEEVL	0.41
HLA-C*03:04	nsp1	31	39	9	FGDSVEEVL	0.41
HLA-C*12:02	nsp1	141	149	9	KSFDLGDEL	0.41
HLA-B*49:01	nsp1	90	98	9	AELEGIQYG	0.41
HLA-B*13:02	nsp1	38	46	9	VLSEARQHL	0.41
HLA-C*12:03	nsp1	141	149	9	KSFDLGDEL	0.42
HLA-C*02:02	nsp1	141	149	9	KSFDLGDEL	0.42
HLA-C*02:09	nsp1	141	149	9	KSFDLGDEL	0.42
HLA-B*35:03	nsp1	165	173	9	HSSGVTREL	0.42
HLA-B*39:01	nsp1	8	16	9	FNEKTHVQL	0.42
HLA-A*68:02	nsp1	78	86	9	TAPHGHVMV	0.42
HLA-A*30:01	nsp1	116	124	9	VAYRKVLLR	0.42
HLA-A*02:06	nsp1	38	46	9	VLSEARQHL	0.42
HLA-B*58:01	nsp1	141	149	9	KSFDLGDEL	0.43
HLA-B*55:01	nsp1	18	26	9	LPVLQVRDV	0.44
HLA-B*46:01	nsp1	89	97	9	VAELEGIQY	0.45
HLA-A*29:02	nsp1	89	97	9	VAELEGIQY	0.45
HLA-B*56:01	nsp1	66	74	9	QPYVFIKRS	0.45
HLA-C*03:02	nsp1	141	149	9	KSFDLGDEL	0.45
HLA-A*02:06	nsp1	34	42	9	SVEEVLSEA	0.45
HLA-C*02:02	nsp1	89	97	9	VAELEGIQY	0.46
HLA-C*02:09	nsp1	89	97	9	VAELEGIQY	0.46
HLA-B*35:03	nsp1	31	39	9	FGDSVEEVL	0.46
HLA-C*16:01	nsp1	141	149	9	KSFDLGDEL	0.46
HLA-B*13:02	nsp1	84	92	9	VMVELVAEL	0.46
HLA-C*12:02	nsp1	84	92	9	VMVELVAEL	0.47
HLA-B*13:02	nsp1	56	64	9	VEKGVLPQL	0.47
HLA-A*24:02	nsp1	62	70	9	PQLEQPYVF	0.48
HLA-B*38:01	nsp1	23	31	9	VRDVLVRGF	0.48
HLA-A*33:01	nsp1	156	164	9	DFQENWNTK	0.48
HLA-A*33:01	nsp1	102	110	9	ETLGVLVPH	0.48
HLA-C*06:02	nsp1	76	84	9	ARTAPHGHV	0.49
HLA-B*52:01	nsp1	77	85	9	RTAPHGHVM	0.49
HLA-C*15:02	nsp1	99	107	9	RSGETLGVL	0.49
HLA-C*02:02	nsp1	84	92	9	VMVELVAEL	0.5
HLA-C*02:09	nsp1	84	92	9	VMVELVAEL	0.5
HLA-C*15:02	nsp1	8	16	9	FNEKTHVQL	0.5
HLA-B*55:01	nsp1	61	69	9	LPQLEQPYV	0.5
HLA-B*51:01	nsp1	78	86	9	TAPHGHVMV	0.5
HLA-A*02:06	nsp1	106	114	9	VLVPHVGEI	0.5
HLA-C*07:04	nsp1	84	92	9	VMVELVAEL	0.51
HLA-A*25:01	nsp1	77	85	9	RTAPHGHVM	0.51
HLA-C*03:02	nsp1	169	177	9	VTRELMREL	0.51
HLA-C*08:01	nsp1	13	21	9	HVQLSLPVL	0.52
HLA-C*08:01	nsp1	78	86	9	TAPHGHVMV	0.52
HLA-B*14:02	nsp1	77	85	9	RTAPHGHVM	0.52
HLA-B*14:02	nsp1	114	122	9	IPVAYRKVL	0.52
HLA-B*39:01	nsp1	80	88	9	PHGHVMVEL	0.52
HLA-B*58:01	nsp1	165	173	9	HSSGVTREL	0.52
HLA-C*07:04	nsp1	106	114	9	VLVPHVGEI	0.53
HLA-A*32:01	nsp1	141	149	9	KSFDLGDEL	0.53
HLA-B*38:01	nsp1	62	70	9	PQLEQPYVF	0.53
HLA-B*56:01	nsp1	79	87	9	APHGHVMVE	0.53
HLA-B*57:01	nsp1	169	177	9	VTRELMREL	0.53
HLA-B*14:02	nsp1	12	20	9	THVQLSLPV	0.54
HLA-B*44:03	nsp1	90	98	9	AELEGIQYG	0.54
HLA-C*07:04	nsp1	78	86	9	TAPHGHVMV	0.55
HLA-E*01:01	nsp1	169	177	9	VTRELMREL	0.55
HLA-E*01:03	nsp1	169	177	9	VTRELMREL	0.55
HLA-C*07:02	nsp1	165	173	9	HSSGVTREL	0.55
HLA-C*01:02	nsp1	106	114	9	VLVPHVGEI	0.55
HLA-A*25:01	nsp1	165	173	9	HSSGVTREL	0.55
HLA-B*35:01	nsp1	114	122	9	IPVAYRKVL	0.55
HLA-B*35:03	nsp1	77	85	9	RTAPHGHVM	0.56
HLA-B*18:01	nsp1	110	118	9	HVGEIPVAY	0.56
HLA-E*01:01	nsp1	8	16	9	FNEKTHVQL	0.57
HLA-E*01:03	nsp1	8	16	9	FNEKTHVQL	0.57
HLA-C*06:02	nsp1	98	106	9	GRSGETLGV	0.57
HLA-A*31:01	nsp1	69	77	9	VFIKRSDAR	0.57
HLA-B*44:02	nsp1	90	98	9	AELEGIQYG	0.58
HLA-B*35:01	nsp1	77	85	9	RTAPHGHVM	0.58
HLA-B*58:02	nsp1	169	177	9	VTRELMREL	0.59
HLA-C*08:02	nsp1	165	173	9	HSSGVTREL	0.59
HLA-C*17:01	nsp1	78	86	9	TAPHGHVMV	0.59
HLA-C*17:01	nsp1	8	16	9	FNEKTHVQL	0.59
HLA-B*52:01	nsp1	141	149	9	KSFDLGDEL	0.6
HLA-C*15:02	nsp1	13	21	9	HVQLSLPVL	0.6
HLA-B*13:02	nsp1	52	60	9	GLVEVEKGV	0.6
HLA-B*15:25	nsp1	89	97	9	VAELEGIQY	0.6
HLA-C*04:01	nsp1	38	46	9	VLSEARQHL	0.61
HLA-C*01:02	nsp1	31	39	9	FGDSVEEVL	0.61
HLA-B*14:02	nsp1	165	173	9	HSSGVTREL	0.61
HLA-B*39:01	nsp1	31	39	9	FGDSVEEVL	0.61
HLA-C*08:01	nsp1	84	92	9	VMVELVAEL	0.62
HLA-B*52:01	nsp1	84	92	9	VMVELVAEL	0.62
HLA-A*68:02	nsp1	15	23	9	QLSLPVLQV	0.62
HLA-C*03:02	nsp1	84	92	9	VMVELVAEL	0.62
HLA-A*02:01	nsp1	45	53	9	HLKDGTCGL	0.62
HLA-A*33:03	nsp1	102	110	9	ETLGVLVPH	0.62
HLA-B*48:01	nsp1	13	21	9	HVQLSLPVL	0.63
HLA-C*01:02	nsp1	169	177	9	VTRELMREL	0.63
HLA-A*26:01	nsp1	37	45	9	EVLSEARQH	0.63
HLA-A*25:01	nsp1	102	110	9	ETLGVLVPH	0.63
HLA-B*27:02	nsp1	98	106	9	GRSGETLGV	0.63
HLA-C*12:03	nsp1	106	114	9	VLVPHVGEI	0.64
HLA-A*32:01	nsp1	84	92	9	VMVELVAEL	0.64
HLA-C*08:02	nsp1	141	149	9	KSFDLGDEL	0.64
HLA-A*68:01	nsp1	110	118	9	HVGEIPVAY	0.64
HLA-C*04:01	nsp1	23	31	9	VRDVLVRGF	0.65
HLA-B*14:02	nsp1	8	16	9	FNEKTHVQL	0.65
HLA-C*05:01	nsp1	38	46	9	VLSEARQHL	0.65
HLA-C*15:02	nsp1	15	23	9	QLSLPVLQV	0.65
HLA-A*68:02	nsp1	34	42	9	SVEEVLSEA	0.65
HLA-C*17:01	nsp1	169	177	9	VTRELMREL	0.65
HLA-C*03:02	nsp1	13	21	9	HVQLSLPVL	0.65
HLA-A*30:02	nsp1	89	97	9	VAELEGIQY	0.65
HLA-B*13:02	nsp1	103	111	9	TLGVLVPHV	0.65
HLA-A*11:01	nsp1	110	118	9	HVGEIPVAY	0.65
HLA-C*12:03	nsp1	89	97	9	VAELEGIQY	0.66
HLA-C*16:01	nsp1	38	46	9	VLSEARQHL	0.66
HLA-A*68:02	nsp1	87	95	9	ELVAELEGI	0.66
HLA-C*17:01	nsp1	137	145	9	GADLKSFDL	0.66
HLA-A*68:01	nsp1	16	24	9	LSLPVLQVR	0.66
HLA-C*07:01	nsp1	169	177	9	VTRELMREL	0.67
HLA-C*02:02	nsp1	38	46	9	VLSEARQHL	0.67
HLA-C*02:09	nsp1	38	46	9	VLSEARQHL	0.67
HLA-B*44:03	nsp1	112	120	9	GEIPVAYRK	0.67
HLA-A*01:01	nsp1	77	85	9	RTAPHGHVM	0.67
HLA-C*05:01	nsp1	165	173	9	HSSGVTREL	0.68
HLA-B*55:01	nsp1	68	76	9	YVFIKRSDA	0.68
HLA-C*12:02	nsp1	38	46	9	VLSEARQHL	0.69
HLA-C*15:02	nsp1	78	86	9	TAPHGHVMV	0.69
HLA-A*32:01	nsp1	38	46	9	VLSEARQHL	0.7
HLA-C*07:01	nsp1	76	84	9	ARTAPHGHV	0.71
HLA-C*05:01	nsp1	141	149	9	KSFDLGDEL	0.71
HLA-C*16:01	nsp1	78	86	9	TAPHGHVMV	0.71
HLA-E*01:01	nsp1	13	21	9	HVQLSLPVL	0.72
HLA-E*01:03	nsp1	13	21	9	HVQLSLPVL	0.72
HLA-B*39:01	nsp1	82	90	9	GHVMVELVA	0.72
HLA-A*30:02	nsp1	60	68	9	VLPQLEQPY	0.72
HLA-A*02:01	nsp1	20	28	9	VLQVRDVLV	0.72
HLA-B*13:01	nsp1	15	23	9	QLSLPVLQV	0.72
HLA-B*48:01	nsp1	10	18	9	EKTHVQLSL	0.73
HLA-B*37:01	nsp1	8	16	9	FNEKTHVQL	0.73
HLA-C*07:04	nsp1	45	53	9	HLKDGTCGL	0.74
HLA-C*02:02	nsp1	106	114	9	VLVPHVGEI	0.74
HLA-C*02:09	nsp1	106	114	9	VLVPHVGEI	0.74
HLA-C*08:02	nsp1	38	46	9	VLSEARQHL	0.74
HLA-B*44:02	nsp1	112	120	9	GEIPVAYRK	0.74
HLA-C*15:02	nsp1	106	114	9	VLVPHVGEI	0.74
HLA-G*01:01	nsp1	141	149	9	KSFDLGDEL	0.75
HLA-G*01:02	nsp1	141	149	9	KSFDLGDEL	0.75
HLA-G*01:03	nsp1	141	149	9	KSFDLGDEL	0.75
HLA-G*01:04	nsp1	141	149	9	KSFDLGDEL	0.75
HLA-G*01:06	nsp1	141	149	9	KSFDLGDEL	0.75
HLA-B*18:01	nsp1	128	136	9	NKGAGGHSY	0.75
HLA-E*01:01	nsp1	31	39	9	FGDSVEEVL	0.76
HLA-E*01:03	nsp1	31	39	9	FGDSVEEVL	0.76
HLA-C*08:01	nsp1	38	46	9	VLSEARQHL	0.76
HLA-C*12:03	nsp1	84	92	9	VMVELVAEL	0.76
HLA-C*01:02	nsp1	141	149	9	KSFDLGDEL	0.76
HLA-C*08:02	nsp1	53	61	9	LVEVEKGVL	0.76
HLA-A*68:01	nsp1	3	11	9	SLVPGFNEK	0.76
HLA-C*07:01	nsp1	116	124	9	VAYRKVLLR	0.77
HLA-G*01:01	nsp1	84	92	9	VMVELVAEL	0.77
HLA-G*01:02	nsp1	84	92	9	VMVELVAEL	0.77
HLA-G*01:03	nsp1	84	92	9	VMVELVAEL	0.77
HLA-G*01:04	nsp1	84	92	9	VMVELVAEL	0.77
HLA-G*01:06	nsp1	84	92	9	VMVELVAEL	0.77
HLA-B*53:01	nsp1	114	122	9	IPVAYRKVL	0.77
HLA-C*14:02	nsp1	165	173	9	HSSGVTREL	0.77
HLA-B*58:02	nsp1	110	118	9	HVGEIPVAY	0.78
HLA-C*14:02	nsp1	38	46	9	VLSEARQHL	0.78
HLA-B*46:01	nsp1	38	46	9	VLSEARQHL	0.78
HLA-B*07:02	nsp1	79	87	9	APHGHVMVE	0.78
HLA-C*12:03	nsp1	38	46	9	VLSEARQHL	0.79
HLA-B*08:01	nsp1	38	46	9	VLSEARQHL	0.79
HLA-B*07:02	nsp1	169	177	9	VTRELMREL	0.79
HLA-B*13:01	nsp1	13	21	9	HVQLSLPVL	0.79
HLA-A*11:01	nsp1	39	47	9	LSEARQHLK	0.79
HLA-B*15:25	nsp1	84	92	9	VMVELVAEL	0.79
HLA-E*01:01	nsp1	165	173	9	HSSGVTREL	0.8
HLA-E*01:03	nsp1	165	173	9	HSSGVTREL	0.8
HLA-C*01:02	nsp1	13	21	9	HVQLSLPVL	0.8
HLA-A*26:01	nsp1	165	173	9	HSSGVTREL	0.8
HLA-B*35:01	nsp1	108	116	9	VPHVGEIPV	0.8
HLA-B*13:02	nsp1	141	149	9	KSFDLGDEL	0.8
HLA-C*07:02	nsp1	84	92	9	VMVELVAEL	0.81
HLA-C*08:02	nsp1	89	97	9	VAELEGIQY	0.81
HLA-B*35:03	nsp1	18	26	9	LPVLQVRDV	0.81
HLA-B*15:02	nsp1	84	92	9	VMVELVAEL	0.81
HLA-C*07:01	nsp1	98	106	9	GRSGETLGV	0.82
HLA-B*53:01	nsp1	89	97	9	VAELEGIQY	0.82
HLA-B*18:01	nsp1	9	17	9	NEKTHVQLS	0.82
HLA-B*52:01	nsp1	15	23	9	QLSLPVLQV	0.82
HLA-B*58:01	nsp1	110	118	9	HVGEIPVAY	0.82
HLA-C*03:03	nsp1	78	86	9	TAPHGHVMV	0.83
HLA-C*03:04	nsp1	78	86	9	TAPHGHVMV	0.83
HLA-B*08:01	nsp1	8	16	9	FNEKTHVQL	0.83
HLA-C*04:01	nsp1	84	92	9	VMVELVAEL	0.84
HLA-C*16:01	nsp1	13	21	9	HVQLSLPVL	0.84
HLA-B*38:01	nsp1	8	16	9	FNEKTHVQL	0.84
HLA-B*46:01	nsp1	45	53	9	HLKDGTCGL	0.84
HLA-B*57:01	nsp1	165	173	9	HSSGVTREL	0.84
HLA-C*05:01	nsp1	63	71	9	QLEQPYVFI	0.85
HLA-C*04:01	nsp1	137	145	9	GADLKSFDL	0.86
HLA-C*01:02	nsp1	113	121	9	EIPVAYRKV	0.86
HLA-B*50:01	nsp1	9	17	9	NEKTHVQLS	0.86
HLA-B*38:01	nsp1	96	104	9	QYGRSGETL	0.86
HLA-B*40:01	nsp1	54	62	9	VEVEKGVLP	0.86
HLA-B*15:01	nsp1	84	92	9	VMVELVAEL	0.87
HLA-A*26:01	nsp1	60	68	9	VLPQLEQPY	0.88
HLA-A*29:02	nsp1	77	85	9	RTAPHGHVM	0.88
HLA-B*13:01	nsp1	106	114	9	VLVPHVGEI	0.88
HLA-C*06:02	nsp1	78	86	9	TAPHGHVMV	0.89
HLA-C*05:01	nsp1	89	97	9	VAELEGIQY	0.89
HLA-B*08:01	nsp1	13	21	9	HVQLSLPVL	0.89
HLA-B*51:01	nsp1	48	56	9	DGTCGLVEV	0.89
HLA-B*35:03	nsp1	110	118	9	HVGEIPVAY	0.9
HLA-C*14:02	nsp1	110	118	9	HVGEIPVAY	0.9
HLA-B*46:01	nsp1	141	149	9	KSFDLGDEL	0.9
HLA-C*06:02	nsp1	106	114	9	VLVPHVGEI	0.91
HLA-C*01:02	nsp1	45	53	9	HLKDGTCGL	0.91
HLA-C*12:02	nsp1	106	114	9	VLVPHVGEI	0.91
HLA-B*46:01	nsp1	13	21	9	HVQLSLPVL	0.91
HLA-B*40:02	nsp1	54	62	9	VEVEKGVLP	0.91
HLA-C*08:02	nsp1	78	86	9	TAPHGHVMV	0.92
HLA-C*05:01	nsp1	78	86	9	TAPHGHVMV	0.92
HLA-C*14:02	nsp1	60	68	9	VLPQLEQPY	0.92
HLA-A*02:06	nsp1	141	149	9	KSFDLGDEL	0.92
HLA-C*12:02	nsp1	13	21	9	HVQLSLPVL	0.93
HLA-B*35:01	nsp1	60	68	9	VLPQLEQPY	0.93
HLA-B*15:25	nsp1	38	46	9	VLSEARQHL	0.93
HLA-B*57:01	nsp1	141	149	9	KSFDLGDEL	0.93
HLA-A*74:01	nsp1	77	85	9	RTAPHGHVM	0.94
HLA-C*05:01	nsp1	84	92	9	VMVELVAEL	0.94
HLA-C*03:02	nsp1	38	46	9	VLSEARQHL	0.94
HLA-B*48:01	nsp1	45	53	9	HLKDGTCGL	0.95
HLA-C*04:01	nsp1	110	118	9	HVGEIPVAY	0.95
HLA-C*17:01	nsp1	15	23	9	QLSLPVLQV	0.95
HLA-B*14:02	nsp1	23	31	9	VRDVLVRGF	0.96
HLA-B*46:01	nsp1	106	114	9	VLVPHVGEI	0.96
HLA-A*02:06	nsp1	77	85	9	RTAPHGHVM	0.96
HLA-B*15:02	nsp1	128	136	9	NKGAGGHSY	0.96
HLA-B*15:01	nsp1	45	53	9	HLKDGTCGL	0.96
HLA-C*07:02	nsp1	116	124	9	VAYRKVLLR	0.97
HLA-C*06:02	nsp1	56	64	9	VEKGVLPQL	0.97
HLA-A*01:01	nsp1	60	68	9	VLPQLEQPY	0.97
HLA-B*37:01	nsp1	77	85	9	RTAPHGHVM	0.97
HLA-B*35:01	nsp1	61	69	9	LPQLEQPYV	0.97
HLA-B*35:01	nsp1	165	173	9	HSSGVTREL	0.97
HLA-C*12:03	nsp1	116	124	9	VAYRKVLLR	0.98
HLA-C*01:02	nsp1	8	16	9	FNEKTHVQL	0.98
HLA-G*01:01	nsp1	169	177	9	VTRELMREL	0.98
HLA-G*01:02	nsp1	169	177	9	VTRELMREL	0.98
HLA-G*01:03	nsp1	169	177	9	VTRELMREL	0.98
HLA-G*01:04	nsp1	169	177	9	VTRELMREL	0.98
HLA-G*01:06	nsp1	169	177	9	VTRELMREL	0.98
HLA-B*15:01	nsp1	38	46	9	VLSEARQHL	0.98
HLA-A*74:01	nsp1	110	118	9	HVGEIPVAY	0.99
HLA-A*32:01	nsp1	165	173	9	HSSGVTREL	0.99
HLA-B*13:01	nsp1	165	173	9	HSSGVTREL	0.99
HLA-B*13:02	nsp1	77	85	9	RTAPHGHVM	0.99
HLA-C*07:04	nsp1	96	104	9	QYGRSGETL	1
HLA-C*03:03	nsp1	114	122	9	IPVAYRKVL	1
HLA-C*03:04	nsp1	114	122	9	IPVAYRKVL	1
HLA-B*39:01	nsp1	84	92	9	VMVELVAEL	1
HLA-A*01:01	nsp1	150	158	9	GTDPYEDFQ	1
HLA-B*40:01	nsp1	101	109	9	GETLGVLVP	1
HLA-C*03:02	nsp1	60	68	9	VLPQLEQPY	1
HLA-E*01:01	nsp2	554	562	9	KAPKEIIFL	0.01
HLA-E*01:03	nsp2	554	562	9	KAPKEIIFL	0.01
HLA-A*74:01	nsp2	102	110	9	KTIQPRVEK	0.01
HLA-C*07:01	nsp2	364	372	9	VRSIFSRTL	0.01
HLA-A*74:01	nsp2	362	370	9	RVVRSIFSR	0.01
HLA-C*01:02	nsp2	554	562	9	KAPKEIIFL	0.01
HLA-C*16:01	nsp2	356	364	9	FASEAARVV	0.01
HLA-A*32:01	nsp2	67	75	9	KSYELQTPF	0.01
HLA-C*06:02	nsp2	364	372	9	VRSIFSRTL	0.01
HLA-C*16:01	nsp2	374	382	9	TAQNSVRVL	0.01
HLA-B*49:01	nsp2	591	599	9	SEAVEAPLV	0.01
HLA-B*14:02	nsp2	63	71	9	ERSEKSYEL	0.01
HLA-B*49:01	nsp2	69	77	9	YELQTPFEI	0.01
HLA-C*12:03	nsp2	356	364	9	FASEAARVV	0.01
HLA-C*14:02	nsp2	299	307	9	SFSASTSAF	0.01
HLA-B*51:01	nsp2	551	559	9	MPLKAPKEI	0.01
HLA-A*11:01	nsp2	496	504	9	QTFFKLVNK	0.01
HLA-B*51:01	nsp2	180	188	9	LPQNAVVKI	0.01
HLA-A*23:01	nsp2	497	505	9	TFFKLVNKF	0.01
HLA-B*39:01	nsp2	63	71	9	ERSEKSYEL	0.01
HLA-A*11:01	nsp2	628	636	9	VTNNTFTLK	0.01
HLA-A*31:01	nsp2	362	370	9	RVVRSIFSR	0.01
HLA-A*30:01	nsp2	102	110	9	KTIQPRVEK	0.01
HLA-A*03:01	nsp2	102	110	9	KTIQPRVEK	0.01
HLA-A*01:01	nsp2	61	69	9	YTERSEKSY	0.01
HLA-A*26:01	nsp2	490	498	9	EIKESVQTF	0.01
HLA-A*68:02	nsp2	373	381	9	ETAQNSVRV	0.01
HLA-B*40:02	nsp2	196	204	9	SEVGPEHSL	0.01
HLA-A*25:01	nsp2	490	498	9	EIKESVQTF	0.01
HLA-A*11:01	nsp2	102	110	9	KTIQPRVEK	0.01
HLA-B*44:02	nsp2	52	60	9	REHEHEIAW	0.01
HLA-B*44:03	nsp2	52	60	9	REHEHEIAW	0.01
HLA-B*40:01	nsp2	564	572	9	GETLPTEVL	0.01
HLA-B*40:01	nsp2	196	204	9	SEVGPEHSL	0.01
HLA-B*52:01	nsp2	71	79	9	LQTPFEIKL	0.02
HLA-B*48:01	nsp2	71	79	9	LQTPFEIKL	0.02
HLA-C*12:03	nsp2	374	382	9	TAQNSVRVL	0.02
HLA-B*37:01	nsp2	196	204	9	SEVGPEHSL	0.02
HLA-A*32:01	nsp2	348	356	9	SILSPLYAF	0.02
HLA-A*25:01	nsp2	388	396	9	TILDGISQY	0.02
HLA-A*32:01	nsp2	78	86	9	KLAKKFDTF	0.02
HLA-B*13:01	nsp2	71	79	9	LQTPFEIKL	0.02
HLA-A*30:01	nsp2	119	127	9	RIRSVYPVA	0.02
HLA-A*25:01	nsp2	292	300	9	EIAIILASF	0.02
HLA-C*17:01	nsp2	420	428	9	YITGGVVQL	0.02
HLA-A*24:02	nsp2	497	505	9	TFFKLVNKF	0.02
HLA-B*44:02	nsp2	75	83	9	FEIKLAKKF	0.02
HLA-A*26:01	nsp2	388	396	9	TILDGISQY	0.02
HLA-A*68:02	nsp2	303	311	9	STSAFVETV	0.02
HLA-B*15:02	nsp2	388	396	9	TILDGISQY	0.02
HLA-B*18:01	nsp2	75	83	9	FEIKLAKKF	0.02
HLA-B*44:03	nsp2	75	83	9	FEIKLAKKF	0.02
HLA-B*58:02	nsp2	67	75	9	KSYELQTPF	0.03
HLA-C*07:01	nsp2	63	71	9	ERSEKSYEL	0.03
HLA-C*06:02	nsp2	63	71	9	ERSEKSYEL	0.03
HLA-C*12:02	nsp2	356	364	9	FASEAARVV	0.03
HLA-B*13:01	nsp2	69	77	9	YELQTPFEI	0.03
HLA-A*30:02	nsp2	388	396	9	TILDGISQY	0.03
HLA-C*03:03	nsp2	420	428	9	YITGGVVQL	0.03
HLA-C*03:04	nsp2	420	428	9	YITGGVVQL	0.03
HLA-B*13:02	nsp2	288	296	9	KLNEEIAII	0.03
HLA-C*03:03	nsp2	356	364	9	FASEAARVV	0.03
HLA-C*03:04	nsp2	356	364	9	FASEAARVV	0.03
HLA-B*49:01	nsp2	586	594	9	LEQPTSEAV	0.03
HLA-A*26:01	nsp2	292	300	9	EIAIILASF	0.03
HLA-C*03:03	nsp2	374	382	9	TAQNSVRVL	0.03
HLA-C*03:04	nsp2	374	382	9	TAQNSVRVL	0.03
HLA-B*44:02	nsp2	196	204	9	SEVGPEHSL	0.03
HLA-A*03:01	nsp2	496	504	9	QTFFKLVNK	0.03
HLA-B*15:02	nsp2	490	498	9	EIKESVQTF	0.03
HLA-A*31:01	nsp2	530	538	9	VTHSKGLYR	0.03
HLA-A*03:01	nsp2	628	636	9	VTNNTFTLK	0.03
HLA-B*44:03	nsp2	196	204	9	SEVGPEHSL	0.03
HLA-A*29:02	nsp2	388	396	9	TILDGISQY	0.03
HLA-A*02:01	nsp2	265	273	9	GLNDNLLEI	0.03
HLA-B*40:02	nsp2	564	572	9	GETLPTEVL	0.03
HLA-B*40:02	nsp2	69	77	9	YELQTPFEI	0.03
HLA-C*08:02	nsp2	407	415	9	TSDLATNNL	0.03
HLA-A*68:01	nsp2	435	443	9	NIFGTVYEK	0.03
HLA-A*68:01	nsp2	309	317	9	ETVKGLDYK	0.03
HLA-G*01:01	nsp2	454	462	9	KFKEGVEFL	0.04
HLA-G*01:02	nsp2	454	462	9	KFKEGVEFL	0.04
HLA-G*01:03	nsp2	454	462	9	KFKEGVEFL	0.04
HLA-G*01:04	nsp2	454	462	9	KFKEGVEFL	0.04
HLA-G*01:06	nsp2	454	462	9	KFKEGVEFL	0.04
HLA-B*52:01	nsp2	69	77	9	YELQTPFEI	0.04
HLA-B*48:01	nsp2	382	390	9	LQKAAITIL	0.04
HLA-C*07:02	nsp2	364	372	9	VRSIFSRTL	0.04
HLA-B*13:02	nsp2	71	79	9	LQTPFEIKL	0.04
HLA-B*49:01	nsp2	196	204	9	SEVGPEHSL	0.04
HLA-B*49:01	nsp2	271	279	9	LEILQKEKV	0.04
HLA-B*50:01	nsp2	344	352	9	GEQKSILSP	0.04
HLA-B*15:25	nsp2	388	396	9	TILDGISQY	0.04
HLA-B*44:03	nsp2	611	619	9	LEIKDTEKY	0.04
HLA-C*05:01	nsp2	407	415	9	TSDLATNNL	0.04
HLA-B*40:01	nsp2	205	213	9	AEYHNESGL	0.04
HLA-C*07:04	nsp2	63	71	9	ERSEKSYEL	0.05
HLA-B*14:02	nsp2	364	372	9	VRSIFSRTL	0.05
HLA-C*08:01	nsp2	407	415	9	TSDLATNNL	0.05
HLA-B*13:01	nsp2	196	204	9	SEVGPEHSL	0.05
HLA-A*30:01	nsp2	628	636	9	VTNNTFTLK	0.05
HLA-B*46:01	nsp2	67	75	9	KSYELQTPF	0.05
HLA-B*13:02	nsp2	265	273	9	GLNDNLLEI	0.05
HLA-B*49:01	nsp2	276	284	9	KEKVNINIV	0.05
HLA-B*46:01	nsp2	388	396	9	TILDGISQY	0.05
HLA-B*51:01	nsp2	359	367	9	EAARVVRSI	0.05
HLA-A*33:03	nsp2	99	107	9	SIIKTIQPR	0.05
HLA-B*44:02	nsp2	611	619	9	LEIKDTEKY	0.05
HLA-B*15:02	nsp2	625	633	9	NMMVTNNTF	0.05
HLA-A*31:01	nsp2	102	110	9	KTIQPRVEK	0.05
HLA-A*02:06	nsp2	420	428	9	YITGGVVQL	0.05
HLA-B*07:02	nsp2	105	113	9	QPRVEKKKL	0.05
HLA-B*40:01	nsp2	209	217	9	NESGLKTIL	0.05
HLA-B*58:02	nsp2	521	529	9	KALNLGETF	0.06
HLA-G*01:01	nsp2	554	562	9	KAPKEIIFL	0.06
HLA-G*01:02	nsp2	554	562	9	KAPKEIIFL	0.06
HLA-G*01:03	nsp2	554	562	9	KAPKEIIFL	0.06
HLA-G*01:04	nsp2	554	562	9	KAPKEIIFL	0.06
HLA-G*01:06	nsp2	554	562	9	KAPKEIIFL	0.06
HLA-A*74:01	nsp2	99	107	9	SIIKTIQPR	0.06
HLA-B*48:01	nsp2	196	204	9	SEVGPEHSL	0.06
HLA-A*74:01	nsp2	496	504	9	QTFFKLVNK	0.06
HLA-B*13:01	nsp2	78	86	9	KLAKKFDTF	0.06
HLA-A*25:01	nsp2	424	432	9	GVVQLTSQW	0.06
HLA-A*30:01	nsp2	496	504	9	QTFFKLVNK	0.06
HLA-C*03:03	nsp2	410	418	9	LATNNLVVM	0.06
HLA-C*03:04	nsp2	410	418	9	LATNNLVVM	0.06
HLA-B*46:01	nsp2	116	124	9	FMGRIRSVY	0.06
HLA-B*08:01	nsp2	517	525	9	GAKLKALNL	0.06
HLA-B*50:01	nsp2	594	602	9	VEAPLVGTP	0.06
HLA-C*03:02	nsp2	67	75	9	KSYELQTPF	0.06
HLA-A*68:02	nsp2	439	447	9	TVYEKLKPV	0.06
HLA-A*33:03	nsp2	530	538	9	VTHSKGLYR	0.06
HLA-B*35:03	nsp2	16	24	9	YPLECIKDL	0.06
HLA-B*18:01	nsp2	611	619	9	LEIKDTEKY	0.06
HLA-B*15:02	nsp2	116	124	9	FMGRIRSVY	0.06
HLA-A*31:01	nsp2	99	107	9	SIIKTIQPR	0.06
HLA-A*01:01	nsp2	41	49	9	FIDTKRGVY	0.06
HLA-B*15:01	nsp2	388	396	9	TILDGISQY	0.06
HLA-A*02:01	nsp2	420	428	9	YITGGVVQL	0.06
HLA-B*58:01	nsp2	67	75	9	KSYELQTPF	0.06
HLA-B*40:01	nsp2	69	77	9	YELQTPFEI	0.06
HLA-A*68:01	nsp2	496	504	9	QTFFKLVNK	0.06
HLA-E*01:01	nsp2	500	508	9	KLVNKFLAL	0.07
HLA-E*01:03	nsp2	500	508	9	KLVNKFLAL	0.07
HLA-C*07:01	nsp2	543	551	9	SREETGLLM	0.07
HLA-G*01:01	nsp2	78	86	9	KLAKKFDTF	0.07
HLA-G*01:02	nsp2	78	86	9	KLAKKFDTF	0.07
HLA-G*01:03	nsp2	78	86	9	KLAKKFDTF	0.07
HLA-G*01:04	nsp2	78	86	9	KLAKKFDTF	0.07
HLA-G*01:06	nsp2	78	86	9	KLAKKFDTF	0.07
HLA-A*74:01	nsp2	530	538	9	VTHSKGLYR	0.07
HLA-B*52:01	nsp2	314	322	9	LDYKAFKQI	0.07
HLA-C*08:01	nsp2	356	364	9	FASEAARVV	0.07
HLA-C*02:02	nsp2	356	364	9	FASEAARVV	0.07
HLA-C*02:09	nsp2	356	364	9	FASEAARVV	0.07
HLA-C*02:02	nsp2	388	396	9	TILDGISQY	0.07
HLA-C*02:09	nsp2	388	396	9	TILDGISQY	0.07
HLA-A*32:01	nsp2	424	432	9	GVVQLTSQW	0.07
HLA-B*37:01	nsp2	69	77	9	YELQTPFEI	0.07
HLA-B*53:01	nsp2	551	559	9	MPLKAPKEI	0.07
HLA-B*38:01	nsp2	63	71	9	ERSEKSYEL	0.07
HLA-C*03:02	nsp2	388	396	9	TILDGISQY	0.07
HLA-B*35:03	nsp2	551	559	9	MPLKAPKEI	0.07
HLA-B*18:01	nsp2	209	217	9	NESGLKTIL	0.07
HLA-B*56:01	nsp2	95	103	9	FPLNSIIKT	0.07
HLA-A*02:06	nsp2	265	273	9	GLNDNLLEI	0.07
HLA-A*02:01	nsp2	288	296	9	KLNEEIAII	0.07
HLA-B*15:25	nsp2	116	124	9	FMGRIRSVY	0.07
HLA-A*02:06	nsp2	439	447	9	TVYEKLKPV	0.07
HLA-B*15:25	nsp2	67	75	9	KSYELQTPF	0.07
HLA-B*58:01	nsp2	521	529	9	KALNLGETF	0.07
HLA-C*08:01	nsp2	420	428	9	YITGGVVQL	0.08
HLA-C*12:02	nsp2	388	396	9	TILDGISQY	0.08
HLA-C*15:02	nsp2	356	364	9	FASEAARVV	0.08
HLA-B*13:02	nsp2	69	77	9	YELQTPFEI	0.08
HLA-B*49:01	nsp2	477	485	9	CEIVGGQIV	0.08
HLA-B*08:01	nsp2	500	508	9	KLVNKFLAL	0.08
HLA-B*51:01	nsp2	464	472	9	DGWEIVKFI	0.08
HLA-B*51:01	nsp2	356	364	9	FASEAARVV	0.08
HLA-A*68:02	nsp2	300	308	9	FSASTSAFV	0.08
HLA-A*68:02	nsp2	493	501	9	ESVQTFFKL	0.08
HLA-A*29:02	nsp2	225	233	9	AFGGCVFSY	0.08
HLA-A*01:01	nsp2	433	441	9	LTNIFGTVY	0.08
HLA-A*11:01	nsp2	103	111	9	TIQPRVEKK	0.08
HLA-B*40:02	nsp2	209	217	9	NESGLKTIL	0.08
HLA-B*57:01	nsp2	67	75	9	KSYELQTPF	0.08
HLA-B*52:01	nsp2	382	390	9	LQKAAITIL	0.09
HLA-C*12:02	nsp2	374	382	9	TAQNSVRVL	0.09
HLA-C*02:02	nsp2	420	428	9	YITGGVVQL	0.09
HLA-C*02:09	nsp2	420	428	9	YITGGVVQL	0.09
HLA-B*13:01	nsp2	52	60	9	REHEHEIAW	0.09
HLA-C*16:01	nsp2	410	418	9	LATNNLVVM	0.09
HLA-C*15:02	nsp2	303	311	9	STSAFVETV	0.09
HLA-B*50:01	nsp2	489	497	9	KEIKESVQT	0.09
HLA-C*17:01	nsp2	554	562	9	KAPKEIIFL	0.09
HLA-A*68:02	nsp2	359	367	9	EAARVVRSI	0.09
HLA-C*03:02	nsp2	410	418	9	LATNNLVVM	0.09
HLA-C*03:02	nsp2	433	441	9	LTNIFGTVY	0.09
HLA-C*14:02	nsp2	440	448	9	VYEKLKPVL	0.09
HLA-B*56:01	nsp2	124	132	9	YPVASPNEC	0.09
HLA-B*35:01	nsp2	388	396	9	TILDGISQY	0.09
HLA-B*15:01	nsp2	78	86	9	KLAKKFDTF	0.09
HLA-B*27:02	nsp2	398	406	9	LRLIDAMMF	0.09
HLA-B*58:01	nsp2	424	432	9	GVVQLTSQW	0.09
HLA-C*07:04	nsp2	420	428	9	YITGGVVQL	0.1
HLA-E*01:01	nsp2	71	79	9	LQTPFEIKL	0.1
HLA-E*01:03	nsp2	71	79	9	LQTPFEIKL	0.1
HLA-C*07:04	nsp2	364	372	9	VRSIFSRTL	0.1
HLA-G*01:01	nsp2	440	448	9	VYEKLKPVL	0.1
HLA-G*01:02	nsp2	440	448	9	VYEKLKPVL	0.1
HLA-G*01:03	nsp2	440	448	9	VYEKLKPVL	0.1
HLA-G*01:04	nsp2	440	448	9	VYEKLKPVL	0.1
HLA-G*01:06	nsp2	440	448	9	VYEKLKPVL	0.1
HLA-C*07:02	nsp2	63	71	9	ERSEKSYEL	0.1
HLA-C*12:02	nsp2	420	428	9	YITGGVVQL	0.1
HLA-B*37:01	nsp2	205	213	9	AEYHNESGL	0.1
HLA-B*37:01	nsp2	52	60	9	REHEHEIAW	0.1
HLA-A*32:01	nsp2	500	508	9	KLVNKFLAL	0.1
HLA-B*37:01	nsp2	614	622	9	KDTEKYCAL	0.1
HLA-A*30:01	nsp2	330	338	9	KVTKGKAKK	0.1
HLA-B*50:01	nsp2	196	204	9	SEVGPEHSL	0.1
HLA-B*50:01	nsp2	166	174	9	TENLTKEGA	0.1
HLA-B*13:02	nsp2	381	389	9	VLQKAAITI	0.1
HLA-B*50:01	nsp2	586	594	9	LEQPTSEAV	0.1
HLA-A*33:01	nsp2	391	399	9	DGISQYSLR	0.1
HLA-B*18:01	nsp2	196	204	9	SEVGPEHSL	0.1
HLA-C*03:02	nsp2	356	364	9	FASEAARVV	0.1
HLA-A*02:06	nsp2	303	311	9	STSAFVETV	0.1
HLA-B*15:01	nsp2	382	390	9	LQKAAITIL	0.1
HLA-A*11:01	nsp2	435	443	9	NIFGTVYEK	0.1
HLA-A*02:01	nsp2	500	508	9	KLVNKFLAL	0.1
HLA-A*11:01	nsp2	362	370	9	RVVRSIFSR	0.1
HLA-B*15:25	nsp2	78	86	9	KLAKKFDTF	0.1
HLA-B*40:02	nsp2	271	279	9	LEILQKEKV	0.1
HLA-B*40:02	nsp2	205	213	9	AEYHNESGL	0.1
HLA-A*68:01	nsp2	99	107	9	SIIKTIQPR	0.1
HLA-A*68:01	nsp2	354	362	9	YAFASEAAR	0.1
HLA-A*74:01	nsp2	628	636	9	VTNNTFTLK	0.11
HLA-C*06:02	nsp2	356	364	9	FASEAARVV	0.11
HLA-C*02:02	nsp2	67	75	9	KSYELQTPF	0.11
HLA-C*02:09	nsp2	67	75	9	KSYELQTPF	0.11
HLA-B*37:01	nsp2	314	322	9	LDYKAFKQI	0.11
HLA-B*53:01	nsp2	180	188	9	LPQNAVVKI	0.11
HLA-B*46:01	nsp2	433	441	9	LTNIFGTVY	0.11
HLA-B*49:01	nsp2	564	572	9	GETLPTEVL	0.11
HLA-B*49:01	nsp2	205	213	9	AEYHNESGL	0.11
HLA-B*49:01	nsp2	569	577	9	TEVLTEEVV	0.11
HLA-B*56:01	nsp2	551	559	9	MPLKAPKEI	0.11
HLA-A*02:06	nsp2	71	79	9	LQTPFEIKL	0.11
HLA-B*15:02	nsp2	348	356	9	SILSPLYAF	0.11
HLA-B*07:02	nsp2	551	559	9	MPLKAPKEI	0.11
HLA-B*15:01	nsp2	116	124	9	FMGRIRSVY	0.11
HLA-B*15:25	nsp2	348	356	9	SILSPLYAF	0.11
HLA-B*40:02	nsp2	75	83	9	FEIKLAKKF	0.11
HLA-C*07:04	nsp2	440	448	9	VYEKLKPVL	0.12
HLA-G*01:01	nsp2	299	307	9	SFSASTSAF	0.12
HLA-G*01:02	nsp2	299	307	9	SFSASTSAF	0.12
HLA-G*01:03	nsp2	299	307	9	SFSASTSAF	0.12
HLA-G*01:04	nsp2	299	307	9	SFSASTSAF	0.12
HLA-G*01:06	nsp2	299	307	9	SFSASTSAF	0.12
HLA-C*07:02	nsp2	440	448	9	VYEKLKPVL	0.12
HLA-C*07:02	nsp2	543	551	9	SREETGLLM	0.12
HLA-C*12:03	nsp2	410	418	9	LATNNLVVM	0.12
HLA-C*01:02	nsp2	127	135	9	ASPNECNQM	0.12
HLA-B*37:01	nsp2	564	572	9	GETLPTEVL	0.12
HLA-B*13:01	nsp2	500	508	9	KLVNKFLAL	0.12
HLA-A*26:01	nsp2	529	537	9	FVTHSKGLY	0.12
HLA-B*18:01	nsp2	69	77	9	YELQTPFEI	0.12
HLA-A*33:01	nsp2	530	538	9	VTHSKGLYR	0.12
HLA-C*17:01	nsp2	356	364	9	FASEAARVV	0.12
HLA-B*55:01	nsp2	124	132	9	YPVASPNEC	0.12
HLA-B*39:01	nsp2	543	551	9	SREETGLLM	0.12
HLA-A*29:02	nsp2	529	537	9	FVTHSKGLY	0.12
HLA-B*56:01	nsp2	588	596	9	QPTSEAVEA	0.12
HLA-B*15:02	nsp2	433	441	9	LTNIFGTVY	0.12
HLA-B*15:02	nsp2	41	49	9	FIDTKRGVY	0.12
HLA-C*05:01	nsp2	447	455	9	VLDWLEEKF	0.12
HLA-B*15:01	nsp2	67	75	9	KSYELQTPF	0.12
HLA-B*15:25	nsp2	433	441	9	LTNIFGTVY	0.12
HLA-E*01:01	nsp2	78	86	9	KLAKKFDTF	0.13
HLA-E*01:03	nsp2	78	86	9	KLAKKFDTF	0.13
HLA-B*52:01	nsp2	67	75	9	KSYELQTPF	0.13
HLA-C*12:03	nsp2	439	447	9	TVYEKLKPV	0.13
HLA-C*12:02	nsp2	410	418	9	LATNNLVVM	0.13
HLA-B*46:01	nsp2	348	356	9	SILSPLYAF	0.13
HLA-B*46:01	nsp2	490	498	9	EIKESVQTF	0.13
HLA-B*50:01	nsp2	69	77	9	YELQTPFEI	0.13
HLA-B*35:03	nsp2	124	132	9	YPVASPNEC	0.13
HLA-B*35:03	nsp2	180	188	9	LPQNAVVKI	0.13
HLA-B*39:01	nsp2	207	215	9	YHNESGLKT	0.13
HLA-A*30:02	nsp2	433	441	9	LTNIFGTVY	0.13
HLA-C*17:01	nsp2	627	635	9	MVTNNTFTL	0.13
HLA-C*17:01	nsp2	93	101	9	FVFPLNSII	0.13
HLA-C*03:02	nsp2	521	529	9	KALNLGETF	0.13
HLA-C*03:02	nsp2	374	382	9	TAQNSVRVL	0.13
HLA-C*14:02	nsp2	528	536	9	TFVTHSKGL	0.13
HLA-C*14:02	nsp2	497	505	9	TFFKLVNKF	0.13
HLA-B*35:01	nsp2	199	207	9	GPEHSLAEY	0.13
HLA-B*58:02	nsp2	424	432	9	GVVQLTSQW	0.14
HLA-C*07:04	nsp2	543	551	9	SREETGLLM	0.14
HLA-C*08:01	nsp2	374	382	9	TAQNSVRVL	0.14
HLA-C*01:02	nsp2	420	428	9	YITGGVVQL	0.14
HLA-C*12:02	nsp2	490	498	9	EIKESVQTF	0.14
HLA-C*12:02	nsp2	67	75	9	KSYELQTPF	0.14
HLA-B*37:01	nsp2	285	293	9	GDFKLNEEI	0.14
HLA-B*37:01	nsp2	591	599	9	SEAVEAPLV	0.14
HLA-B*13:01	nsp2	382	390	9	LQKAAITIL	0.14
HLA-B*50:01	nsp2	544	552	9	REETGLLMP	0.14
HLA-C*15:02	nsp2	554	562	9	KAPKEIIFL	0.14
HLA-A*23:01	nsp2	436	444	9	IFGTVYEKL	0.14
HLA-A*33:01	nsp2	99	107	9	SIIKTIQPR	0.14
HLA-B*55:01	nsp2	596	604	9	APLVGTPVC	0.14
HLA-C*14:02	nsp2	454	462	9	KFKEGVEFL	0.14
HLA-B*49:01	nsp2	344	352	9	GEQKSILSP	0.14
HLA-C*03:02	nsp2	420	428	9	YITGGVVQL	0.14
HLA-A*29:02	nsp2	433	441	9	LTNIFGTVY	0.14
HLA-B*56:01	nsp2	596	604	9	APLVGTPVC	0.14
HLA-A*02:06	nsp2	500	508	9	KLVNKFLAL	0.14
HLA-A*03:01	nsp2	330	338	9	KVTKGKAKK	0.14
HLA-B*57:01	nsp2	424	432	9	GVVQLTSQW	0.14
HLA-B*52:01	nsp2	93	101	9	FVFPLNSII	0.15
HLA-C*04:01	nsp2	440	448	9	VYEKLKPVL	0.15
HLA-B*14:02	nsp2	345	353	9	EQKSILSPL	0.15
HLA-C*04:01	nsp2	407	415	9	TSDLATNNL	0.15
HLA-A*25:01	nsp2	493	501	9	ESVQTFFKL	0.15
HLA-B*13:01	nsp2	288	296	9	KLNEEIAII	0.15
HLA-C*15:02	nsp2	300	308	9	FSASTSAFV	0.15
HLA-B*18:01	nsp2	545	553	9	EETGLLMPL	0.15
HLA-B*38:01	nsp2	543	551	9	SREETGLLM	0.15
HLA-B*18:01	nsp2	52	60	9	REHEHEIAW	0.15
HLA-C*03:02	nsp2	61	69	9	YTERSEKSY	0.15
HLA-B*51:01	nsp2	418	426	9	MAYITGGVV	0.15
HLA-C*03:02	nsp2	41	49	9	FIDTKRGVY	0.15
HLA-B*15:02	nsp2	299	307	9	SFSASTSAF	0.15
HLA-A*02:01	nsp2	439	447	9	TVYEKLKPV	0.15
HLA-A*31:01	nsp2	214	222	9	KTILRKGGR	0.15
HLA-B*40:01	nsp2	263	271	9	SEGLNDNLL	0.15
HLA-A*03:01	nsp2	549	557	9	LLMPLKAPK	0.15
HLA-C*02:02	nsp2	2	10	9	YTRYVDNNF	0.16
HLA-C*02:09	nsp2	2	10	9	YTRYVDNNF	0.16
HLA-A*25:01	nsp2	359	367	9	EAARVVRSI	0.16
HLA-C*03:03	nsp2	627	635	9	MVTNNTFTL	0.16
HLA-C*03:04	nsp2	627	635	9	MVTNNTFTL	0.16
HLA-B*13:01	nsp2	521	529	9	KALNLGETF	0.16
HLA-B*50:01	nsp2	591	599	9	SEAVEAPLV	0.16
HLA-B*50:01	nsp2	65	73	9	SEKSYELQT	0.16
HLA-B*38:01	nsp2	71	79	9	LQTPFEIKL	0.16
HLA-B*08:01	nsp2	490	498	9	EIKESVQTF	0.16
HLA-B*55:01	nsp2	95	103	9	FPLNSIIKT	0.16
HLA-B*55:01	nsp2	551	559	9	MPLKAPKEI	0.16
HLA-B*39:01	nsp2	196	204	9	SEVGPEHSL	0.16
HLA-B*13:02	nsp2	382	390	9	LQKAAITIL	0.16
HLA-C*14:02	nsp2	306	314	9	AFVETVKGL	0.16
HLA-A*24:02	nsp2	436	444	9	IFGTVYEKL	0.16
HLA-A*24:02	nsp2	440	448	9	VYEKLKPVL	0.16
HLA-A*29:02	nsp2	412	420	9	TNNLVVMAY	0.16
HLA-A*33:03	nsp2	362	370	9	RVVRSIFSR	0.16
HLA-A*33:03	nsp2	354	362	9	YAFASEAAR	0.16
HLA-A*11:01	nsp2	530	538	9	VTHSKGLYR	0.16
HLA-B*40:02	nsp2	276	284	9	KEKVNINIV	0.16
HLA-B*57:01	nsp2	521	529	9	KALNLGETF	0.16
HLA-C*07:04	nsp2	454	462	9	KFKEGVEFL	0.17
HLA-C*07:02	nsp2	497	505	9	TFFKLVNKF	0.17
HLA-C*08:01	nsp2	410	418	9	LATNNLVVM	0.17
HLA-B*48:01	nsp2	500	508	9	KLVNKFLAL	0.17
HLA-C*04:01	nsp2	447	455	9	VLDWLEEKF	0.17
HLA-C*06:02	nsp2	374	382	9	TAQNSVRVL	0.17
HLA-C*12:02	nsp2	433	441	9	LTNIFGTVY	0.17
HLA-B*37:01	nsp2	75	83	9	FEIKLAKKF	0.17
HLA-B*13:01	nsp2	67	75	9	KSYELQTPF	0.17
HLA-C*17:01	nsp2	374	382	9	TAQNSVRVL	0.17
HLA-A*29:02	nsp2	497	505	9	TFFKLVNKF	0.17
HLA-A*02:06	nsp2	288	296	9	KLNEEIAII	0.17
HLA-B*40:02	nsp2	52	60	9	REHEHEIAW	0.17
HLA-B*48:01	nsp2	564	572	9	GETLPTEVL	0.18
HLA-B*52:01	nsp2	359	367	9	EAARVVRSI	0.18
HLA-C*01:02	nsp2	374	382	9	TAQNSVRVL	0.18
HLA-C*12:03	nsp2	93	101	9	FVFPLNSII	0.18
HLA-C*02:02	nsp2	374	382	9	TAQNSVRVL	0.18
HLA-C*02:09	nsp2	374	382	9	TAQNSVRVL	0.18
HLA-A*25:01	nsp2	148	156	9	ETSWQTGDF	0.18
HLA-A*32:01	nsp2	521	529	9	KALNLGETF	0.18
HLA-C*15:02	nsp2	67	75	9	KSYELQTPF	0.18
HLA-B*50:01	nsp2	88	96	9	GECPNFVFP	0.18
HLA-B*49:01	nsp2	52	60	9	REHEHEIAW	0.18
HLA-B*35:01	nsp2	490	498	9	EIKESVQTF	0.18
HLA-B*15:01	nsp2	490	498	9	EIKESVQTF	0.18
HLA-B*40:01	nsp2	586	594	9	LEQPTSEAV	0.18
HLA-C*12:03	nsp2	420	428	9	YITGGVVQL	0.19
HLA-B*37:01	nsp2	108	116	9	VEKKKLDGF	0.19
HLA-B*37:01	nsp2	271	279	9	LEILQKEKV	0.19
HLA-B*50:01	nsp2	276	284	9	KEKVNINIV	0.19
HLA-B*46:01	nsp2	521	529	9	KALNLGETF	0.19
HLA-C*16:01	nsp2	67	75	9	KSYELQTPF	0.19
HLA-B*51:01	nsp2	402	410	9	DAMMFTSDL	0.19
HLA-A*24:02	nsp2	85	93	9	TFNGECPNF	0.19
HLA-B*49:01	nsp2	594	602	9	VEAPLVGTP	0.19
HLA-B*49:01	nsp2	323	331	9	VESCGNFKV	0.19
HLA-A*02:01	nsp2	443	451	9	KLKPVLDWL	0.19
HLA-A*11:01	nsp2	339	347	9	GAWNIGEQK	0.19
HLA-B*40:01	nsp2	52	60	9	REHEHEIAW	0.19
HLA-C*07:04	nsp2	356	364	9	FASEAARVV	0.2
HLA-G*01:01	nsp2	500	508	9	KLVNKFLAL	0.2
HLA-G*01:02	nsp2	500	508	9	KLVNKFLAL	0.2
HLA-G*01:03	nsp2	500	508	9	KLVNKFLAL	0.2
HLA-G*01:04	nsp2	500	508	9	KLVNKFLAL	0.2
HLA-G*01:06	nsp2	500	508	9	KLVNKFLAL	0.2
HLA-C*12:03	nsp2	359	367	9	EAARVVRSI	0.2
HLA-C*01:02	nsp2	243	251	9	WVPRASANI	0.2
HLA-C*02:02	nsp2	490	498	9	EIKESVQTF	0.2
HLA-C*02:09	nsp2	490	498	9	EIKESVQTF	0.2
HLA-A*25:01	nsp2	348	356	9	SILSPLYAF	0.2
HLA-C*03:03	nsp2	67	75	9	KSYELQTPF	0.2
HLA-C*03:04	nsp2	67	75	9	KSYELQTPF	0.2
HLA-C*15:02	nsp2	439	447	9	TVYEKLKPV	0.2
HLA-B*18:01	nsp2	308	316	9	VETVKGLDY	0.2
HLA-B*46:01	nsp2	2	10	9	YTRYVDNNF	0.2
HLA-B*39:01	nsp2	71	79	9	LQTPFEIKL	0.2
HLA-B*46:01	nsp2	410	418	9	LATNNLVVM	0.2
HLA-A*23:01	nsp2	440	448	9	VYEKLKPVL	0.2
HLA-A*23:01	nsp2	454	462	9	KFKEGVEFL	0.2
HLA-B*08:01	nsp2	63	71	9	ERSEKSYEL	0.2
HLA-B*08:01	nsp2	105	113	9	QPRVEKKKL	0.2
HLA-A*33:01	nsp2	210	218	9	ESGLKTILR	0.2
HLA-C*17:01	nsp2	71	79	9	LQTPFEIKL	0.2
HLA-A*24:02	nsp2	454	462	9	KFKEGVEFL	0.2
HLA-B*13:02	nsp2	500	508	9	KLVNKFLAL	0.2
HLA-A*24:02	nsp2	78	86	9	KLAKKFDTF	0.2
HLA-A*29:02	nsp2	116	124	9	FMGRIRSVY	0.2
HLA-B*15:02	nsp2	223	231	9	TIAFGGCVF	0.2
HLA-A*02:01	nsp2	34	42	9	TLSEQLDFI	0.2
HLA-B*40:01	nsp2	545	553	9	EETGLLMPL	0.2
HLA-B*48:01	nsp2	345	353	9	EQKSILSPL	0.21
HLA-C*06:02	nsp2	115	123	9	GFMGRIRSV	0.21
HLA-C*02:02	nsp2	433	441	9	LTNIFGTVY	0.21
HLA-C*02:09	nsp2	433	441	9	LTNIFGTVY	0.21
HLA-A*25:01	nsp2	2	10	9	YTRYVDNNF	0.21
HLA-A*26:01	nsp2	148	156	9	ETSWQTGDF	0.21
HLA-B*37:01	nsp2	209	217	9	NESGLKTIL	0.21
HLA-B*50:01	nsp2	54	62	9	HEHEIAWYT	0.21
HLA-C*15:02	nsp2	374	382	9	TAQNSVRVL	0.21
HLA-C*15:02	nsp2	420	428	9	YITGGVVQL	0.21
HLA-B*13:01	nsp2	75	83	9	FEIKLAKKF	0.21
HLA-B*13:01	nsp2	265	273	9	GLNDNLLEI	0.21
HLA-A*23:01	nsp2	85	93	9	TFNGECPNF	0.21
HLA-C*08:02	nsp2	447	455	9	VLDWLEEKF	0.21
HLA-A*24:02	nsp2	299	307	9	SFSASTSAF	0.21
HLA-A*02:06	nsp2	443	451	9	KLKPVLDWL	0.21
HLA-B*40:01	nsp2	591	599	9	SEAVEAPLV	0.21
HLA-A*03:01	nsp2	362	370	9	RVVRSIFSR	0.21
HLA-B*40:02	nsp2	586	594	9	LEQPTSEAV	0.21
HLA-B*40:02	nsp2	591	599	9	SEAVEAPLV	0.21
HLA-A*68:01	nsp2	530	538	9	VTHSKGLYR	0.21
HLA-C*07:04	nsp2	115	123	9	GFMGRIRSV	0.22
HLA-B*48:01	nsp2	69	77	9	YELQTPFEI	0.22
HLA-C*06:02	nsp2	543	551	9	SREETGLLM	0.22
HLA-B*52:01	nsp2	381	389	9	VLQKAAITI	0.22
HLA-C*02:02	nsp2	410	418	9	LATNNLVVM	0.22
HLA-C*02:09	nsp2	410	418	9	LATNNLVVM	0.22
HLA-C*02:02	nsp2	521	529	9	KALNLGETF	0.22
HLA-C*02:09	nsp2	521	529	9	KALNLGETF	0.22
HLA-B*37:01	nsp2	586	594	9	LEQPTSEAV	0.22
HLA-A*33:01	nsp2	354	362	9	YAFASEAAR	0.22
HLA-C*14:02	nsp2	498	506	9	FFKLVNKFL	0.22
HLA-A*68:02	nsp2	93	101	9	FVFPLNSII	0.22
HLA-C*03:02	nsp2	348	356	9	SILSPLYAF	0.22
HLA-B*13:02	nsp2	303	311	9	STSAFVETV	0.22
HLA-B*44:03	nsp2	205	213	9	AEYHNESGL	0.22
HLA-A*33:03	nsp2	210	218	9	ESGLKTILR	0.22
HLA-A*11:01	nsp2	99	107	9	SIIKTIQPR	0.22
HLA-B*15:01	nsp2	433	441	9	LTNIFGTVY	0.22
HLA-A*68:01	nsp2	210	218	9	ESGLKTILR	0.22
HLA-C*12:03	nsp2	67	75	9	KSYELQTPF	0.23
HLA-C*02:02	nsp2	93	101	9	FVFPLNSII	0.23
HLA-C*02:09	nsp2	93	101	9	FVFPLNSII	0.23
HLA-C*03:03	nsp2	93	101	9	FVFPLNSII	0.23
HLA-C*03:04	nsp2	93	101	9	FVFPLNSII	0.23
HLA-B*35:03	nsp2	627	635	9	MVTNNTFTL	0.23
HLA-B*39:01	nsp2	364	372	9	VRSIFSRTL	0.23
HLA-A*23:01	nsp2	78	86	9	KLAKKFDTF	0.23
HLA-B*13:01	nsp2	564	572	9	GETLPTEVL	0.23
HLA-B*46:01	nsp2	360	368	9	AARVVRSIF	0.23
HLA-B*55:01	nsp2	73	81	9	TPFEIKLAK	0.23
HLA-C*17:01	nsp2	300	308	9	FSASTSAFV	0.23
HLA-B*49:01	nsp2	75	83	9	FEIKLAKKF	0.23
HLA-B*44:03	nsp2	209	217	9	NESGLKTIL	0.23
HLA-B*27:05	nsp2	364	372	9	VRSIFSRTL	0.23
HLA-B*40:02	nsp2	489	497	9	KEIKESVQT	0.23
HLA-C*07:02	nsp2	299	307	9	SFSASTSAF	0.24
HLA-B*48:01	nsp2	205	213	9	AEYHNESGL	0.24
HLA-C*04:01	nsp2	299	307	9	SFSASTSAF	0.24
HLA-C*03:03	nsp2	559	567	9	IIFLEGETL	0.24
HLA-C*03:04	nsp2	559	567	9	IIFLEGETL	0.24
HLA-A*26:01	nsp2	373	381	9	ETAQNSVRV	0.24
HLA-A*32:01	nsp2	288	296	9	KLNEEIAII	0.24
HLA-B*50:01	nsp2	205	213	9	AEYHNESGL	0.24
HLA-B*46:01	nsp2	420	428	9	YITGGVVQL	0.24
HLA-A*30:02	nsp2	529	537	9	FVTHSKGLY	0.24
HLA-A*68:02	nsp2	420	428	9	YITGGVVQL	0.24
HLA-A*68:02	nsp2	627	635	9	MVTNNTFTL	0.24
HLA-B*56:01	nsp2	180	188	9	LPQNAVVKI	0.24
HLA-A*02:01	nsp2	461	469	9	FLRDGWEIV	0.24
HLA-A*03:01	nsp2	513	521	9	IIIGGAKLK	0.24
HLA-B*52:01	nsp2	418	426	9	MAYITGGVV	0.25
HLA-A*32:01	nsp2	381	389	9	VLQKAAITI	0.25
HLA-B*18:01	nsp2	54	62	9	HEHEIAWYT	0.25
HLA-C*15:02	nsp2	542	550	9	KSREETGLL	0.25
HLA-B*46:01	nsp2	41	49	9	FIDTKRGVY	0.25
HLA-B*08:01	nsp2	439	447	9	TVYEKLKPV	0.25
HLA-C*17:01	nsp2	407	415	9	TSDLATNNL	0.25
HLA-A*30:02	nsp2	116	124	9	FMGRIRSVY	0.25
HLA-B*44:02	nsp2	205	213	9	AEYHNESGL	0.25
HLA-B*49:01	nsp2	451	459	9	LEEKFKEGV	0.25
HLA-C*03:02	nsp2	2	10	9	YTRYVDNNF	0.25
HLA-B*51:01	nsp2	93	101	9	FVFPLNSII	0.25
HLA-B*44:03	nsp2	69	77	9	YELQTPFEI	0.25
HLA-B*40:01	nsp2	161	169	9	CEFCGTENL	0.25
HLA-A*02:01	nsp2	522	530	9	ALNLGETFV	0.25
HLA-A*33:03	nsp2	391	399	9	DGISQYSLR	0.25
HLA-B*27:02	nsp2	364	372	9	VRSIFSRTL	0.25
HLA-B*15:25	nsp2	490	498	9	EIKESVQTF	0.25
HLA-C*07:04	nsp2	500	508	9	KLVNKFLAL	0.26
HLA-A*74:01	nsp2	435	443	9	NIFGTVYEK	0.26
HLA-B*52:01	nsp2	356	364	9	FASEAARVV	0.26
HLA-C*16:01	nsp2	433	441	9	LTNIFGTVY	0.26
HLA-C*15:02	nsp2	494	502	9	SVQTFFKLV	0.26
HLA-A*23:01	nsp2	299	307	9	SFSASTSAF	0.26
HLA-C*14:02	nsp2	85	93	9	TFNGECPNF	0.26
HLA-A*30:01	nsp2	211	219	9	SGLKTILRK	0.26
HLA-A*30:01	nsp2	312	320	9	KGLDYKAFK	0.26
HLA-B*49:01	nsp2	209	217	9	NESGLKTIL	0.26
HLA-B*44:03	nsp2	308	316	9	VETVKGLDY	0.26
HLA-B*40:01	nsp2	75	83	9	FEIKLAKKF	0.26
HLA-B*27:02	nsp2	543	551	9	SREETGLLM	0.26
HLA-A*68:01	nsp2	304	312	9	TSAFVETVK	0.26
HLA-C*07:04	nsp2	265	273	9	GLNDNLLEI	0.27
HLA-A*74:01	nsp2	549	557	9	LLMPLKAPK	0.27
HLA-G*01:01	nsp2	67	75	9	KSYELQTPF	0.27
HLA-G*01:02	nsp2	67	75	9	KSYELQTPF	0.27
HLA-G*01:03	nsp2	67	75	9	KSYELQTPF	0.27
HLA-G*01:04	nsp2	67	75	9	KSYELQTPF	0.27
HLA-G*01:06	nsp2	67	75	9	KSYELQTPF	0.27
HLA-G*01:01	nsp2	497	505	9	TFFKLVNKF	0.27
HLA-G*01:02	nsp2	497	505	9	TFFKLVNKF	0.27
HLA-G*01:03	nsp2	497	505	9	TFFKLVNKF	0.27
HLA-G*01:04	nsp2	497	505	9	TFFKLVNKF	0.27
HLA-G*01:06	nsp2	497	505	9	TFFKLVNKF	0.27
HLA-C*12:03	nsp2	360	368	9	AARVVRSIF	0.27
HLA-C*12:02	nsp2	41	49	9	FIDTKRGVY	0.27
HLA-A*26:01	nsp2	348	356	9	SILSPLYAF	0.27
HLA-C*16:01	nsp2	360	368	9	AARVVRSIF	0.27
HLA-B*38:01	nsp2	196	204	9	SEVGPEHSL	0.27
HLA-B*55:01	nsp2	588	596	9	QPTSEAVEA	0.27
HLA-B*55:01	nsp2	119	127	9	RIRSVYPVA	0.27
HLA-B*38:01	nsp2	69	77	9	YELQTPFEI	0.27
HLA-B*13:01	nsp2	447	455	9	VLDWLEEKF	0.27
HLA-C*17:01	nsp2	265	273	9	GLNDNLLEI	0.27
HLA-B*35:01	nsp2	124	132	9	YPVASPNEC	0.27
HLA-B*15:02	nsp2	412	420	9	TNNLVVMAY	0.27
HLA-A*11:01	nsp2	211	219	9	SGLKTILRK	0.27
HLA-A*03:01	nsp2	435	443	9	NIFGTVYEK	0.27
HLA-A*31:01	nsp2	496	504	9	QTFFKLVNK	0.27
HLA-A*03:01	nsp2	103	111	9	TIQPRVEKK	0.27
HLA-B*15:25	nsp2	382	390	9	LQKAAITIL	0.27
HLA-E*01:01	nsp2	627	635	9	MVTNNTFTL	0.28
HLA-E*01:03	nsp2	627	635	9	MVTNNTFTL	0.28
HLA-C*08:01	nsp2	627	635	9	MVTNNTFTL	0.28
HLA-C*04:01	nsp2	420	428	9	YITGGVVQL	0.28
HLA-C*12:03	nsp2	418	426	9	MAYITGGVV	0.28
HLA-A*25:01	nsp2	529	537	9	FVTHSKGLY	0.28
HLA-A*25:01	nsp2	373	381	9	ETAQNSVRV	0.28
HLA-B*53:01	nsp2	424	432	9	GVVQLTSQW	0.28
HLA-B*53:01	nsp2	16	24	9	YPLECIKDL	0.28
HLA-B*35:03	nsp2	410	418	9	LATNNLVVM	0.28
HLA-A*30:01	nsp2	542	550	9	KSREETGLL	0.28
HLA-A*30:01	nsp2	530	538	9	VTHSKGLYR	0.28
HLA-B*44:02	nsp2	308	316	9	VETVKGLDY	0.28
HLA-A*30:02	nsp2	412	420	9	TNNLVVMAY	0.28
HLA-B*44:02	nsp2	209	217	9	NESGLKTIL	0.28
HLA-A*01:01	nsp2	388	396	9	TILDGISQY	0.28
HLA-B*49:01	nsp2	54	62	9	HEHEIAWYT	0.28
HLA-A*68:02	nsp2	595	603	9	EAPLVGTPV	0.28
HLA-A*02:06	nsp2	399	407	9	RLIDAMMFT	0.28
HLA-B*27:05	nsp2	118	126	9	GRIRSVYPV	0.28
HLA-B*15:25	nsp2	625	633	9	NMMVTNNTF	0.28
HLA-A*68:01	nsp2	546	554	9	ETGLLMPLK	0.28
HLA-C*07:02	nsp2	454	462	9	KFKEGVEFL	0.29
HLA-C*07:02	nsp2	420	428	9	YITGGVVQL	0.29
HLA-B*52:01	nsp2	439	447	9	TVYEKLKPV	0.29
HLA-B*18:01	nsp2	291	299	9	EEIAIILAS	0.29
HLA-C*16:01	nsp2	521	529	9	KALNLGETF	0.29
HLA-B*50:01	nsp2	358	366	9	SEAARVVRS	0.29
HLA-B*13:01	nsp2	443	451	9	KLKPVLDWL	0.29
HLA-B*44:02	nsp2	108	116	9	VEKKKLDGF	0.29
HLA-B*35:01	nsp2	16	24	9	YPLECIKDL	0.29
HLA-A*02:01	nsp2	399	407	9	RLIDAMMFT	0.29
HLA-B*40:01	nsp2	569	577	9	TEVLTEEVV	0.29
HLA-A*03:01	nsp2	530	538	9	VTHSKGLYR	0.29
HLA-B*58:02	nsp2	2	10	9	YTRYVDNNF	0.3
HLA-C*07:04	nsp2	374	382	9	TAQNSVRVL	0.3
HLA-G*01:01	nsp2	443	451	9	KLKPVLDWL	0.3
HLA-G*01:02	nsp2	443	451	9	KLKPVLDWL	0.3
HLA-G*01:03	nsp2	443	451	9	KLKPVLDWL	0.3
HLA-G*01:04	nsp2	443	451	9	KLKPVLDWL	0.3
HLA-G*01:06	nsp2	443	451	9	KLKPVLDWL	0.3
HLA-C*02:02	nsp2	360	368	9	AARVVRSIF	0.3
HLA-C*02:09	nsp2	360	368	9	AARVVRSIF	0.3
HLA-C*12:02	nsp2	93	101	9	FVFPLNSII	0.3
HLA-A*26:01	nsp2	2	10	9	YTRYVDNNF	0.3
HLA-A*26:01	nsp2	493	501	9	ESVQTFFKL	0.3
HLA-B*53:01	nsp2	490	498	9	EIKESVQTF	0.3
HLA-C*15:02	nsp2	93	101	9	FVFPLNSII	0.3
HLA-B*50:01	nsp2	564	572	9	GETLPTEVL	0.3
HLA-A*01:01	nsp2	529	537	9	FVTHSKGLY	0.3
HLA-A*29:02	nsp2	299	307	9	SFSASTSAF	0.3
HLA-A*30:01	nsp2	347	355	9	KSILSPLYA	0.3
HLA-A*02:01	nsp2	349	357	9	ILSPLYAFA	0.3
HLA-B*15:25	nsp2	521	529	9	KALNLGETF	0.3
HLA-C*06:02	nsp2	439	447	9	TVYEKLKPV	0.31
HLA-C*01:02	nsp2	407	415	9	TSDLATNNL	0.31
HLA-C*02:02	nsp2	529	537	9	FVTHSKGLY	0.31
HLA-C*02:09	nsp2	529	537	9	FVTHSKGLY	0.31
HLA-B*50:01	nsp2	477	485	9	CEIVGGQIV	0.31
HLA-C*05:01	nsp2	420	428	9	YITGGVVQL	0.31
HLA-C*17:01	nsp2	410	418	9	LATNNLVVM	0.31
HLA-A*30:02	nsp2	225	233	9	AFGGCVFSY	0.31
HLA-B*51:01	nsp2	16	24	9	YPLECIKDL	0.31
HLA-B*35:01	nsp2	551	559	9	MPLKAPKEI	0.31
HLA-B*15:01	nsp2	181	189	9	PQNAVVKIY	0.31
HLA-A*68:01	nsp2	511	519	9	DSIIIGGAK	0.31
HLA-C*12:03	nsp2	388	396	9	TILDGISQY	0.32
HLA-B*14:02	nsp2	379	387	9	VRVLQKAAI	0.32
HLA-C*12:02	nsp2	2	10	9	YTRYVDNNF	0.32
HLA-C*03:03	nsp2	554	562	9	KAPKEIIFL	0.32
HLA-C*03:04	nsp2	554	562	9	KAPKEIIFL	0.32
HLA-A*32:01	nsp2	443	451	9	KLKPVLDWL	0.32
HLA-B*35:03	nsp2	570	578	9	EVLTEEVVL	0.32
HLA-A*23:01	nsp2	618	626	9	KYCALAPNM	0.32
HLA-C*16:01	nsp2	61	69	9	YTERSEKSY	0.32
HLA-B*50:01	nsp2	616	624	9	TEKYCALAP	0.32
HLA-C*15:02	nsp2	393	401	9	ISQYSLRLI	0.32
HLA-B*50:01	nsp2	466	474	9	WEIVKFIST	0.32
HLA-B*37:01	nsp2	263	271	9	SEGLNDNLL	0.32
HLA-B*55:01	nsp2	180	188	9	LPQNAVVKI	0.32
HLA-B*55:01	nsp2	378	386	9	SVRVLQKAA	0.32
HLA-A*24:02	nsp2	618	626	9	KYCALAPNM	0.32
HLA-A*68:02	nsp2	565	573	9	ETLPTEVLT	0.32
HLA-C*17:01	nsp2	500	508	9	KLVNKFLAL	0.32
HLA-B*56:01	nsp2	73	81	9	TPFEIKLAK	0.32
HLA-B*44:03	nsp2	171	179	9	KEGATTCGY	0.32
HLA-B*15:02	nsp2	61	69	9	YTERSEKSY	0.32
HLA-B*27:05	nsp2	543	551	9	SREETGLLM	0.32
HLA-B*27:05	nsp2	398	406	9	LRLIDAMMF	0.32
HLA-A*03:01	nsp2	571	579	9	VLTEEVVLK	0.32
HLA-E*01:01	nsp2	381	389	9	VLQKAAITI	0.33
HLA-E*01:03	nsp2	381	389	9	VLQKAAITI	0.33
HLA-C*06:02	nsp2	554	562	9	KAPKEIIFL	0.33
HLA-C*12:03	nsp2	300	308	9	FSASTSAFV	0.33
HLA-B*35:03	nsp2	420	428	9	YITGGVVQL	0.33
HLA-B*50:01	nsp2	290	298	9	NEEIAIILA	0.33
HLA-B*44:02	nsp2	69	77	9	YELQTPFEI	0.33
HLA-B*44:02	nsp2	171	179	9	KEGATTCGY	0.33
HLA-A*29:02	nsp2	348	356	9	SILSPLYAF	0.33
HLA-B*49:01	nsp2	489	497	9	KEIKESVQT	0.33
HLA-C*03:02	nsp2	116	124	9	FMGRIRSVY	0.33
HLA-C*03:02	nsp2	529	537	9	FVTHSKGLY	0.33
HLA-B*13:02	nsp2	443	451	9	KLKPVLDWL	0.33
HLA-B*15:02	nsp2	292	300	9	EIAIILASF	0.33
HLA-A*02:06	nsp2	34	42	9	TLSEQLDFI	0.33
HLA-B*15:02	nsp2	529	537	9	FVTHSKGLY	0.33
HLA-A*11:01	nsp2	571	579	9	VLTEEVVLK	0.33
HLA-B*15:01	nsp2	348	356	9	SILSPLYAF	0.33
HLA-A*11:01	nsp2	304	312	9	TSAFVETVK	0.33
HLA-A*68:01	nsp2	102	110	9	KTIQPRVEK	0.33
HLA-A*68:01	nsp2	628	636	9	VTNNTFTLK	0.33
HLA-C*08:01	nsp2	554	562	9	KAPKEIIFL	0.34
HLA-G*01:01	nsp2	348	356	9	SILSPLYAF	0.34
HLA-G*01:02	nsp2	348	356	9	SILSPLYAF	0.34
HLA-G*01:03	nsp2	348	356	9	SILSPLYAF	0.34
HLA-G*01:04	nsp2	348	356	9	SILSPLYAF	0.34
HLA-G*01:06	nsp2	348	356	9	SILSPLYAF	0.34
HLA-G*01:01	nsp2	436	444	9	IFGTVYEKL	0.34
HLA-G*01:02	nsp2	436	444	9	IFGTVYEKL	0.34
HLA-G*01:03	nsp2	436	444	9	IFGTVYEKL	0.34
HLA-G*01:04	nsp2	436	444	9	IFGTVYEKL	0.34
HLA-G*01:06	nsp2	436	444	9	IFGTVYEKL	0.34
HLA-C*12:02	nsp2	71	79	9	LQTPFEIKL	0.34
HLA-C*03:03	nsp2	396	404	9	YSLRLIDAM	0.34
HLA-C*03:04	nsp2	396	404	9	YSLRLIDAM	0.34
HLA-B*35:03	nsp2	374	382	9	TAQNSVRVL	0.34
HLA-C*16:01	nsp2	554	562	9	KAPKEIIFL	0.34
HLA-B*08:01	nsp2	498	506	9	FFKLVNKFL	0.34
HLA-A*29:02	nsp2	41	49	9	FIDTKRGVY	0.34
HLA-B*44:03	nsp2	564	572	9	GETLPTEVL	0.34
HLA-B*13:02	nsp2	273	281	9	ILQKEKVNI	0.34
HLA-B*40:01	nsp2	271	279	9	LEILQKEKV	0.34
HLA-B*48:01	nsp2	52	60	9	REHEHEIAW	0.35
HLA-C*03:03	nsp2	521	529	9	KALNLGETF	0.35
HLA-C*03:04	nsp2	521	529	9	KALNLGETF	0.35
HLA-B*35:03	nsp2	402	410	9	DAMMFTSDL	0.35
HLA-A*23:01	nsp2	348	356	9	SILSPLYAF	0.35
HLA-C*08:02	nsp2	420	428	9	YITGGVVQL	0.35
HLA-B*38:01	nsp2	207	215	9	YHNESGLKT	0.35
HLA-B*50:01	nsp2	271	279	9	LEILQKEKV	0.35
HLA-C*15:02	nsp2	428	436	9	LTSQWLTNI	0.35
HLA-C*14:02	nsp2	115	123	9	GFMGRIRSV	0.35
HLA-B*37:01	nsp2	463	471	9	RDGWEIVKF	0.35
HLA-A*30:01	nsp2	362	370	9	RVVRSIFSR	0.35
HLA-A*30:01	nsp2	103	111	9	TIQPRVEKK	0.35
HLA-A*68:02	nsp2	197	205	9	EVGPEHSLA	0.35
HLA-C*03:02	nsp2	627	635	9	MVTNNTFTL	0.35
HLA-A*02:06	nsp2	461	469	9	FLRDGWEIV	0.35
HLA-A*11:01	nsp2	330	338	9	KVTKGKAKK	0.35
HLA-A*11:01	nsp2	388	396	9	TILDGISQY	0.35
HLA-B*40:02	nsp2	545	553	9	EETGLLMPL	0.35
HLA-A*68:01	nsp2	103	111	9	TIQPRVEKK	0.35
HLA-E*01:01	nsp2	454	462	9	KFKEGVEFL	0.36
HLA-E*01:03	nsp2	454	462	9	KFKEGVEFL	0.36
HLA-C*08:01	nsp2	71	79	9	LQTPFEIKL	0.36
HLA-C*06:02	nsp2	454	462	9	KFKEGVEFL	0.36
HLA-C*12:02	nsp2	360	368	9	AARVVRSIF	0.36
HLA-C*12:02	nsp2	521	529	9	KALNLGETF	0.36
HLA-B*18:01	nsp2	412	420	9	TNNLVVMAY	0.36
HLA-B*18:01	nsp2	453	461	9	EKFKEGVEF	0.36
HLA-C*16:01	nsp2	420	428	9	YITGGVVQL	0.36
HLA-B*37:01	nsp2	276	284	9	KEKVNINIV	0.36
HLA-C*15:02	nsp2	335	343	9	KAKKGAWNI	0.36
HLA-B*46:01	nsp2	356	364	9	FASEAARVV	0.36
HLA-C*05:01	nsp2	112	120	9	KLDGFMGRI	0.36
HLA-B*08:01	nsp2	345	353	9	EQKSILSPL	0.36
HLA-B*13:01	nsp2	348	356	9	SILSPLYAF	0.36
HLA-C*03:02	nsp2	490	498	9	EIKESVQTF	0.36
HLA-B*40:02	nsp2	54	62	9	HEHEIAWYT	0.36
HLA-A*68:01	nsp2	362	370	9	RVVRSIFSR	0.36
HLA-A*74:01	nsp2	330	338	9	KVTKGKAKK	0.37
HLA-C*12:03	nsp2	554	562	9	KAPKEIIFL	0.37
HLA-C*12:03	nsp2	303	311	9	STSAFVETV	0.37
HLA-C*01:02	nsp2	356	364	9	FASEAARVV	0.37
HLA-C*03:03	nsp2	418	426	9	MAYITGGVV	0.37
HLA-C*03:04	nsp2	418	426	9	MAYITGGVV	0.37
HLA-C*02:02	nsp2	554	562	9	KAPKEIIFL	0.37
HLA-C*02:09	nsp2	554	562	9	KAPKEIIFL	0.37
HLA-B*18:01	nsp2	586	594	9	LEQPTSEAV	0.37
HLA-C*15:02	nsp2	347	355	9	KSILSPLYA	0.37
HLA-A*30:01	nsp2	335	343	9	KAKKGAWNI	0.37
HLA-A*30:02	nsp2	61	69	9	YTERSEKSY	0.37
HLA-B*44:03	nsp2	108	116	9	VEKKKLDGF	0.37
HLA-B*15:25	nsp2	41	49	9	FIDTKRGVY	0.37
HLA-E*01:01	nsp2	67	75	9	KSYELQTPF	0.38
HLA-E*01:03	nsp2	67	75	9	KSYELQTPF	0.38
HLA-A*74:01	nsp2	103	111	9	TIQPRVEKK	0.38
HLA-C*02:02	nsp2	41	49	9	FIDTKRGVY	0.38
HLA-C*02:09	nsp2	41	49	9	FIDTKRGVY	0.38
HLA-A*32:01	nsp2	497	505	9	TFFKLVNKF	0.38
HLA-A*68:02	nsp2	494	502	9	SVQTFFKLV	0.38
HLA-B*35:01	nsp2	410	418	9	LATNNLVVM	0.38
HLA-A*02:01	nsp2	303	311	9	STSAFVETV	0.38
HLA-A*33:03	nsp2	496	504	9	QTFFKLVNK	0.38
HLA-B*40:02	nsp2	285	293	9	GDFKLNEEI	0.38
HLA-C*07:01	nsp2	398	406	9	LRLIDAMMF	0.39
HLA-C*03:03	nsp2	512	520	9	SIIIGGAKL	0.39
HLA-C*03:04	nsp2	512	520	9	SIIIGGAKL	0.39
HLA-A*25:01	nsp2	420	428	9	YITGGVVQL	0.39
HLA-B*44:02	nsp2	564	572	9	GETLPTEVL	0.39
HLA-B*35:01	nsp2	433	441	9	LTNIFGTVY	0.39
HLA-B*49:01	nsp2	161	169	9	CEFCGTENL	0.39
HLA-C*07:04	nsp2	71	79	9	LQTPFEIKL	0.4
HLA-C*06:02	nsp2	420	428	9	YITGGVVQL	0.4
HLA-C*01:02	nsp2	627	635	9	MVTNNTFTL	0.4
HLA-C*12:02	nsp2	61	69	9	YTERSEKSY	0.4
HLA-B*53:01	nsp2	521	529	9	KALNLGETF	0.4
HLA-B*38:01	nsp2	364	372	9	VRSIFSRTL	0.4
HLA-B*38:01	nsp2	453	461	9	EKFKEGVEF	0.4
HLA-B*50:01	nsp2	569	577	9	TEVLTEEVV	0.4
HLA-C*15:02	nsp2	71	79	9	LQTPFEIKL	0.4
HLA-B*46:01	nsp2	625	633	9	NMMVTNNTF	0.4
HLA-B*44:03	nsp2	545	553	9	EETGLLMPL	0.4
HLA-B*13:01	nsp2	381	389	9	VLQKAAITI	0.4
HLA-C*03:02	nsp2	93	101	9	FVFPLNSII	0.4
HLA-A*11:01	nsp2	513	521	9	IIIGGAKLK	0.4
HLA-A*11:01	nsp2	231	239	9	FSYVGCHNK	0.4
HLA-A*33:03	nsp2	435	443	9	NIFGTVYEK	0.4
HLA-B*40:02	nsp2	569	577	9	TEVLTEEVV	0.4
HLA-A*03:01	nsp2	211	219	9	SGLKTILRK	0.4
HLA-C*07:04	nsp2	554	562	9	KAPKEIIFL	0.41
HLA-C*07:04	nsp2	439	447	9	TVYEKLKPV	0.41
HLA-C*07:01	nsp2	420	428	9	YITGGVVQL	0.41
HLA-E*01:01	nsp2	382	390	9	LQKAAITIL	0.41
HLA-E*01:03	nsp2	382	390	9	LQKAAITIL	0.41
HLA-E*01:01	nsp2	443	451	9	KLKPVLDWL	0.41
HLA-E*01:03	nsp2	443	451	9	KLKPVLDWL	0.41
HLA-C*12:03	nsp2	433	441	9	LTNIFGTVY	0.41
HLA-C*12:02	nsp2	439	447	9	TVYEKLKPV	0.41
HLA-C*08:02	nsp2	41	49	9	FIDTKRGVY	0.41
HLA-B*44:03	nsp2	591	599	9	SEAVEAPLV	0.41
HLA-A*30:01	nsp2	549	557	9	LLMPLKAPK	0.41
HLA-C*03:02	nsp2	396	404	9	YSLRLIDAM	0.41
HLA-B*51:01	nsp2	595	603	9	EAPLVGTPV	0.41
HLA-B*07:02	nsp2	360	368	9	AARVVRSIF	0.41
HLA-B*15:01	nsp2	625	633	9	NMMVTNNTF	0.41
HLA-A*33:03	nsp2	19	27	9	ECIKDLLAR	0.41
HLA-B*27:02	nsp2	118	126	9	GRIRSVYPV	0.41
HLA-B*40:02	nsp2	466	474	9	WEIVKFIST	0.41
HLA-A*03:01	nsp2	134	142	9	QMCLSTLMK	0.41
HLA-B*57:01	nsp2	2	10	9	YTRYVDNNF	0.41
HLA-C*08:01	nsp2	300	308	9	FSASTSAFV	0.42
HLA-B*52:01	nsp2	521	529	9	KALNLGETF	0.42
HLA-C*14:02	nsp2	92	100	9	NFVFPLNSI	0.42
HLA-B*44:02	nsp2	591	599	9	SEAVEAPLV	0.42
HLA-B*39:01	nsp2	209	217	9	NESGLKTIL	0.42
HLA-A*30:02	nsp2	67	75	9	KSYELQTPF	0.42
HLA-B*49:01	nsp2	314	322	9	LDYKAFKQI	0.42
HLA-A*30:02	nsp2	41	49	9	FIDTKRGVY	0.42
HLA-B*49:01	nsp2	88	96	9	GECPNFVFP	0.42
HLA-C*03:02	nsp2	360	368	9	AARVVRSIF	0.42
HLA-C*07:04	nsp2	498	506	9	FFKLVNKFL	0.43
HLA-B*35:03	nsp2	356	364	9	FASEAARVV	0.43
HLA-B*35:03	nsp2	601	609	9	TPVCINGLM	0.43
HLA-C*08:02	nsp2	356	364	9	FASEAARVV	0.43
HLA-B*35:01	nsp2	348	356	9	SILSPLYAF	0.43
HLA-A*33:01	nsp2	19	27	9	ECIKDLLAR	0.43
HLA-C*17:01	nsp2	67	75	9	KSYELQTPF	0.43
HLA-E*01:01	nsp2	407	415	9	TSDLATNNL	0.44
HLA-E*01:03	nsp2	407	415	9	TSDLATNNL	0.44
HLA-C*06:02	nsp2	498	506	9	FFKLVNKFL	0.44
HLA-C*12:02	nsp2	529	537	9	FVTHSKGLY	0.44
HLA-C*02:02	nsp2	439	447	9	TVYEKLKPV	0.44
HLA-C*02:09	nsp2	439	447	9	TVYEKLKPV	0.44
HLA-C*02:02	nsp2	71	79	9	LQTPFEIKL	0.44
HLA-C*02:09	nsp2	71	79	9	LQTPFEIKL	0.44
HLA-C*02:02	nsp2	61	69	9	YTERSEKSY	0.44
HLA-C*02:09	nsp2	61	69	9	YTERSEKSY	0.44
HLA-B*37:01	nsp2	451	459	9	LEEKFKEGV	0.44
HLA-B*46:01	nsp2	223	231	9	TIAFGGCVF	0.44
HLA-B*08:01	nsp2	78	86	9	KLAKKFDTF	0.44
HLA-A*29:02	nsp2	61	69	9	YTERSEKSY	0.44
HLA-A*30:01	nsp2	59	67	9	AWYTERSEK	0.44
HLA-B*07:02	nsp2	180	188	9	LPQNAVVKI	0.44
HLA-B*40:02	nsp2	344	352	9	GEQKSILSP	0.44
HLA-C*12:02	nsp2	116	124	9	FMGRIRSVY	0.45
HLA-A*26:01	nsp2	420	428	9	YITGGVVQL	0.45
HLA-A*26:01	nsp2	433	441	9	LTNIFGTVY	0.45
HLA-A*23:01	nsp2	155	163	9	DFVKATCEF	0.45
HLA-C*05:01	nsp2	265	273	9	GLNDNLLEI	0.45
HLA-B*39:01	nsp2	345	353	9	EQKSILSPL	0.45
HLA-B*37:01	nsp2	71	79	9	LQTPFEIKL	0.45
HLA-B*08:01	nsp2	515	523	9	IGGAKLKAL	0.45
HLA-B*49:01	nsp2	544	552	9	REETGLLMP	0.45
HLA-B*13:01	nsp2	420	428	9	YITGGVVQL	0.45
HLA-B*51:01	nsp2	95	103	9	FPLNSIIKT	0.45
HLA-A*11:01	nsp2	549	557	9	LLMPLKAPK	0.45
HLA-A*31:01	nsp2	628	636	9	VTNNTFTLK	0.45
HLA-B*58:02	nsp2	554	562	9	KAPKEIIFL	0.46
HLA-C*07:01	nsp2	388	396	9	TILDGISQY	0.46
HLA-C*07:02	nsp2	398	406	9	LRLIDAMMF	0.46
HLA-B*48:01	nsp2	63	71	9	ERSEKSYEL	0.46
HLA-B*48:01	nsp2	209	217	9	NESGLKTIL	0.46
HLA-C*02:02	nsp2	300	308	9	FSASTSAFV	0.46
HLA-C*02:09	nsp2	300	308	9	FSASTSAFV	0.46
HLA-A*32:01	nsp2	388	396	9	TILDGISQY	0.46
HLA-A*24:02	nsp2	155	163	9	DFVKATCEF	0.46
HLA-B*37:01	nsp2	408	416	9	SDLATNNLV	0.46
HLA-B*46:01	nsp2	374	382	9	TAQNSVRVL	0.46
HLA-B*08:01	nsp2	551	559	9	MPLKAPKEI	0.46
HLA-A*11:01	nsp2	309	317	9	ETVKGLDYK	0.46
HLA-B*40:02	nsp2	65	73	9	SEKSYELQT	0.46
HLA-B*15:25	nsp2	223	231	9	TIAFGGCVF	0.46
HLA-C*07:01	nsp2	356	364	9	FASEAARVV	0.47
HLA-C*06:02	nsp2	497	505	9	TFFKLVNKF	0.47
HLA-C*06:02	nsp2	71	79	9	LQTPFEIKL	0.47
HLA-G*01:01	nsp2	627	635	9	MVTNNTFTL	0.47
HLA-G*01:02	nsp2	627	635	9	MVTNNTFTL	0.47
HLA-G*01:03	nsp2	627	635	9	MVTNNTFTL	0.47
HLA-G*01:04	nsp2	627	635	9	MVTNNTFTL	0.47
HLA-G*01:06	nsp2	627	635	9	MVTNNTFTL	0.47
HLA-G*01:01	nsp2	420	428	9	YITGGVVQL	0.47
HLA-G*01:02	nsp2	420	428	9	YITGGVVQL	0.47
HLA-G*01:03	nsp2	420	428	9	YITGGVVQL	0.47
HLA-G*01:04	nsp2	420	428	9	YITGGVVQL	0.47
HLA-G*01:06	nsp2	420	428	9	YITGGVVQL	0.47
HLA-C*01:02	nsp2	500	508	9	KLVNKFLAL	0.47
HLA-B*14:02	nsp2	543	551	9	SREETGLLM	0.47
HLA-A*25:01	nsp2	439	447	9	TVYEKLKPV	0.47
HLA-C*14:02	nsp2	155	163	9	DFVKATCEF	0.47
HLA-C*14:02	nsp2	436	444	9	IFGTVYEKL	0.47
HLA-B*56:01	nsp2	128	136	9	SPNECNQMC	0.47
HLA-A*30:01	nsp2	454	462	9	KFKEGVEFL	0.47
HLA-B*13:02	nsp2	93	101	9	FVFPLNSII	0.47
HLA-B*27:05	nsp2	63	71	9	ERSEKSYEL	0.47
HLA-B*58:02	nsp2	335	343	9	KAKKGAWNI	0.48
HLA-E*01:01	nsp2	440	448	9	VYEKLKPVL	0.48
HLA-E*01:03	nsp2	440	448	9	VYEKLKPVL	0.48
HLA-B*52:01	nsp2	303	311	9	STSAFVETV	0.48
HLA-B*53:01	nsp2	199	207	9	GPEHSLAEY	0.48
HLA-C*16:01	nsp2	517	525	9	GAKLKALNL	0.48
HLA-A*33:01	nsp2	362	370	9	RVVRSIFSR	0.48
HLA-A*30:02	nsp2	346	354	9	QKSILSPLY	0.48
HLA-B*13:02	nsp2	439	447	9	TVYEKLKPV	0.48
HLA-C*07:01	nsp2	374	382	9	TAQNSVRVL	0.49
HLA-C*01:02	nsp2	595	603	9	EAPLVGTPV	0.49
HLA-C*03:03	nsp2	407	415	9	TSDLATNNL	0.49
HLA-C*03:04	nsp2	407	415	9	TSDLATNNL	0.49
HLA-B*14:02	nsp2	382	390	9	LQKAAITIL	0.49
HLA-A*26:01	nsp2	424	432	9	GVVQLTSQW	0.49
HLA-A*32:01	nsp2	627	635	9	MVTNNTFTL	0.49
HLA-B*35:03	nsp2	95	103	9	FPLNSIIKT	0.49
HLA-B*50:01	nsp2	291	299	9	EEIAIILAS	0.49
HLA-B*50:01	nsp2	52	60	9	REHEHEIAW	0.49
HLA-C*15:02	nsp2	222	230	9	RTIAFGGCV	0.49
HLA-C*15:02	nsp2	500	508	9	KLVNKFLAL	0.49
HLA-A*33:01	nsp2	56	64	9	HEIAWYTER	0.49
HLA-C*07:01	nsp2	454	462	9	KFKEGVEFL	0.5
HLA-E*01:01	nsp2	542	550	9	KSREETGLL	0.5
HLA-E*01:03	nsp2	542	550	9	KSREETGLL	0.5
HLA-C*07:02	nsp2	553	561	9	LKAPKEIIF	0.5
HLA-A*74:01	nsp2	214	222	9	KTILRKGGR	0.5
HLA-C*12:03	nsp2	490	498	9	EIKESVQTF	0.5
HLA-B*14:02	nsp2	453	461	9	EKFKEGVEF	0.5
HLA-A*23:01	nsp2	625	633	9	NMMVTNNTF	0.5
HLA-C*05:01	nsp2	41	49	9	FIDTKRGVY	0.5
HLA-C*05:01	nsp2	356	364	9	FASEAARVV	0.5
HLA-B*46:01	nsp2	93	101	9	FVFPLNSII	0.5
HLA-B*46:01	nsp2	529	537	9	FVTHSKGLY	0.5
HLA-C*17:01	nsp2	392	400	9	GISQYSLRL	0.5
HLA-C*17:01	nsp2	303	311	9	STSAFVETV	0.5
HLA-A*30:02	nsp2	181	189	9	PQNAVVKIY	0.5
HLA-B*13:01	nsp2	205	213	9	AEYHNESGL	0.5
HLA-B*27:02	nsp2	63	71	9	ERSEKSYEL	0.5
HLA-C*08:01	nsp2	521	529	9	KALNLGETF	0.51
HLA-C*07:02	nsp2	388	396	9	TILDGISQY	0.51
HLA-C*04:01	nsp2	41	49	9	FIDTKRGVY	0.51
HLA-C*12:03	nsp2	487	495	9	CAKEIKESV	0.51
HLA-G*01:01	nsp2	306	314	9	AFVETVKGL	0.51
HLA-G*01:02	nsp2	306	314	9	AFVETVKGL	0.51
HLA-G*01:03	nsp2	306	314	9	AFVETVKGL	0.51
HLA-G*01:04	nsp2	306	314	9	AFVETVKGL	0.51
HLA-G*01:06	nsp2	306	314	9	AFVETVKGL	0.51
HLA-C*12:02	nsp2	627	635	9	MVTNNTFTL	0.51
HLA-A*26:01	nsp2	321	329	9	QIVESCGNF	0.51
HLA-B*50:01	nsp2	18	26	9	LECIKDLLA	0.51
HLA-A*01:01	nsp2	407	415	9	TSDLATNNL	0.51
HLA-B*08:01	nsp2	115	123	9	GFMGRIRSV	0.51
HLA-C*17:01	nsp2	439	447	9	TVYEKLKPV	0.51
HLA-A*33:01	nsp2	435	443	9	NIFGTVYEK	0.51
HLA-B*13:01	nsp2	345	353	9	EQKSILSPL	0.51
HLA-B*13:02	nsp2	335	343	9	KAKKGAWNI	0.51
HLA-A*02:01	nsp2	112	120	9	KLDGFMGRI	0.51
HLA-B*15:02	nsp2	2	10	9	YTRYVDNNF	0.51
HLA-B*15:02	nsp2	497	505	9	TFFKLVNKF	0.51
HLA-B*48:01	nsp2	218	226	9	RKGGRTIAF	0.52
HLA-B*48:01	nsp2	364	372	9	VRSIFSRTL	0.52
HLA-C*01:02	nsp2	600	608	9	GTPVCINGL	0.52
HLA-C*02:02	nsp2	116	124	9	FMGRIRSVY	0.52
HLA-C*02:09	nsp2	116	124	9	FMGRIRSVY	0.52
HLA-A*26:01	nsp2	439	447	9	TVYEKLKPV	0.52
HLA-A*25:01	nsp2	575	583	9	EVVLKTGDL	0.52
HLA-B*35:03	nsp2	588	596	9	QPTSEAVEA	0.52
HLA-B*52:01	nsp2	559	567	9	IIFLEGETL	0.52
HLA-B*44:02	nsp2	545	553	9	EETGLLMPL	0.52
HLA-A*24:02	nsp2	348	356	9	SILSPLYAF	0.52
HLA-B*39:01	nsp2	287	295	9	FKLNEEIAI	0.52
HLA-B*35:01	nsp2	521	529	9	KALNLGETF	0.52
HLA-B*40:01	nsp2	276	284	9	KEKVNINIV	0.52
HLA-B*13:01	nsp2	285	293	9	GDFKLNEEI	0.52
HLA-B*13:01	nsp2	625	633	9	NMMVTNNTF	0.52
HLA-B*40:02	nsp2	263	271	9	SEGLNDNLL	0.52
HLA-B*15:25	nsp2	2	10	9	YTRYVDNNF	0.52
HLA-C*06:02	nsp2	359	367	9	EAARVVRSI	0.53
HLA-C*12:03	nsp2	2	10	9	YTRYVDNNF	0.53
HLA-G*01:01	nsp2	71	79	9	LQTPFEIKL	0.53
HLA-G*01:02	nsp2	71	79	9	LQTPFEIKL	0.53
HLA-G*01:03	nsp2	71	79	9	LQTPFEIKL	0.53
HLA-G*01:04	nsp2	71	79	9	LQTPFEIKL	0.53
HLA-G*01:06	nsp2	71	79	9	LQTPFEIKL	0.53
HLA-B*14:02	nsp2	402	410	9	DAMMFTSDL	0.53
HLA-B*14:02	nsp2	517	525	9	GAKLKALNL	0.53
HLA-A*25:01	nsp2	321	329	9	QIVESCGNF	0.53
HLA-B*52:01	nsp2	374	382	9	TAQNSVRVL	0.53
HLA-B*52:01	nsp2	591	599	9	SEAVEAPLV	0.53
HLA-C*14:02	nsp2	178	186	9	GYLPQNAVV	0.53
HLA-C*14:02	nsp2	41	49	9	FIDTKRGVY	0.53
HLA-C*16:01	nsp2	41	49	9	FIDTKRGVY	0.53
HLA-B*46:01	nsp2	78	86	9	KLAKKFDTF	0.53
HLA-B*55:01	nsp2	128	136	9	SPNECNQMC	0.53
HLA-B*35:01	nsp2	625	633	9	NMMVTNNTF	0.53
HLA-B*56:01	nsp2	190	198	9	CPACHNSEV	0.53
HLA-A*30:01	nsp2	298	306	9	ASFSASTSA	0.53
HLA-B*13:02	nsp2	522	530	9	ALNLGETFV	0.53
HLA-B*40:02	nsp2	314	322	9	LDYKAFKQI	0.53
HLA-B*15:25	nsp2	181	189	9	PQNAVVKIY	0.53
HLA-B*15:25	nsp2	299	307	9	SFSASTSAF	0.53
HLA-C*12:02	nsp2	554	562	9	KAPKEIIFL	0.54
HLA-B*14:02	nsp2	374	382	9	TAQNSVRVL	0.54
HLA-A*25:01	nsp2	627	635	9	MVTNNTFTL	0.54
HLA-B*52:01	nsp2	494	502	9	SVQTFFKLV	0.54
HLA-C*16:01	nsp2	396	404	9	YSLRLIDAM	0.54
HLA-A*24:02	nsp2	625	633	9	NMMVTNNTF	0.54
HLA-A*01:01	nsp2	199	207	9	GPEHSLAEY	0.54
HLA-B*37:01	nsp2	390	398	9	LDGISQYSL	0.54
HLA-A*33:01	nsp2	536	544	9	LYRKCVKSR	0.54
HLA-A*33:01	nsp2	496	504	9	QTFFKLVNK	0.54
HLA-A*02:06	nsp2	300	308	9	FSASTSAFV	0.54
HLA-B*15:01	nsp2	2	10	9	YTRYVDNNF	0.54
HLA-C*07:01	nsp2	218	226	9	RKGGRTIAF	0.55
HLA-B*48:01	nsp2	443	451	9	KLKPVLDWL	0.55
HLA-C*03:03	nsp2	71	79	9	LQTPFEIKL	0.55
HLA-C*03:04	nsp2	71	79	9	LQTPFEIKL	0.55
HLA-B*14:02	nsp2	196	204	9	SEVGPEHSL	0.55
HLA-A*26:01	nsp2	575	583	9	EVVLKTGDL	0.55
HLA-C*16:01	nsp2	2	10	9	YTRYVDNNF	0.55
HLA-C*16:01	nsp2	627	635	9	MVTNNTFTL	0.55
HLA-B*39:01	nsp2	69	77	9	YELQTPFEI	0.55
HLA-B*46:01	nsp2	396	404	9	YSLRLIDAM	0.55
HLA-C*17:01	nsp2	559	567	9	IIFLEGETL	0.55
HLA-B*07:02	nsp2	16	24	9	YPLECIKDL	0.55
HLA-B*15:02	nsp2	199	207	9	GPEHSLAEY	0.55
HLA-B*40:02	nsp2	161	169	9	CEFCGTENL	0.55
HLA-B*15:25	nsp2	500	508	9	KLVNKFLAL	0.55
HLA-B*58:02	nsp2	433	441	9	LTNIFGTVY	0.56
HLA-C*08:01	nsp2	396	404	9	YSLRLIDAM	0.56
HLA-C*06:02	nsp2	118	126	9	GRIRSVYPV	0.56
HLA-B*52:01	nsp2	551	559	9	MPLKAPKEI	0.56
HLA-C*15:02	nsp2	627	635	9	MVTNNTFTL	0.56
HLA-B*35:01	nsp2	41	49	9	FIDTKRGVY	0.56
HLA-B*56:01	nsp2	16	24	9	YPLECIKDL	0.56
HLA-C*03:02	nsp2	299	307	9	SFSASTSAF	0.56
HLA-B*13:02	nsp2	591	599	9	SEAVEAPLV	0.56
HLA-A*02:06	nsp2	93	101	9	FVFPLNSII	0.56
HLA-B*40:02	nsp2	108	116	9	VEKKKLDGF	0.56
HLA-A*68:01	nsp2	391	399	9	DGISQYSLR	0.56
HLA-A*68:01	nsp2	19	27	9	ECIKDLLAR	0.56
HLA-E*01:01	nsp2	559	567	9	IIFLEGETL	0.57
HLA-E*01:03	nsp2	559	567	9	IIFLEGETL	0.57
HLA-C*03:03	nsp2	619	627	9	YCALAPNMM	0.57
HLA-C*03:04	nsp2	619	627	9	YCALAPNMM	0.57
HLA-C*02:02	nsp2	627	635	9	MVTNNTFTL	0.57
HLA-C*02:09	nsp2	627	635	9	MVTNNTFTL	0.57
HLA-C*14:02	nsp2	618	626	9	KYCALAPNM	0.57
HLA-C*05:01	nsp2	554	562	9	KAPKEIIFL	0.57
HLA-A*29:02	nsp2	346	354	9	QKSILSPLY	0.57
HLA-B*35:01	nsp2	61	69	9	YTERSEKSY	0.57
HLA-A*30:01	nsp2	378	386	9	SVRVLQKAA	0.57
HLA-A*02:06	nsp2	494	502	9	SVQTFFKLV	0.57
HLA-A*02:06	nsp2	349	357	9	ILSPLYAFA	0.57
HLA-B*15:01	nsp2	521	529	9	KALNLGETF	0.57
HLA-B*15:01	nsp2	223	231	9	TIAFGGCVF	0.57
HLA-B*27:05	nsp2	462	470	9	LRDGWEIVK	0.57
HLA-B*58:02	nsp2	52	60	9	REHEHEIAW	0.58
HLA-C*08:01	nsp2	559	567	9	IIFLEGETL	0.58
HLA-C*07:02	nsp2	500	508	9	KLVNKFLAL	0.58
HLA-C*06:02	nsp2	379	387	9	VRVLQKAAI	0.58
HLA-C*01:02	nsp2	559	567	9	IIFLEGETL	0.58
HLA-B*14:02	nsp2	209	217	9	NESGLKTIL	0.58
HLA-C*08:02	nsp2	371	379	9	TLETAQNSV	0.58
HLA-B*18:01	nsp2	108	116	9	VEKKKLDGF	0.58
HLA-B*50:01	nsp2	209	217	9	NESGLKTIL	0.58
HLA-B*39:01	nsp2	133	141	9	NQMCLSTLM	0.58
HLA-B*35:01	nsp2	299	307	9	SFSASTSAF	0.58
HLA-B*35:01	nsp2	292	300	9	EIAIILASF	0.58
HLA-C*17:01	nsp2	288	296	9	KLNEEIAII	0.58
HLA-B*40:01	nsp2	477	485	9	CEIVGGQIV	0.58
HLA-B*51:01	nsp2	124	132	9	YPVASPNEC	0.58
HLA-A*02:01	nsp2	381	389	9	VLQKAAITI	0.58
HLA-A*03:01	nsp2	99	107	9	SIIKTIQPR	0.58
HLA-C*07:04	nsp2	407	415	9	TSDLATNNL	0.59
HLA-B*48:01	nsp2	420	428	9	YITGGVVQL	0.59
HLA-C*01:02	nsp2	512	520	9	SIIIGGAKL	0.59
HLA-A*23:01	nsp2	521	529	9	KALNLGETF	0.59
HLA-B*52:01	nsp2	335	343	9	KAKKGAWNI	0.59
HLA-C*15:02	nsp2	493	501	9	ESVQTFFKL	0.59
HLA-B*49:01	nsp2	65	73	9	SEKSYELQT	0.59
HLA-B*51:01	nsp2	374	382	9	TAQNSVRVL	0.59
HLA-B*13:02	nsp2	196	204	9	SEVGPEHSL	0.59
HLA-B*58:02	nsp2	78	86	9	KLAKKFDTF	0.6
HLA-E*01:01	nsp2	517	525	9	GAKLKALNL	0.6
HLA-E*01:03	nsp2	517	525	9	GAKLKALNL	0.6
HLA-E*01:01	nsp2	420	428	9	YITGGVVQL	0.6
HLA-E*01:03	nsp2	420	428	9	YITGGVVQL	0.6
HLA-G*01:01	nsp2	490	498	9	EIKESVQTF	0.6
HLA-G*01:02	nsp2	490	498	9	EIKESVQTF	0.6
HLA-G*01:03	nsp2	490	498	9	EIKESVQTF	0.6
HLA-G*01:04	nsp2	490	498	9	EIKESVQTF	0.6
HLA-G*01:06	nsp2	490	498	9	EIKESVQTF	0.6
HLA-C*03:03	nsp2	27	35	9	RAGKASCTL	0.6
HLA-C*03:04	nsp2	27	35	9	RAGKASCTL	0.6
HLA-B*14:02	nsp2	71	79	9	LQTPFEIKL	0.6
HLA-A*32:01	nsp2	490	498	9	EIKESVQTF	0.6
HLA-A*32:01	nsp2	335	343	9	KAKKGAWNI	0.6
HLA-C*08:02	nsp2	266	274	9	LNDNLLEIL	0.6
HLA-B*52:01	nsp2	196	204	9	SEVGPEHSL	0.6
HLA-C*16:01	nsp2	429	437	9	TSQWLTNIF	0.6
HLA-C*15:02	nsp2	517	525	9	GAKLKALNL	0.6
HLA-B*38:01	nsp2	52	60	9	REHEHEIAW	0.6
HLA-B*40:01	nsp2	489	497	9	KEIKESVQT	0.6
HLA-A*02:01	nsp2	273	281	9	ILQKEKVNI	0.6
HLA-A*02:01	nsp2	71	79	9	LQTPFEIKL	0.6
HLA-A*31:01	nsp2	536	544	9	LYRKCVKSR	0.6
HLA-B*58:02	nsp2	333	341	9	KGKAKKGAW	0.61
HLA-C*07:01	nsp2	554	562	9	KAPKEIIFL	0.61
HLA-E*01:01	nsp2	447	455	9	VLDWLEEKF	0.61
HLA-E*01:03	nsp2	447	455	9	VLDWLEEKF	0.61
HLA-E*01:01	nsp2	364	372	9	VRSIFSRTL	0.61
HLA-E*01:03	nsp2	364	372	9	VRSIFSRTL	0.61
HLA-C*08:01	nsp2	67	75	9	KSYELQTPF	0.61
HLA-A*26:01	nsp2	359	367	9	EAARVVRSI	0.61
HLA-A*32:01	nsp2	2	10	9	YTRYVDNNF	0.61
HLA-C*08:02	nsp2	374	382	9	TAQNSVRVL	0.61
HLA-B*39:01	nsp2	453	461	9	EKFKEGVEF	0.61
HLA-B*46:01	nsp2	299	307	9	SFSASTSAF	0.61
HLA-B*46:01	nsp2	61	69	9	YTERSEKSY	0.61
HLA-C*03:02	nsp2	429	437	9	TSQWLTNIF	0.61
HLA-B*49:01	nsp2	545	553	9	EETGLLMPL	0.61
HLA-B*51:01	nsp2	487	495	9	CAKEIKESV	0.61
HLA-A*02:06	nsp2	627	635	9	MVTNNTFTL	0.61
HLA-B*15:02	nsp2	67	75	9	KSYELQTPF	0.61
HLA-C*07:01	nsp2	440	448	9	VYEKLKPVL	0.62
HLA-C*12:03	nsp2	71	79	9	LQTPFEIKL	0.62
HLA-C*03:03	nsp2	300	308	9	FSASTSAFV	0.62
HLA-C*03:04	nsp2	300	308	9	FSASTSAFV	0.62
HLA-B*18:01	nsp2	569	577	9	TEVLTEEVV	0.62
HLA-C*16:01	nsp2	439	447	9	TVYEKLKPV	0.62
HLA-B*35:01	nsp2	223	231	9	TIAFGGCVF	0.62
HLA-C*07:01	nsp2	553	561	9	LKAPKEIIF	0.63
HLA-E*01:01	nsp2	374	382	9	TAQNSVRVL	0.63
HLA-E*01:03	nsp2	374	382	9	TAQNSVRVL	0.63
HLA-C*08:01	nsp2	447	455	9	VLDWLEEKF	0.63
HLA-C*12:03	nsp2	627	635	9	MVTNNTFTL	0.63
HLA-C*06:02	nsp2	306	314	9	AFVETVKGL	0.63
HLA-C*02:02	nsp2	348	356	9	SILSPLYAF	0.63
HLA-C*02:09	nsp2	348	356	9	SILSPLYAF	0.63
HLA-C*12:02	nsp2	300	308	9	FSASTSAFV	0.63
HLA-C*14:02	nsp2	625	633	9	NMMVTNNTF	0.63
HLA-C*05:01	nsp2	371	379	9	TLETAQNSV	0.63
HLA-B*55:01	nsp2	555	563	9	APKEIIFLE	0.63
HLA-B*35:01	nsp2	412	420	9	TNNLVVMAY	0.63
HLA-B*15:25	nsp2	529	537	9	FVTHSKGLY	0.63
HLA-A*68:01	nsp2	70	78	9	ELQTPFEIK	0.63
HLA-C*05:01	nsp2	300	308	9	FSASTSAFV	0.64
HLA-B*13:02	nsp2	494	502	9	SVQTFFKLV	0.64
HLA-B*15:25	nsp2	61	69	9	YTERSEKSY	0.64
HLA-C*07:04	nsp2	196	204	9	SEVGPEHSL	0.65
HLA-C*08:01	nsp2	93	101	9	FVFPLNSII	0.65
HLA-C*04:01	nsp2	554	562	9	KAPKEIIFL	0.65
HLA-C*04:01	nsp2	454	462	9	KFKEGVEFL	0.65
HLA-C*12:03	nsp2	61	69	9	YTERSEKSY	0.65
HLA-C*02:02	nsp2	303	311	9	STSAFVETV	0.65
HLA-C*02:09	nsp2	303	311	9	STSAFVETV	0.65
HLA-G*01:01	nsp2	521	529	9	KALNLGETF	0.65
HLA-G*01:02	nsp2	521	529	9	KALNLGETF	0.65
HLA-G*01:03	nsp2	521	529	9	KALNLGETF	0.65
HLA-G*01:04	nsp2	521	529	9	KALNLGETF	0.65
HLA-G*01:06	nsp2	521	529	9	KALNLGETF	0.65
HLA-B*35:03	nsp2	559	567	9	IIFLEGETL	0.65
HLA-C*14:02	nsp2	420	428	9	YITGGVVQL	0.65
HLA-B*52:01	nsp2	75	83	9	FEIKLAKKF	0.65
HLA-A*68:01	nsp2	280	288	9	NINIVGDFK	0.65
HLA-C*07:02	nsp2	498	506	9	FFKLVNKFL	0.66
HLA-C*12:03	nsp2	521	529	9	KALNLGETF	0.66
HLA-C*12:02	nsp2	382	390	9	LQKAAITIL	0.66
HLA-B*14:02	nsp2	500	508	9	KLVNKFLAL	0.66
HLA-B*18:01	nsp2	497	505	9	TFFKLVNKF	0.66
HLA-A*24:02	nsp2	460	468	9	EFLRDGWEI	0.66
HLA-B*37:01	nsp2	569	577	9	TEVLTEEVV	0.66
HLA-B*35:01	nsp2	601	609	9	TPVCINGLM	0.66
HLA-B*58:01	nsp2	2	10	9	YTRYVDNNF	0.66
HLA-A*68:01	nsp2	73	81	9	TPFEIKLAK	0.66
HLA-B*58:02	nsp2	542	550	9	KSREETGLL	0.67
HLA-A*25:01	nsp2	93	101	9	FVFPLNSII	0.67
HLA-C*14:02	nsp2	225	233	9	AFGGCVFSY	0.67
HLA-B*55:01	nsp2	298	306	9	ASFSASTSA	0.67
HLA-B*35:01	nsp2	95	103	9	FPLNSIIKT	0.67
HLA-A*68:02	nsp2	467	475	9	EIVKFISTC	0.67
HLA-C*17:01	nsp2	512	520	9	SIIIGGAKL	0.67
HLA-C*03:02	nsp2	625	633	9	NMMVTNNTF	0.67
HLA-B*49:01	nsp2	285	293	9	GDFKLNEEI	0.67
HLA-B*58:01	nsp2	433	441	9	LTNIFGTVY	0.67
HLA-B*40:02	nsp2	477	485	9	CEIVGGQIV	0.67
HLA-B*58:02	nsp2	61	69	9	YTERSEKSY	0.68
HLA-C*07:04	nsp2	627	635	9	MVTNNTFTL	0.68
HLA-C*07:04	nsp2	288	296	9	KLNEEIAII	0.68
HLA-C*12:02	nsp2	348	356	9	SILSPLYAF	0.68
HLA-B*44:02	nsp2	263	271	9	SEGLNDNLL	0.68
HLA-B*18:01	nsp2	346	354	9	QKSILSPLY	0.68
HLA-B*40:01	nsp2	323	331	9	VESCGNFKV	0.68
HLA-A*68:02	nsp2	377	385	9	NSVRVLQKA	0.68
HLA-B*07:02	nsp2	596	604	9	APLVGTPVC	0.68
HLA-B*13:02	nsp2	100	108	9	IIKTIQPRV	0.68
HLA-C*03:03	nsp2	348	356	9	SILSPLYAF	0.69
HLA-C*03:04	nsp2	348	356	9	SILSPLYAF	0.69
HLA-A*26:01	nsp2	61	69	9	YTERSEKSY	0.69
HLA-A*25:01	nsp2	345	353	9	EQKSILSPL	0.69
HLA-B*39:01	nsp2	420	428	9	YITGGVVQL	0.69
HLA-B*38:01	nsp2	209	217	9	NESGLKTIL	0.69
HLA-A*01:01	nsp2	412	420	9	TNNLVVMAY	0.69
HLA-B*55:01	nsp2	351	359	9	SPLYAFASE	0.69
HLA-B*13:01	nsp2	490	498	9	EIKESVQTF	0.69
HLA-B*58:02	nsp2	429	437	9	TSQWLTNIF	0.7
HLA-B*48:01	nsp2	559	567	9	IIFLEGETL	0.7
HLA-C*06:02	nsp2	553	561	9	LKAPKEIIF	0.7
HLA-B*18:01	nsp2	290	298	9	NEEIAIILA	0.7
HLA-C*14:02	nsp2	241	249	9	AYWVPRASA	0.7
HLA-C*16:01	nsp2	27	35	9	RAGKASCTL	0.7
HLA-A*29:02	nsp2	611	619	9	LEIKDTEKY	0.7
HLA-B*46:01	nsp2	627	635	9	MVTNNTFTL	0.7
HLA-B*46:01	nsp2	559	567	9	IIFLEGETL	0.7
HLA-C*03:02	nsp2	418	426	9	MAYITGGVV	0.7
HLA-C*03:02	nsp2	619	627	9	YCALAPNMM	0.7
HLA-B*51:01	nsp2	190	198	9	CPACHNSEV	0.7
HLA-B*58:01	nsp2	429	437	9	TSQWLTNIF	0.7
HLA-B*13:01	nsp2	559	567	9	IIFLEGETL	0.7
HLA-B*15:01	nsp2	41	49	9	FIDTKRGVY	0.7
HLA-B*27:05	nsp2	111	119	9	KKLDGFMGR	0.7
HLA-B*58:02	nsp2	348	356	9	SILSPLYAF	0.71
HLA-C*06:02	nsp2	303	311	9	STSAFVETV	0.71
HLA-C*03:03	nsp2	439	447	9	TVYEKLKPV	0.71
HLA-C*03:04	nsp2	439	447	9	TVYEKLKPV	0.71
HLA-C*02:02	nsp2	429	437	9	TSQWLTNIF	0.71
HLA-C*02:09	nsp2	429	437	9	TSQWLTNIF	0.71
HLA-C*12:02	nsp2	412	420	9	TNNLVVMAY	0.71
HLA-C*08:02	nsp2	554	562	9	KAPKEIIFL	0.71
HLA-C*08:02	nsp2	590	598	9	TSEAVEAPL	0.71
HLA-B*53:01	nsp2	388	396	9	TILDGISQY	0.71
HLA-B*53:01	nsp2	292	300	9	EIAIILASF	0.71
HLA-A*23:01	nsp2	460	468	9	EFLRDGWEI	0.71
HLA-C*05:01	nsp2	266	274	9	LNDNLLEIL	0.71
HLA-C*15:02	nsp2	392	400	9	GISQYSLRL	0.71
HLA-A*68:02	nsp2	428	436	9	LTSQWLTNI	0.71
HLA-C*03:02	nsp2	559	567	9	IIFLEGETL	0.71
HLA-A*30:01	nsp2	100	108	9	IIKTIQPRV	0.71
HLA-A*31:01	nsp2	357	365	9	ASEAARVVR	0.71
HLA-B*57:01	nsp2	335	343	9	KAKKGAWNI	0.71
HLA-C*08:01	nsp2	10	18	9	FCGPDGYPL	0.72
HLA-C*07:02	nsp2	554	562	9	KAPKEIIFL	0.72
HLA-A*74:01	nsp2	571	579	9	VLTEEVVLK	0.72
HLA-C*12:03	nsp2	517	525	9	GAKLKALNL	0.72
HLA-B*53:01	nsp2	52	60	9	REHEHEIAW	0.72
HLA-B*18:01	nsp2	564	572	9	GETLPTEVL	0.72
HLA-B*50:01	nsp2	75	83	9	FEIKLAKKF	0.72
HLA-B*44:03	nsp2	263	271	9	SEGLNDNLL	0.72
HLA-A*24:02	nsp2	178	186	9	GYLPQNAVV	0.72
HLA-C*16:01	nsp2	116	124	9	FMGRIRSVY	0.72
HLA-C*16:01	nsp2	388	396	9	TILDGISQY	0.72
HLA-B*52:01	nsp2	288	296	9	KLNEEIAII	0.72
HLA-B*55:01	nsp2	25	33	9	LARAGKASC	0.72
HLA-A*68:02	nsp2	411	419	9	ATNNLVVMA	0.72
HLA-C*03:02	nsp2	223	231	9	TIAFGGCVF	0.72
HLA-B*58:01	nsp2	33	41	9	CTLSEQLDF	0.72
HLA-B*13:02	nsp2	345	353	9	EQKSILSPL	0.72
HLA-B*15:01	nsp2	500	508	9	KLVNKFLAL	0.72
HLA-E*01:01	nsp2	216	224	9	ILRKGGRTI	0.73
HLA-E*01:03	nsp2	216	224	9	ILRKGGRTI	0.73
HLA-C*08:01	nsp2	619	627	9	YCALAPNMM	0.73
HLA-B*18:01	nsp2	490	498	9	EIKESVQTF	0.73
HLA-B*44:03	nsp2	271	279	9	LEILQKEKV	0.73
HLA-B*38:01	nsp2	491	499	9	IKESVQTFF	0.73
HLA-C*15:02	nsp2	410	418	9	LATNNLVVM	0.73
HLA-C*15:02	nsp2	620	628	9	CALAPNMMV	0.73
HLA-C*15:02	nsp2	407	415	9	TSDLATNNL	0.73
HLA-B*35:01	nsp2	67	75	9	KSYELQTPF	0.73
HLA-B*49:01	nsp2	166	174	9	TENLTKEGA	0.73
HLA-B*40:02	nsp2	451	459	9	LEEKFKEGV	0.73
HLA-B*15:01	nsp2	529	537	9	FVTHSKGLY	0.73
HLA-C*04:01	nsp2	265	273	9	GLNDNLLEI	0.74
HLA-C*12:02	nsp2	418	426	9	MAYITGGVV	0.74
HLA-B*44:02	nsp2	271	279	9	LEILQKEKV	0.74
HLA-C*16:01	nsp2	300	308	9	FSASTSAFV	0.74
HLA-C*16:01	nsp2	303	311	9	STSAFVETV	0.74
HLA-A*29:02	nsp2	85	93	9	TFNGECPNF	0.74
HLA-B*55:01	nsp2	105	113	9	QPRVEKKKL	0.74
HLA-B*40:01	nsp2	344	352	9	GEQKSILSP	0.74
HLA-B*08:01	nsp2	440	448	9	VYEKLKPVL	0.74
HLA-B*13:01	nsp2	591	599	9	SEAVEAPLV	0.74
HLA-A*03:01	nsp2	231	239	9	FSYVGCHNK	0.74
HLA-C*04:01	nsp2	82	90	9	KFDTFNGEC	0.75
HLA-C*06:02	nsp2	93	101	9	FVFPLNSII	0.75
HLA-C*12:02	nsp2	359	367	9	EAARVVRSI	0.75
HLA-B*14:02	nsp2	439	447	9	TVYEKLKPV	0.75
HLA-B*14:02	nsp2	490	498	9	EIKESVQTF	0.75
HLA-G*01:01	nsp2	498	506	9	FFKLVNKFL	0.75
HLA-G*01:02	nsp2	498	506	9	FFKLVNKFL	0.75
HLA-G*01:03	nsp2	498	506	9	FFKLVNKFL	0.75
HLA-G*01:04	nsp2	498	506	9	FFKLVNKFL	0.75
HLA-G*01:06	nsp2	498	506	9	FFKLVNKFL	0.75
HLA-A*32:01	nsp2	303	311	9	STSAFVETV	0.75
HLA-A*32:01	nsp2	71	79	9	LQTPFEIKL	0.75
HLA-B*53:01	nsp2	124	132	9	YPVASPNEC	0.75
HLA-C*16:01	nsp2	359	367	9	EAARVVRSI	0.75
HLA-B*52:01	nsp2	586	594	9	LEQPTSEAV	0.75
HLA-B*55:01	nsp2	190	198	9	CPACHNSEV	0.75
HLA-B*49:01	nsp2	263	271	9	SEGLNDNLL	0.75
HLA-B*58:01	nsp2	78	86	9	KLAKKFDTF	0.75
HLA-B*13:01	nsp2	463	471	9	RDGWEIVKF	0.75
HLA-A*02:06	nsp2	522	530	9	ALNLGETFV	0.75
HLA-A*03:01	nsp2	388	396	9	TILDGISQY	0.75
HLA-C*07:01	nsp2	497	505	9	TFFKLVNKF	0.76
HLA-C*07:04	nsp2	69	77	9	YELQTPFEI	0.76
HLA-B*48:01	nsp2	554	562	9	KAPKEIIFL	0.76
HLA-G*01:01	nsp2	618	626	9	KYCALAPNM	0.76
HLA-G*01:02	nsp2	618	626	9	KYCALAPNM	0.76
HLA-G*01:03	nsp2	618	626	9	KYCALAPNM	0.76
HLA-G*01:04	nsp2	618	626	9	KYCALAPNM	0.76
HLA-G*01:06	nsp2	618	626	9	KYCALAPNM	0.76
HLA-B*39:01	nsp2	578	586	9	LKTGDLQPL	0.76
HLA-B*39:01	nsp2	545	553	9	EETGLLMPL	0.76
HLA-B*52:01	nsp2	345	353	9	EQKSILSPL	0.76
HLA-A*68:02	nsp2	490	498	9	EIKESVQTF	0.76
HLA-A*68:02	nsp2	292	300	9	EIAIILASF	0.76
HLA-A*68:02	nsp2	310	318	9	TVKGLDYKA	0.76
HLA-B*15:01	nsp2	345	353	9	EQKSILSPL	0.76
HLA-A*33:03	nsp2	56	64	9	HEIAWYTER	0.76
HLA-A*26:01	nsp2	41	49	9	FIDTKRGVY	0.77
HLA-B*35:01	nsp2	180	188	9	LPQNAVVKI	0.77
HLA-B*58:02	nsp2	360	368	9	AARVVRSIF	0.78
HLA-B*48:01	nsp2	553	561	9	LKAPKEIIF	0.78
HLA-C*04:01	nsp2	543	551	9	SREETGLLM	0.78
HLA-A*74:01	nsp2	513	521	9	IIIGGAKLK	0.78
HLA-C*02:02	nsp2	396	404	9	YSLRLIDAM	0.78
HLA-C*02:09	nsp2	396	404	9	YSLRLIDAM	0.78
HLA-B*14:02	nsp2	218	226	9	RKGGRTIAF	0.78
HLA-B*14:02	nsp2	553	561	9	LKAPKEIIF	0.78
HLA-C*15:02	nsp2	603	611	9	VCINGLMLL	0.78
HLA-B*40:01	nsp2	451	459	9	LEEKFKEGV	0.78
HLA-B*56:01	nsp2	555	563	9	APKEIIFLE	0.78
HLA-B*13:02	nsp2	276	284	9	KEKVNINIV	0.78
HLA-A*11:01	nsp2	322	330	9	IVESCGNFK	0.78
HLA-A*11:01	nsp2	134	142	9	QMCLSTLMK	0.78
HLA-B*15:25	nsp2	360	368	9	AARVVRSIF	0.78
HLA-C*12:03	nsp2	116	124	9	FMGRIRSVY	0.79
HLA-B*53:01	nsp2	359	367	9	EAARVVRSI	0.79
HLA-A*23:01	nsp2	67	75	9	KSYELQTPF	0.79
HLA-C*14:02	nsp2	374	382	9	TAQNSVRVL	0.79
HLA-B*50:01	nsp2	611	619	9	LEIKDTEKY	0.79
HLA-B*52:01	nsp2	100	108	9	IIKTIQPRV	0.79
HLA-B*46:01	nsp2	500	508	9	KLVNKFLAL	0.79
HLA-B*56:01	nsp2	298	306	9	ASFSASTSA	0.79
HLA-A*02:06	nsp2	554	562	9	KAPKEIIFL	0.79
HLA-B*13:02	nsp2	586	594	9	LEQPTSEAV	0.79
HLA-B*15:02	nsp2	345	353	9	EQKSILSPL	0.79
HLA-A*68:01	nsp2	231	239	9	FSYVGCHNK	0.79
HLA-C*03:03	nsp2	500	508	9	KLVNKFLAL	0.8
HLA-C*03:04	nsp2	500	508	9	KLVNKFLAL	0.8
HLA-C*01:02	nsp2	27	35	9	RAGKASCTL	0.8
HLA-B*14:02	nsp2	359	367	9	EAARVVRSI	0.8
HLA-A*26:01	nsp2	412	420	9	TNNLVVMAY	0.8
HLA-C*15:02	nsp2	265	273	9	GLNDNLLEI	0.8
HLA-B*37:01	nsp2	489	497	9	KEIKESVQT	0.8
HLA-B*46:01	nsp2	439	447	9	TVYEKLKPV	0.8
HLA-B*35:01	nsp2	627	635	9	MVTNNTFTL	0.8
HLA-B*07:02	nsp2	124	132	9	YPVASPNEC	0.8
HLA-B*13:02	nsp2	112	120	9	KLDGFMGRI	0.8
HLA-C*07:01	nsp2	71	79	9	LQTPFEIKL	0.81
HLA-C*08:01	nsp2	303	311	9	STSAFVETV	0.81
HLA-B*48:01	nsp2	287	295	9	FKLNEEIAI	0.81
HLA-C*04:01	nsp2	71	79	9	LQTPFEIKL	0.81
HLA-B*14:02	nsp2	440	448	9	VYEKLKPVL	0.81
HLA-G*01:01	nsp2	407	415	9	TSDLATNNL	0.81
HLA-G*01:02	nsp2	407	415	9	TSDLATNNL	0.81
HLA-G*01:03	nsp2	407	415	9	TSDLATNNL	0.81
HLA-G*01:04	nsp2	407	415	9	TSDLATNNL	0.81
HLA-G*01:06	nsp2	407	415	9	TSDLATNNL	0.81
HLA-B*53:01	nsp2	497	505	9	TFFKLVNKF	0.81
HLA-A*25:01	nsp2	497	505	9	TFFKLVNKF	0.81
HLA-B*18:01	nsp2	271	279	9	LEILQKEKV	0.81
HLA-B*18:01	nsp2	56	64	9	HEIAWYTER	0.81
HLA-C*14:02	nsp2	116	124	9	FMGRIRSVY	0.81
HLA-A*23:01	nsp2	178	186	9	GYLPQNAVV	0.81
HLA-B*38:01	nsp2	53	61	9	EHEHEIAWY	0.81
HLA-B*40:01	nsp2	54	62	9	HEHEIAWYT	0.81
HLA-A*68:02	nsp2	570	578	9	EVLTEEVVL	0.81
HLA-C*03:02	nsp2	71	79	9	LQTPFEIKL	0.81
HLA-B*58:01	nsp2	335	343	9	KAKKGAWNI	0.81
HLA-A*02:06	nsp2	559	567	9	IIFLEGETL	0.81
HLA-C*08:01	nsp2	289	297	9	LNEEIAIIL	0.82
HLA-B*48:01	nsp2	67	75	9	KSYELQTPF	0.82
HLA-A*24:02	nsp2	521	529	9	KALNLGETF	0.82
HLA-C*16:01	nsp2	418	426	9	MAYITGGVV	0.82
HLA-A*01:01	nsp2	447	455	9	VLDWLEEKF	0.82
HLA-B*46:01	nsp2	292	300	9	EIAIILASF	0.82
HLA-C*17:01	nsp2	603	611	9	VCINGLMLL	0.82
HLA-B*51:01	nsp2	493	501	9	ESVQTFFKL	0.82
HLA-A*30:01	nsp2	411	419	9	ATNNLVVMA	0.82
HLA-B*40:02	nsp2	323	331	9	VESCGNFKV	0.82
HLA-B*13:02	nsp2	285	293	9	GDFKLNEEI	0.82
HLA-A*11:01	nsp2	280	288	9	NINIVGDFK	0.82
HLA-A*03:01	nsp2	339	347	9	GAWNIGEQK	0.82
HLA-B*58:02	nsp2	33	41	9	CTLSEQLDF	0.83
HLA-C*07:01	nsp2	115	123	9	GFMGRIRSV	0.83
HLA-C*07:04	nsp2	299	307	9	SFSASTSAF	0.83
HLA-C*07:04	nsp2	306	314	9	AFVETVKGL	0.83
HLA-C*07:04	nsp2	178	186	9	GYLPQNAVV	0.83
HLA-E*01:01	nsp2	288	296	9	KLNEEIAII	0.83
HLA-E*01:03	nsp2	288	296	9	KLNEEIAII	0.83
HLA-C*12:03	nsp2	396	404	9	YSLRLIDAM	0.83
HLA-A*74:01	nsp2	231	239	9	FSYVGCHNK	0.83
HLA-C*01:02	nsp2	89	97	9	ECPNFVFPL	0.83
HLA-B*44:02	nsp2	586	594	9	LEQPTSEAV	0.83
HLA-A*25:01	nsp2	67	75	9	KSYELQTPF	0.83
HLA-A*23:01	nsp2	490	498	9	EIKESVQTF	0.83
HLA-C*16:01	nsp2	542	550	9	KSREETGLL	0.83
HLA-C*15:02	nsp2	100	108	9	IIKTIQPRV	0.83
HLA-B*52:01	nsp2	554	562	9	KAPKEIIFL	0.83
HLA-A*68:02	nsp2	356	364	9	FASEAARVV	0.83
HLA-B*49:01	nsp2	611	619	9	LEIKDTEKY	0.83
HLA-A*11:01	nsp2	546	554	9	ETGLLMPLK	0.83
HLA-C*02:02	nsp2	382	390	9	LQKAAITIL	0.84
HLA-C*02:09	nsp2	382	390	9	LQKAAITIL	0.84
HLA-C*01:02	nsp2	440	448	9	VYEKLKPVL	0.84
HLA-B*14:02	nsp2	315	323	9	DYKAFKQIV	0.84
HLA-A*32:01	nsp2	428	436	9	LTSQWLTNI	0.84
HLA-A*32:01	nsp2	625	633	9	NMMVTNNTF	0.84
HLA-A*25:01	nsp2	433	441	9	LTNIFGTVY	0.84
HLA-C*14:02	nsp2	388	396	9	TILDGISQY	0.84
HLA-B*44:03	nsp2	453	461	9	EKFKEGVEF	0.84
HLA-A*24:02	nsp2	490	498	9	EIKESVQTF	0.84
HLA-C*15:02	nsp2	359	367	9	EAARVVRSI	0.84
HLA-B*40:01	nsp2	611	619	9	LEIKDTEKY	0.84
HLA-B*40:01	nsp2	71	79	9	LQTPFEIKL	0.84
HLA-B*35:01	nsp2	73	81	9	TPFEIKLAK	0.84
HLA-C*17:01	nsp2	396	404	9	YSLRLIDAM	0.84
HLA-B*13:01	nsp2	392	400	9	GISQYSLRL	0.84
HLA-B*13:02	nsp2	34	42	9	TLSEQLDFI	0.84
HLA-B*15:02	nsp2	78	86	9	KLAKKFDTF	0.84
HLA-A*31:01	nsp2	354	362	9	YAFASEAAR	0.84
HLA-C*04:01	nsp2	436	444	9	IFGTVYEKL	0.85
HLA-C*06:02	nsp2	398	406	9	LRLIDAMMF	0.85
HLA-C*12:02	nsp2	299	307	9	SFSASTSAF	0.85
HLA-B*35:03	nsp2	396	404	9	YSLRLIDAM	0.85
HLA-B*44:03	nsp2	54	62	9	HEHEIAWYT	0.85
HLA-B*44:03	nsp2	442	450	9	EKLKPVLDW	0.85
HLA-B*50:01	nsp2	323	331	9	VESCGNFKV	0.85
HLA-B*38:01	nsp2	440	448	9	VYEKLKPVL	0.85
HLA-B*52:01	nsp2	216	224	9	ILRKGGRTI	0.85
HLA-B*55:01	nsp2	418	426	9	MAYITGGVV	0.85
HLA-B*08:01	nsp2	216	224	9	ILRKGGRTI	0.85
HLA-B*56:01	nsp2	418	426	9	MAYITGGVV	0.85
HLA-C*03:02	nsp2	412	420	9	TNNLVVMAY	0.85
HLA-B*13:01	nsp2	424	432	9	GVVQLTSQW	0.85
HLA-C*08:01	nsp2	590	598	9	TSEAVEAPL	0.86
HLA-C*02:02	nsp2	265	273	9	GLNDNLLEI	0.86
HLA-C*02:09	nsp2	265	273	9	GLNDNLLEI	0.86
HLA-A*32:01	nsp2	52	60	9	REHEHEIAW	0.86
HLA-B*18:01	nsp2	466	474	9	WEIVKFIST	0.86
HLA-A*01:01	nsp2	116	124	9	FMGRIRSVY	0.86
HLA-B*35:01	nsp2	588	596	9	QPTSEAVEA	0.86
HLA-B*35:01	nsp2	529	537	9	FVTHSKGLY	0.86
HLA-C*17:01	nsp2	425	433	9	VVQLTSQWL	0.86
HLA-B*49:01	nsp2	290	298	9	NEEIAIILA	0.86
HLA-B*40:02	nsp2	614	622	9	KDTEKYCAL	0.86
HLA-B*13:01	nsp2	627	635	9	MVTNNTFTL	0.86
HLA-A*02:06	nsp2	366	374	9	SIFSRTLET	0.86
HLA-B*13:02	nsp2	420	428	9	YITGGVVQL	0.86
HLA-B*58:02	nsp2	490	498	9	EIKESVQTF	0.87
HLA-E*01:01	nsp2	425	433	9	VVQLTSQWL	0.87
HLA-E*01:03	nsp2	425	433	9	VVQLTSQWL	0.87
HLA-C*07:02	nsp2	85	93	9	TFNGECPNF	0.87
HLA-C*01:02	nsp2	439	447	9	TVYEKLKPV	0.87
HLA-A*26:01	nsp2	309	317	9	ETVKGLDYK	0.87
HLA-B*35:03	nsp2	359	367	9	EAARVVRSI	0.87
HLA-C*05:01	nsp2	71	79	9	LQTPFEIKL	0.87
[truncated: 29,216 more rows]

## Sheet: B
Table SD9 (B). CD8+ T cell epitopes (column A) of the canonical (15 non-structural, 4 structural and 6 accessory) proteins of SARS-CoV-2 predicted using Tepitool (percentile rank ≤ 1 (column D) and allele count (the number of HLA class I allele epitope binds with) ≥3 (column C) are given. Subsequently, the top (lowest) percentile rank (column D) and the corresponding HLA class I allele/s (column …
Peptide	Protein	Allele count	Top percentile rank	Top allele
AQLPAPRTL	nsp13	53	0.01	HLA-E*01:01;HLA-E*01:03;HLA-B*52:01;HLA-B*13:02;HLA-B*48:01;HLA-B*13:01;
KAYNVTQAF	N protein	53	0.01	HLA-C*12:03;HLA-A*32:01;HLA-C*12:02;HLA-C*16:01;HLA-C*02:02;HLA-C*02:09;HLA-B*46:01;HLA-B*15:25;HLA-C*03:02;
RTAPHGHVM	nsp1	52	0.01	HLA-C*12:03;HLA-C*12:02;HLA-C*02:02;HLA-C*02:09;HLA-C*03:03;HLA-C*03:04;HLA-C*15:02;HLA-C*16:01;
HVISTSHKL	nsp13	50	0.04	HLA-C*03:03;HLA-C*03:04;HLA-A*68:02;
YLITPVHVM	nsp4	49	0.01	HLA-B*46:01;
VYDPLQPEL	Spike	49	0.01	HLA-G*01:01;HLA-G*01:02;HLA-G*01:03;HLA-G*01:04;HLA-G*01:06;HLA-C*07:04;HLA-C*07:02;HLA-C*04:01;
TANPKTPKY	nsp5	48	0.01	HLA-A*30:02;HLA-C*12:03;HLA-C*12:02;HLA-C*02:02;HLA-C*02:09;HLA-C*03:02;HLA-C*16:01;
NVIPTITQM	nsp12	48	0.01	HLA-A*25:01;HLA-A*26:01;
EAFEKMVSL	nsp7	47	0.01	HLA-B*14:02;HLA-B*08:01;
KSHKPPISF	nsp13	47	0.01	HLA-B*58:02;HLA-A*32:01;
TQAPTHLSV	nsp14	47	0.01	HLA-B*52:01;HLA-B*13:02;
VAMPNLYKM	nsp16	47	0.01	HLA-C*12:03;HLA-C*16:01;
QSAPHGVVF	Spike	47	0.01	HLA-C*16:01;
ATIPIQASL	ORF3a	47	0.01	HLA-C*15:02;
FGADPIHSL	nsp3	46	0.01	HLA-C*07:04;HLA-C*12:02;HLA-C*08:01;HLA-C*17:01;HLA-C*03:03;HLA-C*03:04;
TQYNRYLAL	nsp4	46	0.01	HLA-E*01:01;HLA-E*01:03;HLA-B*52:01;HLA-B*48:01;HLA-B*14:02;
KVDGVVQQL	nsp15	46	0.01	HLA-C*15:02;HLA-C*17:01;HLA-C*05:01;
LQLPQGTTL	N protein	46	0.01	HLA-B*52:01;HLA-B*48:01;HLA-B*13:01;
YVNTFSSTF	nsp3	45	0.01	HLA-C*02:02;HLA-C*02:09;HLA-B*46:01;HLA-C*03:02;
VQQESPFVM	nsp3	45	0.02	HLA-B*13:01;
HLDGEVITF	nsp3	45	0.03	HLA-B*13:01;
KLFDRYFKY	nsp12	45	0.01	HLA-A*74:01;HLA-A*30:02;HLA-A*32:01;HLA-A*29:02;
HANEYRLYL	nsp14	45	0.01	HLA-C*12:02;HLA-C*02:02;HLA-C*02:09;HLA-C*12:03;HLA-C*03:03;HLA-C*03:04;HLA-C*15:02;HLA-C*16:01;
TSNPTTFHL	nsp3	44	0.01	HLA-C*15:02;
VARDLSLQF	nsp3	44	0.01	HLA-C*16:01;HLA-C*12:02;HLA-C*02:02;HLA-C*02:09;HLA-B*46:01;HLA-C*03:02;
TIKPVTYKL	nsp3	44	0.08	HLA-A*68:02;
LMIERFVSL	nsp12	44	0.01	HLA-E*01:01;HLA-E*01:03;HLA-B*08:01;
STVFPPTSF	nsp12	44	0.03	HLA-A*25:01;HLA-C*03:02;
SQLGGLHLL	nsp15	44	0.01	HLA-B*48:01;HLA-B*13:02;HLA-B*13:01;HLA-A*02:06;
HADQLTPTW	Spike	44	0.01	HLA-B*53:01;HLA-B*58:01;
YLQPRTFLL	Spike	44	0.01	HLA-C*07:04;HLA-E*01:01;HLA-E*01:03;
VQMAPISAM	nsp3	43	0.01	HLA-B*15:01;
AMYTPHTVL	nsp12	43	0.01	HLA-E*01:01;HLA-E*01:03;
QSASKIITL	ORF3a	43	0.01	HLA-C*15:02;
ITFDNLKTL	nsp3	42	0.01	HLA-C*12:03;
SAPPAQYEL	nsp3	42	0.01	HLA-E*01:01;HLA-E*01:03;HLA-C*01:02;
YLFDESGEF	nsp3	42	0.01	HLA-B*46:01;
FLNRFTTTL	nsp5	42	0.02	HLA-C*17:01;
YADVFHLYL	nsp12	42	0.01	HLA-C*15:02;HLA-C*03:03;HLA-C*03:04;HLA-C*08:01;HLA-C*08:02;HLA-C*17:01;
TMADLVYAL	nsp12	42	0.03	HLA-A*02:01;
VVYRGTTTY	nsp13	42	0.01	HLA-C*12:02;HLA-A*30:02;HLA-B*46:01;HLA-C*03:02;HLA-B*15:02;HLA-B*15:01;HLA-B*15:25;
MTYRRLISM	nsp14	42	0.05	HLA-B*08:01;
TTLPVNVAF	nsp15	42	0.05	HLA-A*32:01;
YQPYRVVVL	Spike	42	0.01	HLA-E*01:01;HLA-E*01:03;HLA-C*01:02;
KTLQPVSEL	nsp3	41	0.01	HLA-C*15:02;
VADAVIKTL	nsp3	41	0.01	HLA-C*08:01;HLA-C*03:03;HLA-C*03:04;HLA-C*17:01;HLA-C*08:02;
YLATALLTL	nsp3	41	0.03	HLA-C*17:01;HLA-A*02:01;
ILKPANNSL	nsp3	41	0.05	HLA-E*01:01;HLA-E*01:03;
LLADKFPVL	nsp14	41	0.02	HLA-E*01:01;HLA-E*01:03;
YVYSRVKNL	E protein	41	0.02	HLA-C*06:02;HLA-C*12:03;HLA-B*08:01;
FAYANRNRF	M protein	41	0.01	HLA-C*12:03;HLA-B*46:01;HLA-C*16:01;HLA-C*12:02;HLA-C*02:02;HLA-C*02:09;HLA-C*03:02;
LVSDIDITF	nsp3	40	0.1	HLA-C*02:02;HLA-C*02:09;HLA-B*35:01;
YTPSKLIEY	nsp4	40	0.02	HLA-C*02:02;HLA-C*02:09;HLA-B*46:01;HLA-A*26:01;
LMDGSIIQF	nsp4	40	0.04	HLA-B*13:01;HLA-C*04:01;
DADSKIVQL	nsp8	40	0.06	HLA-C*08:01;
LQIPFAMQM	Spike	40	0.01	HLA-B*52:01;
TLDSKTQSL	Spike	40	0.01	HLA-C*07:04;HLA-C*08:02;
SLDNVLSTF	nsp3	39	0.04	HLA-C*05:01;
QALLKTVQF	nsp12	39	0.07	HLA-C*16:01;
SLYVNKHAF	nsp14	39	0.02	HLA-B*15:25;
QINDMILSL	nsp16	39	0.09	HLA-C*17:01;
RLFARTRSM	M protein	39	0.05	HLA-A*32:01;
HSSGVTREL	nsp1	38	0.01	HLA-C*12:03;HLA-C*15:02;HLA-C*16:01;
YITGGVVQL	nsp2	38	0.02	HLA-C*17:01;
YYTSNPTTF	nsp3	38	0.01	HLA-G*01:01;HLA-G*01:02;HLA-G*01:03;HLA-G*01:04;HLA-G*01:06;HLA-C*07:02;HLA-A*23:01;HLA-C*14:02;HLA-A*24:02;
TVASLINTL	nsp3	38	0.02	HLA-A*68:02;
SSLPSYAAF	nsp8	38	0.04	HLA-B*46:01;HLA-C*03:02;
FTSDYYQLY	ORF3a	38	0.01	HLA-C*12:02;HLA-C*02:02;HLA-C*02:09;HLA-A*29:02;HLA-A*01:01;
LQTPFEIKL	nsp2	37	0.02	HLA-B*52:01;HLA-B*48:01;HLA-B*13:01;
HSLSHFVNL	nsp3	37	0.01	HLA-C*15:02;
LYDKLVSSF	nsp3	37	0.01	HLA-C*07:02;HLA-A*23:01;HLA-C*04:01;HLA-A*24:02;
VAKSHNIAL	nsp3	37	0.01	HLA-C*12:03;HLA-C*03:03;HLA-C*03:04;HLA-C*16:01;
MSMTYGQQF	nsp3	37	0.03	HLA-C*03:02;
HAASGNLLL	nsp12	37	0.02	HLA-C*17:01;
SSVELKHFF	nsp12	37	0.02	HLA-B*58:02;
KQFDTYNLW	nsp14	37	0.01	HLA-A*32:01;
KSYELQTPF	nsp2	36	0.01	HLA-A*32:01;
RTIKVFTTV	nsp3	36	0.01	HLA-C*15:02;
LTIKKPNEL	nsp3	36	0.04	HLA-C*15:02;
FVNEFYAYL	nsp12	36	0.02	HLA-C*17:01;
STDVVYRAF	nsp12	36	0.12	HLA-C*05:01;
YVRNLQHRL	nsp12	36	0.12	HLA-C*02:02;HLA-C*02:09;
FVSNGTHWF	Spike	36	0.06	HLA-C*02:02;HLA-C*02:09;
SIIAYTMSL	Spike	36	0.11	HLA-A*02:06;
VGYLQPRTF	Spike	36	0.04	HLA-B*52:01;
YSKHTPINL	Spike	36	0.02	HLA-C*15:02;
MFDAYVNTF	nsp3	35	0.01	HLA-C*04:01;
YAKPFLNKV	nsp3	35	0.01	HLA-C*15:02;HLA-C*02:02;HLA-C*02:09;HLA-C*12:03;
YVDNSSLTI	nsp3	35	0.01	HLA-C*08:02;HLA-C*05:01;
FLLNKEMYL	nsp4	35	0.01	HLA-A*02:01;
TTNGDFLHF	nsp4	35	0.09	HLA-C*02:02;HLA-C*02:09;
ISMDNSPNL	nsp8	35	0.03	HLA-C*03:03;HLA-C*03:04;
RAMPNMLRI	nsp12	35	0.01	HLA-C*15:02;
TLKEILVTY	nsp12	35	0.01	HLA-B*46:01;HLA-B*15:01;HLA-B*15:02;HLA-B*15:25;
EYADVFHLY	nsp12	35	0.02	HLA-A*29:02;
KATEETFKL	nsp13	35	0.03	HLA-C*17:01;
AMDEFIERY	nsp15	35	0.02	HLA-A*01:01;
GVAPGTAVL	nsp16	35	0.12	HLA-C*03:03;HLA-C*03:04;HLA-C*17:01;
RARSVSPKL	ORF7a protein	35	0.03	HLA-A*30:01;
FAPSASAFF	N protein	35	0.02	HLA-C*01:02;
KAPKEIIFL	nsp2	34	0.01	HLA-E*01:01;HLA-E*01:03;HLA-C*01:02;
NSFSGYLKL	nsp3	34	0.04	HLA-C*15:02;
RTIKGTHHW	nsp6	34	0.01	HLA-B*58:02;HLA-A*32:01;HLA-B*58:01;HLA-B*57:01;
KTIGPDMFL	nsp13	34	0.03	HLA-C*15:02;
AVASKILGL	nsp13	34	0.06	HLA-C*15:02;
KAYKIEELF	nsp14	34	0.01	HLA-B*58:02;HLA-B*58:01;
FVSDADSTL	nsp16	34	0.02	HLA-C*03:03;HLA-C*03:04;
QAWQPGVAM	nsp16	34	0.03	HLA-C*03:03;HLA-C*03:04;
NSIAIPTNF	Spike	34	0.09	HLA-C*02:02;HLA-C*02:09;
VVNQNAQAL	Spike	34	0.03	HLA-C*03:03;HLA-C*03:04;
SFYEDFLEY	ORF8 protein	34	0.01	HLA-A*30:02;HLA-A*29:02;
LLLDRLNQL	N protein	34	0.02	HLA-A*02:01;
VLSEARQHL	nsp1	33	0.06	HLA-E*01:01;HLA-E*01:03;
VMVELVAEL	nsp1	33	0.06	HLA-A*02:01;
MMSAPPAQY	nsp3	33	0.01	HLA-A*30:02;HLA-B*15:01;HLA-A*29:02;HLA-B*15:25;HLA-B*15:02;
SSPDAVTAY	nsp3	33	0.04	HLA-B*46:01;
YVLPNDDTL	nsp3	33	0.07	HLA-C*08:01;
VVIPDYNTY	nsp8	33	0.01	HLA-A*30:02;HLA-B*46:01;HLA-B*15:01;
VLSDRELHL	nsp13	33	0.04	HLA-E*01:01;HLA-E*01:03;
SVGPKQASL	nsp15	33	0.07	HLA-B*08:01;
IAIPTNFTI	Spike	33	0.01	HLA-B*52:01;
STQDLFLPF	Spike	33	0.1	HLA-A*32:01;
SSSDNIALL	M protein	33	0.04	HLA-C*17:01;
VPMEKLKTL	nsp3	32	0.01	HLA-B*08:01;HLA-B*07:02;
IVNGVRRSF	nsp3	32	0.05	HLA-C*02:02;HLA-C*02:09;HLA-C*03:02;
ASRELKVTF	nsp3	32	0.06	HLA-B*58:02;
IADKYVRNL	nsp12	32	0.02	HLA-C*08:01;HLA-C*17:01;
FVVSTGYHF	nsp12	32	0.05	HLA-C*03:02;
SMMGFKMNY	nsp14	32	0.01	HLA-A*30:02;
ATLPKGIMM	nsp16	32	0.05	HLA-C*15:02;
KIADYNYKL	Spike	32	0.05	HLA-A*32:01;HLA-A*02:01;HLA-A*02:06;
VLNDILSRL	Spike	32	0.03	HLA-A*02:01;
KSFDLGDEL	nsp1	31	0.12	HLA-C*17:01;
VMYMGTLSY	nsp3	31	0.01	HLA-A*30:02;HLA-B*46:01;HLA-B*15:01;HLA-B*15:02;HLA-A*29:02;HLA-B*15:25;
ALYNKYKYF	nsp4	31	0.08	HLA-A*32:01;
VVAFNTLLF	nsp4	31	0.21	HLA-A*32:01;HLA-A*29:02;
YGDFSHSQL	nsp15	31	0.01	HLA-C*08:01;HLA-C*08:02;
FTISVTTEI	Spike	31	0.01	HLA-C*15:02;
VASQSIIAY	Spike	31	0.01	HLA-C*12:03;HLA-C*02:02;HLA-C*02:09;HLA-C*12:02;HLA-C*16:01;HLA-B*46:01;HLA-C*03:02;HLA-B*35:01;
LVKPSFYVY	E protein	31	0.02	HLA-B*46:01;HLA-B*15:02;
KHWPQIAQF	N protein	31	0.03	HLA-B*38:01;
EIKESVQTF	nsp2	30	0.01	HLA-A*26:01;HLA-A*25:01;
TIVEVQPQL	nsp3	30	0.06	HLA-A*02:06;
NALDQAISM	nsp6	30	0.05	HLA-B*35:03;HLA-B*35:01;
VMYASAVVL	nsp6	30	0.05	HLA-E*01:01;HLA-E*01:03;
AIASEFSSL	nsp8	30	0.17	HLA-A*02:06;
FAIGLALYY	nsp13	30	0.01	HLA-C*12:02;HLA-C*02:02;HLA-C*02:09;HLA-B*46:01;HLA-C*03:02;HLA-A*29:02;
ISTSHKLVL	nsp13	30	0.01	HLA-C*15:02;HLA-C*16:01;
TQSRNLQEF	nsp15	30	0.02	HLA-B*13:01;
LQTYVTQQL	Spike	30	0.04	HLA-B*13:01;
SAPHGVVFL	Spike	30	0.01	HLA-C*01:02;
VATSRTLSY	M protein	30	0.01	HLA-C*12:03;HLA-C*02:02;HLA-C*02:09;HLA-C*12:02;HLA-C*03:02;HLA-C*16:01;
FSKQLQQSM	N protein	30	0.02	HLA-C*12:03;HLA-C*02:02;HLA-C*02:09;HLA-C*12:02;HLA-B*46:01;HLA-C*16:01;
LTYTGAIKL	N protein	30	0.03	HLA-C*15:02;
HVGEIPVAY	nsp1	29	0.01	HLA-B*15:02;
KALNLGETF	nsp2	29	0.06	HLA-B*58:02;
MVTNNTFTL	nsp2	29	0.13	HLA-C*17:01;
KSVNITFEL	nsp3	29	0.01	HLA-C*15:02;
TLNDLNETL	nsp3	29	0.03	HLA-A*02:01;
YLNSTNVTI	nsp3	29	0.04	HLA-B*13:02;
TSKTTVASL	nsp3	29	0.19	HLA-C*16:01;
TVKNGSIHL	nsp3	29	0.29	HLA-C*02:02;HLA-C*02:09;
RVVFNGVSF	nsp4	29	0.05	HLA-A*32:01;HLA-B*15:25;
LAKDTTEAF	nsp7	29	0.01	HLA-C*02:02;HLA-C*02:09;HLA-C*12:02;HLA-B*46:01;
MADQAMTQM	nsp8	29	0.01	HLA-C*08:01;HLA-C*05:01;HLA-C*08:02;
RQWLPTGTL	nsp16	29	0.01	HLA-B*48:01;
YVMHANYIF	nsp16	29	0.15	HLA-C*03:02;
ILDITPCSF	Spike	29	0.06	HLA-C*04:01;
SQSIIAYTM	Spike	29	0.03	HLA-B*13:01;
LALSKGVHF	ORF3a	29	0.05	HLA-C*03:02;
TVYSHLLLV	ORF3a	29	0.01	HLA-C*15:02;
YANRNRFLY	M protein	29	0.01	HLA-C*16:01;
KLDDKDPNF	N protein	29	0.04	HLA-B*13:01;
SAKSASVYY	nsp3	28	0.01	HLA-C*12:02;HLA-C*16:01;HLA-B*46:01;HLA-C*02:02;HLA-C*02:09;
YYHTTDPSF	nsp3	28	0.01	HLA-C*07:02;HLA-A*23:01;HLA-A*24:02;HLA-C*14:02;
SIIQFPNTY	nsp4	28	0.01	HLA-B*15:02;HLA-B*15:25;
VRIQPGQTF	nsp5	28	0.01	HLA-C*07:01;HLA-C*07:02;HLA-B*27:02;
FCYMHHMEL	nsp5	28	0.04	HLA-C*03:03;HLA-C*03:04;
FVKHKHAFL	nsp6	28	0.02	HLA-B*08:01;
VLLSVLQQL	nsp7	28	0.02	HLA-A*02:01;
FAVDAAKAY	nsp10	28	0.01	HLA-C*16:01;HLA-C*12:03;HLA-C*02:02;HLA-C*02:09;HLA-B*15:02;HLA-C*12:02;HLA-B*46:01;HLA-B*35:01;HLA-C*03:02;
YSDVENPHL	nsp12	28	0.01	HLA-C*08:01;HLA-C*08:02;HLA-C*05:01;
YLRKHFSMM	nsp12	28	0.02	HLA-B*08:01;
FTEERLKLF	nsp12	28	0.11	HLA-C*02:02;HLA-C*02:09;
SAFVNLKQL	nsp14	28	0.02	HLA-C*12:03;
RFKESPFEL	nsp15	28	0.01	HLA-G*01:01;HLA-G*01:02;HLA-G*01:03;HLA-G*01:04;HLA-G*01:06;
SVVSKVVKV	nsp15	28	0.01	HLA-C*15:02;
KVDGVDVEL	nsp15	28	0.02	HLA-C*05:01;
ELFENKTTL	nsp15	28	0.09	HLA-B*14:02;HLA-B*08:01;
KKFLPFQQF	Spike	28	0.13	HLA-B*48:01;HLA-B*27:02;
LTDEMIAQY	Spike	28	0.01	HLA-A*01:01;
MIAQYTSAL	Spike	28	0.08	HLA-C*03:03;HLA-C*03:04;
VRFPNITNL	Spike	28	0.01	HLA-C*07:04;HLA-C*07:02;HLA-C*07:01;HLA-B*27:05;HLA-C*06:02;
YSSANNCTF	Spike	28	0.08	HLA-C*03:02;
FVTVYSHLL	ORF3a	28	0.07	HLA-C*03:03;HLA-C*03:04;HLA-C*17:01;
HLVDFQVTI	ORF6 protein	28	0.03	HLA-B*13:02;HLA-A*02:01;
VAAIVFITL	ORF7a protein	28	0.04	HLA-C*03:03;HLA-C*03:04;
TVYEKLKPV	nsp2	27	0.06	HLA-A*68:02;
KLVNKFLAL	nsp2	27	0.07	HLA-E*01:01;HLA-E*01:03;
STNVTIATY	nsp3	27	0.01	HLA-A*30:02;
GEYSHVVAF	nsp4	27	0.01	HLA-B*37:01;HLA-B*18:01;HLA-B*44:03;HLA-B*40:01;HLA-B*40:02;
FLHFLPRVF	nsp4	27	0.03	HLA-B*46:01;
YTNDKACPL	nsp4	27	0.07	HLA-C*03:03;HLA-C*03:04;
SEFSSLPSY	nsp8	27	0.01	HLA-B*44:02;HLA-B*18:01;HLA-B*44:03;
KVTSAMQTM	nsp8	27	0.23	HLA-A*32:01;
FAYTKRNVI	nsp12	27	0.01	HLA-C*16:01;HLA-C*12:03;
RLYYDSMSY	nsp12	27	0.01	HLA-A*30:02;HLA-B*15:01;HLA-B*15:25;
VTDVTQLYL	nsp13	27	0.02	HLA-C*05:01;
YQVNGYPNM	nsp14	27	0.13	HLA-B*48:01;HLA-B*13:01;HLA-A*02:06;
VQQLPETYF	nsp15	27	0.04	HLA-B*13:01;
TSNQVAVLY	Spike	27	0.02	HLA-A*30:02;
LLYDANYFL	ORF3a	27	0.02	HLA-A*02:01;
SILSPLYAF	nsp2	26	0.02	HLA-A*32:01;
KPNELSRVL	nsp3	26	0.01	HLA-B*07:02;
KPVETSNSF	nsp3	26	0.01	HLA-B*35:01;
IVSTIQRKY	nsp3	26	0.02	HLA-A*30:02;
YMPYFFTLL	nsp3	26	0.02	HLA-E*01:01;HLA-E*01:03;HLA-C*01:02;
YTVELGTEV	nsp3	26	0.03	HLA-A*68:02;
VVNAANVYL	nsp3	26	0.07	HLA-C*17:01;
ISNEKQEIL	nsp3	26	0.09	HLA-C*15:02;HLA-C*16:01;
NQPYPNASF	nsp3	26	0.11	HLA-G*01:01;HLA-G*01:02;HLA-G*01:03;HLA-G*01:04;HLA-G*01:06;
KLVSSFLEM	nsp3	26	0.14	HLA-B*15:25;
QLIKVTLVF	nsp4	26	0.03	HLA-B*15:01;HLA-B*15:25;
FLLPSLATV	nsp6	26	0.01	HLA-A*02:06;HLA-A*02:01;
YASAVVLLI	nsp6	26	0.03	HLA-C*15:02;HLA-C*17:01;
TSAMQTMLF	nsp8	26	0.18	HLA-B*58:02;
NLHSSRLSF	nsp12	26	0.02	HLA-B*15:02;
KVAGFAKFL	nsp12	26	0.09	HLA-C*15:02;
VMPLSAPTL	nsp13	26	0.01	HLA-E*01:01;HLA-E*01:03;HLA-C*01:02;
YYPSARIVY	nsp13	26	0.01	HLA-C*07:02;HLA-C*14:02;
VLWAHGFEL	nsp14	26	0.03	HLA-A*02:01;
QVNGYPNMF	nsp14	26	0.15	HLA-A*25:01;
MMISAGFSL	nsp14	26	0.2	HLA-B*48:01;
FAMQMAYRF	Spike	26	0.05	HLA-C*03:02;
VRDPQTLEI	Spike	26	0.01	HLA-C*07:04;
FVSEETGTL	E protein	26	0.03	HLA-C*03:03;HLA-C*03:04;
IVNSVLLFL	E protein	26	0.06	HLA-C*15:02;
ITVATSRTL	M protein	26	0.03	HLA-C*03:03;HLA-C*03:04;
RQEEVQELY	ORF7a protein	26	0.03	HLA-A*30:02;
QFAPSASAF	N protein	26	0.01	HLA-C*14:02;
VTRELMREL	nsp1	25	0.09	HLA-C*12:03;
TAQNSVRVL	nsp2	25	0.01	HLA-C*16:01;
QVVDMSMTY	nsp3	25	0.01	HLA-A*25:01;HLA-B*15:02;HLA-A*26:01;
FGDDTVIEV	nsp3	25	0.02	HLA-C*08:01;
TTTIKPVTY	nsp3	25	0.03	HLA-C*16:01;
YFYTSKTTV	nsp3	25	0.04	HLA-C*14:02;
TLQPVSELL	nsp3	25	0.05	HLA-E*01:01;HLA-E*01:03;
NLHPDSATL	nsp3	25	0.22	HLA-C*01:02;
SFLPGVYSV	nsp4	25	0.1	HLA-C*07:04;
HVMSKHTDF	nsp4	25	0.12	HLA-B*08:01;
LTNDNTSRY	nsp12	25	0.01	HLA-A*01:01;
EAMYTPHTV	nsp12	25	0.02	HLA-B*51:01;HLA-A*68:02;
FVDGVPFVV	nsp12	25	0.02	HLA-C*08:01;HLA-C*17:01;
MSYEDQDAL	nsp12	25	0.07	HLA-C*03:03;HLA-C*03:04;
SLLMPILTL	nsp12	25	0.08	HLA-A*02:01;
KVNSTLEQY	nsp13	25	0.01	HLA-A*30:02;
IAKKPTETI	nsp15	25	0.02	HLA-B*52:01;
QASLNGVTL	nsp15	25	0.04	HLA-C*03:03;HLA-C*03:04;
IQLSSYSLF	nsp16	25	0.05	HLA-B*52:01;
INITRFQTL	Spike	25	0.05	HLA-B*14:02;HLA-B*08:01;
NSFTRGVYY	Spike	25	0.02	HLA-C*16:01;
RFDNPVLPF	Spike	25	0.02	HLA-C*04:01;
ITLKKRWQL	ORF3a	25	0.06	HLA-B*08:01;
KMKDLSPRW	N protein	25	0.01	HLA-A*32:01;
FASEAARVV	nsp2	24	0.01	HLA-C*16:01;HLA-C*12:03;
TILDGISQY	nsp2	24	0.02	HLA-A*25:01;HLA-A*26:01;HLA-B*15:02;
EEFEPSTQY	nsp3	24	0.01	HLA-B*44:02;HLA-B*18:01;HLA-B*44:03;
NYMPYFFTL	nsp3	24	0.01	HLA-G*01:01;HLA-G*01:02;HLA-G*01:03;HLA-G*01:04;HLA-G*01:06;HLA-C*07:02;HLA-A*23:01;HLA-A*24:02;
SAFYILPSI	nsp3	24	0.01	HLA-B*52:01;
VQPQLEMEL	nsp3	24	0.01	HLA-E*01:01;HLA-E*01:03;
YFTEQPIDL	nsp3	24	0.04	HLA-C*07:04;
SASVYYSQL	nsp3	24	0.05	HLA-C*03:03;HLA-C*03:04;HLA-C*16:01;
SLPINVIVF	nsp3	24	0.06	HLA-E*01:01;HLA-E*01:03;HLA-C*01:02;
VAFNTLLFL	nsp4	24	0.02	HLA-C*17:01;
SAQTGIAVL	nsp5	24	0.03	HLA-C*03:03;HLA-C*03:04;
KSDGTGTIY	nsp9	24	0.01	HLA-A*01:01;
ANDPVGFTL	nsp10	24	0.07	HLA-C*08:01;
FVVEVVDKY	nsp12	24	0.01	HLA-A*25:01;HLA-A*26:01;
YFVVKRHTF	nsp12	24	0.01	HLA-C*14:02;
LLDKRTTCF	nsp12	24	0.12	HLA-C*05:01;
VTANVNALL	nsp12	24	0.12	HLA-C*17:01;
YQKVGMQKY	nsp13	24	0.01	HLA-B*15:25;HLA-B*15:01;
HSIGFDYVY	nsp14	24	0.05	HLA-B*35:01;
VVQQLPETY	nsp15	24	0.04	HLA-B*15:02;HLA-B*15:25;
AALQIPFAM	Spike	24	0.08	HLA-C*03:03;HLA-C*03:04;
ASFSTFKCY	Spike	24	0.03	HLA-A*30:02;
RSFIEDLLF	Spike	24	0.01	HLA-B*58:02;
YNSASFSTF	Spike	24	0.24	HLA-C*03:02;
TGVEHVTFF	ORF3a	24	0.14	HLA-C*02:02;HLA-C*02:09;
YYQLYSTQL	ORF3a	24	0.01	HLA-C*07:02;HLA-C*14:02;
ATSRTLSYY	M protein	24	0.01	HLA-A*30:02;
GTYEGNSPF	ORF7a protein	24	0.08	HLA-B*15:25;
TFDNLKTLL	nsp3	23	0.01	HLA-C*04:01;
AAYVDNSSL	nsp3	23	0.02	HLA-C*03:03;HLA-C*03:04;
GVYSVIYLY	nsp4	23	0.01	HLA-A*29:02;
RAFGEYSHV	nsp4	23	0.03	HLA-B*52:01;
VMFTPLVPF	nsp4	23	0.05	HLA-B*46:01;HLA-B*15:25;
GSVRVVTTF	nsp4	23	0.06	HLA-B*58:02;
IVAGGIVAI	nsp4	23	0.08	HLA-A*02:06;
RTILGSALL	nsp5	23	0.16	HLA-A*32:01;HLA-C*15:02;
MFVKHKHAF	nsp6	23	0.02	HLA-C*14:02;
TTFTYASAL	nsp8	23	0.12	HLA-C*03:03;HLA-C*03:04;
TTKGGRFVL	nsp9	23	0.19	HLA-C*16:01;
VLYYQNNVF	nsp12	23	0.03	HLA-B*15:25;
VVDSYYSLL	nsp12	23	0.04	HLA-C*05:01;
YAADPAMHA	nsp12	23	0.11	HLA-C*12:03;
AVKTQFNYY	nsp15	23	0.02	HLA-A*30:02;
ICAPLTVFF	nsp15	23	0.2	HLA-B*58:01;
MYDPKTKNV	nsp16	23	0.01	HLA-C*07:04;
GTITSGWTF	Spike	23	0.08	HLA-A*32:01;
RLNEVAKNL	Spike	23	0.05	HLA-B*13:01;
TQDLFLPFF	Spike	23	0.06	HLA-B*13:01;
VVFLHVTYV	Spike	23	0.05	HLA-C*15:02;
HSYFTSDYY	ORF3a	23	0.05	HLA-A*30:02;
VTVYSHLLL	ORF3a	23	0.1	HLA-C*15:02;
SFNPETNIL	M protein	23	0.03	HLA-C*14:02;
SLIDFYLCF	ORF7b protein	23	0.18	HLA-A*32:01;
SFSASTSAF	nsp2	22	0.01	HLA-C*14:02;
EQFKKGVQI	nsp3	22	0.01	HLA-B*52:01;
FLTENLLLY	nsp3	22	0.01	HLA-A*29:02;
TTIQTIVEV	nsp3	22	0.01	HLA-A*68:02;
ASFDNFKFV	nsp3	22	0.02	HLA-C*15:02;
MSNLGMPSY	nsp3	22	0.05	HLA-C*03:02;
YTVEEAKTV	nsp3	22	0.08	HLA-C*12:03;
QQESPFVMM	nsp3	22	0.09	HLA-B*13:01;
LTYNKVENM	nsp3	22	0.16	HLA-C*15:02;
STAALGVLM	nsp3	22	0.19	HLA-A*68:02;
RPDTRYVLM	nsp4	22	0.04	HLA-B*07:02;
SVIYLYLTF	nsp4	22	0.09	HLA-A*32:01;
VSTSGRWVL	nsp4	22	0.11	HLA-C*16:01;
FLARGIVFM	nsp6	22	0.06	HLA-A*02:01;
KNFKSVLYY	nsp12	22	0.01	HLA-A*30:02;
YYRYNLPTM	nsp12	22	0.01	HLA-C*14:02;
KQGDDYVYL	nsp12	22	0.02	HLA-B*13:01;
LTKHPNQEY	nsp12	22	0.03	HLA-B*15:01;
LSFKELLVY	nsp12	22	0.05	HLA-B*46:01;HLA-C*03:02;
TTAYANSVF	nsp12	22	0.17	HLA-A*25:01;
FVLTSHTVM	nsp13	22	0.02	HLA-C*03:03;HLA-C*03:04;HLA-C*03:02;
VVRIKIVQM	nsp14	22	0.03	HLA-B*08:01;
DSKEGFFTY	nsp16	22	0.02	HLA-A*25:01;
SALEPLVDL	Spike	22	0.03	HLA-C*03:03;HLA-C*03:04;
SVLYNSASF	Spike	22	0.13	HLA-B*15:02;
VAKNLNESL	Spike	22	0.08	HLA-C*03:03;HLA-C*03:04;
VLKGVKLHY	Spike	22	0.01	HLA-B*15:01;
YFIASFRLF	M protein	22	0.01	HLA-A*23:01;
TFFKLVNKF	nsp2	21	0.01	HLA-A*23:01;
KLAKKFDTF	nsp2	21	0.02	HLA-A*32:01;
TAFGLVAEW	nsp3	21	0.02	HLA-B*53:01;HLA-B*58:01;
YKKPASREL	nsp3	21	0.02	HLA-C*06:02;
GQQFGPTYL	nsp3	21	0.03	HLA-B*48:01;HLA-B*13:01;
LVAEWFLAY	nsp3	21	0.03	HLA-B*46:01;HLA-A*29:02;
FITESKPSV	nsp3	21	0.07	HLA-A*02:06;
LAYILFTRF	nsp3	21	0.14	HLA-B*52:01;
QSTQLGIEF	nsp3	21	0.24	HLA-B*58:02;HLA-C*03:02;
NVLEGSVAY	nsp4	21	0.01	HLA-B*15:02;
LYQPPQTSI	nsp4	21	0.02	HLA-A*24:02;
QTFSVLACY	nsp5	21	0.04	HLA-A*26:01;
IQPGQTFSV	nsp5	21	0.06	HLA-E*01:01;HLA-E*01:03;
CTDDNALAY	nsp9	21	0.01	HLA-A*01:01;
VVIGTSKFY	nsp12	21	0.03	HLA-A*30:02;
IAATRGATV	nsp12	21	0.05	HLA-C*16:01;
LSDDAVVCF	nsp12	21	0.05	HLA-C*05:01;
RQRLTKYTM	nsp12	21	0.05	HLA-B*48:01;
AALTNNVAF	nsp12	21	0.08	HLA-C*03:02;
ISRQRLTKY	nsp12	21	0.11	HLA-C*12:03;
SGVPVVDSY	nsp12	21	0.11	HLA-B*46:01;
VGMQKYSTL	nsp13	21	0.03	HLA-B*08:01;
HSQLGGLHL	nsp15	21	0.11	HLA-C*03:03;HLA-C*03:04;
ALNTLVKQL	Spike	21	0.09	HLA-B*13:01;
VFAQVKQIY	Spike	21	0.02	HLA-A*29:02;
FIDTKRGVY	nsp2	20	0.06	HLA-A*01:01;
IATNGPLKV	nsp3	20	0.01	HLA-C*15:02;
SEDNQTTTI	nsp3	20	0.02	HLA-B*49:01;
SSAKSASVY	nsp3	20	0.03	HLA-C*16:01;
YGQQFGPTY	nsp3	20	0.04	HLA-C*03:02;
SLIYSTAAL	nsp3	20	0.2	HLA-C*01:02;
IAAVITREV	nsp4	20	0.01	HLA-C*12:03;
FYLTNDVSF	nsp4	20	0.02	HLA-A*24:02;
SGKPVPYCY	nsp4	20	0.06	HLA-A*30:02;
MYASAVVLL	nsp6	20	0.02	HLA-G*01:01;HLA-G*01:02;HLA-G*01:03;HLA-G*01:04;HLA-G*01:06;
YFIKGLNNL	nsp9	20	0.01	HLA-C*14:02;
YFKYWDQTY	nsp12	20	0.02	HLA-A*29:02;
FAQDGNAAI	nsp12	20	0.03	HLA-C*03:03;HLA-C*03:04;
QLYLGGMSY	nsp13	20	0.01	HLA-B*15:01;HLA-B*15:02;HLA-B*15:25;
RLRAKHYVY	nsp13	20	0.05	HLA-B*15:25;
ITHDVSSAI	nsp13	20	0.12	HLA-C*15:02;
FVNLKQLPF	nsp14	20	0.06	HLA-B*46:01;
QQGEVPVSI	nsp15	20	0.01	HLA-B*52:01;HLA-B*13:01;HLA-B*13:02;
KVVKVTIDY	nsp15	20	0.03	HLA-A*30:02;
RVDGQVDLF	nsp15	20	0.09	HLA-C*05:01;
CVADYSVLY	Spike	20	0.03	HLA-A*29:02;
FTNVYADSF	Spike	20	0.14	HLA-C*03:02;
SANNCTFEY	Spike	20	0.09	HLA-A*30:02;HLA-A*29:02;
KHIDAYKTF	N protein	20	0.03	HLA-B*38:01;
NTASWFTAL	N protein	20	0.03	HLA-A*68:02;
QRNAPRITF	N protein	20	0.01	HLA-C*07:01;HLA-B*27:05;
TSDLATNNL	nsp2	19	0.03	HLA-C*08:02;
LTNIFGTVY	nsp2	19	0.08	HLA-A*01:01;
SYSGQSTQL	nsp3	19	0.01	HLA-C*14:02;
VPWDTIANY	nsp3	19	0.01	HLA-B*35:01;
YYKKDNSYF	nsp3	19	0.01	HLA-C*14:02;
NYYKKDNSY	nsp3	19	0.02	HLA-C*14:02;
VVDYGARFY	nsp3	19	0.02	HLA-A*01:01;
RTNVYLAVF	nsp3	19	0.05	HLA-A*32:01;
VQTIEVNSF	nsp3	19	0.05	HLA-B*13:01;
NSHEGKTFY	nsp3	19	0.08	HLA-C*16:01;
SSKTPEEHF	nsp3	19	0.11	HLA-B*58:02;
EAARYMRSL	nsp3	19	0.15	HLA-C*12:03;HLA-A*25:01;
YFFTLLLQL	nsp3	19	0.16	HLA-C*14:02;
FNYLKSPNF	nsp3	19	0.28	HLA-B*52:01;
LRPDTRYVL	nsp4	19	0.01	HLA-C*07:02;
VPFWITIAY	nsp4	19	0.01	HLA-B*35:01;
HVVAFNTLL	nsp4	19	0.1	HLA-A*68:02;
IVNNWLKQL	nsp4	19	0.14	HLA-C*15:02;
IIQFPNTYL	nsp4	19	0.16	HLA-C*17:01;
IFFITGNTL	nsp6	19	0.02	HLA-C*14:02;
VYDDGARRV	nsp6	19	0.02	HLA-C*07:04;HLA-C*04:01;
TVAYFNMVY	nsp6	19	0.03	HLA-A*29:02;
VQSTQWSLF	nsp6	19	0.09	HLA-B*13:01;
MVDTSLSGF	nsp6	19	0.11	HLA-C*05:01;
VTSAMQTML	nsp8	19	0.18	HLA-C*15:02;
TPKGPKVKY	nsp9	19	0.09	HLA-B*35:01;
YIKWDLLKY	nsp12	19	0.05	HLA-B*46:01;HLA-A*29:02;
STGYHFREL	nsp12	19	0.13	HLA-C*15:02;
SSRLSFKEL	nsp12	19	0.16	HLA-C*16:01;
AAISDYDYY	nsp12	19	0.18	HLA-B*46:01;HLA-A*30:02;
TSHKLVLSV	nsp13	19	0.01	HLA-C*15:02;
RITGLYPTL	nsp13	19	0.09	HLA-A*32:01;
YGIATVREV	nsp13	19	0.1	HLA-C*12:03;
DQFKHLIPL	nsp14	19	0.01	HLA-B*14:02;
EAVKTQFNY	nsp15	19	0.03	HLA-A*25:01;
VSIINNTVY	nsp15	19	0.06	HLA-B*46:01;HLA-C*03:02;
SVKGLQPSV	nsp15	19	0.09	HLA-A*30:01;
AANTVIWDY	nsp15	19	0.11	HLA-A*30:02;
ESNKKFLPF	Spike	19	0.17	HLA-A*25:01;
IAQYTSALL	Spike	19	0.08	HLA-C*03:03;HLA-C*03:04;
NQKLIANQF	Spike	19	0.07	HLA-B*15:01;
SANLAATKM	Spike	19	0.06	HLA-C*16:01;
STASALGKL	Spike	19	0.21	HLA-A*68:02;
VLTESNKKF	Spike	19	0.45	HLA-B*13:01;
WTFGAGAAL	Spike	19	0.07	HLA-C*03:03;HLA-C*03:04;
YVPAQEKNF	Spike	19	0.14	HLA-C*01:02;
YLYALVYFL	ORF3a	19	0.06	HLA-A*02:01;
VTLAILTAL	E protein	19	0.26	HLA-C*17:01;
LTENKYSQL	ORF6 protein	19	0.3	HLA-C*05:01;
TPSGTWLTY	N protein	19	0.01	HLA-B*35:01;
FPFTIYSLL	ORF10 protein	19	0.01	HLA-B*51:01;
STSAFVETV	nsp2	18	0.02	HLA-A*68:02;
KFKEGVEFL	nsp2	18	0.04	HLA-G*01:01;HLA-G*01:02;HLA-G*01:03;HLA-G*01:04;HLA-G*01:06;
VYEKLKPVL	nsp2	18	0.09	HLA-C*14:02;
FVFPLNSII	nsp2	18	0.13	HLA-C*17:01;
YIFFASFYY	nsp3	18	0.01	HLA-A*29:02;
ISDEVARDL	nsp3	18	0.02	HLA-C*08:01;
FSYFAVHFI	nsp3	18	0.06	HLA-C*15:02;
SAMVRMYIF	nsp3	18	0.09	HLA-C*16:01;
SAYENFNQH	nsp3	18	0.1	HLA-C*12:02;
YFMRFRRAF	nsp4	18	0.02	HLA-C*14:02;
FSNSGSDVL	nsp4	18	0.03	HLA-C*03:03;HLA-C*03:04;
YYRSLPGVF	nsp4	18	0.03	HLA-C*14:02;
STKHFYWFF	nsp4	18	0.12	HLA-A*32:01;
VYMPASWVM	nsp6	18	0.02	HLA-C*07:02;HLA-A*24:02;
DYLVSTQEF	nsp6	18	0.04	HLA-A*23:01;HLA-A*24:02;
VAYFNMVYM	nsp6	18	0.07	HLA-C*12:03;
SLNVAKSEF	nsp8	18	0.06	HLA-B*15:25;
SALWEIQQV	nsp8	18	0.11	HLA-B*52:01;HLA-C*12:03;HLA-C*15:02;
HEFCSQHTM	nsp12	18	0.02	HLA-B*18:01;
ASIKNFKSV	nsp12	18	0.05	HLA-C*15:02;
LANECAQVL	nsp12	18	0.05	HLA-C*03:03;HLA-C*03:04;
SLSHRFYRL	nsp12	18	0.05	HLA-B*08:01;
SSGDATTAY	nsp12	18	0.05	HLA-A*01:01;
YIRKLHDEL	nsp12	18	0.08	HLA-B*08:01;
VAKHDFFKF	nsp12	18	0.1	HLA-C*02:02;HLA-C*02:09;
YVFCTVNAL	nsp13	18	0.15	HLA-C*03:03;HLA-C*03:04;
KHAFHTPAF	nsp14	18	0.03	HLA-B*38:01;
KIEELFYSY	nsp14	18	0.03	HLA-A*30:02;
WVYKQFDTY	nsp14	18	0.04	HLA-B*15:02;
LSDRVVFVL	nsp14	18	0.1	HLA-C*08:01;
TYFTQSRNL	nsp15	18	0.01	HLA-C*14:02;
CQYLNTLTL	nsp16	18	0.07	HLA-B*52:01;
YSLFDMSKF	nsp16	18	0.12	HLA-C*03:02;
FEYVSQPFL	Spike	18	0.04	HLA-B*49:01;
FQPTNGVGY	Spike	18	0.12	HLA-B*15:01;
IANQFNSAI	Spike	18	0.1	HLA-C*03:03;HLA-C*03:04;
LITGRLQSL	Spike	18	0.08	HLA-B*08:01;
QLTPTWRVY	Spike	18	0.03	HLA-B*15:02;
WTAGAAAYY	Spike	18	0.03	HLA-A*26:01;
YTNSFTRGV	Spike	18	0.01	HLA-C*15:02;
YYHKNNKSW	Spike	18	0.04	HLA-A*24:02;
FNPETNILL	M protein	18	0.09	HLA-C*01:02;
ITVEELKKL	M protein	18	0.15	HLA-C*15:02;
SYFIASFRL	M protein	18	0.04	HLA-A*23:01;
RSVSPKLFI	ORF7a protein	18	0.01	HLA-C*15:02;
SPDDQIGYY	N protein	18	0.03	HLA-B*35:01;
NVFAFPFTI	ORF10 protein	18	0.04	HLA-B*52:01;HLA-A*68:02;
FNEKTHVQL	nsp1	17	0.13	HLA-C*08:01;
VLVPHVGEI	nsp1	17	0.24	HLA-C*17:01;
REHEHEIAW	nsp2	17	0.01	HLA-B*44:02;HLA-B*44:03;
SEVGPEHSL	nsp2	17	0.01	HLA-B*40:02;HLA-B*40:01;
YELQTPFEI	nsp2	17	0.01	HLA-B*49:01;
YTERSEKSY	nsp2	17	0.01	HLA-A*01:01;
NMMVTNNTF	nsp2	17	0.05	HLA-B*15:02;
YTRYVDNNF	nsp2	17	0.16	HLA-C*02:02;HLA-C*02:09;
KATYKPNTW	nsp3	17	0.01	HLA-B*58:02;HLA-B*58:01;
AHAEETRKL	nsp3	17	0.02	HLA-B*39:01;HLA-B*38:01;
IAKNTVKSV	nsp3	17	0.02	HLA-C*12:03;
DYQGKPLEF	nsp3	17	0.04	HLA-A*24:02;
VKNGSIHLY	nsp3	17	0.04	HLA-A*30:02;
YVWKSYVHV	nsp3	17	0.04	HLA-A*02:06;
IANYAKPFL	nsp3	17	0.08	HLA-C*03:03;HLA-C*03:04;
NFNQHEVLL	nsp3	17	0.12	HLA-C*07:04;HLA-C*14:02;
FSAVGNICY	nsp4	17	0.05	HLA-A*01:01;
MFTPLVPFW	nsp4	17	0.05	HLA-A*23:01;
AVITREVGF	nsp4	17	0.32	HLA-A*32:01;
LPSLATVAY	nsp6	17	0.01	HLA-B*35:01;
DAFKLNIKL	nsp6	17	0.02	HLA-B*51:01;
IAMSAFAMM	nsp6	17	0.07	HLA-C*03:03;HLA-C*03:04;
NYSGVVTTV	nsp6	17	0.07	HLA-C*07:04;
YSGVVTTVM	nsp6	17	0.1	HLA-C*03:03;HLA-C*03:04;
ALDQAISMW	nsp6	17	0.16	HLA-B*13:01;
KMVSLLSVL	nsp7	17	0.22	HLA-B*48:01;HLA-A*32:01;
LPYPDPSRI	nsp12	17	0.01	HLA-B*51:01;
KFYGGWHNM	nsp12	17	0.04	HLA-C*14:02;
SAKNRARTV	nsp12	17	0.04	HLA-C*12:03;
FVSLAIDAY	nsp12	17	0.07	HLA-B*15:02;HLA-B*35:01;
IPRRNVATL	nsp13	17	0.01	HLA-B*07:02;
TLVPQEHYV	nsp13	17	0.02	HLA-A*02:01;
VYIGDPAQL	nsp13	17	0.02	HLA-C*14:02;HLA-A*24:02;
KVQIGEYTF	nsp13	17	0.03	HLA-A*32:01;
TLKATEETF	nsp13	17	0.03	HLA-B*15:01;
ALCEKALKY	nsp13	17	0.05	HLA-A*29:02;
EAIRHVRAW	nsp14	17	0.01	HLA-A*25:01;
HPTQAPTHL	nsp14	17	0.01	HLA-B*35:03;
KRVDWTIEY	nsp14	17	0.01	HLA-C*07:01;HLA-C*07:02;HLA-B*27:02;HLA-B*27:05;
MLSDTLKNL	nsp14	17	0.1	HLA-A*02:01;
TIDYTEISF	nsp15	17	0.08	HLA-C*05:01;
LAVPYNMRV	nsp16	17	0.04	HLA-C*15:02;
FERDISTEI	Spike	17	0.02	HLA-B*49:01;
FQFCNDPFL	Spike	17	0.17	HLA-A*02:06;
FVFKNIDGY	Spike	17	0.03	HLA-A*25:01;HLA-A*26:01;
IPFAMQMAY	Spike	17	0.01	HLA-B*35:01;
LVRDLPQGF	Spike	17	0.08	HLA-B*46:01;
NATNVVIKV	Spike	17	0.04	HLA-A*68:02;
NCYFPLQSY	Spike	17	0.06	HLA-B*15:02;
VSLVKPSFY	E protein	17	0.08	HLA-A*30:02;
NVPLHGTIL	M protein	17	0.01	HLA-C*01:02;
IIFWFSLEL	ORF7b protein	17	0.26	HLA-C*17:01;
AAFHQECSL	ORF8 protein	17	0.12	HLA-C*03:03;HLA-C*03:04;
EYHDVRVVL	ORF8 protein	17	0.05	HLA-C*07:02;HLA-C*14:02;
NFKDQVILL	N protein	17	0.08	HLA-C*07:04;
RTATKAYNV	N protein	17	0.04	HLA-C*15:02;
IAQVDVVNF	ORF10 protein	17	0.2	HLA-C*03:02;
TAPHGHVMV	nsp1	16	0.02	HLA-C*01:02;
VAELEGIQY	nsp1	16	0.05	HLA-A*01:01;
HVQLSLPVL	nsp1	16	0.24	HLA-C*03:03;HLA-C*03:04;
FVTHSKGLY	nsp2	16	0.12	HLA-A*26:01;HLA-A*29:02;
ETISLAGSY	nsp3	16	0.01	HLA-A*25:01;HLA-A*26:01;
KENSYTTTI	nsp3	16	0.01	HLA-B*37:01;HLA-B*49:01;
NQTTTIQTI	nsp3	16	0.01	HLA-B*52:01;
QEILGTVSW	nsp3	16	0.01	HLA-B*44:02;HLA-B*44:03;
MPYFFTLLL	nsp3	16	0.02	HLA-B*51:01;
FEPSTQYEY	nsp3	16	0.03	HLA-B*18:01;
AIMQLFFSY	nsp3	16	0.04	HLA-A*29:02;
RMYIFFASF	nsp3	16	0.05	HLA-A*32:01;
DYKHYTPSF	nsp3	16	0.06	HLA-A*24:02;
KIQEGVVDY	nsp3	16	0.06	HLA-A*30:02;
GTFTCASEY	nsp3	16	0.07	HLA-A*30:02;HLA-A*29:02;
KFADDLNQL	nsp3	16	0.07	HLA-G*01:01;HLA-G*01:02;HLA-G*01:03;HLA-G*01:04;HLA-G*01:06;
VAVKMFDAY	nsp3	16	0.07	HLA-B*46:01;
HAEETRKLM	nsp3	16	0.09	HLA-C*16:01;
TVEEAKTVL	nsp3	16	0.1	HLA-C*08:02;
LAVFDKNLY	nsp3	16	0.16	HLA-B*35:01;
FISAARQGF	nsp3	16	0.21	HLA-C*03:02;
TVSWNLREM	nsp3	16	0.22	HLA-C*02:02;HLA-C*02:09;
HTQVVDMSM	nsp3	16	0.43	HLA-B*35:03;
DVLLPLTQY	nsp4	16	0.02	HLA-A*25:01;HLA-A*26:01;
DASGKPVPY	nsp4	16	0.06	HLA-B*35:01;
VVTTFDSEY	nsp4	16	0.14	HLA-A*29:02;
ICISTKHFY	nsp4	16	0.18	HLA-A*30:02;
LALYNKYKY	nsp4	16	0.19	HLA-C*16:01;
LIRKSNHNF	nsp5	16	0.18	HLA-B*15:25;
LTQDHVDIL	nsp5	16	0.24	HLA-C*17:01;
LIISVTSNY	nsp6	16	0.02	HLA-B*15:02;
MFLARGIVF	nsp6	16	0.05	HLA-C*14:02;
AMSAFAMMF	nsp6	16	0.14	HLA-A*32:01;
DVFHLYLQY	nsp12	16	0.01	HLA-A*26:01;
IYNDKVAGF	nsp12	16	0.01	HLA-C*07:02;HLA-A*24:02;
VENPHLMGW	nsp12	16	0.01	HLA-B*44:02;HLA-B*44:03;
KYDFTEERL	nsp12	16	0.02	HLA-C*04:01;
FKEGSSVEL	nsp12	16	0.04	HLA-B*39:01;
SIKNFKSVL	nsp12	16	0.1	HLA-B*08:01;
DVTDVTQLY	nsp13	16	0.01	HLA-A*25:01;HLA-A*26:01;
SQNAVASKI	nsp13	16	0.01	HLA-B*52:01;HLA-B*13:01;HLA-B*13:02;
ISDEFSSNV	nsp13	16	0.04	HLA-C*05:01;
LYYPSARIV	nsp13	16	0.04	HLA-C*06:02;
HKPPISFPL	nsp13	16	0.1	HLA-B*48:01;
NSKVQIGEY	nsp13	16	0.25	HLA-A*30:02;
FKHLIPLMY	nsp14	16	0.1	HLA-C*07:02;
YLNTLTLAV	nsp16	16	0.03	HLA-A*02:01;
KEIDRLNEV	Spike	16	0.01	HLA-B*37:01;HLA-B*49:01;
NATRFASVY	Spike	16	0.06	HLA-B*35:01;
RLQSLQTYV	Spike	16	0.03	HLA-B*13:02;
SLSSTASAL	Spike	16	0.22	HLA-C*01:02;
SVVNIQKEI	Spike	16	0.22	HLA-C*15:02;
VLHSTQDLF	Spike	16	0.16	HLA-B*13:01;
IFTIGTVTL	ORF3a	16	0.03	HLA-C*14:02;
IQASLPFGW	ORF3a	16	0.06	HLA-A*32:01;
LEAPFLYLY	ORF3a	16	0.01	HLA-B*18:01;
VYFLQSINF	ORF3a	16	0.01	HLA-A*24:02;HLA-A*23:01;
YFTSDYYQL	ORF3a	16	0.1	HLA-C*14:02;
AYANRNRFL	M protein	16	0.06	HLA-C*14:02;
YSRYRIGNY	M protein	16	0.23	HLA-C*12:03;
FQVTIAEIL	ORF6 protein	16	0.06	HLA-B*48:01;
FHPLADNKF	ORF7a protein	16	0.08	HLA-B*38:01;
GSKSPIQYI	ORF8 protein	16	0.08	HLA-A*30:01;
SAFFGMSRI	N protein	16	0.08	HLA-B*52:01;
VFAFPFTIY	ORF10 protein	16	0.03	HLA-A*29:02;
FMGRIRSVY	nsp2	15	0.06	HLA-B*46:01;HLA-B*15:02;
LATNNLVVM	nsp2	15	0.06	HLA-C*03:03;HLA-C*03:04;
KLKPVLDWL	nsp2	15	0.19	HLA-A*02:01;
AELAKNVSL	nsp3	15	0.01	HLA-B*37:01;HLA-B*40:02;HLA-B*40:01;
RSLKVPATV	nsp3	15	0.01	HLA-C*15:02;
YPSLETIQI	nsp3	15	0.01	HLA-B*51:01;HLA-B*35:03;
ALLTKSSEY	nsp3	15	0.02	HLA-B*15:25;
GYKSVNITF	nsp3	15	0.02	HLA-A*23:01;HLA-A*24:02;
SALNHTKKW	nsp3	15	0.02	HLA-B*58:02;
VLNEKCSAY	nsp3	15	0.02	HLA-B*15:02;
YENFNQHEV	nsp3	15	0.02	HLA-B*49:01;
TLQQIELKF	nsp3	15	0.05	HLA-B*13:01;
AAKKNNLPF	nsp3	15	0.06	HLA-B*46:01;
ELTPVVQTI	nsp3	15	0.06	HLA-A*68:02;
VVVNAANVY	nsp3	15	0.06	HLA-B*15:02;
FSSTFNVPM	nsp3	15	0.07	HLA-C*03:03;HLA-C*03:04;
FFSYFAVHF	nsp3	15	0.11	HLA-A*23:01;
SCNNYMLTY	nsp3	15	0.11	HLA-A*30:02;
SAEVAVKMF	nsp3	15	0.31	HLA-C*03:02;
VYSVIYLYL	nsp4	15	0.05	HLA-A*23:01;
ISTKHFYWF	nsp4	15	0.12	HLA-B*58:02;
TYLEGSVRV	nsp4	15	0.18	HLA-A*24:02;
ILMTARTVY	nsp6	15	0.01	HLA-B*15:25;
VSTQEFRYM	nsp6	15	0.13	HLA-C*16:01;
LVQSTQWSL	nsp6	15	0.35	HLA-A*32:01;
TIKGTHHWL	nsp6	15	0.48	HLA-B*08:01;
TCDGTTFTY	nsp8	15	0.02	HLA-A*01:01;
SEFDRDAAM	nsp8	15	0.04	HLA-B*18:01;
KGPKVKYLY	nsp9	15	0.2	HLA-B*58:02;HLA-A*30:02;
LQDLKWARF	nsp9	15	0.2	HLA-B*13:01;
TVVIGTSKF	nsp12	15	0.03	HLA-A*25:01;
LYYQNNVFM	nsp12	15	0.04	HLA-C*14:02;
AYLRKHFSM	nsp12	15	0.09	HLA-G*01:01;HLA-G*01:02;HLA-G*01:03;HLA-G*01:04;HLA-G*01:06;
RLKLFDRYF	nsp12	15	0.11	HLA-A*32:01;
HYVRITGLY	nsp13	15	0.06	HLA-A*29:02;
NLSDRVVFV	nsp14	15	0.03	HLA-A*02:01;
SAGFSLWVY	nsp14	15	0.26	HLA-B*35:01;
DAPAHISTI	nsp15	15	0.01	HLA-B*51:01;
DYTEISFML	nsp15	15	0.17	HLA-A*24:02;
LALGGSVAI	nsp16	15	0.1	HLA-C*03:03;HLA-C*03:04;
GAAAYYVGY	Spike	15	0.22	HLA-A*29:02;
LPFNDGVYF	Spike	15	0.01	HLA-B*53:01;HLA-B*35:01;
TLLALHRSY	Spike	15	0.03	HLA-B*15:02;HLA-B*15:25;
VFVSNGTHW	Spike	15	0.06	HLA-A*23:01;
VYSTGSNVF	Spike	15	0.01	HLA-C*14:02;
YQDVNCTEV	Spike	15	0.13	HLA-C*08:02;
EEHVQIHTI	ORF3a	15	0.03	HLA-B*44:02;
FLYLYALVY	ORF3a	15	0.08	HLA-A*29:02;
QSINFVRII	ORF3a	15	0.11	HLA-B*52:01;
VAAGLEAPF	ORF3a	15	0.13	HLA-B*46:01;
LAILTALRL	E protein	15	0.07	HLA-C*03:03;HLA-C*03:04;
EQWNLVIGF	M protein	15	0.08	HLA-B*13:01;
FAAYSRYRI	M protein	15	0.14	HLA-C*12:03;
AGSKSPIQY	ORF8 protein	15	0.06	HLA-A*30:02;
RKSAPLIEL	ORF8 protein	15	0.02	HLA-B*48:01;
YIDIGNYTV	ORF8 protein	15	0.04	HLA-C*05:01;
LLNKHIDAY	N protein	15	0.03	HLA-B*15:02;HLA-B*15:01;
NNAAIVLQL	N protein	15	0.34	HLA-B*14:02;
SSPDDQIGY	N protein	15	0.1	HLA-A*01:01;
AFPFTIYSL	ORF10 protein	15	0.01	HLA-G*01:01;HLA-G*01:02;HLA-G*01:03;HLA-G*01:04;HLA-G*01:06;
IIFLEGETL	nsp2	14	0.24	HLA-C*03:03;HLA-C*03:04;
KLLHKPIVW	nsp3	14	0.01	HLA-A*32:01;
YLKLTDNVY	nsp3	14	0.01	HLA-B*15:01;HLA-B*15:25;HLA-B*15:02;
AYILFTRFF	nsp3	14	0.02	HLA-A*24:02;HLA-A*23:01;
KHITSKETL	nsp3	14	0.02	HLA-B*38:01;
HEVLLAPLL	nsp3	14	0.03	HLA-B*40:02;HLA-B*40:01;
SFYYVWKSY	nsp3	14	0.04	HLA-A*29:02;
KATNNAMQV	nsp3	14	0.05	HLA-C*15:02;
NELSRVLGL	nsp3	14	0.05	HLA-B*37:01;
SFKWDLTAF	nsp3	14	0.05	HLA-C*14:02;
SYLFQHANL	nsp3	14	0.07	HLA-A*24:02;
HITSKETLY	nsp3	14	0.12	HLA-A*29:02;
SFKKGAKLL	nsp3	14	0.14	HLA-C*14:02;
RANNTKGSL	nsp3	14	0.18	HLA-B*07:02;
SYIVDSVTV	nsp3	14	0.19	HLA-A*24:02;
RSAAKKNNL	nsp3	14	0.2	HLA-C*15:02;
LHPDSATLV	nsp3	14	0.23	HLA-B*38:01;
NVVTTKIAL	nsp3	14	0.28	HLA-C*03:03;HLA-C*03:04;
CASEYTGNY	nsp3	14	0.34	HLA-A*26:01;
KQLIKVTLV	nsp4	14	0.01	HLA-B*13:02;
FLPGVYSVI	nsp4	14	0.04	HLA-C*01:02;
FLPRVFSAV	nsp4	14	0.05	HLA-C*01:02;
NYLKRRVVF	nsp4	14	0.05	HLA-C*14:02;
KACPLIAAV	nsp4	14	0.18	HLA-C*15:02;
AVNLLTNMF	nsp4	14	0.19	HLA-A*32:01;
LMNVLTLVY	nsp6	14	0.04	HLA-B*15:02;HLA-A*29:02;
TAAKLMVVI	nsp8	14	0.14	HLA-B*51:01;
EVPANSTVL	nsp10	14	0.02	HLA-C*01:02;
QEYADVFHL	nsp12	14	0.01	HLA-B*40:01;
RQLLFVVEV	nsp12	14	0.01	HLA-B*52:01;HLA-B*13:02;
VPFVVSTGY	nsp12	14	0.01	HLA-B*35:01;
TITQMNLKY	nsp12	14	0.03	HLA-A*29:02;
LYLQYIRKL	nsp12	14	0.04	HLA-A*24:02;HLA-A*23:01;
SYEDQDALF	nsp12	14	0.05	HLA-C*04:01;
MVMCGGSLY	nsp12	14	0.07	HLA-B*15:02;
MLDMYSVML	nsp12	14	0.09	HLA-C*05:01;
YYSLLMPIL	nsp12	14	0.13	HLA-C*07:02;
VVYRAFDIY	nsp12	14	0.16	HLA-A*30:02;HLA-B*15:25;
SFGPLVRKI	nsp12	14	0.17	HLA-C*06:02;
AVVCFNSTY	nsp12	14	0.19	HLA-A*26:01;
TMCDIRQLL	nsp12	14	0.35	HLA-B*13:01;
YFNSVCRLM	nsp13	14	0.08	HLA-C*14:02;
YFVLTSHTV	nsp13	14	0.13	HLA-C*14:02;
EYFNSVCRL	nsp13	14	0.2	HLA-A*23:01;
DTYNLWNTF	nsp14	14	0.02	HLA-A*25:01;
NLKQLPFFY	nsp14	14	0.03	HLA-A*29:02;
YLDAYNMMI	nsp14	14	0.03	HLA-A*02:01;
SYATHSDKF	nsp14	14	0.04	HLA-A*24:02;
TSMKYFVKI	nsp14	14	0.08	HLA-C*15:02;
AKPPPGDQF	nsp14	14	0.23	HLA-C*07:02;
QEFKPRSQM	nsp15	14	0.03	HLA-B*44:02;HLA-B*44:03;
DAVRDPQTL	Spike	14	0.07	HLA-B*35:03;
DLPQGFSAL	Spike	14	0.03	HLA-C*01:02;
EYVSQPFLM	Spike	14	0.1	HLA-A*23:01;
GVVFLHVTY	Spike	14	0.09	HLA-A*29:02;
GYLQPRTFL	Spike	14	0.1	HLA-G*01:01;HLA-G*01:02;HLA-G*01:03;HLA-G*01:04;HLA-G*01:06;
LGAENSVAY	Spike	14	0.08	HLA-B*35:01;
LVKQLSSNF	Spike	14	0.06	HLA-B*15:01;
NTSNQVAVL	Spike	14	0.21	HLA-A*68:02;
QPTESIVRF	Spike	14	0.02	HLA-B*53:01;HLA-B*35:01;
TRFQTLLAL	Spike	14	0.01	HLA-C*07:01;HLA-B*14:02;HLA-B*27:05;
YFPLQSYGF	Spike	14	0.03	HLA-G*01:01;HLA-G*01:02;HLA-G*01:03;HLA-G*01:04;HLA-G*01:06;
YGFQPTNGV	Spike	14	0.27	HLA-B*52:01;HLA-A*68:02;
HTIDGSSGV	ORF3a	14	0.01	HLA-A*68:02;
IVDEPEEHV	ORF3a	14	0.03	HLA-C*05:01;
LIVNSVLLF	E protein	14	0.27	HLA-B*15:25;
NVSLVKPSF	E protein	14	0.14	HLA-A*25:01;
SGFAAYSRY	M protein	14	0.08	HLA-A*30:02;
IIKNLSKSL	ORF6 protein	14	0.09	HLA-B*08:01;
SQLDEEQPM	ORF6 protein	14	0.09	HLA-B*13:01;
VTIAEILLI	ORF6 protein	14	0.11	HLA-C*15:02;
CPDGVKHVY	ORF7a protein	14	0.01	HLA-B*35:01;
IRQEEVQEL	ORF7a protein	14	0.01	HLA-C*07:04;HLA-C*07:01;HLA-C*07:02;HLA-C*06:02;
DLDDFSKQL	N protein	14	0.11	HLA-C*04:01;
VEKGVLPQL	nsp1	13	0.01	HLA-B*40:02;
FGDSVEEVL	nsp1	13	0.03	HLA-C*08:01;
LQKAAITIL	nsp2	13	0.04	HLA-B*48:01;
EAARVVRSI	nsp2	13	0.05	HLA-B*51:01;
NESGLKTIL	nsp2	13	0.05	HLA-B*40:01;
FSASTSAFV	nsp2	13	0.08	HLA-A*68:02;
YSLRLIDAM	nsp2	13	0.34	HLA-C*03:03;HLA-C*03:04;
AVHFISNSW	nsp3	13	0.01	HLA-A*32:01;
STFNVPMEK	nsp3	13	0.01	HLA-A*74:01;HLA-A*30:01;HLA-A*68:01;HLA-A*03:01;HLA-A*11:01;
HEGKTFYVL	nsp3	13	0.02	HLA-B*40:02;
ILFTRFFYV	nsp3	13	0.03	HLA-A*02:01;
VSDIDITFL	nsp3	13	0.03	HLA-C*05:01;
VEVQPQLEM	nsp3	13	0.05	HLA-B*40:01;
KKNNLPFKL	nsp3	13	0.06	HLA-B*48:01;
DSAEVAVKM	nsp3	13	0.07	HLA-A*26:01;
KSPNFSKLI	nsp3	13	0.07	HLA-E*01:01;HLA-E*01:03;
TIQITISSF	nsp3	13	0.07	HLA-B*15:02;
DSLDTYPSL	nsp3	13	0.11	HLA-B*51:01;
VVAIDYKHY	nsp3	13	0.14	HLA-A*30:02;
HFISNSWLM	nsp3	13	0.15	HLA-A*23:01;HLA-C*14:02;
GLAAIMQLF	nsp3	13	0.21	HLA-B*13:01;
TFNVPMEKL	nsp3	13	0.22	HLA-G*01:01;HLA-G*01:02;HLA-G*01:03;HLA-G*01:04;HLA-G*01:06;
SARHINAQV	nsp3	13	0.23	HLA-C*12:03;
YTSNPTTFH	nsp3	13	0.33	HLA-A*01:01;
RYLALYNKY	nsp4	13	0.06	HLA-A*30:02;
YLTNDVSFL	nsp4	13	0.08	HLA-A*02:01;
FYLITPVHV	nsp4	13	0.11	HLA-A*23:01;
FYWFFSNYL	nsp4	13	0.15	HLA-C*07:02;
SGAMDTTSY	nsp4	13	0.2	HLA-A*30:02;
GALDISASI	nsp4	13	0.29	HLA-B*52:01;
LVSTQEFRY	nsp6	13	0.04	HLA-A*29:02;
RYMNSQGLL	nsp6	13	0.09	HLA-G*01:01;HLA-G*01:02;HLA-G*01:03;HLA-G*01:04;HLA-G*01:06;
SWVMRIMTW	nsp6	13	0.1	HLA-A*23:01;
WLDMVDTSL	nsp6	13	0.1	HLA-C*08:02;
QSTQWSLFF	nsp6	13	0.12	HLA-B*58:02;
STQWSLFFF	nsp6	13	0.22	HLA-B*58:02;
EMLDNRATL	nsp7	13	0.25	HLA-B*08:01;
AWPLIVTAL	nsp8	13	0.03	HLA-G*01:01;HLA-G*01:02;HLA-G*01:03;HLA-G*01:04;HLA-G*01:06;
TYASALWEI	nsp8	13	0.05	HLA-A*24:02;
NARDGCVPL	nsp8	13	0.27	HLA-C*03:03;HLA-C*03:04;
TEVPANSTV	nsp10	13	0.01	HLA-B*49:01;
STVLSFCAF	nsp10	13	0.27	HLA-B*46:01;
MHAASGNLL	nsp12	13	0.01	HLA-B*39:01;HLA-B*38:01;
TQMNLKYAI	nsp12	13	0.01	HLA-B*13:02;
FYAYLRKHF	nsp12	13	0.04	HLA-C*14:02;
FYGGWHNML	nsp12	13	0.05	HLA-C*14:02;
AADPAMHAA	nsp12	13	0.1	HLA-C*08:01;
AVTANVNAL	nsp12	13	0.29	HLA-C*03:03;HLA-C*03:04;
EIVDTVSAL	nsp13	13	0.01	HLA-A*25:01;
QLPAPRTLL	nsp13	13	0.01	HLA-E*01:01;HLA-E*01:03;HLA-C*01:02;
FSLWVYKQF	nsp14	13	0.22	HLA-C*02:02;HLA-C*02:09;HLA-C*03:02;
TQFNYYKKV	nsp15	13	0.01	HLA-B*52:01;
KPVPEVKIL	nsp15	13	0.05	HLA-B*07:02;
KLMGHFAWW	nsp16	13	0.02	HLA-A*32:01;
KYTQLCQYL	nsp16	13	0.05	HLA-A*24:02;
QWLPTGTLL	nsp16	13	0.07	HLA-G*01:01;HLA-G*01:02;HLA-G*01:03;HLA-G*01:04;HLA-G*01:06;
DMSKFPLKL	nsp16	13	0.19	HLA-B*14:02;
LYKMQRMLL	nsp16	13	0.22	HLA-C*14:02;
EQDKNTQEV	Spike	13	0.16	HLA-B*39:01;
FASTEKSNI	Spike	13	0.25	HLA-C*12:03;
FCNDPFLGV	Spike	13	0.28	HLA-C*15:02;
FPQSAPHGV	Spike	13	0.02	HLA-B*51:01;
IAIVMVTIM	Spike	13	0.28	HLA-C*03:03;HLA-C*03:04;
LPFFSNVTW	Spike	13	0.01	HLA-B*53:01;
QYIKWPWYI	Spike	13	0.01	HLA-A*23:01;HLA-A*24:02;
RVYSTGSNV	Spike	13	0.1	HLA-A*30:01;
SALGKLQDV	Spike	13	0.2	HLA-C*15:02;
TRFASVYAW	Spike	13	0.01	HLA-B*27:02;
TRTQLPPAY	Spike	13	0.02	HLA-C*07:01;HLA-C*07:02;
VLYENQKLI	Spike	13	0.07	HLA-B*52:01;
VSQPFLMDL	Spike	13	0.05	HLA-C*15:02;
ASLPFGWLI	ORF3a	13	0.12	HLA-C*15:02;
LTALRLCAY	E protein	13	0.27	HLA-A*01:01;
AGDSGFAAY	M protein	13	0.1	HLA-A*01:01;
SSDNIALLV	M protein	13	0.05	HLA-C*15:02;
LYSPIFLIV	ORF7a protein	13	0.1	HLA-A*23:01;
MPLKAPKEI	nsp2	12	0.01	HLA-B*51:01;
VRSIFSRTL	nsp2	12	0.01	HLA-C*07:01;HLA-C*06:02;
GLNDNLLEI	nsp2	12	0.03	HLA-A*02:01;
VLDWLEEKF	nsp2	12	0.12	HLA-C*05:01;
AQVAKSHNI	nsp3	12	0.01	HLA-B*13:02;
LEMELTPVV	nsp3	12	0.01	HLA-B*49:01;
NTFSSTFNV	nsp3	12	0.01	HLA-A*68:02;
SEKQVEQKI	nsp3	12	0.01	HLA-B*49:01;
DVFYKENSY	nsp3	12	0.02	HLA-A*25:01;HLA-A*26:01;
SELLTPLGI	nsp3	12	0.02	HLA-B*49:01;
REVRTIKVF	nsp3	12	0.03	HLA-B*44:02;HLA-B*44:03;
TYKPNTWCI	nsp3	12	0.03	HLA-A*24:02;
GEFKLASHM	nsp3	12	0.04	HLA-B*40:02;
AVIKTLQPV	nsp3	12	0.05	HLA-A*02:06;
FPDLNGDVV	nsp3	12	0.06	HLA-B*35:03;
IPKEEVKPF	nsp3	12	0.06	HLA-B*35:01;
SVCLGSLIY	nsp3	12	0.07	HLA-A*29:02;
YERHSLSHF	nsp3	12	0.09	HLA-B*18:01;
YSTAALGVL	nsp3	12	0.09	HLA-C*03:03;HLA-C*03:04;
FLKKDAPYI	nsp3	12	0.1	HLA-A*02:01;
DLNETLVTM	nsp3	12	0.11	HLA-B*15:02;
KWADNNCYL	nsp3	12	0.11	HLA-G*01:01;HLA-G*01:02;HLA-G*01:03;HLA-G*01:04;HLA-G*01:06;
LLKSAYENF	nsp3	12	0.12	HLA-B*15:01;
LYIDINGNL	nsp3	12	0.12	HLA-C*14:02;
GVVDYGARF	nsp3	12	0.19	HLA-A*26:01;
ITTYPGQGL	nsp3	12	0.21	HLA-C*03:03;HLA-C*03:04;
KFLTENLLL	nsp3	12	0.22	HLA-A*23:01;
LAAIMQLFF	nsp3	12	0.27	HLA-B*58:01;
YVLGLAAIM	nsp3	12	0.29	HLA-C*03:02;
VWKSYVHVV	nsp3	12	0.37	HLA-A*23:01;
SEIIGYKAI	nsp4	12	0.02	HLA-B*49:01;
FLFVAAIFY	nsp4	12	0.06	HLA-A*29:02;
QYNRYLALY	nsp4	12	0.11	HLA-A*29:02;
SLRPDTRYV	nsp4	12	0.25	HLA-A*30:01;
YLEGSVRVV	nsp4	12	0.3	HLA-C*07:04;
LVQAGNVQL	nsp5	12	0.2	HLA-C*17:01;
SMQNCVLKL	nsp5	12	0.21	HLA-E*01:01;HLA-E*01:03;
LTLVYKVYY	nsp6	12	0.15	HLA-A*29:02;
SLLSVLLSM	nsp7	12	0.11	HLA-A*02:01;
MLFTMLRKL	nsp8	12	0.32	HLA-A*32:01;
YLASGGQPI	nsp10	12	0.24	HLA-A*02:01;
ISDYDYYRY	nsp12	12	0.01	HLA-A*01:01;
SRYWEPEFY	nsp12	12	0.01	HLA-C*07:01;HLA-B*27:02;
VENPDILRV	nsp12	12	0.01	HLA-B*49:01;
HEETIYNLL	nsp12	12	0.04	HLA-B*40:01;
AYANSVFNI	nsp12	12	0.06	HLA-A*24:02;
PYPDPSRIL	nsp12	12	0.14	HLA-G*01:01;HLA-G*01:02;HLA-G*01:03;HLA-G*01:04;HLA-G*01:06;
LVYAADPAM	nsp12	12	0.19	HLA-B*15:02;
IVKTDGTLM	nsp12	12	0.31	HLA-C*02:02;HLA-C*02:09;
YRGTTTYKL	nsp13	12	0.01	HLA-C*07:01;
RELHLSWEV	nsp13	12	0.04	HLA-B*49:01;HLA-B*40:02;
KSAQCFKMF	nsp13	12	0.07	HLA-B*58:02;
VRIKIVQML	nsp14	12	0.01	HLA-C*07:01;HLA-C*06:02;HLA-B*27:05;
KFTDGVCLF	nsp14	12	0.12	HLA-A*23:01;
EYPIIGDEL	nsp14	12	0.17	HLA-G*01:01;HLA-G*01:02;HLA-G*01:03;HLA-G*01:04;HLA-G*01:06;
MYKGLPWNV	nsp14	12	0.18	HLA-A*23:01;HLA-A*24:02;
KAALLADKF	nsp14	12	0.2	HLA-B*58:01;
VGTNLPLQL	nsp14	12	0.2	HLA-E*01:01;HLA-E*01:03;
VYNPFMIDV	nsp14	12	0.33	HLA-C*07:02;HLA-A*24:02;
RNIKPVPEV	nsp15	12	0.06	HLA-B*52:01;
RYKLEGYAF	nsp15	12	0.06	HLA-C*14:02;HLA-A*24:02;
HVETFYPKL	nsp15	12	0.33	HLA-C*17:01;
AAAYYVGYL	Spike	12	0.16	HLA-C*17:01;
AQKFNGLTV	Spike	12	0.02	HLA-B*13:02;
ELDSFKEEL	Spike	12	0.15	HLA-C*08:02;
GAEHVNNSY	Spike	12	0.1	HLA-A*01:01;
GVYYPDKVF	Spike	12	0.14	HLA-B*15:25;
HWFVTQRNF	Spike	12	0.09	HLA-A*23:01;
IEDLLFNKV	Spike	12	0.03	HLA-B*49:01;
IGAGICASY	Spike	12	0.18	HLA-A*30:02;
IGIVNNTVY	Spike	12	0.22	HLA-C*03:02;
KIYSKHTPI	Spike	12	0.07	HLA-A*32:01;
LPPAYTNSF	Spike	12	0.06	HLA-B*35:01;
NYNYLYRLF	Spike	12	0.04	HLA-A*23:01;HLA-A*24:02;
QIITTDNTF	Spike	12	0.11	HLA-B*15:02;
TFEYVSQPF	Spike	12	0.17	HLA-C*14:02;
TTEILPVSM	Spike	12	0.33	HLA-C*08:02;
VSNGTHWFV	Spike	12	0.05	HLA-C*15:02;
AVFQSASKI	ORF3a	12	0.07	HLA-B*52:01;
FLCWHTNCY	ORF3a	12	0.19	HLA-B*15:02;
FVCNLLLLF	ORF3a	12	0.35	HLA-A*29:02;
STDTGVEHV	ORF3a	12	0.07	HLA-C*05:01;
LFARTRSMW	M protein	12	0.37	HLA-A*23:01;
NRFLYIIKL	M protein	12	0.01	HLA-B*14:02;
RYRIGNYKL	M protein	12	0.1	HLA-G*01:01;HLA-G*01:02;HLA-G*01:03;HLA-G*01:04;HLA-G*01:06;
KLFIRQEEV	ORF7a protein	12	0.04	HLA-B*13:02;
FYSKWYIRV	ORF8 protein	12	0.24	HLA-A*23:01;
YVVDDPCPI	ORF8 protein	12	0.32	HLA-A*02:06;
AQFAPSASA	N protein	12	0.06	HLA-B*50:01;
GLPNNTASW	N protein	12	0.39	HLA-G*01:01;HLA-G*01:02;HLA-G*01:03;HLA-G*01:04;HLA-G*01:06;
KTFPPTEPK	N protein	12	0.01	HLA-A*74:01;HLA-A*30:01;HLA-A*03:01;HLA-A*11:01;
QKKQQTVTL	N protein	12	0.03	HLA-B*14:02;
IPVAYRKVL	nsp1	11	0.04	HLA-B*07:02;
VAYRKVLLR	nsp1	11	0.04	HLA-A*31:01;
VLPQLEQPY	nsp1	11	0.13	HLA-B*15:02;
ERSEKSYEL	nsp2	11	0.01	HLA-B*14:02;HLA-B*39:01;
GETLPTEVL	nsp2	11	0.01	HLA-B*40:01;
SEAVEAPLV	nsp2	11	0.01	HLA-B*49:01;
FEIKLAKKF	nsp2	11	0.02	HLA-B*44:02;HLA-B*18:01;HLA-B*44:03;
LEQPTSEAV	nsp2	11	0.03	HLA-B*49:01;
FFKLVNKFL	nsp2	11	0.22	HLA-C*14:02;
AARVVRSIF	nsp2	11	0.23	HLA-B*46:01;
AEAELAKNV	nsp3	11	0.01	HLA-B*49:01;
YPNASFDNF	nsp3	11	0.01	HLA-B*35:01;
DTYPSLETI	nsp3	11	0.02	HLA-B*52:01;HLA-B*51:01;HLA-A*68:02;
NTVKSVGKF	nsp3	11	0.03	HLA-A*25:01;
TLVTMPLGY	nsp3	11	0.03	HLA-A*29:02;
WKYPQVNGL	nsp3	11	0.08	HLA-B*48:01;
QYELKHGTF	nsp3	11	0.15	HLA-C*14:02;
SLETIQITI	nsp3	11	0.15	HLA-B*13:02;
VVNVVTTKI	nsp3	11	0.16	HLA-C*15:02;
FCLEASFNY	nsp3	11	0.17	HLA-A*29:02;
LKSPNFSKL	nsp3	11	0.17	HLA-C*06:02;
CVEEVTTTL	nsp3	11	0.2	HLA-C*08:02;
TTLEETKFL	nsp3	11	0.26	HLA-C*15:02;HLA-C*17:01;
KGVEAVMYM	nsp3	11	0.29	HLA-C*15:02;
ASVYYSQLM	nsp3	11	0.34	HLA-C*15:02;
IMQLFFSYF	nsp3	11	0.35	HLA-A*23:01;
KNGSIHLYF	nsp3	11	0.39	HLA-B*58:02;
STQLGIEFL	nsp3	11	0.54	HLA-C*17:01;
YLKLRSDVL	nsp4	11	0.01	HLA-B*08:01;
VPGLPGTIL	nsp4	11	0.04	HLA-B*07:02;
SFLAHIQWM	nsp4	11	0.13	HLA-C*14:02;
LAHIQWMVM	nsp4	11	0.28	HLA-C*16:01;
SEDMLNPNY	nsp5	11	0.04	HLA-B*44:03;
VVYCPRHVI	nsp5	11	0.2	HLA-B*52:01;
FRYMNSQGL	nsp6	11	0.01	HLA-C*06:02;
FFFLYENAF	nsp6	11	0.13	HLA-C*14:02;
TQWSLFFFL	nsp6	11	0.16	HLA-B*48:01;HLA-B*13:01;
SIDAFKLNI	nsp6	11	0.22	HLA-C*05:01;
AFKLNIKLL	nsp6	11	0.27	HLA-C*14:02;
VQLHNDILL	nsp7	11	0.07	HLA-B*13:01;
ALWEIQQVV	nsp8	11	0.01	HLA-B*13:02;HLA-A*02:01;
TTAAKLMVV	nsp8	11	0.02	HLA-C*15:02;
KRAKVTSAM	nsp8	11	0.03	HLA-C*07:01;
TELEPPCRF	nsp9	11	0.02	HLA-B*44:02;HLA-B*44:03;
LSPVALRQM	nsp9	11	0.09	HLA-C*01:02;
VPHISRQRL	nsp12	11	0.02	HLA-B*07:02;
SNYQHEETI	nsp12	11	0.03	HLA-B*52:01;
DLTKGPHEF	nsp12	11	0.12	HLA-B*15:02;
GVPVVDSYY	nsp12	11	0.24	HLA-A*29:02;
IFVDGVPFV	nsp12	11	0.38	HLA-C*07:04;HLA-C*06:02;
SHFAIGLAL	nsp13	11	0.01	HLA-B*39:01;
SPYNSQNAV	nsp13	11	0.01	HLA-B*55:01;HLA-B*56:01;
VPQEHYVRI	nsp13	11	0.01	HLA-B*51:01;
TEETFKLSY	nsp13	11	0.02	HLA-B*18:01;HLA-B*44:03;
YDKLQFTSL	nsp13	11	0.02	HLA-B*37:01;
LYLGGMSYY	nsp13	11	0.03	HLA-A*29:02;
SDRELHLSW	nsp13	11	0.1	HLA-B*44:02;
RIIPARARV	nsp13	11	0.16	HLA-A*30:01;HLA-B*13:02;
SAQCFKMFY	nsp13	11	0.29	HLA-C*16:01;
TYACWHHSI	nsp14	11	0.11	HLA-A*24:02;
AACRKVQHM	nsp14	11	0.19	HLA-C*16:01;
VSKVVKVTI	nsp15	11	0.1	HLA-B*52:01;
LLDDFVEII	nsp15	11	0.12	HLA-C*05:01;
TICAPLTVF	nsp15	11	0.2	HLA-B*15:02;
WRNTNPIQL	nsp16	11	0.01	HLA-C*07:04;HLA-C*07:01;HLA-C*06:02;
EAFLIGCNY	nsp16	11	0.1	HLA-A*26:01;
AEVQIDRLI	Spike	11	0.02	HLA-B*49:01;
DEDDSEPVL	Spike	11	0.13	HLA-B*18:01;
GYQPYRVVV	Spike	11	0.21	HLA-C*07:04;
KVGGNYNYL	Spike	11	0.41	HLA-G*01:01;HLA-G*01:02;HLA-G*01:03;HLA-G*01:04;HLA-G*01:06;
LLALHRSYL	Spike	11	0.15	HLA-B*08:01;
QPRTFLLKY	Spike	11	0.1	HLA-B*35:01;
VGYQPYRVV	Spike	11	0.04	HLA-B*52:01;
WMESEFRVY	Spike	11	0.06	HLA-B*15:02;
IPIQASLPF	ORF3a	11	0.02	HLA-B*35:01;
HLRIAGHHL	M protein	11	0.15	HLA-B*08:01;
ITGGIAIAM	M protein	11	0.51	HLA-C*03:02;
LYIIKLIFL	M protein	11	0.08	HLA-A*23:01;
SELVIGAVI	M protein	11	0.04	HLA-B*49:01;
SSSSDNIAL	M protein	11	0.18	HLA-C*08:01;
QELYSPIFL	ORF7a protein	11	0.06	HLA-B*40:01;
IQYIDIGNY	ORF8 protein	11	0.03	HLA-B*15:01;
GQQQQGQTV	N protein	11	0.02	HLA-B*13:02;
KKQQTVTLL	N protein	11	0.04	HLA-B*48:01;
MEVTPSGTW	N protein	11	0.01	HLA-B*44:02;
QYGRSGETL	nsp1	10	0.15	HLA-A*24:02;
KLNEEIAII	nsp2	10	0.03	HLA-B*13:02;
GAKLKALNL	nsp2	10	0.06	HLA-B*08:01;
SREETGLLM	nsp2	10	0.07	HLA-C*07:01;
EQKSILSPL	nsp2	10	0.15	HLA-B*14:02;
MAYITGGVV	nsp2	10	0.15	HLA-B*51:01;
TNNLVVMAY	nsp2	10	0.16	HLA-A*29:02;
KSREETGLL	nsp2	10	0.25	HLA-C*15:02;
EHFIETISL	nsp3	10	0.01	HLA-B*14:02;HLA-B*38:01;HLA-B*39:01;
EIDPKLDNY	nsp3	10	0.02	HLA-A*01:01;
ELKFNPPAL	nsp3	10	0.03	HLA-B*08:01;
SRVLGLKTL	nsp3	10	0.03	HLA-C*07:01;HLA-B*14:02;HLA-C*06:02;
TALLTLQQI	nsp3	10	0.03	HLA-B*52:01;
TRFFYVLGL	nsp3	10	0.03	HLA-C*06:02;HLA-B*27:05;
VYANGGKGF	nsp3	10	0.03	HLA-C*14:02;
DEVARDLSL	nsp3	10	0.06	HLA-B*18:01;
SRELKVTFF	nsp3	10	0.06	HLA-C*07:01;
AEWFLAYIL	nsp3	10	0.07	HLA-B*40:02;
IKASMPTTI	nsp3	10	0.08	HLA-B*52:01;
LAAVNSVPW	nsp3	10	0.11	HLA-B*53:01;
GVRRSFYVY	nsp3	10	0.12	HLA-B*15:25;
GYVTHGLNL	nsp3	10	0.12	HLA-C*14:02;
LHKPIVWHV	nsp3	10	0.12	HLA-C*06:02;
NASFDNFKF	nsp3	10	0.16	HLA-B*53:01;
ITFELDERI	nsp3	10	0.21	HLA-B*52:01;
VSWNLREML	nsp3	10	0.63	HLA-C*15:02;
SHVVAFNTL	nsp4	10	0.01	HLA-B*39:01;
LRSDVLLPL	nsp4	10	0.03	HLA-C*06:02;
KAIDGGVTR	nsp4	10	0.05	HLA-A*31:01;
VVPGLPGTI	nsp4	10	0.07	HLA-C*01:02;
VIYLYLTFY	nsp4	10	0.12	HLA-A*29:02;
TVNVLAWLY	nsp5	10	0.03	HLA-A*29:02;
QPGQTFSVL	nsp5	10	0.04	HLA-B*07:02;
VSFCYMHHM	nsp5	10	0.42	HLA-C*12:03;
MPASWVMRI	nsp6	10	0.01	HLA-B*51:01;
GLLPPKNSI	nsp6	10	0.06	HLA-B*13:02;
LYENAFLPF	nsp6	10	0.14	HLA-A*24:02;
RYFRLTLGV	nsp6	10	0.29	HLA-A*23:01;
LRVESSSKL	nsp7	10	0.04	HLA-C*06:02;
AFEKMVSLL	nsp7	10	0.11	HLA-C*04:01;
MSDVKCTSV	nsp7	10	0.15	HLA-C*08:02;HLA-C*05:01;
MVSLLSVLL	nsp7	10	0.18	HLA-A*68:02;
VLKKLKKSL	nsp8	10	0.01	HLA-B*08:01;
LRANSAVKL	nsp8	10	0.02	HLA-C*06:02;
KYLYFIKGL	nsp9	10	0.24	HLA-A*23:01;
KYVQIPTTC	nsp10	10	0.47	HLA-A*23:01;
SRLSFKELL	nsp12	10	0.02	HLA-B*27:05;
ATRGATVVI	nsp12	10	0.06	HLA-A*30:01;
AMPNMLRIM	nsp12	10	0.1	HLA-E*01:01;HLA-E*01:03;HLA-C*01:02;
HMLDMYSVM	nsp12	10	0.11	HLA-B*15:02;
LRIMASLVL	nsp12	10	0.13	HLA-B*39:01;
IKNFKSVLY	nsp12	10	0.2	HLA-A*30:02;
MCDIRQLLF	nsp12	10	0.22	HLA-C*05:01;
SYYSLLMPI	nsp12	10	0.22	HLA-A*23:01;
AGIVGVLTL	nsp12	10	0.32	HLA-E*01:01;HLA-E*01:03;
TSRYWEPEF	nsp12	10	0.36	HLA-C*16:01;
SVELKHFFF	nsp12	10	0.38	HLA-G*01:01;HLA-G*01:02;HLA-G*01:03;HLA-G*01:04;HLA-G*01:06;
MPLSAPTLV	nsp13	10	0.01	HLA-B*51:01;
IVDTVSALV	nsp13	10	0.07	HLA-C*05:01;
VANYQKVGM	nsp13	10	0.11	HLA-C*16:01;
MATNYDLSV	nsp13	10	0.34	HLA-C*08:01;
KMNYQVNGY	nsp14	10	0.02	HLA-A*30:02;
NLVAVPTGY	nsp14	10	0.03	HLA-B*15:02;
LYLDAYNMM	nsp14	10	0.05	HLA-C*14:02;
TRVLSNLNL	nsp14	10	0.1	HLA-B*39:01;
TYRRLISMM	nsp14	10	0.25	HLA-C*14:02;
QFKHLIPLM	nsp14	10	0.42	HLA-C*14:02;
VCRHHANEY	nsp14	10	0.52	HLA-A*30:02;
DEFIERYKL	nsp15	10	0.01	HLA-B*18:01;
LPVNVAFEL	nsp15	10	0.01	HLA-B*35:03;
FELEDFIPM	nsp15	10	0.1	HLA-B*18:01;
FSHSQLGGL	nsp15	10	0.28	HLA-C*03:03;HLA-C*03:04;
KENDSKEGF	nsp16	10	0.01	HLA-B*44:02;
LRGTAVMSL	nsp16	10	0.05	HLA-C*06:02;
LFDMSKFPL	nsp16	10	0.11	HLA-C*04:01;
AEIRASANL	Spike	10	0.01	HLA-B*40:01;
AYSNNSIAI	Spike	10	0.16	HLA-C*14:02;
CYGVSPTKL	Spike	10	0.24	HLA-A*24:02;
EPVLKGVKL	Spike	10	0.05	HLA-B*08:01;
FRVQPTESI	Spike	10	0.03	HLA-C*06:02;
HFPREGVFV	Spike	10	0.26	HLA-G*01:01;HLA-G*01:02;HLA-G*01:03;HLA-G*01:04;HLA-G*01:06;
IAGLIAIVM	Spike	10	0.48	HLA-C*03:03;HLA-C*03:04;
IVNNATNVV	Spike	10	0.42	HLA-C*15:02;
IYQTSNFRV	Spike	10	0.18	HLA-A*24:02;
KQIYKTPPI	Spike	10	0.04	HLA-B*13:02;
NIDGYFKIY	Spike	10	0.13	HLA-A*01:01;
NTQEVFAQV	Spike	10	0.01	HLA-A*68:02;
NVVIKVCEF	Spike	10	0.17	HLA-A*25:01;
QELGKYEQY	Spike	10	0.01	HLA-B*44:02;HLA-B*44:03;
QTYVTQQLI	Spike	10	0.06	HLA-B*52:01;
RLDKVEAEV	Spike	10	0.06	HLA-A*02:01;
SNFGAISSV	Spike	10	0.07	HLA-B*52:01;
VFKNIDGYF	Spike	10	0.19	HLA-A*23:01;
YKTPPIKDF	Spike	10	0.11	HLA-C*07:01;HLA-C*06:02;
YYPDKVFRS	Spike	10	0.46	HLA-C*07:02;
AGLEAPFLY	ORF3a	10	0.07	HLA-A*29:02;
APFLYLYAL	ORF3a	10	0.13	HLA-B*35:03;
LYLYALVYF	ORF3a	10	0.04	HLA-A*23:01;
NFVRIIMRL	ORF3a	10	0.32	HLA-A*23:01;
SLVKPSFYV	E protein	10	0.06	HLA-A*02:01;
SRTLSYYKL	M protein	10	0.04	HLA-C*07:01;
TRPLLESEL	M protein	10	0.1	HLA-C*07:02;HLA-C*06:02;
TFKVSIWNL	ORF6 protein	10	0.22	HLA-A*23:01;
ELYSPIFLI	ORF7a protein	10	0.07	HLA-A*68:02;
LEYHDVRVV	ORF8 protein	10	0.02	HLA-B*49:01;
VFLGIITTV	ORF8 protein	10	0.32	HLA-A*23:01;
QRQKKQQTV	N protein	10	0.06	HLA-B*14:02;HLA-C*06:02;
MGYINVFAF	ORF10 protein	10	0.35	HLA-B*46:01;
SYGADLKSF	nsp1	9	0.03	HLA-A*24:02;
VRDVLVRGF	nsp1	9	0.05	HLA-C*07:01;
LPQNAVVKI	nsp2	9	0.01	HLA-B*51:01;
RVVRSIFSR	nsp2	9	0.01	HLA-A*74:01;HLA-A*31:01;
AEYHNESGL	nsp2	9	0.04	HLA-B*40:01;
LEILQKEKV	nsp2	9	0.04	HLA-B*49:01;
ESVQTFFKL	nsp2	9	0.08	HLA-A*68:02;
IFGTVYEKL	nsp2	9	0.14	HLA-A*23:01;
AFVETVKGL	nsp2	9	0.16	HLA-C*14:02;
KYCALAPNM	nsp2	9	0.32	HLA-A*23:01;HLA-A*24:02;
KAKKGAWNI	nsp2	9	0.36	HLA-C*15:02;
TSQWLTNIF	nsp2	9	0.6	HLA-C*16:01;
KSHNIALIW	nsp3	9	0.01	HLA-B*58:02;HLA-B*58:01;HLA-B*57:01;
TTIKPVTYK	nsp3	9	0.01	HLA-A*03:01;HLA-A*68:01;HLA-A*11:01;
YHTTDPSFL	nsp3	9	0.01	HLA-B*38:01;
IEVQGYKSV	nsp3	9	0.02	HLA-B*49:01;
YPGQGLNGY	nsp3	9	0.02	HLA-B*35:01;
LEMKSEKQV	nsp3	9	0.03	HLA-B*49:01;
TLRVEAFEY	nsp3	9	0.03	HLA-B*15:02;
YILFTRFFY	nsp3	9	0.03	HLA-A*29:02;
KTLLSLREV	nsp3	9	0.04	HLA-C*15:02;
YLVQQESPF	nsp3	9	0.04	HLA-B*15:02;
IEVNSFSGY	nsp3	9	0.07	HLA-B*18:01;
APISAMVRM	nsp3	9	0.08	HLA-B*35:03;
QMAPISAMV	nsp3	9	0.09	HLA-B*13:02;
KVVSTTTNI	nsp3	9	0.11	HLA-B*13:02;
VRETMSYLF	nsp3	9	0.12	HLA-B*27:02;
NETLVTMPL	nsp3	9	0.14	HLA-B*18:01;
ASHMYCSFY	nsp3	9	0.16	HLA-A*30:02;
RVCTNYMPY	nsp3	9	0.21	HLA-A*30:02;
YKGPITDVF	nsp3	9	0.22	HLA-B*38:01;
TTRQVVNVV	nsp3	9	0.27	HLA-A*68:02;
LASHMYCSF	nsp3	9	0.3	HLA-C*03:02;
SGLDSLDTY	nsp3	9	0.31	HLA-A*30:02;
KQDDKKIKA	nsp3	9	0.37	HLA-B*13:02;
TTNIVTRCL	nsp3	9	0.38	HLA-C*15:02;
KHADFDTWF	nsp4	9	0.03	HLA-B*38:01;
HFYWFFSNY	nsp4	9	0.04	HLA-A*29:02;
IYLYLTFYL	nsp4	9	0.07	HLA-A*23:01;
FSTFEEAAL	nsp4	9	0.11	HLA-C*03:03;HLA-C*03:04;
AHIQWMVMF	nsp4	9	0.13	HLA-B*38:01;
TVLCLTPVY	nsp4	9	0.18	HLA-B*15:02;
MFTPLIQPI	nsp4	9	0.42	HLA-C*14:02;
LNNDYYRSL	nsp4	9	0.43	HLA-C*06:02;HLA-C*15:02;
AFNTLLFLM	nsp4	9	0.48	HLA-A*29:02;
HHMELPTGV	nsp5	9	0.02	HLA-B*39:01;
NPKTPKYKF	nsp5	9	0.12	HLA-B*08:01;
VRQCSGVTF	nsp5	9	0.14	HLA-C*07:01;HLA-C*07:02;
NFTIKGSFL	nsp5	9	0.17	HLA-C*14:02;
GRTILGSAL	nsp5	9	0.19	HLA-B*27:05;
LSAQTGIAV	nsp5	9	0.29	HLA-C*15:02;
IPLTTAAKL	nsp8	9	0.05	HLA-B*35:03;
KLMVVIPDY	nsp8	9	0.12	HLA-B*15:25;
LAWPLIVTA	nsp8	9	0.18	HLA-B*56:01;
MQTMLFTML	nsp8	9	0.19	HLA-B*48:01;
IVQLSEISM	nsp8	9	0.35	HLA-C*03:03;HLA-C*03:04;
PANSTVLSF	nsp10	9	0.41	HLA-B*53:01;
NRQFHQKLL	nsp12	9	0.03	HLA-B*14:02;HLA-C*06:02;
IPTITQMNL	nsp12	9	0.05	HLA-B*35:03;
MRNAGIVGV	nsp12	9	0.05	HLA-C*06:02;
ENPDILRVY	nsp12	9	0.13	HLA-A*26:01;
IERFVSLAI	nsp12	9	0.16	HLA-B*52:01;
FPPTSFGPL	nsp12	9	0.17	HLA-C*01:02;
DYDYYRYNL	nsp12	9	0.21	HLA-C*04:01;
FCSQHTMLV	nsp12	9	0.21	HLA-C*15:02;
YHPNCVNCL	nsp12	9	0.25	HLA-B*39:01;
WHNMLKTVY	nsp12	9	0.33	HLA-C*07:02;
EHYVRITGL	nsp13	9	0.01	HLA-B*14:02;
REVLSDREL	nsp13	9	0.03	HLA-B*40:01;
SEYDYVIFT	nsp13	9	0.05	HLA-B*50:01;
NPAWRKAVF	nsp13	9	0.06	HLA-B*07:02;
LEPEYFNSV	nsp13	9	0.11	HLA-B*37:01;
SALVYDNKL	nsp13	9	0.25	HLA-C*03:03;HLA-C*03:04;
MFYKGVITH	nsp13	9	0.32	HLA-C*14:02;HLA-A*29:02;
THLSVDTKF	nsp14	9	0.01	HLA-B*38:01;
IGPERTCCL	nsp14	9	0.04	HLA-C*01:02;
TREAVGTNL	nsp14	9	0.09	HLA-B*39:01;
HHANEYRLY	nsp14	9	0.13	HLA-C*07:02;
HMVVKAALL	nsp14	9	0.2	HLA-B*08:01;
LADKFPVLH	nsp14	9	0.28	HLA-A*01:01;
GLPWNVVRI	nsp14	9	0.33	HLA-E*01:01;HLA-E*01:03;
FVKRVDWTI	nsp14	9	0.54	HLA-B*13:02;
LLLDDFVEI	nsp15	9	0.02	HLA-A*02:01;
FENKTTLPV	nsp15	9	0.06	HLA-B*49:01;
VEIIKSQDL	nsp15	9	0.06	HLA-B*37:01;
GRVDGQVDL	nsp15	9	0.11	HLA-B*27:05;
PYNMRVIHF	nsp16	9	0.06	HLA-A*24:02;
REQIDGYVM	nsp16	9	0.07	HLA-B*40:01;
GFIQQKLAL	nsp16	9	0.14	HLA-C*14:02;
MNVAKYTQL	nsp16	9	0.15	HLA-B*08:01;
SWNADLYKL	nsp16	9	0.24	HLA-A*24:02;
NASSSEAFL	nsp16	9	0.3	HLA-B*35:03;
AHFPREGVF	Spike	9	0.05	HLA-B*38:01;
ARSVASQSI	Spike	9	0.14	HLA-C*06:02;
CSFGGVSVI	Spike	9	0.33	HLA-B*52:01;
DQLTPTWRV	Spike	9	0.1	HLA-B*52:01;
FGAGAALQI	Spike	9	0.28	HLA-C*17:01;
FNATRFASV	Spike	9	0.2	HLA-B*08:01;
GEVFNATRF	Spike	9	0.07	HLA-B*44:03;
IAPGQTGKI	Spike	9	0.09	HLA-C*01:02;
IPTNFTISV	Spike	9	0.01	HLA-B*51:01;
ITDAVDCAL	Spike	9	0.09	HLA-C*08:02;
MSFPQSAPH	Spike	9	0.44	HLA-B*46:01;
NSPRRARSV	Spike	9	0.14	HLA-C*01:02;
QKFNGLTVL	Spike	9	0.02	HLA-B*48:01;
QYGSFCTQL	Spike	9	0.25	HLA-G*01:01;HLA-G*01:02;HLA-G*01:03;HLA-G*01:04;HLA-G*01:06;HLA-C*14:02;
RVVVLSFEL	Spike	9	0.21	HLA-A*32:01;
VTWFHAIHV	Spike	9	0.11	HLA-C*15:02;
YRLFRKSNL	Spike	9	0.02	HLA-B*14:02;
GLEAPFLYL	ORF3a	9	0.33	HLA-A*02:01;
VSEETGTLI	E protein	9	0.17	HLA-C*05:01;
LWLLWPVTL	M protein	9	0.13	HLA-A*23:01;
KVSIWNLDY	ORF6 protein	9	0.09	HLA-A*30:02;
ILFLALITL	ORF7a protein	9	0.31	HLA-A*02:01;
TCFSTQFAF	ORF7a protein	9	0.34	HLA-B*35:01;
LAFLLFLVL	ORF7b protein	9	0.29	HLA-C*03:03;HLA-C*03:04;
FPRGQGVPI	N protein	9	0.02	HLA-B*07:02;
KKADETQAL	N protein	9	0.05	HLA-B*48:01;
LSPRWYFYY	N protein	9	0.21	HLA-A*29:02;
QLSLPVLQV	nsp1	8	0.07	HLA-B*13:02;
KTIQPRVEK	nsp2	8	0.01	HLA-A*74:01;HLA-A*30:01;HLA-A*03:01;HLA-A*11:01;
QTFFKLVNK	nsp2	8	0.01	HLA-A*11:01;
VTHSKGLYR	nsp2	8	0.03	HLA-A*31:01;
GVVQLTSQW	nsp2	8	0.06	HLA-A*25:01;
VLQKAAITI	nsp2	8	0.1	HLA-B*13:02;
EETGLLMPL	nsp2	8	0.15	HLA-B*18:01;
TIAFGGCVF	nsp2	8	0.2	HLA-B*15:02;
HVVGPNVNK	nsp3	8	0.01	HLA-A*11:01;HLA-A*68:01;
KRGDKSVYY	nsp3	8	0.01	HLA-C*07:01;
VRTNVYLAV	nsp3	8	0.03	HLA-C*06:02;
LPNDDTLRV	nsp3	8	0.04	HLA-B*51:01;
YLKSPNFSK	nsp3	8	0.04	HLA-A*03:01;
KAIVSTIQR	nsp3	8	0.05	HLA-A*31:01;
ERHSLSHFV	nsp3	8	0.06	HLA-C*06:02;
SEYTGNYQC	nsp3	8	0.06	HLA-B*50:01;
VQEGVLTAV	nsp3	8	0.06	HLA-B*13:02;
GEAANFCAL	nsp3	8	0.07	HLA-B*40:01;
SHEGKTFYV	nsp3	8	0.08	HLA-B*38:01;
YQCGHYKHI	nsp3	8	0.09	HLA-B*52:01;
TTDPSFLGR	nsp3	8	0.1	HLA-A*11:01;
EEVGHTDLM	nsp3	8	0.13	HLA-B*18:01;
VENMTPRDL	nsp3	8	0.16	HLA-B*40:02;
EFKLASHMY	nsp3	8	0.17	HLA-A*29:02;
IAEIPKEEV	nsp3	8	0.18	HLA-C*08:01;
HTDLMAAYV	nsp3	8	0.19	HLA-C*05:01;
LVATAEAEL	nsp3	8	0.28	HLA-C*03:03;HLA-C*03:04;
FTEQPIDLV	nsp3	8	0.29	HLA-C*05:01;
WSMATYYLF	nsp3	8	0.34	HLA-A*23:01;
EWSMATYYL	nsp3	8	0.6	HLA-A*24:02;
VSFLAHIQW	nsp4	8	0.01	HLA-B*58:02;HLA-B*58:01;HLA-B*57:01;
KHTDFSSEI	nsp4	8	0.03	HLA-B*38:01;
VYSFLPGVY	nsp4	8	0.07	HLA-A*29:02;
DAVNLLTNM	nsp4	8	0.14	HLA-A*26:01;
KYKYFSGAM	nsp4	8	0.14	HLA-C*14:02;
ESLRPDTRY	nsp4	8	0.16	HLA-A*01:01;
SNYLKRRVV	nsp4	8	0.19	HLA-B*08:01;
HLAKALNDF	nsp4	8	0.22	HLA-B*15:02;
ITREVGFVV	nsp4	8	0.23	HLA-C*15:02;
QTSITSAVL	nsp4	8	0.59	HLA-C*03:03;HLA-C*03:04;
MELPTGVHA	nsp5	8	0.01	HLA-B*50:01;
IRKSNHNFL	nsp5	8	0.03	HLA-C*06:02;
DEFTPFDVV	nsp5	8	0.07	HLA-B*18:01;
RFTTTLNDF	nsp5	8	0.25	HLA-C*14:02;
TVYDDGARR	nsp6	8	0.01	HLA-A*68:01;
LLLTILTSL	nsp6	8	0.08	HLA-A*02:01;
KGTHHWLLL	nsp6	8	0.19	HLA-E*01:01;HLA-E*01:03;
SAVVLLILM	nsp6	8	0.73	HLA-C*12:03;
AFATAQEAY	nsp8	8	0.08	HLA-A*29:02;
LEKMADQAM	nsp8	8	0.12	HLA-B*18:01;
NSPNLAWPL	nsp8	8	0.18	HLA-C*01:02;
AAKAYKDYL	nsp10	8	0.26	HLA-C*16:01;
QHEETIYNL	nsp12	8	0.01	HLA-B*39:01;HLA-B*38:01;
TSFGPLVRK	nsp12	8	0.01	HLA-A*11:01;
TVKPGNFNK	nsp12	8	0.01	HLA-A*30:01;HLA-A*11:01;
LHDELTGHM	nsp12	8	0.03	HLA-B*38:01;
SDVENPHLM	nsp12	8	0.03	HLA-B*37:01;
MTNRQFHQK	nsp12	8	0.04	HLA-A*11:01;
DLTKPYIKW	nsp12	8	0.07	HLA-A*25:01;
YRYNLPTMC	nsp12	8	0.11	HLA-C*06:02;
KWDLLKYDF	nsp12	8	0.13	HLA-C*04:01;
DFVNEFYAY	nsp12	8	0.21	HLA-A*29:02;
VYANLGERV	nsp12	8	0.22	HLA-A*24:02;
FGPLVRKIF	nsp12	8	0.28	HLA-C*01:02;
VVHNQDVNL	nsp12	8	0.37	HLA-C*17:01;
YRVTKNSKV	nsp13	8	0.02	HLA-C*06:02;
ILGLPTQTV	nsp13	8	0.13	HLA-A*02:01;
ALYYPSARI	nsp13	8	0.16	HLA-B*13:02;
EFSSNVANY	nsp13	8	0.17	HLA-A*29:02;
PQIGVVREF	nsp13	8	0.25	HLA-B*13:01;
RTLLTKGTL	nsp13	8	0.31	HLA-A*32:01;
SSAINRPQI	nsp13	8	0.4	HLA-C*16:01;HLA-C*15:02;
TPAFDKSAF	nsp14	8	0.02	HLA-B*35:01;
AVHECFVKR	nsp14	8	0.04	HLA-A*31:01;
QQWGFTGNL	nsp14	8	0.06	HLA-B*48:01;
FELTSMKYF	nsp14	8	0.07	HLA-B*18:01;
EAVGTNLPL	nsp14	8	0.1	HLA-B*35:03;
FTDGVCLFW	nsp14	8	0.1	HLA-B*58:01;
VSDIDYVPL	nsp14	8	0.11	HLA-C*08:02;
MEIDFLELA	nsp15	8	0.05	HLA-B*50:01;
GYAFEHIVY	nsp15	8	0.11	HLA-A*29:02;
ASLNGVTLI	nsp15	8	0.16	HLA-C*15:02;
ATVHTANKW	nsp16	8	0.02	HLA-B*58:02;HLA-B*58:01;
TEHSWNADL	nsp16	8	0.13	HLA-B*40:01;
GIMMNVAKY	nsp16	8	0.22	HLA-A*29:02;
NTLTLAVPY	nsp16	8	0.25	HLA-A*29:02;
AKYTQLCQY	nsp16	8	0.31	HLA-A*30:02;
NLYKMQRML	nsp16	8	0.33	HLA-E*01:01;HLA-E*01:03;
ADAGFIKQY	Spike	8	0.09	HLA-B*44:02;
CGPKKSTNL	Spike	8	0.07	HLA-C*01:02;
ECSNLLLQY	Spike	8	0.19	HLA-A*26:01;
EVFAQVKQI	Spike	8	0.03	HLA-A*68:02;
FKNLREFVF	Spike	8	0.29	HLA-C*07:02;
GTHWFVTQR	Spike	8	0.01	HLA-A*31:01;
HLMSFPQSA	Spike	8	0.08	HLA-A*02:01;
IGVTQNVLY	Spike	8	0.41	HLA-A*30:02;
QQLIRAAEI	Spike	8	0.08	HLA-B*13:02;
QTNSPRRAR	Spike	8	0.03	HLA-A*33:03;
SEFRVYSSA	Spike	8	0.01	HLA-B*50:01;
SFKEELDKY	Spike	8	0.09	HLA-A*29:02;
SVYAWNRKR	Spike	8	0.01	HLA-A*74:01;
TEVPVAIHA	Spike	8	0.01	HLA-B*50:01;
TLKSFTVEK	Spike	8	0.02	HLA-A*30:01;HLA-A*03:01;
VSPTKLNDL	Spike	8	0.01	HLA-C*01:02;
YHKNNKSWM	Spike	8	0.46	HLA-C*07:04;HLA-C*07:02;HLA-B*14:02;
ALSKGVHFV	ORF3a	8	0.02	HLA-A*02:01;
IYDEPTTTT	ORF3a	8	0.03	HLA-C*04:01;
LFVTVYSHL	ORF3a	8	0.23	HLA-C*14:02;
RVKNLNSSR	E protein	8	0.01	HLA-A*31:01;
ARTRSMWSF	M protein	8	0.01	HLA-B*27:02;
ELKKLLEQW	M protein	8	0.06	HLA-A*25:01;
FLYIIKLIF	M protein	8	0.38	HLA-B*46:01;
FVLAAVYRI	M protein	8	0.12	HLA-A*02:06;
LWPVTLACF	M protein	8	0.21	HLA-A*24:02;
RIAGHHLGR	M protein	8	0.02	HLA-A*74:01;
YIIKLIFLW	M protein	8	0.14	HLA-A*32:01;
FACPDGVKH	ORF7a protein	8	0.36	HLA-C*12:02;
ITLATCELY	ORF7a protein	8	0.16	HLA-A*29:02;
QECVRGTTV	ORF7a protein	8	0.14	HLA-B*49:01;
SVSPKLFIR	ORF7a protein	8	0.01	HLA-A*74:01;HLA-A*33:03;HLA-A*31:01;
VQELYSPIF	ORF7a protein	8	0.18	HLA-B*13:01;
EPKLGSLVV	ORF8 protein	8	0.15	HLA-B*51:01;
FLEYHDVRV	ORF8 protein	8	0.15	HLA-A*02:01;
ASAFFGMSR	N protein	8	0.08	HLA-A*11:01;
DLSPRWYFY	N protein	8	0.11	HLA-A*26:01;
ELIRQGTDY	N protein	8	0.07	HLA-B*15:02;
RLNQLESKM	N protein	8	0.16	HLA-B*13:01;
SSRGTSPAR	N protein	8	0.08	HLA-A*30:01;HLA-A*31:01;
TDYKHWPQI	N protein	8	0.05	HLA-B*37:01;
HLKDGTCGL	nsp1	7	0.35	HLA-B*08:01;
EIAIILASF	nsp2	7	0.02	HLA-A*25:01;
NIFGTVYEK	nsp2	7	0.03	HLA-A*68:01;
LEIKDTEKY	nsp2	7	0.04	HLA-B*44:03;
KEKVNINIV	nsp2	7	0.05	HLA-B*49:01;
SIIKTIQPR	nsp2	7	0.05	HLA-A*33:03;
YPLECIKDL	nsp2	7	0.06	HLA-B*35:03;
YPVASPNEC	nsp2	7	0.09	HLA-B*56:01;
DFVKATCEF	nsp2	7	0.45	HLA-A*23:01;
LKAPKEIIF	nsp2	7	0.5	HLA-C*07:02;
RAGKASCTL	nsp2	7	0.6	HLA-C*03:03;HLA-C*03:04;
ARYMRSLKV	nsp3	7	0.02	HLA-C*06:02;
STTTNIVTR	nsp3	7	0.02	HLA-A*68:01;
ETKAIVSTI	nsp3	7	0.03	HLA-A*25:01;HLA-A*68:02;
MEKLKTLVA	nsp3	7	0.03	HLA-B*50:01;
TPVVQTIEV	nsp3	7	0.03	HLA-B*51:01;
LRVEAFEYY	nsp3	7	0.06	HLA-C*07:02;
TEVVGDIIL	nsp3	7	0.06	HLA-B*40:01;
GEVITFDNL	nsp3	7	0.07	HLA-B*40:01;
KWDLTAFGL	nsp3	7	0.07	HLA-C*04:01;
KPASRELKV	nsp3	7	0.08	HLA-B*07:02;
YEYGTEDDY	nsp3	7	0.09	HLA-B*18:01;
EAKKVKPTV	nsp3	7	0.1	HLA-B*51:01;
FYYVWKSYV	nsp3	7	0.14	HLA-C*06:02;
NSLKITEEV	nsp3	7	0.15	HLA-A*68:02;
EEVVENPTI	nsp3	7	0.19	HLA-B*49:01;
FTTVDNINL	nsp3	7	0.21	HLA-C*17:01;
LSLREVRTI	nsp3	7	0.22	HLA-B*52:01;
NLDSCKRVL	nsp3	7	0.23	HLA-C*08:02;
QLMCQPILL	nsp3	7	0.24	HLA-A*02:01;
KKAGGTTEM	nsp3	7	0.25	HLA-B*48:01;
ELDERIDKV	nsp3	7	0.34	HLA-C*05:01;
YCNKTVGEL	nsp3	7	0.35	HLA-C*03:03;HLA-C*03:04;
GHTDLMAAY	nsp3	7	0.39	HLA-C*07:02;
LMCQPILLL	nsp3	7	0.41	HLA-E*01:01;HLA-E*01:03;
GADPIHSLR	nsp3	7	0.45	HLA-A*33:03;
DFMSLSEQL	nsp3	7	0.49	HLA-B*14:02;
FEEAALCTF	nsp4	7	0.12	HLA-B*18:01;
GAMDTTSYR	nsp4	7	0.12	HLA-A*68:01;
EEAALCTFL	nsp4	7	0.33	HLA-B*40:01;
TPFDVVRQC	nsp5	7	0.04	HLA-B*56:01;
DFNLVAMKY	nsp5	7	0.1	HLA-A*29:02;
YNGSPSGVY	nsp5	7	0.31	HLA-A*29:02;
YQCAMRPNF	nsp5	7	0.31	HLA-B*13:01;
GSVGFNIDY	nsp5	7	0.33	HLA-A*29:02;
QAAGTDTTI	nsp5	7	0.36	HLA-B*35:03;
LLEDEFTPF	nsp5	7	0.37	HLA-B*15:02;
AVINGDRWF	nsp5	7	0.54	HLA-C*02:02;HLA-C*02:09;
TLMNVLTLV	nsp6	7	0.03	HLA-A*02:01;
YKVYYGNAL	nsp6	7	0.09	HLA-B*39:01;
RVWTLMNVL	nsp6	7	0.11	HLA-A*32:01;
DQAISMWAL	nsp6	7	0.12	HLA-B*14:02;
YFRLTLGVY	nsp6	7	0.2	HLA-A*29:02;
VEYCPIFFI	nsp6	7	0.21	HLA-B*49:01;
VLTLVYKVY	nsp6	7	0.22	HLA-B*15:02;
FFLYENAFL	nsp6	7	0.28	HLA-C*14:02;
KHKHAFLCL	nsp6	7	0.42	HLA-B*14:02;
WTLMNVLTL	nsp6	7	0.43	HLA-C*03:03;HLA-C*03:04;
QTMLFTMLR	nsp8	7	0.04	HLA-A*33:03;
VANGDSEVV	nsp8	7	0.31	HLA-C*08:01;
LSDLQDLKW	nsp9	7	0.03	HLA-B*58:01;
QAITVTPEA	nsp10	7	0.22	HLA-B*56:01;
ITVTPEANM	nsp10	7	0.35	HLA-C*03:03;HLA-C*03:04;
KSAGFPFNK	nsp12	7	0.01	HLA-A*11:01;
RQFHQKLLK	nsp12	7	0.02	HLA-A*30:01;HLA-A*03:01;
RVCGVSAAR	nsp12	7	0.05	HLA-A*74:01;
RVYANLGER	nsp12	7	0.05	HLA-A*74:01;
VRQALLKTV	nsp12	7	0.05	HLA-C*06:02;
VVSTGYHFR	nsp12	7	0.05	HLA-A*33:03;
SAGFPFNKW	nsp12	7	0.06	HLA-B*58:01;
LVASIKNFK	nsp12	7	0.07	HLA-A*68:01;
GTSTDVVYR	nsp12	7	0.09	HLA-A*11:01;
KIFVDGVPF	nsp12	7	0.09	HLA-B*15:25;
TPGSGVPVV	nsp12	7	0.09	HLA-B*51:01;
SVFNICQAV	nsp12	7	0.11	HLA-A*68:02;
KPYIKWDLL	nsp12	7	0.12	HLA-B*07:02;
AQVLSEMVM	nsp12	7	0.13	HLA-B*48:01;
SRILGAGCF	nsp12	7	0.17	HLA-B*27:02;
SICSTMTNR	nsp12	7	0.18	HLA-A*74:01;
KYTMADLVY	nsp12	7	0.19	HLA-C*14:02;
GERVRQALL	nsp12	7	0.25	HLA-B*40:02;
CSTMTNRQF	nsp12	7	0.3	HLA-B*58:02;
ARTVAGVSI	nsp12	7	0.33	HLA-C*06:02;
LFDRYFKYW	nsp12	7	0.36	HLA-A*24:02;
FQTVKPGNF	nsp12	7	0.42	HLA-B*15:01;
FLKTNCCRF	nsp12	7	0.43	HLA-B*46:01;
AATRGATVV	nsp12	7	0.56	HLA-C*16:01;
AEIVDTVSA	nsp13	7	0.01	HLA-B*50:01;
ETTADIVVF	nsp13	7	0.02	HLA-A*25:01;
LPIDKCSRI	nsp13	7	0.02	HLA-B*51:01;
LRAKHYVYI	nsp13	7	0.02	HLA-C*06:02;
HFAIGLALY	nsp13	7	0.03	HLA-A*29:02;
KLSYGIATV	nsp13	7	0.03	HLA-A*02:01;
CPAEIVDTV	nsp13	7	0.05	HLA-B*51:01;
LTRNPAWRK	nsp13	7	0.05	HLA-A*30:01;
YPSARIVYT	nsp13	7	0.06	HLA-B*56:01;
KLVLSVNPY	nsp13	7	0.07	HLA-B*15:25;
LPAPRTLLT	nsp13	7	0.08	HLA-B*55:01;
LSYGIATVR	nsp13	7	0.15	HLA-A*68:01;
VTKNSKVQI	nsp13	7	0.19	HLA-A*30:01;
HKDKSAQCF	nsp13	7	0.27	HLA-B*38:01;
RHHANEYRL	nsp14	7	0.03	HLA-B*38:01;
TREEAIRHV	nsp14	7	0.03	HLA-C*06:02;
ASCDAIMTR	nsp14	7	0.07	HLA-A*31:01;
MISAGFSLW	nsp14	7	0.07	HLA-A*25:01;HLA-B*58:01;
AYKIEELFY	nsp14	7	0.08	HLA-A*29:02;
NLWNTFTRL	nsp14	7	0.13	HLA-A*02:01;
RLYLDAYNM	nsp14	7	0.17	HLA-A*32:01;
FRNARNGVL	nsp15	7	0.04	HLA-B*14:02;
YTEISFMLW	nsp15	7	0.04	HLA-B*58:01;
LENVAFNVV	nsp15	7	0.05	HLA-B*49:01;
FELWAKRNI	nsp15	7	0.19	HLA-B*49:01;
NYYKKVDGV	nsp15	7	0.56	HLA-C*06:02;
ITEGSVKGL	nsp15	7	0.6	HLA-C*05:01;
LPKGIMMNV	nsp16	7	0.04	HLA-B*51:01;
KWDLIISDM	nsp16	7	0.06	HLA-C*04:01;
VSDADSTLI	nsp16	7	0.07	HLA-C*05:01;
VMHANYIFW	nsp16	7	0.08	HLA-A*32:01;
GHFAWWTAF	nsp16	7	0.17	HLA-B*38:01;
SATLPKGIM	nsp16	7	0.22	HLA-C*16:01;
KEGQINDMI	nsp16	7	0.23	HLA-B*49:01;
INDMILSLL	nsp16	7	0.25	HLA-C*08:02;
AQYTSALLA	Spike	7	0.06	HLA-B*13:02;
EILPVSMTK	Spike	7	0.04	HLA-A*68:01;
EQYIKWPWY	Spike	7	0.44	HLA-B*15:02;
FCTQLNRAL	Spike	7	0.2	HLA-C*03:03;HLA-C*03:04;
FIAGLIAIV	Spike	7	0.11	HLA-A*02:06;
FRKSNLKPF	Spike	7	0.1	HLA-C*07:01;HLA-C*06:02;
GIYQTSNFR	Spike	7	0.11	HLA-A*74:01;
GKYEQYIKW	Spike	7	0.21	HLA-B*27:02;
GLTVLPPLL	Spike	7	0.18	HLA-A*02:01;
GRLQSLQTY	Spike	7	0.01	HLA-B*27:05;HLA-B*27:02;
IRGDEVRQI	Spike	7	0.01	HLA-C*06:02;
KGIYQTSNF	Spike	7	0.54	HLA-B*58:02;
KRSFIEDLL	Spike	7	0.19	HLA-B*27:05;
KSFTVEKGI	Spike	7	0.32	HLA-C*15:02;
KSNLKPFER	Spike	7	0.01	HLA-A*31:01;
KVFRSSVLH	Spike	7	0.05	HLA-A*03:01;
QRNFYEPQI	Spike	7	0.22	HLA-C*06:02;
RAAEIRASA	Spike	7	0.07	HLA-B*55:01;
RGWIFGTTL	Spike	7	0.37	HLA-B*48:01;
SKHTPINLV	Spike	7	0.15	HLA-C*06:02;
SVLNDILSR	Spike	7	0.06	HLA-A*11:01;
TPINLVRDL	Spike	7	0.1	HLA-B*35:03;
YPDKVFRSS	Spike	7	0.13	HLA-B*56:01;
CRSKNPLLY	ORF3a	7	0.04	HLA-C*07:01;
DEPEEHVQI	ORF3a	7	0.18	HLA-B*18:01;
FTIGTVTLK	ORF3a	7	0.03	HLA-A*68:01;
HVTFFIYNK	ORF3a	7	0.08	HLA-A*68:01;
KDCVVLHSY	ORF3a	7	0.54	HLA-A*30:02;
NSVTSSIVI	ORF3a	7	0.65	HLA-B*51:01;
SASKIITLK	ORF3a	7	0.01	HLA-A*11:01;
VEHVTFFIY	ORF3a	7	0.02	HLA-B*18:01;
VRATATIPI	ORF3a	7	0.37	HLA-C*06:02;
TLIVNSVLL	E protein	7	0.18	HLA-E*01:01;HLA-E*01:03;
KDLPKEITV	M protein	7	0.02	HLA-B*37:01;
LPKEITVAT	M protein	7	0.01	HLA-B*55:01;HLA-B*56:01;
LSYFIASFR	M protein	7	0.15	HLA-A*74:01;
LVIGAVILR	M protein	7	0.03	HLA-A*68:01;
NRNRFLYII	M protein	7	0.2	HLA-C*06:02;
TSRTLSYYK	M protein	7	0.03	HLA-A*30:01;
WSFNPETNI	M protein	7	0.32	HLA-B*52:01;
TIAEILLII	ORF6 protein	7	0.18	HLA-A*68:02;
ARSVSPKLF	ORF7a protein	7	0.03	HLA-C*07:01;
EGNSPFHPL	ORF7a protein	7	0.38	HLA-A*68:02;
FLIVAAIVF	ORF7a protein	7	0.25	HLA-B*46:01;
VYQLRARSV	ORF7a protein	7	0.17	HLA-C*14:02;
GIITTVAAF	ORF8 protein	7	0.12	HLA-B*15:25;
IHFYSKWYI	ORF8 protein	7	0.12	HLA-B*38:01;
QEPKLGSLV	ORF8 protein	7	0.21	HLA-B*49:01;
QSCTQHQPY	ORF8 protein	7	0.32	HLA-A*01:01;
DAALALLLL	N protein	7	0.08	HLA-B*51:01;
KDLSPRWYF	N protein	7	0.17	HLA-B*37:01;
RQGTDYKHW	N protein	7	0.44	HLA-B*58:02;HLA-B*58:01;
SPRWYFYYL	N protein	7	0.07	HLA-B*07:02;
SRGTSPARM	N protein	7	0.17	HLA-C*07:01;
YYRRATRRI	N protein	7	0.22	HLA-C*06:02;
QVDVVNFNL	ORF10 protein	7	0.22	HLA-C*05:01;
TIYSLLLCR	ORF10 protein	7	0.09	HLA-A*33:03;
LPQLEQPYV	nsp1	6	0.03	HLA-B*51:01;
VPHVGEIPV	nsp1	6	0.06	HLA-B*56:01;
VTNNTFTLK	nsp2	6	0.01	HLA-A*11:01;
LDYKAFKQI	nsp2	6	0.07	HLA-B*52:01;
TIQPRVEKK	nsp2	6	0.08	HLA-A*11:01;
LRLIDAMMF	nsp2	6	0.09	HLA-B*27:02;
TEVLTEEVV	nsp2	6	0.11	HLA-B*49:01;
GDFKLNEEI	nsp2	6	0.14	HLA-B*37:01;
SEGLNDNLL	nsp2	6	0.15	HLA-B*40:01;
TFNGECPNF	nsp2	6	0.19	HLA-A*24:02;
HEHEIAWYT	nsp2	6	0.21	HLA-B*50:01;
KLDGFMGRI	nsp2	6	0.36	HLA-C*05:01;
ASMPTTIAK	nsp3	6	0.01	HLA-A*30:01;HLA-A*11:01;
DTVIEVQGY	nsp3	6	0.01	HLA-A*26:01;
QVVNVVTTK	nsp3	6	0.02	HLA-A*11:01;
TVIEVQGYK	nsp3	6	0.02	HLA-A*11:01;HLA-A*68:01;
VPNQPYPNA	nsp3	6	0.02	HLA-B*55:01;HLA-B*56:01;
DTFCAGSTF	nsp3	6	0.03	HLA-A*25:01;
DVRETMSYL	nsp3	6	0.03	HLA-A*25:01;
SHFVNLDNL	nsp3	6	0.03	HLA-B*38:01;
TTIVNGVRR	nsp3	6	0.04	HLA-A*68:01;
DAVTAYNGY	nsp3	6	0.05	HLA-A*26:01;
NPTIQKDVL	nsp3	6	0.06	HLA-B*35:03;
TPRDLGACI	nsp3	6	0.07	HLA-B*07:02;
ARAGEAANF	nsp3	6	0.08	HLA-C*07:01;
KVFTTVDNI	nsp3	6	0.09	HLA-B*13:02;
QITISSFKW	nsp3	6	0.09	HLA-B*58:01;
NPTDQSSYI	nsp3	6	0.1	HLA-B*51:01;
FFASFYYVW	nsp3	6	0.11	HLA-A*23:01;
ISAMVRMYI	nsp3	6	0.12	HLA-C*15:02;
TGYKKPASR	nsp3	6	0.13	HLA-A*31:01;
ETMSYLFQH	nsp3	6	0.14	HLA-A*26:01;
KPANNSLKI	nsp3	6	0.15	HLA-B*07:02;
FISNSWLMW	nsp3	6	0.2	HLA-B*58:01;
TEVNEFACV	nsp3	6	0.21	HLA-B*49:01;
QEGVLTAVV	nsp3	6	0.22	HLA-B*49:01;
QRKYKGIKI	nsp3	6	0.22	HLA-C*06:02;HLA-B*14:02;
LKVPATVSV	nsp3	6	0.23	HLA-B*52:01;
DYGARFYFY	nsp3	6	0.27	HLA-A*29:02;
LRKVPTDNY	nsp3	6	0.28	HLA-C*07:02;
YLAVFDKNL	nsp3	6	0.28	HLA-A*02:01;
LLTLQQIEL	nsp3	6	0.32	HLA-A*02:01;
TIANYAKPF	nsp3	6	0.59	HLA-B*15:02;
TTFDSEYCR	nsp4	6	0.01	HLA-A*68:01;
FLAHIQWMV	nsp4	6	0.02	HLA-A*02:01;
LPLTQYNRY	nsp4	6	0.05	HLA-B*35:01;
LKQLIKVTL	nsp4	6	0.06	HLA-B*48:01;
FSNYLKRRV	nsp4	6	0.16	HLA-C*15:02;
HFLPRVFSA	nsp4	6	0.2	HLA-B*08:01;
AIVVTCLAY	nsp4	6	0.39	HLA-B*15:02;
YREAACCHL	nsp4	6	0.46	HLA-B*39:01;
LNKEMYLKL	nsp4	6	0.56	HLA-B*08:01;
TPKYKFVRI	nsp5	6	0.02	HLA-B*08:01;
QLRVIGHSM	nsp5	6	0.11	HLA-B*08:01;
TITVNVLAW	nsp5	6	0.2	HLA-A*25:01;
DTTITVNVL	nsp5	6	0.3	HLA-A*68:02;
MLNPNYEDL	nsp5	6	0.61	HLA-A*02:01;
LVLVQSTQW	nsp6	6	0.04	HLA-B*58:01;
SMWALIISV	nsp6	6	0.04	HLA-A*02:01;
THHWLLLTI	nsp6	6	0.07	HLA-B*38:01;HLA-B*39:01;
YDDGARRVW	nsp6	6	0.21	HLA-B*44:02;
NMVYMPASW	nsp6	6	0.33	HLA-A*32:01;
KLWAQCVQL	nsp7	6	0.04	HLA-A*02:01;
RVESSSKLW	nsp7	6	0.05	HLA-B*58:01;
MDNSPNLAW	nsp8	6	0.12	HLA-B*44:02;
SPNLAWPLI	nsp8	6	0.13	HLA-B*51:01;
EANMDQESF	nsp10	6	0.07	HLA-B*35:01;
QPITNCVKM	nsp10	6	0.07	HLA-B*35:03;
AVAKHDFFK	nsp12	6	0.01	HLA-A*11:01;
DTDFVNEFY	nsp12	6	0.01	HLA-A*01:01;
MPNMLRIMA	nsp12	6	0.01	HLA-B*55:01;HLA-B*56:01;
SVAALTNNV	nsp12	6	0.02	HLA-A*68:02;
VRNLQHRLY	nsp12	6	0.02	HLA-C*07:01;
AESHVDTDL	nsp12	6	0.06	HLA-B*40:01;
CSLSHRFYR	nsp12	6	0.06	HLA-A*31:01;
MVPHISRQR	nsp12	6	0.06	HLA-A*33:03;
FHQKLLKSI	nsp12	6	0.07	HLA-B*38:01;
VDTDFVNEF	nsp12	6	0.08	HLA-B*37:01;
KHDFFKFRI	nsp12	6	0.09	HLA-B*38:01;
RLSFKELLV	nsp12	6	0.09	HLA-B*13:02;
EDQDALFAY	nsp12	6	0.15	HLA-B*18:01;
AISDYDYYR	nsp12	6	0.16	HLA-A*74:01;
YDFAVSKGF	nsp12	6	0.2	HLA-B*37:01;
MLVKQGDDY	nsp12	6	0.22	HLA-B*15:02;
ASQGLVASI	nsp12	6	0.23	HLA-C*15:02;
NKWGKARLY	nsp12	6	0.28	HLA-C*07:02;
TNRQFHQKL	nsp12	6	0.28	HLA-B*08:01;
VFMSEAKCW	nsp12	6	0.35	HLA-A*23:01;HLA-A*24:02;
TNDNTSRYW	nsp12	6	0.38	HLA-B*58:01;
DTDLTKPYI	nsp12	6	0.46	HLA-B*51:01;
DEISMATNY	nsp13	6	0.01	HLA-B*18:01;
DKFKVNSTL	nsp13	6	0.02	HLA-B*14:02;
ARVECFDKF	nsp13	6	0.07	HLA-B*27:02;
NRNYVFTGY	nsp13	6	0.07	HLA-C*07:01;HLA-B*27:02;
LVLSVNPYV	nsp13	6	0.08	HLA-A*02:06;
TERLKLFAA	nsp13	6	0.08	HLA-B*50:01;
YTACSHAAV	nsp13	6	0.15	HLA-A*68:02;
VDSSQGSEY	nsp13	6	0.31	HLA-A*01:01;
NARLRAKHY	nsp13	6	0.37	HLA-C*12:03;
LTSHTVMPL	nsp13	6	0.42	HLA-C*03:03;HLA-C*03:04;
NSTLEQYVF	nsp13	6	0.56	HLA-B*35:01;
ITRAKVGIL	nsp13	6	0.57	HLA-E*01:01;HLA-E*01:03;
IVVFDEISM	nsp13	6	0.57	HLA-C*03:03;HLA-C*03:04;
LVYDNKLKA	nsp13	6	0.57	HLA-A*02:06;
VLCNSQTSL	nsp13	6	0.6	HLA-E*01:01;HLA-E*01:03;
TASDTYACW	nsp14	6	0.03	HLA-B*53:01;
GFELTSMKY	nsp14	6	0.04	HLA-A*29:02;
VPLKSATCI	nsp14	6	0.07	HLA-B*51:01;
NLQSNHDLY	nsp14	6	0.16	HLA-A*01:01;
LGFSTGVNL	nsp14	6	0.4	HLA-B*52:01;
MIDVQQWGF	nsp14	6	0.42	HLA-C*05:01;
IVQMLSDTL	nsp14	6	0.71	HLA-C*03:03;HLA-C*03:04;
RYPANSIVC	nsp14	6	0.76	HLA-C*14:02;
IINNTVYTK	nsp15	6	0.04	HLA-A*11:01;
TVYTKVDGV	nsp15	6	0.05	HLA-A*68:02;
SPFELEDFI	nsp15	6	0.11	HLA-B*51:01;
YKRDAPAHI	nsp15	6	0.17	HLA-C*06:02;
NIKPVPEVK	nsp15	6	0.21	HLA-A*68:01;
CKDGHVETF	nsp15	6	0.26	HLA-B*38:01;
LLIGLAKRF	nsp15	6	0.33	HLA-B*15:01;
FPLKLRGTA	nsp16	6	0.01	HLA-B*55:01;HLA-B*56:01;
MSKFPLKLR	nsp16	6	0.05	HLA-A*33:03;HLA-A*31:01;
AIKITEHSW	nsp16	6	0.06	HLA-A*32:01;
IRENNRVVI	nsp16	6	0.17	HLA-C*07:04;
YLGKPREQI	nsp16	6	0.31	HLA-B*13:02;
SLLSKGRLI	nsp16	6	0.36	HLA-B*13:02;
LTLAVPYNM	nsp16	6	0.37	HLA-B*58:01;
QNYGDSATL	nsp16	6	0.45	HLA-B*39:01;
ERDISTEIY	Spike	6	0.42	HLA-C*07:02;
FRSSVLHST	Spike	6	0.2	HLA-C*06:02;
ICHDGKAHF	Spike	6	0.57	HLA-C*03:02;
KNFTTAPAI	Spike	6	0.06	HLA-B*52:01;
KNIDGYFKI	Spike	6	0.23	HLA-B*52:01;
KTSVDCTMY	Spike	6	0.1	HLA-A*30:02;
LPDDFTGCV	Spike	6	0.32	HLA-B*35:03;
LPDPSKPSK	Spike	6	0.42	HLA-B*55:01;
LPIGINITR	Spike	6	0.32	HLA-A*33:01;
LPLVSSQCV	Spike	6	0.09	HLA-B*51:01;
LTESNKKFL	Spike	6	0.67	HLA-C*05:01;
LVKNKCVNF	Spike	6	0.3	HLA-B*08:01;
NLCPFGEVF	Spike	6	0.2	HLA-B*15:02;
NRALTGIAV	Spike	6	0.07	HLA-B*14:02;
RNFYEPQII	Spike	6	0.09	HLA-B*52:01;
VDLPIGINI	Spike	6	0.1	HLA-B*37:01;
VIAWNSNNL	Spike	6	0.27	HLA-C*01:02;
VYYPDKVFR	Spike	6	0.03	HLA-A*33:01;HLA-A*31:01;
YIKWPWYIW	Spike	6	0.16	HLA-A*32:01;
DLFMRIFTI	ORF3a	6	0.08	HLA-B*08:01;
FVRIIMRLW	ORF3a	6	0.14	HLA-B*57:01;
LQSINFVRI	ORF3a	6	0.08	HLA-B*52:01;
MRIFTIGTV	ORF3a	6	0.22	HLA-C*06:02;
QIGGYTEKW	ORF3a	6	0.25	HLA-B*58:01;
VVNPVMEPI	ORF3a	6	0.24	HLA-A*68:02;
YFLQSINFV	ORF3a	6	0.34	HLA-C*14:02;
FVVFLLVTL	E protein	6	0.4	HLA-C*03:03;HLA-C*03:04;
SEETGTLIV	E protein	6	0.04	HLA-B*49:01;
ANRNRFLYI	M protein	6	0.52	HLA-E*01:01;HLA-E*01:03;
AVILRGHLR	M protein	6	0.06	HLA-A*31:01;
KLLEQWNLV	M protein	6	0.03	HLA-A*02:01;
QRVAGDSGF	M protein	6	0.16	HLA-B*27:02;
TVEELKKLL	M protein	6	0.6	HLA-C*17:01;
IMRTFKVSI	ORF6 protein	6	0.27	HLA-B*08:01;
NLDYIINLI	ORF6 protein	6	0.29	HLA-C*05:01;
DGVKHVYQL	ORF7a protein	6	0.09	HLA-B*08:01;
GVKHVYQLR	ORF7a protein	6	0.03	HLA-A*31:01;
ITLCFTLKR	ORF7a protein	6	0.37	HLA-A*74:01;
SPIFLIVAA	ORF7a protein	6	0.01	HLA-B*55:01;HLA-B*56:01;
SLVVRCSFY	ORF8 protein	6	0.42	HLA-A*29:02;
VDDPCPIHF	ORF8 protein	6	0.21	HLA-B*37:01;
GTTLPKGFY	N protein	6	0.15	HLA-A*30:02;
LPNNTASWF	N protein	6	0.05	HLA-B*53:01;
FAFPFTIYS	ORF10 protein	6	0.29	HLA-C*12:03;
NSRNYIAQV	ORF10 protein	6	0.4	HLA-C*12:03;HLA-C*15:02;
SLVPGFNEK	nsp1	5	0.05	HLA-A*03:01;HLA-A*11:01;
GADLKSFDL	nsp1	5	0.12	HLA-C*08:02;
ETLGVLVPH	nsp1	5	0.19	HLA-A*26:01;
LSLPVLQVR	nsp1	5	0.19	HLA-A*31:01;
FPLNSIIKT	nsp2	5	0.07	HLA-B*56:01;
KEIKESVQT	nsp2	5	0.09	HLA-B*50:01;
KVTKGKAKK	nsp2	5	0.1	HLA-A*30:01;
VEKKKLDGF	nsp2	5	0.19	HLA-B*37:01;
GFMGRIRSV	nsp2	5	0.21	HLA-C*06:02;
LEEKFKEGV	nsp2	5	0.25	HLA-B*49:01;
SVQTFFKLV	nsp2	5	0.26	HLA-C*15:02;
ILQKEKVNI	nsp2	5	0.34	HLA-B*13:02;
EKFKEGVEF	nsp2	5	0.36	HLA-B*18:01;
CPACHNSEV	nsp2	5	0.53	HLA-B*56:01;
YCALAPNMM	nsp2	5	0.57	HLA-C*03:03;HLA-C*03:04;
IIKTIQPRV	nsp2	5	0.68	HLA-B*13:02;
ATAEAELAK	nsp3	5	0.01	HLA-A*11:01;
DEWSMATYY	nsp3	5	0.01	HLA-B*18:01;
LEFGATSAA	nsp3	5	0.01	HLA-B*50:01;
PTDNYITTY	nsp3	5	0.01	HLA-A*01:01;
VVENPTIQK	nsp3	5	0.01	HLA-A*11:01;
AIVSTIQRK	nsp3	5	0.02	HLA-A*11:01;
ESKPSVEQR	nsp3	5	0.02	HLA-A*33:01;HLA-A*33:03;HLA-A*68:01;
NLKTLLSLR	nsp3	5	0.04	HLA-A*33:01;
GHNLAKHCL	nsp3	5	0.05	HLA-B*39:01;
MYIFFASFY	nsp3	5	0.05	HLA-A*29:02;
APYIVGDVV	nsp3	5	0.07	HLA-B*56:01;
DIQLLKSAY	nsp3	5	0.07	HLA-B*15:02;
LTAVVIPTK	nsp3	5	0.08	HLA-A*11:01;
TTIAKNTVK	nsp3	5	0.09	HLA-A*11:01;
MELTPVVQT	nsp3	5	0.1	HLA-B*50:01;
TSNSFDVLK	nsp3	5	0.1	HLA-A*11:01;
DNLKTLLSL	nsp3	5	0.11	HLA-B*14:02;
VLKKCKSAF	nsp3	5	0.11	HLA-B*15:01;
EAFEYYHTT	nsp3	5	0.12	HLA-A*68:02;
QVNGLTSIK	nsp3	5	0.13	HLA-A*11:01;
VVTTKIALK	nsp3	5	0.13	HLA-A*11:01;HLA-A*03:01;
TLKGVEAVM	nsp3	5	0.14	HLA-B*15:02;
DLKPVSEEV	nsp3	5	0.15	HLA-A*68:02;
FLAYILFTR	nsp3	5	0.16	HLA-A*33:01;
TEEVGHTDL	nsp3	5	0.16	HLA-B*40:01;
VQGYKSVNI	nsp3	5	0.16	HLA-B*13:02;
GSLPINVIV	nsp3	5	0.17	HLA-C*15:02;
MLAKALRKV	nsp3	5	0.17	HLA-A*02:01;
TKFLTENLL	nsp3	5	0.17	HLA-B*48:01;
FADDLNQLT	nsp3	5	0.2	HLA-C*08:01;
VPTDNYITT	nsp3	5	0.2	HLA-B*56:01;
MQVESDDYI	nsp3	5	0.24	HLA-B*13:01;
EAVMYMGTL	nsp3	5	0.25	HLA-A*25:01;
LSTFISAAR	nsp3	5	0.25	HLA-A*68:01;
VDYGARFYF	nsp3	5	0.27	HLA-B*37:01;
LDDDSQQTV	nsp3	5	0.33	HLA-B*37:01;
FDKAGQKTY	nsp3	5	0.36	HLA-B*18:01;
SLAGSYKDW	nsp3	5	0.38	HLA-A*32:01;
KAGGTTEML	nsp3	5	0.45	HLA-C*17:01;
TLLLQLCTF	nsp3	5	0.49	HLA-B*15:02;
VTFGDDTVI	nsp3	5	0.51	HLA-B*52:01;
AYYFMRFRR	nsp4	5	0.06	HLA-A*31:01;
FSSEIIGYK	nsp4	5	0.09	HLA-A*68:01;
FVAAIFYLI	nsp4	5	0.09	HLA-A*68:02;
WFSQRGGSY	nsp4	5	0.12	HLA-A*29:02;
ITPVHVMSK	nsp4	5	0.16	HLA-A*11:01;
RVFSAVGNI	nsp4	5	0.16	HLA-A*32:01;
IVVTCLAYY	nsp4	5	0.21	HLA-A*29:02;
DFSSEIIGY	nsp4	5	0.22	HLA-A*29:02;
LAYYFMRFR	nsp4	5	0.23	HLA-A*33:01;
CISTKHFYW	nsp4	5	0.26	HLA-B*57:01;
NTLLFLMSF	nsp4	5	0.47	HLA-A*32:01;
VAGGIVAIV	nsp4	5	0.55	HLA-B*51:01;
IVAIVVTCL	nsp4	5	0.65	HLA-C*17:01;
AMRPNFTIK	nsp5	5	0.01	HLA-A*30:01;
SPSGVYQCA	nsp5	5	0.03	HLA-B*56:01;
GTTTLNGLW	nsp5	5	0.07	HLA-B*58:01;
GLWLDDVVY	nsp5	5	0.13	HLA-B*15:25;
AAVINGDRW	nsp5	5	0.17	HLA-B*58:01;
NLVAMKYNY	nsp5	5	0.17	HLA-B*15:02;
HSMQNCVLK	nsp5	5	0.19	HLA-A*11:01;
FVDRQTAQA	nsp5	5	0.33	HLA-C*08:02;
AVLDMCASL	nsp5	5	0.42	HLA-A*02:06;
GPLSAQTGI	nsp5	5	0.53	HLA-B*07:02;
LPFAMGIIA	nsp6	5	0.01	HLA-B*56:01;
DGARRVWTL	nsp6	5	0.03	HLA-B*08:01;
HHWLLLTIL	nsp6	5	0.03	HLA-B*39:01;
TSLSGFKLK	nsp6	5	0.08	HLA-A*11:01;
NVLTLVYKV	nsp6	5	0.1	HLA-A*68:02;
SAFAMMFVK	nsp6	5	0.15	HLA-A*11:01;
RRVWTLMNV	nsp6	5	0.16	HLA-C*06:02;
RLTLGVYDY	nsp6	5	0.2	HLA-A*30:02;
KPCIKVATV	nsp6	5	0.22	HLA-B*55:01;
YLVSTQEFR	nsp6	5	0.31	HLA-A*33:03;
MGIIAMSAF	nsp6	5	0.33	HLA-B*46:01;
VTTVMFLAR	nsp6	5	0.38	HLA-A*33:03;
IKGTHHWLL	nsp6	5	0.56	HLA-C*06:02;
TSVVLLSVL	nsp7	5	0.45	HLA-C*03:03;HLA-C*03:04;
MTQMYKQAR	nsp8	5	0.06	HLA-A*33:03;
TFTYASALW	nsp8	5	0.26	HLA-A*23:01;
SKIVQLSEI	nsp8	5	0.28	HLA-B*52:01;
ADQAMTQMY	nsp8	5	0.36	HLA-B*44:02;
KVKYLYFIK	nsp9	5	0.04	HLA-A*30:01;
NNELSPVAL	nsp9	5	0.25	HLA-B*39:01;
THTGTGQAI	nsp10	5	0.02	HLA-B*39:01;HLA-B*38:01;
FCDLKGKYV	nsp10	5	0.25	HLA-C*08:02;HLA-C*05:01;
TVCGMWKGY	nsp10	5	0.34	HLA-A*29:02;
ATVVIGTSK	nsp12	5	0.01	HLA-A*11:01;
FPFNKWGKA	nsp12	5	0.01	HLA-B*55:01;
MPILTLTRA	nsp12	5	0.01	HLA-B*55:01;HLA-B*56:01;
VVDKYFDCY	nsp12	5	0.02	HLA-A*01:01;
AIDAYPLTK	nsp12	5	0.03	HLA-A*11:01;
NLIDSYFVV	nsp12	5	0.07	HLA-A*02:01;
YTMADLVYA	nsp12	5	0.08	HLA-A*02:06;
TKRNVIPTI	nsp12	5	0.09	HLA-B*52:01;
LRKHFSMMI	nsp12	5	0.1	HLA-C*06:02;
IMASLVLAR	nsp12	5	0.11	HLA-A*74:01;
HLMGWDYPK	nsp12	5	0.17	HLA-A*74:01;
GTSKFYGGW	nsp12	5	0.18	HLA-B*57:01;
QEKDEDDNL	nsp12	5	0.2	HLA-B*40:01;
DVNLHSSRL	nsp12	5	0.23	HLA-A*25:01;
GLVASIKNF	nsp12	5	0.26	HLA-B*15:01;
GSSVELKHF	nsp12	5	0.26	HLA-B*58:02;
HPNQEYADV	nsp12	5	0.32	HLA-B*35:03;
ECAQVLSEM	nsp12	5	0.34	HLA-A*26:01;
TTCCSLSHR	nsp12	5	0.36	HLA-A*33:03;
GPLVRKIFV	nsp12	5	0.37	HLA-B*55:01;
SVLYYQNNV	nsp12	5	0.37	HLA-A*68:02;HLA-A*02:06;
YPDPSRILG	nsp12	5	0.38	HLA-B*35:03;
YANSVFNIC	nsp12	5	0.62	HLA-C*12:03;
TVREVLSDR	nsp13	5	0.05	HLA-A*33:03;
SSNVANYQK	nsp13	5	0.06	HLA-A*11:01;
VVNARLRAK	nsp13	5	0.08	HLA-A*30:01;
SSQGSEYDY	nsp13	5	0.1	HLA-A*01:01;
RDLYDKLQF	nsp13	5	0.13	HLA-B*37:01;
ARLRAKHYV	nsp13	5	0.16	HLA-C*06:02;
AQCFKMFYK	nsp13	5	0.17	HLA-A*74:01;
GVVREFLTR	nsp13	5	0.21	HLA-A*74:01;
LSWEVGKPR	nsp13	5	0.21	HLA-A*33:03;
RPPLNRNYV	nsp13	5	0.21	HLA-B*07:02;
LEQYVFCTV	nsp13	5	0.27	HLA-B*49:01;
CIMSDRDLY	nsp13	5	0.3	HLA-A*29:02;
MSYYCKSHK	nsp13	5	0.32	HLA-A*30:01;
FAAETLKAT	nsp13	5	0.34	HLA-C*12:03;
RAKVGILCI	nsp13	5	0.35	HLA-C*15:02;
AINRPQIGV	nsp13	5	0.47	HLA-B*13:02;
LANTCTERL	nsp13	5	0.47	HLA-C*03:03;HLA-C*03:04;
CANGQVFGL	nsp13	5	0.59	HLA-C*17:01;
RRLISMMGF	nsp14	5	0.01	HLA-B*27:05;HLA-B*27:02;
LQLGFSTGV	nsp14	5	0.04	HLA-B*13:02;
DRYPANSIV	nsp14	5	0.05	HLA-B*14:02;
QADVEWKFY	nsp14	5	0.05	HLA-A*01:01;
DTKFKTEGL	nsp14	5	0.14	HLA-B*08:01;
YKQFDTYNL	nsp14	5	0.17	HLA-B*39:01;
AGFSLWVYK	nsp14	5	0.19	HLA-A*11:01;
DKFPVLHDI	nsp14	5	0.2	HLA-B*14:02;HLA-B*52:01;
RHVRAWIGF	nsp14	5	0.23	HLA-B*38:01;
DAYNMMISA	nsp14	5	0.24	HLA-B*51:01;
SDRVVFVLW	nsp14	5	0.31	HLA-B*44:02;
WHHSIGFDY	nsp14	5	0.4	HLA-A*29:02;
CVPQADVEW	nsp14	5	0.47	HLA-B*58:02;HLA-A*25:01;
ETICAPLTV	nsp15	5	0.04	HLA-A*68:02;
KTQFNYYKK	nsp15	5	0.05	HLA-A*11:01;
VAFELWAKR	nsp15	5	0.08	HLA-A*33:03;
QDLSVVSKV	nsp15	5	0.11	HLA-B*37:01;
GQVDLFRNA	nsp15	5	0.22	HLA-B*13:02;
ISTIGVCSM	nsp15	5	0.32	HLA-C*16:01;
EIDFLELAM	nsp15	5	0.53	HLA-B*35:03;
GVAMPNLYK	nsp16	5	0.01	HLA-A*11:01;
KMQRMLLEK	nsp16	5	0.04	HLA-A*03:01;
HSWNADLYK	nsp16	5	0.12	HLA-A*11:01;
KPREQIDGY	nsp16	5	0.15	HLA-B*35:01;
LVDSDLNDF	nsp16	5	0.17	HLA-C*05:01;
TLAVPYNMR	nsp16	5	0.18	HLA-A*33:03;
ASSSEAFLI	nsp16	5	0.32	HLA-C*15:02;
VVISSDVLV	nsp16	5	0.33	HLA-A*68:02;
SVAIKITEH	nsp16	5	0.69	HLA-A*26:01;
ASANLAATK	Spike	5	0.02	HLA-A*11:01;
FFSNVTWFH	Spike	5	0.29	HLA-A*29:02;
FIKQYGDCL	Spike	5	0.32	HLA-B*08:01;
FPREGVFVS	Spike	5	0.02	HLA-B*56:01;
GQTGKIADY	Spike	5	0.08	HLA-B*15:01;
GVYFASTEK	Spike	5	0.01	HLA-A*11:01;
GVYYHKNNK	Spike	5	0.03	HLA-A*03:01;
IQDSLSSTA	Spike	5	0.43	HLA-B*50:01;
KSTNLVKNK	Spike	5	0.14	HLA-A*30:01;
LAGTITSGW	Spike	5	0.06	HLA-B*58:01;
LPPLLTDEM	Spike	5	0.07	HLA-B*35:03;
NVYADSFVI	Spike	5	0.48	HLA-A*68:02;
QIAPGQTGK	Spike	5	0.11	HLA-A*11:01;
QIYKTPPIK	Spike	5	0.02	HLA-A*03:01;
QTQTNSPRR	Spike	5	0.28	HLA-A*68:01;
RFPNITNLC	Spike	5	0.49	HLA-G*01:01;HLA-G*01:02;HLA-G*01:03;HLA-G*01:04;HLA-G*01:06;
RLFRKSNLK	Spike	5	0.01	HLA-A*03:01;
SKPSKRSFI	Spike	5	0.41	HLA-C*06:02;
SKVGGNYNY	Spike	5	0.39	HLA-A*30:02;
STECSNLLL	Spike	5	0.43	HLA-C*05:01;
SVLHSTQDL	Spike	5	0.48	HLA-C*03:03;HLA-C*03:04;
VLPFNDGVY	Spike	5	0.75	HLA-B*46:01;
VTYVPAQEK	Spike	5	0.01	HLA-A*11:01;
YECDIPIGA	Spike	5	0.05	HLA-B*50:01;
ALVYFLQSI	ORF3a	5	0.21	HLA-A*02:01;
ASKIITLKK	ORF3a	5	0.01	HLA-A*30:01;
FLQSINFVR	ORF3a	5	0.15	HLA-A*33:01;
KIITLKKRW	ORF3a	5	0.05	HLA-A*32:01;
LLLLFVTVY	ORF3a	5	0.34	HLA-B*15:02;
SSGVVNPVM	ORF3a	5	0.54	HLA-C*16:01;
TPSDFVRAT	ORF3a	5	0.11	HLA-B*56:01;
VRIIMRLWL	ORF3a	5	0.38	HLA-B*27:02;
NSVLLFLAF	E protein	5	0.54	HLA-C*03:02;
TLAILTALR	E protein	5	0.18	HLA-A*33:03;
GTILTRPLL	M protein	5	0.44	HLA-C*15:02;
IASFRLFAR	M protein	5	0.11	HLA-A*33:01;
KLIFLWLLW	M protein	5	0.07	HLA-A*32:01;
LAAVYRINW	M protein	5	0.06	HLA-B*57:01;
MACLVGLMW	M protein	5	0.06	HLA-B*58:01;
RPLLESELV	M protein	5	0.52	HLA-B*56:01;
VIGFLFLTW	M protein	5	0.19	HLA-A*32:01;
ILLIIMRTF	ORF6 protein	5	0.22	HLA-A*32:01;
MRTFKVSIW	ORF6 protein	5	0.14	HLA-B*27:02;
CPIHFYSKW	ORF8 protein	5	0.03	HLA-B*53:01;
ASKKPRQKR	N protein	5	0.04	HLA-A*31:01;
DPNFKDQVI	N protein	5	0.12	HLA-B*51:01;
GANKDGIIW	N protein	5	0.06	HLA-B*58:01;
SKQRRPQGL	N protein	5	0.1	HLA-B*14:02;
SSRSRNSSR	N protein	5	0.15	HLA-A*31:01;
SSRSSSRSR	N protein	5	0.08	HLA-A*30:01;
TGPEAGLPY	N protein	5	0.56	HLA-B*46:01;
VEVEKGVLP	nsp1	4	0.06	HLA-B*50:01;
LPVLQVRDV	nsp1	4	0.07	HLA-B*51:01;
EKTHVQLSL	nsp1	4	0.09	HLA-B*14:02;
PQLEQPYVF	nsp1	4	0.22	HLA-B*13:01;
AELEGIQYG	nsp1	4	0.36	HLA-B*50:01;
GRSGETLGV	nsp1	4	0.36	HLA-B*27:05;
GEQKSILSP	nsp2	4	0.04	HLA-B*50:01;
CEIVGGQIV	nsp2	4	0.08	HLA-B*49:01;
YAFASEAAR	nsp2	4	0.1	HLA-A*68:01;
QPTSEAVEA	nsp2	4	0.12	HLA-B*56:01;
GPEHSLAEY	nsp2	4	0.13	HLA-B*35:01;
APLVGTPVC	nsp2	4	0.14	HLA-B*55:01;HLA-B*56:01;
LLMPLKAPK	nsp2	4	0.15	HLA-A*03:01;
DAMMFTSDL	nsp2	4	0.19	HLA-B*51:01;
VESCGNFKV	nsp2	4	0.19	HLA-B*49:01;
TPFEIKLAK	nsp2	4	0.23	HLA-B*55:01;
IIIGGAKLK	nsp2	4	0.24	HLA-A*03:01;
KGLDYKAFK	nsp2	4	0.26	HLA-A*30:01;
GRIRSVYPV	nsp2	4	0.28	HLA-B*27:05;
PQNAVVKIY	nsp2	4	0.31	HLA-B*15:01;
SIIIGGAKL	nsp2	4	0.39	HLA-C*03:03;HLA-C*03:04;
FSYVGCHNK	nsp2	4	0.4	HLA-A*11:01;
GISQYSLRL	nsp2	4	0.5	HLA-C*17:01;
RKGGRTIAF	nsp2	4	0.52	HLA-B*48:01;
GYLPQNAVV	nsp2	4	0.53	HLA-C*14:02;
ILRKGGRTI	nsp2	4	0.73	HLA-E*01:01;HLA-E*01:03;
GTLSYEQFK	nsp3	4	0.02	HLA-A*11:01;
SLREVRTIK	nsp3	4	0.02	HLA-A*30:01;
ARFYFYTSK	nsp3	4	0.04	HLA-B*27:05;
ETKDVVECL	nsp3	4	0.04	HLA-A*68:02;
MPVCVETKA	nsp3	4	0.04	HLA-B*56:01;
VLSGHNLAK	nsp3	4	0.04	HLA-A*03:01;
DTVRTNVYL	nsp3	4	0.06	HLA-A*68:02;
KGFCKLHNW	nsp3	4	0.06	HLA-B*58:02;
NFCALILAY	nsp3	4	0.07	HLA-A*29:02;
NPPALQDAY	nsp3	4	0.07	HLA-B*35:01;
MSLSEQLRK	nsp3	4	0.08	HLA-A*11:01;
TTLKGVEAV	nsp3	4	0.08	HLA-A*68:02;
QQQTTLKGV	nsp3	4	0.09	HLA-B*13:02;
RIDKVLNEK	nsp3	4	0.09	HLA-A*03:01;
VHFISNSWL	nsp3	4	0.09	HLA-B*38:01;
VPATVSVSS	nsp3	4	0.1	HLA-B*56:01;
KLINIIIWF	nsp3	4	0.11	HLA-A*32:01;
KQIRSAAKK	nsp3	4	0.11	HLA-A*30:01;
KLTDNVYIK	nsp3	4	0.12	HLA-A*03:01;
TTVDNINLH	nsp3	4	0.12	HLA-A*26:01;
ATTRQVVNV	nsp3	4	0.13	HLA-C*15:02;
SQLMCQPIL	nsp3	4	0.14	HLA-B*48:01;
VGDSAEVAV	nsp3	4	0.14	HLA-C*08:02;
ETSNSFDVL	nsp3	4	0.15	HLA-A*68:02;
TISLAGSYK	nsp3	4	0.15	HLA-A*11:01;
VETKAIVST	nsp3	4	0.15	HLA-B*50:01;
KKVKPTVVV	nsp3	4	0.18	HLA-B*48:01;
APLLSAGIF	nsp3	4	0.19	HLA-B*07:02;
LTLQQIELK	nsp3	4	0.19	HLA-A*11:01;
IQITISSFK	nsp3	4	0.2	HLA-A*11:01;
LVSSFLEMK	nsp3	4	0.21	HLA-A*11:01;
AQYELKHGT	nsp3	4	0.22	HLA-B*13:02;
TFLKKDAPY	nsp3	4	0.22	HLA-A*29:02;
TRKLMPVCV	nsp3	4	0.22	HLA-C*06:02;
TGDSCNNYM	nsp3	4	0.23	HLA-C*08:02;
YPQVNGLTS	nsp3	4	0.23	HLA-B*56:01;
NEKCSAYTV	nsp3	4	0.25	HLA-B*49:01;
[truncated: 664 more rows]

## Sheet: C
Table SD9 (C). Predicted SARS-CoV-2 CD8+ T-cell epitopes (column A) corresponding to canonical ORF proteins (15 non-structural, 4 structural and 6 accessory) (column B). The number (column C) of HLA class I alleles (to which the epitopes bind with) with percentile rank ≤ 1 (predicted from IEDB) is given. Subsequently, the top (lowest) percentile rank (column D) and the corresponding HLA class I a…
Epitope	Protein	Allele count	Top percentile rank	Top allele	MHC I Immunogenity score	Vaxijen antigenicity score
VPFWITIAY	Nsp4	19	0.01	HLA-B*35:01;	0.56221	1.0982
GHFAWWTAF	Nsp16	7	0.17	HLA-B*38:01;	0.5572	0.6429
KLINIIIWF	Nsp3	4	0.11	HLA-A*32:01;	0.53331	0.1019
VRAWIGFDV	Nsp14	3	0.51	HLA-C*06:02;	0.50885	0.0679
HEHEIAWYT	Nsp2	6	0.21	HLA-B*50:01;	0.46246	0.4819
AMDEFIERY	Nsp15	35	0.02	HLA-A*01:01;	0.46197	-0.7205
SRYWEPEFY	Nsp12	12	0.01	HLA-C*07:01;HLA-B*27:02;	0.46165	0.3034
KRVDWTIEY	Nsp14	17	0.01	HLA-C*07:01;HLA-C*07:02;HLA-B*27:02;HLA-B*27:05;	0.45878	2.4429
LVAEWFLAY	Nsp3	21	0.03	HLA-B*46:01;HLA-A*29:02;	0.45285	-0.1674
TPEEHFIET	Nsp3	4	0.3	HLA-B*56:01;	0.44577	-0.2287
RHVRAWIGF	Nsp14	5	0.23	HLA-B*38:01;	0.44421	-0.1051
FLRDGWEIV	Nsp2	3	0.24	HLA-A*02:01;	0.44289	0.3189
NEEIAIILA	Nsp2	3	0.33	HLA-B*50:01;	0.43564	0.8006
KLNEEIAII	Nsp2	10	0.03	HLA-B*13:02;	0.43221	0.6394
VAAIVFITL	ORF7a	28	0.04	HLA-C*03:03;HLA-C*03:04;	0.43202	0.8679
YIKWPWYIW	Spike	6	0.16	HLA-A*32:01;	0.42524	0.9673
SLPFGWLIV	ORF3a	3	0.41	HLA-C*01:02;	0.42411	1.6587
RGWIFGTTL	Spike	7	0.37	HLA-B*48:01;	0.40716	0.2419
AANTVIWDY	Nsp15	19	0.11	HLA-A*30:02;	0.40234	0.0776
GYAFEHIVY	Nsp15	8	0.11	HLA-A*29:02;	0.39489	0.4935
VTWFHAIHV	Spike	9	0.11	HLA-C*15:02;	0.38925	0.5426
VSDIDITFL	Nsp3	13	0.03	HLA-C*05:01;	0.38916	2.2906
HEIAWYTER	Nsp2	3	0.49	HLA-A*33:01;	0.38605	0.5937
FQVTIAEIL	ORF6	16	0.06	HLA-B*48:01;	0.38115	0.4445
HNIALIWNV	Nsp3	3	0.42	HLA-A*68:02;	0.38021	0.7397
FSTFEEAAL	Nsp4	9	0.11	HLA-C*03:03;HLA-C*03:04;	0.37803	0.2405
VEHVTFFIY	ORF3a	7	0.02	HLA-B*18:01;	0.3766	0.5216
MRIFTIGTV	ORF3a	6	0.22	HLA-C*06:02;	0.37536	0.6991
REHEHEIAW	Nsp2	17	0.01	HLA-B*44:02;HLA-B*44:03;	0.37218	0.9263
TSRYWEPEF	Nsp12	10	0.36	HLA-C*16:01;	0.37217	0.5982
KYDFTEERL	Nsp12	16	0.02	HLA-C*04:01;	0.37179	0.6634
YNLWNTFTR	Nsp14	3	0.32	HLA-A*33:01;	0.37101	-0.4567
EYPIIGDEL	Nsp14	12	0.17	HLA-G*01:01;HLA-G*01:02;HLA-G*01:03;HLA-G*01:04;HLA-G*01:06;	0.36904	0.2055
YILFTRFFY	Nsp3	9	0.03	HLA-A*29:02;	0.36792	-0.0847
DGARRVWTL	Nsp6	5	0.03	HLA-B*08:01;	0.36366	-0.9234
HVTFFIYNK	ORF3a	7	0.08	HLA-A*68:01;	0.36278	0.9862
TREEAIRHV	Nsp14	7	0.03	HLA-C*06:02;	0.35921	-0.3717
VINGDRWFL	Nsp5	3	0.47	HLA-C*17:01;	0.35766	-1.0158
LSPRWYFYY	N protein	9	0.21	HLA-A*29:02;	0.35734	1.2832
VSNGTHWFV	Spike	12	0.05	HLA-C*15:02;	0.35559	-0.1239
EGYAFEHIV	Nsp15	3	0.16	HLA-B*51:01;	0.35148	0.1538
GTHWFVTQR	Spike	8	0.01	HLA-A*31:01;	0.35133	0.0723
EEIAIILAS	Nsp2	3	0.29	HLA-B*18:01;	0.35095	0.6551
TLRVEAFEY	Nsp3	9	0.03	HLA-B*15:02;	0.34997	0.4509
QMEIDFLEL	Nsp15	3	0.7	HLA-C*08:02;	0.34736	1.5236
APRITFGGP	N protein	3	0.19	HLA-B*55:01;	0.34712	0.4775
ITGGIAIAM	M protein	11	0.51	HLA-C*03:02;	0.34671	0.7715
TQLGIEFLK	Nsp3	3	0.21	HLA-A*11:01;	0.34667	1.4708
LRVEAFEYY	Nsp3	7	0.06	HLA-C*07:02;	0.34479	0.3832
LLDDFVEII	Nsp15	11	0.12	HLA-C*05:01;	0.34464	-0.5598
LAMDEFIER	Nsp15	4	0.2	HLA-A*33:03;	0.34384	-0.3797
KLIFLWLLW	M protein	5	0.07	HLA-A*32:01;	0.34287	0.4968
SPRWYFYYL	N protein	7	0.07	HLA-B*07:02;	0.34101	0.734
VFLGIITTV	ORF8	10	0.32	HLA-A*23:01;	0.34082	0.6983
VFAFPFTIY	ORF10 protein	16	0.03	HLA-A*29:02;	0.34042	0.3801
LPIGINITR	Spike	6	0.32	HLA-A*33:01;	0.33581	1.8215
IAEILLIIM	ORF6	3	0.82	HLA-C*08:01;	0.33526	0.2444
FLFVAAIFY	Nsp4	12	0.06	HLA-A*29:02;	0.33519	0.4421
FELEDFIPM	Nsp15	10	0.1	HLA-B*18:01;	0.33479	1.2669
LTNIFGTVY	Nsp2	19	0.08	HLA-A*01:01;	0.3346	-0.5738
ILFTRFFYV	Nsp3	13	0.03	HLA-A*02:01;	0.3343	0.2566
SPIFLIVAA	ORF7a	6	0.01	HLA-B*55:01;HLA-B*56:01;	0.33318	0.6265
KHADFDTWF	Nsp4	9	0.03	HLA-B*38:01;	0.33208	0.4085
VLWAHGFEL	Nsp14	26	0.03	HLA-A*02:01;	0.33197	-0.422
KSVNITFEL	Nsp3	29	0.01	HLA-C*15:02;	0.33033	2.1377
STKHFYWFF	Nsp4	18	0.12	HLA-A*32:01;	0.32841	1.341
FSSEIIGYK	Nsp4	5	0.09	HLA-A*68:01;	0.32837	0.3312
YAFEHIVYG	Nsp15	4	0.39	HLA-C*12:03;	0.32821	0.8955
FLARGIVFM	Nsp6	22	0.06	HLA-A*02:01;	0.3263	0.7022
VAGGIVAIV	Nsp4	5	0.55	HLA-B*51:01;	0.32434	0.5099
CPAEIVDTV	Nsp13	7	0.05	HLA-B*51:01;	0.32331	0.4414
IAAVITREV	Nsp4	20	0.01	HLA-C*12:03;	0.32256	0.7253
EHFIETISL	Nsp3	10	0.01	HLA-B*14:02;HLA-B*38:01;HLA-B*39:01;	0.32162	0.09
SLREVRTIK	Nsp3	4	0.02	HLA-A*30:01;	0.31699	0.7073
GLPWNVVRI	Nsp14	9	0.33	HLA-E*01:01;HLA-E*01:03;	0.31693	0.6233
QLTPTWRVY	Spike	18	0.03	HLA-B*15:02;	0.31555	1.2119
WEPEFYEAM	Nsp12	4	0.16	HLA-B*18:01;	0.31503	0.525
AYKIEELFY	Nsp14	7	0.08	HLA-A*29:02;	0.31471	0.5856
HLDGEVITF	Nsp3	45	0.03	HLA-B*13:01;	0.31266	-0.4405
ITREVGFVV	Nsp4	8	0.23	HLA-C*15:02;	0.31257	0.9122
RLIIRENNR	Nsp16	3	0.14	HLA-A*31:01;	0.31253	0.6013
FPREGVFVS	Spike	5	0.02	HLA-B*56:01;	0.31233	0.5509
DTDFVNEFY	Nsp12	6	0.01	HLA-A*01:01;	0.31201	0.2521
ASLPFGWLI	ORF3a	13	0.12	HLA-C*15:02;	0.3116	1.3854
QSINFVRII	ORF3a	15	0.11	HLA-B*52:01;	0.31099	0.9407
GEVITFDNL	Nsp3	7	0.07	HLA-B*40:01;	0.31026	0.2551
LFTRFFYVL	Nsp3	3	0.61	HLA-A*23:01;	0.30988	-0.3384
SPFELEDFI	Nsp15	6	0.11	HLA-B*51:01;	0.30932	0.9378
QQLIRAAEI	Spike	8	0.08	HLA-B*13:02;	0.30907	0.2742
IQYIDIGNY	ORF8	11	0.03	HLA-B*15:01;	0.30442	2.0960
RFRRAFGEY	Nsp4	4	0.14	HLA-A*30:02;	0.30428	-1.0034
IAGLIAIVM	Spike	10	0.48	HLA-C*03:03;HLA-C*03:04;	0.30271	0.4716
HFYWFFSNY	Nsp4	9	0.04	HLA-A*29:02;	0.30249	0.6725
NVFAFPFTI	ORF10 protein	18	0.04	HLA-B*52:01;HLA-A*68:02;	0.30241	0.4365
VFLFVAAIF	Nsp4	4	0.16	HLA-A*23:01;	0.30201	-0.0364
QIGEYTFEK	Nsp13	4	0.13	HLA-A*11:01;	0.30199	0.3447
FLAFVVFLL	E protein	3	0.27	HLA-A*02:01;	0.30188	0.5308
VFVLWAHGF	Nsp14	4	0.1	HLA-A*23:01;	0.30187	-0.6723
TIAEILLII	ORF6	7	0.18	HLA-A*68:02;	0.30101	0.2917
EVVGDIILK	Nsp3	3	0.01	HLA-A*68:01;	0.30022	0.1445
KRSFIEDLL	Spike	7	0.19	HLA-B*27:05;	0.30019	-0.6422
SLPINVIVF	Nsp3	24	0.06	HLA-E*01:01;HLA-E*01:03;HLA-C*01:02;	0.29932	-0.0762
TEVVGDIIL	Nsp3	7	0.06	HLA-B*40:01;	0.2989	-0.3121
KFYGGWHNM	Nsp12	17	0.04	HLA-C*14:02;	0.29793	-0.5876
NYQHEETIY	Nsp12	3	0.24	HLA-C*14:02;	0.29722	0.5631
LKLFAAETL	Nsp13	3	0.27	HLA-B*48:01;	0.29631	-0.3077
FLIVAAIVF	ORF7a	7	0.25	HLA-B*46:01;	0.29611	0.6203
VVYRAFDIY	Nsp12	14	0.16	HLA-A*30:02;HLA-B*15:25;	0.29566	0.7331
DSKEGFFTY	Nsp16	22	0.02	HLA-A*25:01;	0.29543	1.03
LAYILFTRF	Nsp3	21	0.14	HLA-B*52:01;	0.29512	0.5081
IVDEPEEHV	ORF3a	14	0.03	HLA-C*05:01;	0.2948	-0.3569
GTITVEELK	M protein	4	0.09	HLA-A*11:01;	0.29473	1.0976
AYILFTRFF	Nsp3	14	0.02	HLA-A*24:02;HLA-A*23:01;	0.29466	-0.3147
KVSIWNLDY	ORF6	9	0.09	HLA-A*30:02;	0.29343	0.8195
RMYIFFASF	Nsp3	16	0.05	HLA-A*32:01;	0.29328	0.2317
LHKPIVWHV	Nsp3	10	0.12	HLA-C*06:02;	0.29314	-0.2352
EEAIRHVRA	Nsp14	3	0.47	HLA-B*50:01;	0.29255	0.3153
IKGTHHWLL	Nsp6	5	0.56	HLA-C*06:02;	0.29247	0.6130
AEWFLAYIL	Nsp3	10	0.07	HLA-B*40:02;	0.29037	0.0481
MKIILFLAL	ORF7a	3	0.38	HLA-B*14:02;	0.29002	0.4624
VTIAEILLI	ORF6	14	0.11	HLA-C*15:02;	0.28951	0.6409
QHEETIYNL	Nsp12	8	0.01	HLA-B*39:01;HLA-B*38:01;	0.28943	0.3403
FSYFAVHFI	Nsp3	18	0.06	HLA-C*15:02;	0.28926	0.8806
SKTPEEHFI	Nsp3	3	0.39	HLA-B*38:01;	0.28889	-0.0839
LLEDEFTPF	Nsp5	7	0.37	HLA-B*15:02;	0.2888	0.564
HVGEIPVAY	Nsp1	29	0.01	HLA-B*15:02;	0.28861	0.6413
FAFPFTIYS	ORF10 protein	6	0.29	HLA-C*12:03;	0.28754	0.8343
MGYINVFAF	ORF10 protein	10	0.35	HLA-B*46:01;	0.28694	0.0179
VPWDTIANY	Nsp3	19	0.01	HLA-B*35:01;	0.28654	-1.8051
GVVREFLTR	Nsp13	5	0.21	HLA-A*74:01;	0.2865	-1.8051
EVLTEEVVL	Nsp2	3	0.32	HLA-B*35:03;	0.28617	-0.2488
TGVEHVTFF	ORF3a	24	0.14	HLA-C*02:02;HLA-C*02:09;	0.28567	0.6777
VPHVGEIPV	Nsp1	6	0.06	HLA-B*56:01;	0.28513	0.3041
IKDFGGFNF	Spike	3	0.43	HLA-B*38:01;	0.28492	0.2649
MLAHAEETR	Nsp3	4	0.65	HLA-A*33:03;	0.28478	0.588
TSQWLTNIF	Nsp2	9	0.6	HLA-C*16:01;	0.28333	-0.7528
FVAAIFYLI	Nsp4	5	0.09	HLA-A*68:02;	0.28227	0.1406
TLADAGFIK	Spike	4	0.18	HLA-A*11:01;	0.28158	0.5781
AVITREVGF	Nsp4	17	0.32	HLA-A*32:01;	0.28155	0.9415
QQWGFTGNL	Nsp14	8	0.06	HLA-B*48:01;	0.28136	1.0003
KLMGHFAWW	Nsp16	13	0.02	HLA-A*32:01;	0.28124	0.3368
HFPREGVFV	Spike	10	0.26	HLA-G*01:01;HLA-G*01:02;HLA-G*01:03;HLA-G*01:04;HLA-G*01:06;	0.28112	0.3482
ASVYAWNRK	Spike	3	0.21	HLA-A*11:01;	0.28107	0.5788
GSVGFNIDY	Nsp5	7	0.33	HLA-A*29:02;	0.28069	1.8062
SFYEDFLEY	ORF8	34	0.01	HLA-A*30:02;HLA-A*29:02;	0.28049	-0.5877
DQLTPTWRV	Spike	9	0.1	HLA-B*52:01;	0.27838	0.7445
VLTEEVVLK	Nsp2	3	0.32	HLA-A*03:01;	0.27807	-0.0668
FGDDTVIEV	Nsp3	25	0.02	HLA-C*08:01;	0.277	0.0343
SALWEIQQV	Nsp8	18	0.11	HLA-B*52:01;HLA-C*12:03;HLA-C*15:02;	0.27663	0.7568
NLWNTFTRL	Nsp14	7	0.13	HLA-A*02:01;	0.27639	-0.5457
DYGARFYFY	Nsp3	6	0.27	HLA-A*29:02;	0.27625	0.5667
LVATAEAEL	Nsp3	8	0.28	HLA-C*03:03;HLA-C*03:04;	0.27563	0.7661
RSFIEDLLF	Spike	24	0.01	HLA-B*58:02;	0.27446	-0.5782
KSREETGLL	Nsp2	10	0.25	HLA-C*15:02;	0.27371	0.6263
IFTIGTVTL	ORF3a	16	0.03	HLA-C*14:02;	0.27358	0.8573
LGDIAARDL	Spike	3	0.22	HLA-C*08:02;	0.27269	1.6038
FIAGLIAIV	Spike	7	0.11	HLA-A*02:06;	0.27206	0.3162
VLDWLEEKF	Nsp2	12	0.12	HLA-C*05:01;	0.27204	0.6487
FFSNVTWFH	Spike	5	0.29	HLA-A*29:02;	0.27187	0.5951
KAHFPREGV	Spike	3	0.59	HLA-C*15:02;	0.27052	-0.5521
SRIIPARAR	Nsp13	3	0.19	HLA-B*27:05;	0.26969	0.2164
KGTHHWLLL	Nsp6	8	0.19	HLA-E*01:01;HLA-E*01:03;	0.26932	0.6016
EHYVRITGL	Nsp13	9	0.01	HLA-B*14:02;	0.26858	0.5647
IIFWFSLEL	ORF7b	17	0.26	HLA-C*17:01;	0.2683	0.8291
RNAGIVGVL	Nsp12	4	0.33	HLA-B*48:01;	0.26798	1.3061
RKGGRTIAF	Nsp2	4	0.52	HLA-B*48:01;	0.26722	0.8049
HLRIAGHHL	M protein	11	0.15	HLA-B*08:01;	0.26692	0.2446
SQSIIAYTM	Spike	29	0.03	HLA-B*13:01;	0.26621	0.2614
PVNVAFELW	Nsp15	3	0.35	HLA-B*58:01;	0.26576	0.8336
CVEEVTTTL	Nsp3	11	0.2	HLA-C*08:02;	0.26543	0.4118
INFVRIIMR	ORF3a	3	0.19	HLA-A*33:01;	0.26494	0.7646
AVINGDRWF	Nsp5	7	0.54	HLA-C*02:02;HLA-C*02:09;	0.26367	-0.7519
ITFELDERI	Nsp3	10	0.21	HLA-B*52:01;	0.26357	1.0232
IIFLEGETL	Nsp2	14	0.24	HLA-C*03:03;HLA-C*03:04;	0.26342	0.1242
IVAGGIVAI	Nsp4	23	0.08	HLA-A*02:06;	0.26278	0.7674
IVVFDEISM	Nsp13	6	0.57	HLA-C*03:03;HLA-C*03:04;	0.26271	0.6349
STQLGIEFL	Nsp3	11	0.54	HLA-C*17:01;	0.26242	1.5005
YGIATVREV	Nsp13	19	0.1	HLA-C*12:03;	0.26141	1.4272
LSDRVVFVL	Nsp14	18	0.1	HLA-C*08:01;	0.26126	0.759
LVIGAVILR	M protein	7	0.03	HLA-A*68:01;	0.2601	1.1027
DLSPRWYFY	N protein	8	0.11	HLA-A*26:01;	0.25933	1.7645
ATAEAELAK	Nsp3	5	0.01	HLA-A*11:01;	0.2593	0.0237
IFFITGNTL	Nsp6	19	0.02	HLA-C*14:02;	0.25884	0.2315
SVTTEILPV	Spike	4	0.24	HLA-A*02:06;	0.2586	0.8441
PQIGVVREF	Nsp13	8	0.25	HLA-B*13:01;	0.25854	-0.0144
STNVTIATY	Nsp3	27	0.01	HLA-A*30:02;	0.25822	0.7143
EKSNIIRGW	Spike	3	0.49	HLA-B*44:02;HLA-B*44:03;	0.25815	-1.0205
ETTADIVVF	Nsp13	7	0.02	HLA-A*25:01;	0.25781	0.1754
SELVIGAVI	M protein	11	0.04	HLA-B*49:01;	0.25658	0.6409
KLFIRQEEV	ORF7a	12	0.04	HLA-B*13:02;	0.25628	0.0755
LSYGIATVR	Nsp13	7	0.15	HLA-A*68:01;	0.25621	1.696
YECDIPIGA	Spike	5	0.05	HLA-B*50:01;	0.2561	0.6385
FLNRFTTTL	Nsp5	42	0.02	HLA-C*17:01;	0.25596	-0.6268
KFKEGVEFL	Nsp2	18	0.04	HLA-G*01:01;HLA-G*01:02;HLA-G*01:03;HLA-G*01:04;HLA-G*01:06;	0.25551	0.2423
VDLPIGINI	Spike	6	0.1	HLA-B*37:01;	0.25528	1.3808
MAYITGGVV	Nsp2	10	0.15	HLA-B*51:01;	0.25514	0.6955
NTVIWDYKR	Nsp15	4	0.08	HLA-A*33:03;HLA-A*68:01;	0.25478	0.8004
TVSWNLREM	Nsp3	16	0.22	HLA-C*02:02;HLA-C*02:09;	0.25463	1.8822
LPKEITVAT	M protein	7	0.01	HLA-B*55:01;HLA-B*56:01;	0.25459	0.2798
MFLARGIVF	Nsp6	16	0.05	HLA-C*14:02;	0.25451	0.6099
FKNLREFVF	Spike	8	0.29	HLA-C*07:02;	0.25431	0.0523
LVSDIDITF	Nsp3	40	0.1	HLA-C*02:02;HLA-C*02:09;HLA-B*35:01;	0.2541	1.783
KGLPWNVVR	Nsp14	3	0.05	HLA-A*31:01;	0.25381	0.6163
HYVRITGLY	Nsp13	15	0.06	HLA-A*29:02;	0.25374	0.5400
LTRNPAWRK	Nsp13	7	0.05	HLA-A*30:01;	0.2535	-0.5822
FVKRVDWTI	Nsp14	9	0.54	HLA-B*13:02;	0.25278	1.9477
SHFAIGLAL	Nsp13	11	0.01	HLA-B*39:01;	0.25237	1.3872
MPYFFTLLL	Nsp3	16	0.02	HLA-B*51:01;	0.2513	0.4915
EQYIKWPWY	Spike	7	0.44	HLA-B*15:02;	0.25129	1.1384
LSLREVRTI	Nsp3	7	0.22	HLA-B*52:01;	0.2512	1.5576
STGYHFREL	Nsp12	19	0.13	HLA-C*15:02;	0.25116	1.3083
MRNAGIVGV	Nsp12	9	0.05	HLA-C*06:02;	0.25019	1.6262
