# Supplementary material for: Revelation of Potent Epitopes Present in Unannotated ORF Antigens of SARS-CoV-2 for Epitope-Based Polyvalent Vaccine Design Using Immunoinformatics Approach
Source: Front Immunol. 2021 Aug 23;12:692937. doi: 10.3389/fimmu.2021.692937 (PMC8419283; doi:10.3389/fimmu.2021.692937)
Supplement: Supplementary file 10 [file DataSheet_10.xlsx]

## Sheet: A
Table SD10 (A). CD4+ T cell epitopes of the canonical proteins of SARS-CoV-2 (percentile rank ≤ 1).
Allele	Proteins	Start	End	Length	Method	Peptide	Percentile rank	Adjusted percentile rank	comblib_core	comblib_score	comblib_rank	adjusted_comblib_rank	smm_align_core	smm_align_ic50	smm_align_rank	adjusted_smm_align_rank	nn_align_core	nn_align_ic50	nn_align_rank	adjusted_nn_align_rank	netmhciipan_core	netmhciipan_ic50	netmhciipan_rank	adjusted_netmhciipan_rank	sturniolo_core	sturniolo_score	sturniolo_rank	adjusted_sturniolo_rank
HLA-DQA1*03:01/DQB1*03:02	Nsp1	81	95	15	Consensus (comb.lib./smm/nn)	HGHVMVELVAELEGI	0.82	0.82	HVMVELVAE	0.01	0.01	0.01	MVELVAELE	349	0.82	0.82	HVMVELVAE	866.8	9.8	9.8	-	-	-	-	-	-	-	-
HLA-DRB1*09:01	Nsp2	294	308	15	Consensus (comb.lib./smm/nn)	AIILASFSASTSAFV	0.01	0.01	IILASFSAS	2.08	31	31	AIILASFSA	6	0.01	0.01	FSASTSAFV	6.5	0.01	0.01	-	-	-	-	-	-	-	-
HLA-DRB1*09:01	Nsp2	295	309	15	Consensus (comb.lib./smm/nn)	IILASFSASTSAFVE	0.01	0.01	IILASFSAS	2.08	31	31	FSASTSAFV	5	0.01	0.01	FSASTSAFV	6.4	0.01	0.01	-	-	-	-	-	-	-	-
HLA-DRB1*09:01	Nsp2	296	310	15	Consensus (comb.lib./smm/nn)	ILASFSASTSAFVET	0.02	0.02	SFSASTSAF	35.83	37	37	FSASTSAFV	5	0.01	0.01	FSASTSAFV	6.8	0.02	0.02	-	-	-	-	-	-	-	-
HLA-DRB1*09:01	Nsp2	298	312	15	Consensus (comb.lib./smm/nn)	ASFSASTSAFVETVK	0.03	0.03	SFSASTSAF	35.83	37	37	FSASTSAFV	5	0.01	0.01	FSASTSAFV	7.2	0.03	0.03	-	-	-	-	-	-	-	-
HLA-DRB1*09:01	Nsp2	297	311	15	Consensus (comb.lib./smm/nn)	LASFSASTSAFVETV	0.03	0.03	SFSASTSAF	35.83	37	37	FSASTSAFV	5	0.01	0.01	FSASTSAFV	7.2	0.03	0.03	-	-	-	-	-	-	-	-
HLA-DQA1*01:02/DQB1*06:02	Nsp2	355	369	15	Consensus (comb.lib./smm/nn)	AFASEAARVVRSIFS	0.08	0.08	ASEAARVVR	0.01	0.01	0.01	SEAARVVRS	59	0.56	0.56	SEAARVVRS	16	0.08	0.08	-	-	-	-	-	-	-	-
HLA-DQA1*01:02/DQB1*06:02	Nsp2	354	368	15	Consensus (comb.lib./smm/nn)	YAFASEAARVVRSIF	0.08	0.08	ASEAARVVR	0.01	0.01	0.01	SEAARVVRS	60	0.58	0.58	SEAARVVRS	16	0.08	0.08	-	-	-	-	-	-	-	-
HLA-DQA1*01:02/DQB1*06:02	Nsp2	353	367	15	Consensus (comb.lib./smm/nn)	LYAFASEAARVVRSI	0.15	0.15	ASEAARVVR	0.01	0.01	0.01	SEAARVVRS	59	0.56	0.56	SEAARVVRS	20.4	0.15	0.15	-	-	-	-	-	-	-	-
HLA-DQA1*01:02/DQB1*06:02	Nsp2	356	370	15	Consensus (comb.lib./smm/nn)	FASEAARVVRSIFSR	0.16	0.16	ASEAARVVR	0.01	0.01	0.01	SEAARVVRS	59	0.56	0.56	SEAARVVRS	20.5	0.16	0.16	-	-	-	-	-	-	-	-
HLA-DPA1*02:01/DPB1*05:01	Nsp2	494	508	15	Consensus (comb.lib./smm/nn)	SVQTFFKLVNKFLAL	0.17	0.17	KLVNKFLAL	0.47	1.7	1.7	FFKLVNKFL	116	0.17	0.17	FKLVNKFLA	23	0.01	0.01	-	-	-	-	-	-	-	-
HLA-DPA1*02:01/DPB1*05:01	Nsp2	495	509	15	Consensus (comb.lib./smm/nn)	VQTFFKLVNKFLALC	0.18	0.18	KLVNKFLAL	0.47	1.7	1.7	FFKLVNKFL	117	0.18	0.18	FKLVNKFLA	22.1	0.01	0.01	-	-	-	-	-	-	-	-
HLA-DPA1*02:01/DPB1*05:01	Nsp2	493	507	15	Consensus (comb.lib./smm/nn)	ESVQTFFKLVNKFLA	0.19	0.19	ESVQTFFKL	51.26	15	15	FFKLVNKFL	121	0.19	0.19	FKLVNKFLA	33.9	0.06	0.06	-	-	-	-	-	-	-	-
HLA-DPA1*02:01/DPB1*05:01	Nsp2	496	510	15	Consensus (comb.lib./smm/nn)	QTFFKLVNKFLALCA	0.19	0.19	KLVNKFLAL	0.47	1.7	1.7	FFKLVNKFL	118	0.19	0.19	FKLVNKFLA	20.5	0.01	0.01	-	-	-	-	-	-	-	-
HLA-DRB1*09:01	Nsp2	466	480	15	Consensus (comb.lib./smm/nn)	WEIVKFISTCACEIV	0.21	0.21	WEIVKFIST	0.01	0.01	0.01	IVKFISTCA	253	8.5	8.5	FISTCACEI	10.1	0.21	0.21	-	-	-	-	-	-	-	-
HLA-DRB1*09:01	Nsp2	299	313	15	Consensus (comb.lib./smm/nn)	SFSASTSAFVETVKG	0.27	0.27	SFSASTSAF	35.83	37	37	FSASTSAFV	16	0.03	0.03	FSASTSAFV	10.7	0.27	0.27	-	-	-	-	-	-	-	-
HLA-DPA1*01:03/DPB1*04:01	Nsp2	431	445	15	NetMHCIIpan	QWLTNIFGTVYEKLK	0.3	0.3	-	-	-	-	-	-	-	-	-	-	-	-	IFGTVYEKL	50.96	0.3	0.3	-	-	-	-
HLA-DRB5*01:01	Nsp2	326	340	15	Consensus (smm/nn/sturniolo)	CGNFKVTKGKAKKGA	0.32	0.32	-	-	-	-	FKVTKGKAK	7	0.08	0.08	FKVTKGKAK	5.4	0.32	0.32	-	-	-	-	FKVTKGKAK	5.2	0.77	0.77
HLA-DPA1*01:03/DPB1*04:01	Nsp2	430	444	15	NetMHCIIpan	SQWLTNIFGTVYEKL	0.32	0.32	-	-	-	-	-	-	-	-	-	-	-	-	IFGTVYEKL	51.59	0.32	0.32	-	-	-	-
HLA-DRB1*09:01	Nsp2	465	479	15	Consensus (comb.lib./smm/nn)	GWEIVKFISTCACEI	0.34	0.34	WEIVKFIST	0.01	0.01	0.01	IVKFISTCA	276	9.6	9.6	FISTCACEI	11.8	0.34	0.34	-	-	-	-	-	-	-	-
HLA-DRB1*07:01	Nsp2	294	308	15	Consensus (comb.lib./smm/nn)	AIILASFSASTSAFV	0.35	0.35	AIILASFSA	0.51	6.1	6.1	AIILASFSA	9	0.14	0.14	FSASTSAFV	6.7	0.35	0.35	-	-	-	-	-	-	-	-
HLA-DPA1*01:03/DPB1*04:01	Nsp2	432	446	15	NetMHCIIpan	WLTNIFGTVYEKLKP	0.35	0.35	-	-	-	-	-	-	-	-	-	-	-	-	IFGTVYEKL	56.69	0.35	0.35	-	-	-	-
HLA-DRB5*01:01	Nsp2	327	341	15	Consensus (smm/nn/sturniolo)	GNFKVTKGKAKKGAW	0.36	0.36	-	-	-	-	FKVTKGKAK	7	0.08	0.08	FKVTKGKAK	5.8	0.36	0.36	-	-	-	-	FKVTKGKAK	5.2	0.77	0.77
HLA-DRB1*11:01	Nsp2	210	224	15	Consensus (smm/nn/sturniolo)	ESGLKTILRKGGRTI	0.39	0.39	-	-	-	-	LKTILRKGG	12	0.39	0.39	LKTILRKGG	5.6	0.23	0.23	-	-	-	-	LKTILRKGG	0.8	26	26
HLA-DRB1*11:01	Nsp2	211	225	15	Consensus (smm/nn/sturniolo)	SGLKTILRKGGRTIA	0.39	0.39	-	-	-	-	LKTILRKGG	12	0.39	0.39	LKTILRKGG	4.5	0.15	0.15	-	-	-	-	LKTILRKGG	0.8	26	26
HLA-DPA1*02:01/DPB1*05:01	Nsp2	492	506	15	Consensus (comb.lib./smm/nn)	KESVQTFFKLVNKFL	0.4	0.4	ESVQTFFKL	51.26	15	15	ESVQTFFKL	183	0.39	0.39	QTFFKLVNK	77	0.4	0.4	-	-	-	-	-	-	-	-
HLA-DRB5*01:01	Nsp2	325	339	15	Consensus (smm/nn/sturniolo)	SCGNFKVTKGKAKKG	0.4	0.4	-	-	-	-	FKVTKGKAK	7	0.08	0.08	FKVTKGKAK	6.2	0.4	0.4	-	-	-	-	FKVTKGKAK	5.2	0.77	0.77
HLA-DPA1*02:01/DPB1*14:01	Nsp2	353	367	15	NetMHCIIpan	LYAFASEAARVVRSI	0.41	0.41	-	-	-	-	-	-	-	-	-	-	-	-	FASEAARVV	313.23	0.41	0.41	-	-	-	-
HLA-DRB3*02:02	Nsp2	284	298	15	NetMHCIIpan	VGDFKLNEEIAIILA	0.41	0.41	-	-	-	-	-	-	-	-	-	-	-	-	FKLNEEIAI	33.11	0.41	0.41	-	-	-	-
HLA-DRB1*11:01	Nsp2	209	223	15	Consensus (smm/nn/sturniolo)	NESGLKTILRKGGRT	0.42	0.42	-	-	-	-	LKTILRKGG	13	0.42	0.42	LKTILRKGG	7	0.4	0.4	-	-	-	-	LKTILRKGG	0.8	26	26
HLA-DPA1*01:03/DPB1*04:01	Nsp2	433	447	15	NetMHCIIpan	LTNIFGTVYEKLKPV	0.43	0.43	-	-	-	-	-	-	-	-	-	-	-	-	IFGTVYEKL	60.86	0.43	0.43	-	-	-	-
HLA-DRB1*07:01	Nsp2	295	309	15	Consensus (comb.lib./smm/nn)	IILASFSASTSAFVE	0.45	0.45	ILASFSAST	0.68	6.7	6.7	FSASTSAFV	9	0.14	0.14	FSASTSAFV	7.5	0.45	0.45	-	-	-	-	-	-	-	-
HLA-DPA1*02:01/DPB1*05:01	Nsp2	497	511	15	Consensus (comb.lib./smm/nn)	TFFKLVNKFLALCAD	0.5	0.5	KLVNKFLAL	0.47	1.7	1.7	FFKLVNKFL	217	0.5	0.5	FKLVNKFLA	24.9	0.02	0.02	-	-	-	-	-	-	-	-
HLA-DRB5*01:01	Nsp2	324	338	15	Consensus (smm/nn/sturniolo)	ESCGNFKVTKGKAKK	0.52	0.52	-	-	-	-	FKVTKGKAK	7	0.08	0.08	FKVTKGKAK	6.8	0.52	0.52	-	-	-	-	FKVTKGKAK	5.2	0.77	0.77
HLA-DRB1*04:01	Nsp2	295	309	15	Consensus (smm/nn/sturniolo)	IILASFSASTSAFVE	0.52	0.52	-	-	-	-	LASFSASTS	41	0.19	0.19	FSASTSAFV	26	0.52	0.52	-	-	-	-	FSASTSAFV	0.8	31	31
HLA-DRB1*04:01	Nsp2	296	310	15	Consensus (smm/nn/sturniolo)	ILASFSASTSAFVET	0.53	0.53	-	-	-	-	FSASTSAFV	58	0.38	0.38	FSASTSAFV	26.6	0.53	0.53	-	-	-	-	FSASTSAFV	0.8	31	31
HLA-DPA1*02:01/DPB1*14:01	Nsp2	116	130	15	NetMHCIIpan	FMGRIRSVYPVASPN	0.54	0.54	-	-	-	-	-	-	-	-	-	-	-	-	IRSVYPVAS	341.68	0.54	0.54	-	-	-	-
HLA-DRB3*02:02	Nsp2	283	297	15	NetMHCIIpan	IVGDFKLNEEIAIIL	0.54	0.54	-	-	-	-	-	-	-	-	-	-	-	-	FKLNEEIAI	37.61	0.54	0.54	-	-	-	-
HLA-DPA1*02:01/DPB1*14:01	Nsp2	352	366	15	NetMHCIIpan	PLYAFASEAARVVRS	0.56	0.56	-	-	-	-	-	-	-	-	-	-	-	-	FASEAARVV	352.89	0.56	0.56	-	-	-	-
HLA-DRB1*07:01	Nsp2	296	310	15	Consensus (comb.lib./smm/nn)	ILASFSASTSAFVET	0.58	0.58	ILASFSAST	0.68	6.7	6.7	FSASTSAFV	9	0.14	0.14	FSASTSAFV	8.7	0.58	0.58	-	-	-	-	-	-	-	-
HLA-DQA1*03:01/DQB1*03:02	Nsp2	297	311	15	Consensus (comb.lib./smm/nn)	LASFSASTSAFVETV	0.58	0.58	STSAFVETV	0.03	6.1	6.1	SASTSAFVE	312	0.58	0.58	SASTSAFVE	72.8	0.1	0.1	-	-	-	-	-	-	-	-
HLA-DPA1*03:01/DPB1*04:02	Nsp2	433	447	15	Consensus (comb.lib./smm/nn)	LTNIFGTVYEKLKPV	0.58	0.58	IFGTVYEKL	0.04	1.7	1.7	IFGTVYEKL	29	0.43	0.43	NIFGTVYEK	29.5	0.58	0.58	-	-	-	-	-	-	-	-
HLA-DQA1*01:02/DQB1*06:02	Nsp2	352	366	15	Consensus (comb.lib./smm/nn)	PLYAFASEAARVVRS	0.58	0.58	ASEAARVVR	0.01	0.01	0.01	LYAFASEAA	60	0.58	0.58	SEAARVVRS	44.5	0.77	0.77	-	-	-	-	-	-	-	-
HLA-DRB3*02:02	Nsp2	285	299	15	NetMHCIIpan	GDFKLNEEIAIILAS	0.59	0.59	-	-	-	-	-	-	-	-	-	-	-	-	FKLNEEIAI	38.69	0.59	0.59	-	-	-	-
HLA-DRB1*08:02	Nsp2	293	307	15	Consensus (smm/nn/sturniolo)	IAIILASFSASTSAF	0.6	0.6	-	-	-	-	ILASFSAST	199	0.49	0.49	ILASFSAST	52.2	0.6	0.6	-	-	-	-	IAIILASFS	0.2	33	33
HLA-DRB1*07:01	Nsp2	297	311	15	Consensus (comb.lib./smm/nn)	LASFSASTSAFVETV	0.6	0.6	SFSASTSAF	2.33	11	11	FSASTSAFV	8	0.12	0.12	FSASTSAFV	8.9	0.6	0.6	-	-	-	-	-	-	-	-
HLA-DRB1*08:02	Nsp2	114	128	15	Consensus (smm/nn/sturniolo)	DGFMGRIRSVYPVAS	0.61	0.61	-	-	-	-	MGRIRSVYP	214	0.57	0.57	MGRIRSVYP	52.8	0.61	0.61	-	-	-	-	FMGRIRSVY	2.3	6.8	6.8
HLA-DPA1*01:03/DPB1*04:01	Nsp2	496	510	15	NetMHCIIpan	QTFFKLVNKFLALCA	0.61	0.61	-	-	-	-	-	-	-	-	-	-	-	-	KLVNKFLAL	70.98	0.61	0.61	-	-	-	-
HLA-DPA1*01:03/DPB1*04:01	Nsp2	494	508	15	NetMHCIIpan	SVQTFFKLVNKFLAL	0.61	0.61	-	-	-	-	-	-	-	-	-	-	-	-	KLVNKFLAL	70.65	0.61	0.61	-	-	-	-
HLA-DQA1*03:01/DQB1*03:02	Nsp2	298	312	15	Consensus (comb.lib./smm/nn)	ASFSASTSAFVETVK	0.63	0.63	STSAFVETV	0.03	6.1	6.1	SASTSAFVE	319	0.63	0.63	SASTSAFVE	94.3	0.21	0.21	-	-	-	-	-	-	-	-
HLA-DRB1*08:02	Nsp2	115	129	15	Consensus (smm/nn/sturniolo)	GFMGRIRSVYPVASP	0.64	0.64	-	-	-	-	IRSVYPVAS	225	0.64	0.64	MGRIRSVYP	46.7	0.52	0.52	-	-	-	-	FMGRIRSVY	2.3	6.8	6.8
HLA-DRB1*04:01	Nsp2	297	311	15	Consensus (smm/nn/sturniolo)	LASFSASTSAFVETV	0.64	0.64	-	-	-	-	FSASTSAFV	61	0.41	0.41	FSASTSAFV	29.4	0.64	0.64	-	-	-	-	FSASTSAFV	0.8	31	31
HLA-DRB1*03:01	Nsp2	277	291	15	Consensus (smm/nn/sturniolo)	EKVNINIVGDFKLNE	0.65	0.65	-	-	-	-	VNINIVGDF	125	1.5	1.5	IVGDFKLNE	18.7	0.56	0.56	-	-	-	-	IVGDFKLNE	5.8	0.65	0.65
HLA-DRB1*03:01	Nsp2	281	295	15	Consensus (smm/nn/sturniolo)	INIVGDFKLNEEIAI	0.65	0.65	-	-	-	-	IVGDFKLNE	121	1.4	1.4	IVGDFKLNE	13.9	0.29	0.29	-	-	-	-	IVGDFKLNE	5.8	0.65	0.65
HLA-DRB1*03:01	Nsp2	278	292	15	Consensus (smm/nn/sturniolo)	KVNINIVGDFKLNEE	0.65	0.65	-	-	-	-	IVGDFKLNE	127	1.5	1.5	IVGDFKLNE	12.4	0.17	0.17	-	-	-	-	IVGDFKLNE	5.8	0.65	0.65
HLA-DRB1*03:01	Nsp2	280	294	15	Consensus (smm/nn/sturniolo)	NINIVGDFKLNEEIA	0.65	0.65	-	-	-	-	IVGDFKLNE	120	1.4	1.4	IVGDFKLNE	11.8	0.17	0.17	-	-	-	-	IVGDFKLNE	5.8	0.65	0.65
HLA-DRB1*03:01	Nsp2	279	293	15	Consensus (smm/nn/sturniolo)	VNINIVGDFKLNEEI	0.65	0.65	-	-	-	-	IVGDFKLNE	121	1.4	1.4	IVGDFKLNE	10.8	0.15	0.15	-	-	-	-	IVGDFKLNE	5.8	0.65	0.65
HLA-DQA1*03:01/DQB1*03:02	Nsp2	299	313	15	Consensus (comb.lib./smm/nn)	SFSASTSAFVETVKG	0.66	0.66	STSAFVETV	0.03	6.1	6.1	SASTSAFVE	325	0.66	0.66	SASTSAFVE	105.8	0.28	0.28	-	-	-	-	-	-	-	-
HLA-DRB1*08:02	Nsp2	292	306	15	Consensus (smm/nn/sturniolo)	EIAIILASFSASTSA	0.67	0.67	-	-	-	-	ILASFSAST	196	0.48	0.48	ILASFSAST	54.9	0.67	0.67	-	-	-	-	IAIILASFS	0.2	33	33
HLA-DQA1*04:01/DQB1*04:02	Nsp2	287	301	15	Consensus (comb.lib./smm/nn)	FKLNEEIAIILASFS	0.68	0.68	KLNEEIAII	0.01	0.01	0.01	EEIAIILAS	321	0.68	0.68	EEIAIILAS	513.6	6.3	6.3	-	-	-	-	-	-	-	-
HLA-DQA1*04:01/DQB1*04:02	Nsp2	288	302	15	Consensus (comb.lib./smm/nn)	KLNEEIAIILASFSA	0.69	0.69	KLNEEIAII	0.01	0.01	0.01	EEIAIILAS	323	0.69	0.69	EEIAIILAS	497.8	6	6	-	-	-	-	-	-	-	-
HLA-DPA1*03:01/DPB1*04:02	Nsp2	431	445	15	Consensus (comb.lib./smm/nn)	QWLTNIFGTVYEKLK	0.69	0.69	IFGTVYEKL	0.04	1.7	1.7	IFGTVYEKL	30	0.46	0.46	NIFGTVYEK	32.1	0.69	0.69	-	-	-	-	-	-	-	-
HLA-DPA1*02:01/DPB1*14:01	Nsp2	115	129	15	NetMHCIIpan	GFMGRIRSVYPVASP	0.7	0.7	-	-	-	-	-	-	-	-	-	-	-	-	IRSVYPVAS	387.22	0.7	0.7	-	-	-	-
HLA-DPA1*03:01/DPB1*04:02	Nsp2	432	446	15	Consensus (comb.lib./smm/nn)	WLTNIFGTVYEKLKP	0.7	0.7	IFGTVYEKL	0.04	1.7	1.7	IFGTVYEKL	31	0.47	0.47	NIFGTVYEK	32.6	0.7	0.7	-	-	-	-	-	-	-	-
HLA-DRB1*08:02	Nsp2	116	130	15	Consensus (smm/nn/sturniolo)	FMGRIRSVYPVASPN	0.71	0.71	-	-	-	-	IRSVYPVAS	232	0.71	0.71	MGRIRSVYP	55.5	0.68	0.68	-	-	-	-	FMGRIRSVY	2.3	6.8	6.8
HLA-DPA1*01:03/DPB1*04:01	Nsp2	495	509	15	NetMHCIIpan	VQTFFKLVNKFLALC	0.72	0.72	-	-	-	-	-	-	-	-	-	-	-	-	KLVNKFLAL	79.01	0.72	0.72	-	-	-	-
HLA-DRB1*11:01	Nsp2	208	222	15	Consensus (smm/nn/sturniolo)	HNESGLKTILRKGGR	0.73	0.73	-	-	-	-	LKTILRKGG	13	0.42	0.42	LKTILRKGG	9.9	0.73	0.73	-	-	-	-	LKTILRKGG	0.8	26	26
HLA-DPA1*02:01/DPB1*14:01	Nsp2	117	131	15	NetMHCIIpan	MGRIRSVYPVASPNE	0.73	0.73	-	-	-	-	-	-	-	-	-	-	-	-	IRSVYPVAS	395.75	0.73	0.73	-	-	-	-
HLA-DPA1*02:01/DPB1*14:01	Nsp2	351	365	15	NetMHCIIpan	SPLYAFASEAARVVR	0.73	0.73	-	-	-	-	-	-	-	-	-	-	-	-	AFASEAARV	397.72	0.73	0.73	-	-	-	-
HLA-DPA1*01:03/DPB1*04:01	Nsp2	497	511	15	NetMHCIIpan	TFFKLVNKFLALCAD	0.74	0.74	-	-	-	-	-	-	-	-	-	-	-	-	KLVNKFLAL	79.98	0.74	0.74	-	-	-	-
HLA-DQA1*04:01/DQB1*04:02	Nsp2	286	300	15	Consensus (comb.lib./smm/nn)	DFKLNEEIAIILASF	0.75	0.75	KLNEEIAII	0.01	0.01	0.01	EEIAIILAS	333	0.75	0.75	EEIAIILAS	694.4	8.9	8.9	-	-	-	-	-	-	-	-
HLA-DRB1*07:01	Nsp2	298	312	15	Consensus (comb.lib./smm/nn)	ASFSASTSAFVETVK	0.76	0.76	SFSASTSAF	2.33	11	11	FSASTSAFV	9	0.14	0.14	FSASTSAFV	10.1	0.76	0.76	-	-	-	-	-	-	-	-
HLA-DRB5*01:01	Nsp2	329	343	15	Consensus (smm/nn/sturniolo)	FKVTKGKAKKGAWNI	0.77	0.77	-	-	-	-	FKVTKGKAK	21	0.75	0.75	FKVTKGKAK	20	3.1	3.1	-	-	-	-	FKVTKGKAK	5.2	0.77	0.77
HLA-DRB5*01:01	Nsp2	328	342	15	Consensus (smm/nn/sturniolo)	NFKVTKGKAKKGAWN	0.77	0.77	-	-	-	-	FKVTKGKAK	20	0.71	0.71	FKVTKGKAK	8.6	0.84	0.84	-	-	-	-	FKVTKGKAK	5.2	0.77	0.77
HLA-DRB5*01:01	Nsp2	323	337	15	Consensus (smm/nn/sturniolo)	VESCGNFKVTKGKAK	0.77	0.77	-	-	-	-	VESCGNFKV	7	0.08	0.08	FKVTKGKAK	15.7	2.3	2.3	-	-	-	-	FKVTKGKAK	5.2	0.77	0.77
HLA-DPA1*02:01/DPB1*14:01	Nsp2	354	368	15	NetMHCIIpan	YAFASEAARVVRSIF	0.77	0.77	-	-	-	-	-	-	-	-	-	-	-	-	FASEAARVV	407.78	0.77	0.77	-	-	-	-
HLA-DRB1*09:01	Nsp2	614	628	15	Consensus (comb.lib./smm/nn)	KDTEKYCALAPNMMV	0.78	0.78	KDTEKYCAL	0.01	0.01	0.01	YCALAPNMM	110	2.5	2.5	YCALAPNMM	17.4	0.78	0.78	-	-	-	-	-	-	-	-
HLA-DPA1*02:01/DPB1*05:01	Nsp2	450	464	15	Consensus (comb.lib./smm/nn)	WLEEKFKEGVEFLRD	0.8	0.8	KFKEGVEFL	0.09	0.76	0.76	FKEGVEFLR	290	0.8	0.8	FKEGVEFLR	126.1	1.1	1.1	-	-	-	-	-	-	-	-
HLA-DPA1*02:01/DPB1*05:01	Nsp2	449	463	15	Consensus (comb.lib./smm/nn)	DWLEEKFKEGVEFLR	0.81	0.81	KFKEGVEFL	0.09	0.76	0.76	KFKEGVEFL	292	0.81	0.81	FKEGVEFLR	144	1.3	1.3	-	-	-	-	-	-	-	-
HLA-DPA1*02:01/DPB1*01:01	Nsp2	436	450	15	Consensus (comb.lib./smm/nn)	IFGTVYEKLKPVLDW	0.81	0.81	IFGTVYEKL	0.17	0.81	0.81	IFGTVYEKL	27	0.47	0.47	GTVYEKLKP	401.4	13	13	-	-	-	-	-	-	-	-
HLA-DPA1*02:01/DPB1*05:01	Nsp2	451	465	15	Consensus (comb.lib./smm/nn)	LEEKFKEGVEFLRDG	0.81	0.81	KFKEGVEFL	0.09	0.76	0.76	FKEGVEFLR	292	0.81	0.81	FKEGVEFLR	128.7	1.1	1.1	-	-	-	-	-	-	-	-
HLA-DPA1*02:01/DPB1*01:01	Nsp2	433	447	15	Consensus (comb.lib./smm/nn)	LTNIFGTVYEKLKPV	0.81	0.81	IFGTVYEKL	0.17	0.81	0.81	IFGTVYEKL	9	0.07	0.07	NIFGTVYEK	121.5	2.5	2.5	-	-	-	-	-	-	-	-
HLA-DPA1*02:01/DPB1*01:01	Nsp2	435	449	15	Consensus (comb.lib./smm/nn)	NIFGTVYEKLKPVLD	0.81	0.81	IFGTVYEKL	0.17	0.81	0.81	IFGTVYEKL	27	0.47	0.47	NIFGTVYEK	189.6	4.9	4.9	-	-	-	-	-	-	-	-
HLA-DPA1*02:01/DPB1*01:01	Nsp2	431	445	15	Consensus (comb.lib./smm/nn)	QWLTNIFGTVYEKLK	0.81	0.81	IFGTVYEKL	0.17	0.81	0.81	IFGTVYEKL	9	0.07	0.07	NIFGTVYEK	104.5	1.9	1.9	-	-	-	-	-	-	-	-
HLA-DPA1*02:01/DPB1*01:01	Nsp2	430	444	15	Consensus (comb.lib./smm/nn)	SQWLTNIFGTVYEKL	0.81	0.81	IFGTVYEKL	0.17	0.81	0.81	QWLTNIFGT	9	0.07	0.07	NIFGTVYEK	118.6	2.4	2.4	-	-	-	-	-	-	-	-
HLA-DPA1*02:01/DPB1*01:01	Nsp2	434	448	15	Consensus (comb.lib./smm/nn)	TNIFGTVYEKLKPVL	0.81	0.81	IFGTVYEKL	0.17	0.81	0.81	IFGTVYEKL	9	0.07	0.07	NIFGTVYEK	120	2.5	2.5	-	-	-	-	-	-	-	-
HLA-DPA1*02:01/DPB1*01:01	Nsp2	432	446	15	Consensus (comb.lib./smm/nn)	WLTNIFGTVYEKLKP	0.81	0.81	IFGTVYEKL	0.17	0.81	0.81	IFGTVYEKL	9	0.07	0.07	NIFGTVYEK	104.3	1.9	1.9	-	-	-	-	-	-	-	-
HLA-DPA1*02:01/DPB1*05:01	Nsp2	452	466	15	Consensus (comb.lib./smm/nn)	EEKFKEGVEFLRDGW	0.85	0.85	KFKEGVEFL	0.09	0.76	0.76	FKEGVEFLR	300	0.85	0.85	FKEGVEFLR	128.5	1.1	1.1	-	-	-	-	-	-	-	-
HLA-DQA1*01:02/DQB1*06:02	Nsp2	357	371	15	Consensus (comb.lib./smm/nn)	ASEAARVVRSIFSRT	0.9	0.9	ASEAARVVR	0.01	0.01	0.01	SEAARVVRS	175	3.5	3.5	SEAARVVRS	47.2	0.9	0.9	-	-	-	-	-	-	-	-
HLA-DRB1*04:01	Nsp2	298	312	15	Consensus (smm/nn/sturniolo)	ASFSASTSAFVETVK	0.9	0.9	-	-	-	-	FSASTSAFV	81	0.9	0.9	FSASTSAFV	33	0.8	0.8	-	-	-	-	FSASTSAFV	0.8	31	31
HLA-DRB1*15:01	Nsp2	291	305	15	Consensus (smm/nn/sturniolo)	EEIAIILASFSASTS	0.92	0.92	-	-	-	-	IAIILASFS	60	0.92	0.92	AIILASFSA	14.9	0.59	0.59	-	-	-	-	LASFSASTS	2.6	25	25
HLA-DPA1*01:03/DPB1*04:01	Nsp2	434	448	15	NetMHCIIpan	TNIFGTVYEKLKPVL	0.92	0.92	-	-	-	-	-	-	-	-	-	-	-	-	IFGTVYEKL	88.97	0.92	0.92	-	-	-	-
HLA-DRB3*02:02	Nsp2	282	296	15	NetMHCIIpan	NIVGDFKLNEEIAII	0.94	0.94	-	-	-	-	-	-	-	-	-	-	-	-	FKLNEEIAI	55.55	0.94	0.94	-	-	-	-
HLA-DQA1*04:01/DQB1*04:02	Nsp2	285	299	15	Consensus (comb.lib./smm/nn)	GDFKLNEEIAIILAS	0.95	0.95	KLNEEIAII	0.01	0.01	0.01	NEEIAIILA	379	0.95	0.95	NEEIAIILA	1161.6	16	16	-	-	-	-	-	-	-	-
HLA-DPA1*03:01/DPB1*04:02	Nsp2	430	444	15	Consensus (comb.lib./smm/nn)	SQWLTNIFGTVYEKL	0.97	0.97	IFGTVYEKL	0.04	1.7	1.7	SQWLTNIFG	31	0.47	0.47	QWLTNIFGT	37.3	0.97	0.97	-	-	-	-	-	-	-	-
HLA-DPA1*01:03/DPB1*04:01	Nsp2	489	503	15	NetMHCIIpan	KEIKESVQTFFKLVN	0.99	0.99	-	-	-	-	-	-	-	-	-	-	-	-	ESVQTFFKL	94	0.99	0.99	-	-	-	-
HLA-DRB1*11:01	Nsp2	494	508	15	Consensus (smm/nn/sturniolo)	SVQTFFKLVNKFLAL	0.99	0.99	-	-	-	-	FKLVNKFLA	12	0.39	0.39	FKLVNKFLA	11.4	0.99	0.99	-	-	-	-	FKLVNKFLA	3.4	2.5	2.5
HLA-DPA1*01:03/DPB1*04:01	Nsp2	498	512	15	NetMHCIIpan	FFKLVNKFLALCADS	1	1	-	-	-	-	-	-	-	-	-	-	-	-	KLVNKFLAL	95.08	1	1	-	-	-	-
HLA-DPA1*01:03/DPB1*02:01	Nsp3	1512	1526	15	Consensus (comb.lib./smm/nn)	AYILFTRFFYVLGLA	0.01	0.01	ILFTRFFYV	0.01	0.01	0.01	ILFTRFFYV	3	0.01	0.01	ILFTRFFYV	11.5	0.07	0.07	-	-	-	-	-	-	-	-
HLA-DPA1*03:01/DPB1*04:02	Nsp3	1347	1361	15	Consensus (comb.lib./smm/nn)	CTNYMPYFFTLLLQL	0.01	0.01	YFFTLLLQL	0.01	0.01	0.01	MPYFFTLLL	4	0.01	0.01	NYMPYFFTL	167.4	7.9	7.9	-	-	-	-	-	-	-	-
HLA-DRB1*01:01	Nsp3	983	997	15	Consensus (comb.lib./smm/nn)	ESPFVMMSAPPAQYE	0.01	0.01	FVMMSAPPA	0.02	5.7	5.7	FVMMSAPPA	2	0.01	0.01	FVMMSAPPA	1.5	0.01	0.01	-	-	-	-	-	-	-	-
HLA-DPA1*01:03/DPB1*02:01	Nsp3	1510	1524	15	Consensus (comb.lib./smm/nn)	FLAYILFTRFFYVLG	0.01	0.01	ILFTRFFYV	0.01	0.01	0.01	ILFTRFFYV	3	0.01	0.01	ILFTRFFYV	9.8	0.05	0.05	-	-	-	-	-	-	-	-
HLA-DPA1*01:03/DPB1*02:01	Nsp3	1511	1525	15	Consensus (comb.lib./smm/nn)	LAYILFTRFFYVLGL	0.01	0.01	ILFTRFFYV	0.01	0.01	0.01	ILFTRFFYV	3	0.01	0.01	ILFTRFFYV	11.3	0.07	0.07	-	-	-	-	-	-	-	-
HLA-DPA1*03:01/DPB1*04:02	Nsp3	1351	1365	15	Consensus (comb.lib./smm/nn)	MPYFFTLLLQLCTFT	0.01	0.01	YFFTLLLQL	0.01	0.01	0.01	YFFTLLLQL	4	0.01	0.01	YFFTLLLQL	194.9	9.2	9.2	-	-	-	-	-	-	-	-
HLA-DPA1*03:01/DPB1*04:02	Nsp3	1349	1363	15	Consensus (comb.lib./smm/nn)	NYMPYFFTLLLQLCT	0.01	0.01	YFFTLLLQL	0.01	0.01	0.01	YFFTLLLQL	4	0.01	0.01	YFFTLLLQL	171.4	8.1	8.1	-	-	-	-	-	-	-	-
HLA-DRB1*01:01	Nsp3	982	996	15	Consensus (comb.lib./smm/nn)	QESPFVMMSAPPAQY	0.01	0.01	FVMMSAPPA	0.02	5.7	5.7	FVMMSAPPA	2	0.01	0.01	FVMMSAPPA	1.5	0.01	0.01	-	-	-	-	-	-	-	-
HLA-DRB1*01:01	Nsp3	984	998	15	Consensus (comb.lib./smm/nn)	SPFVMMSAPPAQYEL	0.01	0.01	FVMMSAPPA	0.02	5.7	5.7	FVMMSAPPA	2	0.01	0.01	FVMMSAPPA	1.5	0.01	0.01	-	-	-	-	-	-	-	-
HLA-DPA1*03:01/DPB1*04:02	Nsp3	1348	1362	15	Consensus (comb.lib./smm/nn)	TNYMPYFFTLLLQLC	0.01	0.01	YFFTLLLQL	0.01	0.01	0.01	YFFTLLLQL	5	0.01	0.01	PYFFTLLLQ	177.7	8.5	8.5	-	-	-	-	-	-	-	-
HLA-DPA1*01:03/DPB1*02:01	Nsp3	1509	1523	15	Consensus (comb.lib./smm/nn)	WFLAYILFTRFFYVL	0.01	0.01	ILFTRFFYV	0.01	0.01	0.01	ILFTRFFYV	3	0.01	0.01	ILFTRFFYV	7.8	0.04	0.04	-	-	-	-	-	-	-	-
HLA-DPA1*03:01/DPB1*04:02	Nsp3	1350	1364	15	Consensus (comb.lib./smm/nn)	YMPYFFTLLLQLCTF	0.01	0.01	YFFTLLLQL	0.01	0.01	0.01	YFFTLLLQL	4	0.01	0.01	YFFTLLLQL	161.2	7.6	7.6	-	-	-	-	-	-	-	-
HLA-DPA1*03:01/DPB1*04:02	Nsp3	426	440	15	Consensus (comb.lib./smm/nn)	EETKFLTENLLLYID	0.03	0.03	KFLTENLLL	0.01	0.01	0.01	FLTENLLLY	16	0.2	0.2	KFLTENLLL	8.9	0.03	0.03	-	-	-	-	-	-	-	-
HLA-DPA1*03:01/DPB1*04:02	Nsp3	427	441	15	Consensus (comb.lib./smm/nn)	ETKFLTENLLLYIDI	0.03	0.03	KFLTENLLL	0.01	0.01	0.01	FLTENLLLY	15	0.2	0.2	KFLTENLLL	8.1	0.03	0.03	-	-	-	-	-	-	-	-
HLA-DPA1*01:03/DPB1*02:01	Nsp3	1508	1522	15	Consensus (comb.lib./smm/nn)	EWFLAYILFTRFFYV	0.03	0.03	ILFTRFFYV	0.01	0.01	0.01	LAYILFTRF	4	0.03	0.03	ILFTRFFYV	10.4	0.06	0.06	-	-	-	-	-	-	-	-
HLA-DPA1*03:01/DPB1*04:02	Nsp3	425	439	15	Consensus (comb.lib./smm/nn)	LEETKFLTENLLLYI	0.03	0.03	KFLTENLLL	0.01	0.01	0.01	FLTENLLLY	16	0.2	0.2	KFLTENLLL	8.7	0.03	0.03	-	-	-	-	-	-	-	-
HLA-DPA1*01:03/DPB1*02:01	Nsp3	1562	1576	15	Consensus (comb.lib./smm/nn)	MVRMYIFFASFYYVW	0.03	0.03	IFFASFYYV	0.01	0.01	0.01	IFFASFYYV	10	0.14	0.14	IFFASFYYV	6.6	0.03	0.03	-	-	-	-	-	-	-	-
HLA-DPA1*01:03/DPB1*02:01	Nsp3	1563	1577	15	Consensus (comb.lib./smm/nn)	VRMYIFFASFYYVWK	0.03	0.03	FASFYYVWK	0.01	0.01	0.01	IFFASFYYV	10	0.14	0.14	IFFASFYYV	6.8	0.03	0.03	-	-	-	-	-	-	-	-
HLA-DRB3*01:01	Nsp3	85	99	15	Consensus (comb.lib./smm/nn)	ATYYLFDESGEFKLA	0.04	0.04	YLFDESGEF	445.96	35	35	YLFDESGEF	20	0.04	0.04	YLFDESGEF	2.6	0.01	0.01	-	-	-	-	-	-	-	-
HLA-DRB3*01:01	Nsp3	84	98	15	Consensus (comb.lib./smm/nn)	MATYYLFDESGEFKL	0.04	0.04	YLFDESGEF	445.96	35	35	YLFDESGEF	20	0.04	0.04	YLFDESGEF	2.6	0.01	0.01	-	-	-	-	-	-	-	-
HLA-DPA1*01:03/DPB1*02:01	Nsp3	1565	1579	15	Consensus (comb.lib./smm/nn)	MYIFFASFYYVWKSY	0.04	0.04	FASFYYVWK	0.01	0.01	0.01	IFFASFYYV	11	0.19	0.19	FFASFYYVW	7.8	0.04	0.04	-	-	-	-	-	-	-	-
HLA-DPA1*01:03/DPB1*02:01	Nsp3	1564	1578	15	Consensus (comb.lib./smm/nn)	RMYIFFASFYYVWKS	0.04	0.04	FASFYYVWK	0.01	0.01	0.01	IFFASFYYV	10	0.14	0.14	IFFASFYYV	7.7	0.04	0.04	-	-	-	-	-	-	-	-
HLA-DRB3*01:01	Nsp3	83	97	15	Consensus (comb.lib./smm/nn)	SMATYYLFDESGEFK	0.04	0.04	YLFDESGEF	445.96	35	35	YLFDESGEF	21	0.04	0.04	YLFDESGEF	2.9	0.02	0.02	-	-	-	-	-	-	-	-
HLA-DRB3*01:01	Nsp3	86	100	15	Consensus (comb.lib./smm/nn)	TYYLFDESGEFKLAS	0.04	0.04	YLFDESGEF	445.96	35	35	YLFDESGEF	21	0.04	0.04	YLFDESGEF	3.1	0.03	0.03	-	-	-	-	-	-	-	-
HLA-DRB3*01:01	Nsp3	82	96	15	Consensus (comb.lib./smm/nn)	WSMATYYLFDESGEF	0.04	0.04	YLFDESGEF	445.96	35	35	WSMATYYLF	20	0.04	0.04	YLFDESGEF	3.3	0.03	0.03	-	-	-	-	-	-	-	-
HLA-DPA1*01:03/DPB1*02:01	Nsp3	1526	1540	15	Consensus (comb.lib./smm/nn)	AAIMQLFFSYFAVHF	0.05	0.05	QLFFSYFAV	0.01	0.01	0.01	LFFSYFAVH	36	0.77	0.77	LFFSYFAVH	8.7	0.05	0.05	-	-	-	-	-	-	-	-
HLA-DPA1*01:03/DPB1*02:01	Nsp3	1527	1541	15	Consensus (comb.lib./smm/nn)	AIMQLFFSYFAVHFI	0.05	0.05	QLFFSYFAV	0.01	0.01	0.01	LFFSYFAVH	32	0.62	0.62	LFFSYFAVH	8.6	0.05	0.05	-	-	-	-	-	-	-	-
HLA-DPA1*01:03/DPB1*02:01	Nsp3	1561	1575	15	Consensus (comb.lib./smm/nn)	AMVRMYIFFASFYYV	0.05	0.05	IFFASFYYV	0.01	0.01	0.01	RMYIFFASF	13	0.22	0.22	IFFASFYYV	9.4	0.05	0.05	-	-	-	-	-	-	-	-
HLA-DQA1*01:01/DQB1*05:01	Nsp3	1540	1554	15	Consensus (comb.lib./smm/nn)	FISNSWLMWLIINLV	0.05	0.05	SWLMWLIIN	0.01	0.01	0.01	WLMWLIINL	161	0.05	0.05	WLMWLIINL	85.3	1.5	1.5	-	-	-	-	-	-	-	-
HLA-DQA1*01:01/DQB1*05:01	Nsp3	1539	1553	15	Consensus (comb.lib./smm/nn)	HFISNSWLMWLIINL	0.05	0.05	SWLMWLIIN	0.01	0.01	0.01	SWLMWLIIN	164	0.05	0.05	ISNSWLMWL	97	1.8	1.8	-	-	-	-	-	-	-	-
HLA-DPA1*01:03/DPB1*02:01	Nsp3	1528	1542	15	Consensus (comb.lib./smm/nn)	IMQLFFSYFAVHFIS	0.05	0.05	QLFFSYFAV	0.01	0.01	0.01	LFFSYFAVH	32	0.62	0.62	LFFSYFAVH	9	0.05	0.05	-	-	-	-	-	-	-	-
HLA-DPA1*01:03/DPB1*02:01	Nsp3	1529	1543	15	Consensus (comb.lib./smm/nn)	MQLFFSYFAVHFISN	0.05	0.05	QLFFSYFAV	0.01	0.01	0.01	LFFSYFAVH	28	0.52	0.52	LFFSYFAVH	9.9	0.05	0.05	-	-	-	-	-	-	-	-
HLA-DPA1*03:01/DPB1*04:02	Nsp3	428	442	15	Consensus (comb.lib./smm/nn)	TKFLTENLLLYIDIN	0.05	0.05	KFLTENLLL	0.01	0.01	0.01	FLTENLLLY	16	0.2	0.2	FLTENLLLY	10.8	0.05	0.05	-	-	-	-	-	-	-	-
HLA-DPA1*03:01/DPB1*04:02	Nsp3	424	438	15	Consensus (comb.lib./smm/nn)	TLEETKFLTENLLLY	0.05	0.05	KFLTENLLL	0.01	0.01	0.01	LEETKFLTE	19	0.25	0.25	KFLTENLLL	11.3	0.05	0.05	-	-	-	-	-	-	-	-
HLA-DPA1*01:03/DPB1*02:01	Nsp3	1566	1580	15	Consensus (comb.lib./smm/nn)	YIFFASFYYVWKSYV	0.05	0.05	FASFYYVWK	0.01	0.01	0.01	FFASFYYVW	19	0.33	0.33	FFASFYYVW	9.9	0.05	0.05	-	-	-	-	-	-	-	-
HLA-DPA1*02:01/DPB1*01:01	Nsp3	1509	1523	15	Consensus (comb.lib./smm/nn)	WFLAYILFTRFFYVL	0.06	0.06	ILFTRFFYV	0.22	0.93	0.93	ILFTRFFYV	8	0.06	0.06	YILFTRFFY	18.4	0.03	0.03	-	-	-	-	-	-	-	-
HLA-DPA1*02:01/DPB1*01:01	Nsp3	1510	1524	15	Consensus (comb.lib./smm/nn)	FLAYILFTRFFYVLG	0.07	0.07	ILFTRFFYV	0.22	0.93	0.93	ILFTRFFYV	8	0.06	0.06	YILFTRFFY	21.7	0.07	0.07	-	-	-	-	-	-	-	-
HLA-DQA1*01:01/DQB1*05:01	Nsp3	1541	1555	15	Consensus (comb.lib./smm/nn)	ISNSWLMWLIINLVQ	0.07	0.07	SWLMWLIIN	0.01	0.01	0.01	WLMWLIINL	173	0.07	0.07	WLMWLIINL	111.7	2.1	2.1	-	-	-	-	-	-	-	-
HLA-DPA1*01:03/DPB1*02:01	Nsp3	1525	1539	15	Consensus (comb.lib./smm/nn)	LAAIMQLFFSYFAVH	0.07	0.07	QLFFSYFAV	0.01	0.01	0.01	QLFFSYFAV	37	0.79	0.79	LFFSYFAVH	11.3	0.07	0.07	-	-	-	-	-	-	-	-
HLA-DQA1*01:01/DQB1*05:01	Nsp3	1542	1556	15	Consensus (comb.lib./smm/nn)	SNSWLMWLIINLVQM	0.07	0.07	SWLMWLIIN	0.01	0.01	0.01	WLMWLIINL	171	0.07	0.07	WLMWLIINL	121.5	2.3	2.3	-	-	-	-	-	-	-	-
HLA-DPA1*01:03/DPB1*02:01	Nsp3	1513	1527	15	Consensus (comb.lib./smm/nn)	YILFTRFFYVLGLAA	0.08	0.08	ILFTRFFYV	0.01	0.01	0.01	ILFTRFFYV	7	0.08	0.08	LFTRFFYVL	16.8	0.24	0.24	-	-	-	-	-	-	-	-
HLA-DPA1*03:01/DPB1*04:02	Nsp3	1407	1421	15	Consensus (comb.lib./smm/nn)	KLINIIIWFLLLSVC	0.09	0.09	IIWFLLLSV	0.01	0.01	0.01	IIWFLLLSV	12	0.09	0.09	IIIWFLLLS	760.2	27	27	-	-	-	-	-	-	-	-
HLA-DPA1*03:01/DPB1*04:02	Nsp3	1408	1422	15	Consensus (comb.lib./smm/nn)	LINIIIWFLLLSVCL	0.09	0.09	IIWFLLLSV	0.01	0.01	0.01	IIWFLLLSV	12	0.09	0.09	IIIWFLLLS	862.5	29	29	-	-	-	-	-	-	-	-
HLA-DPA1*03:01/DPB1*04:02	Nsp3	1406	1420	15	Consensus (comb.lib./smm/nn)	SKLINIIIWFLLLSV	0.09	0.09	IIWFLLLSV	0.01	0.01	0.01	NIIIWFLLL	12	0.09	0.09	IIIWFLLLS	481.2	20	20	-	-	-	-	-	-	-	-
HLA-DRB1*15:01	Nsp3	1561	1575	15	Consensus (smm/nn/sturniolo)	AMVRMYIFFASFYYV	0.1	0.1	-	-	-	-	YIFFASFYY	11	0.01	0.01	YIFFASFYY	119.2	8.4	8.4	-	-	-	-	VRMYIFFAS	6.9	0.1	0.1
HLA-DRB1*15:01	Nsp3	1562	1576	15	Consensus (smm/nn/sturniolo)	MVRMYIFFASFYYVW	0.1	0.1	-	-	-	-	YIFFASFYY	11	0.01	0.01	YIFFASFYY	115.9	8.1	8.1	-	-	-	-	VRMYIFFAS	6.9	0.1	0.1
HLA-DQA1*01:01/DQB1*05:01	Nsp3	1543	1557	15	Consensus (comb.lib./smm/nn)	NSWLMWLIINLVQMA	0.1	0.1	SWLMWLIIN	0.01	0.01	0.01	WLMWLIINL	197	0.1	0.1	WLMWLIINL	114.9	2.2	2.2	-	-	-	-	-	-	-	-
HLA-DRB1*01:01	Nsp3	981	995	15	Consensus (comb.lib./smm/nn)	QQESPFVMMSAPPAQ	0.1	0.1	FVMMSAPPA	0.02	5.7	5.7	FVMMSAPPA	3	0.1	0.1	FVMMSAPPA	1.7	0.01	0.01	-	-	-	-	-	-	-	-
HLA-DRB1*15:01	Nsp3	1560	1574	15	Consensus (smm/nn/sturniolo)	SAMVRMYIFFASFYY	0.1	0.1	-	-	-	-	MYIFFASFY	11	0.01	0.01	YIFFASFYY	129.2	9	9	-	-	-	-	VRMYIFFAS	6.9	0.1	0.1
HLA-DRB1*01:01	Nsp3	980	994	15	Consensus (comb.lib./smm/nn)	VQQESPFVMMSAPPA	0.1	0.1	FVMMSAPPA	0.02	5.7	5.7	QESPFVMMS	3	0.1	0.1	FVMMSAPPA	2.4	0.01	0.01	-	-	-	-	-	-	-	-
HLA-DRB1*15:01	Nsp3	1563	1577	15	Consensus (smm/nn/sturniolo)	VRMYIFFASFYYVWK	0.1	0.1	-	-	-	-	YIFFASFYY	11	0.01	0.01	YIFFASFYY	145.1	9.9	9.9	-	-	-	-	VRMYIFFAS	6.9	0.1	0.1
HLA-DPA1*01:03/DPB1*04:01	Nsp3	1508	1522	15	NetMHCIIpan	EWFLAYILFTRFFYV	0.11	0.11	-	-	-	-	-	-	-	-	-	-	-	-	ILFTRFFYV	33.12	0.11	0.11	-	-	-	-
HLA-DPA1*01:03/DPB1*02:01	Nsp3	1514	1528	15	Consensus (comb.lib./smm/nn)	ILFTRFFYVLGLAAI	0.11	0.11	ILFTRFFYV	0.01	0.01	0.01	ILFTRFFYV	9	0.11	0.11	FFYVLGLAA	23.3	0.48	0.48	-	-	-	-	-	-	-	-
HLA-DQA1*03:01/DQB1*03:02	Nsp3	142	156	15	Consensus (comb.lib./smm/nn)	LEFGATSAALQPEEE	0.11	0.11	TSAALQPEE	114.13	38	38	ATSAALQPE	103	0.02	0.02	ATSAALQPE	79	0.11	0.11	-	-	-	-	-	-	-	-
HLA-DQA1*01:01/DQB1*05:01	Nsp3	1408	1422	15	Consensus (comb.lib./smm/nn)	LINIIIWFLLLSVCL	0.11	0.11	IIIWFLLLS	0.01	0.01	0.01	IIWFLLLSV	211	0.11	0.11	IIIWFLLLS	639.1	11	11	-	-	-	-	-	-	-	-
HLA-DRB3*02:02	Nsp3	1592	1606	15	NetMHCIIpan	MMCYKRNRATRVECT	0.11	0.11	-	-	-	-	-	-	-	-	-	-	-	-	YKRNRATRV	19.24	0.11	0.11	-	-	-	-
HLA-DRB1*07:01	Nsp3	1362	1376	15	Consensus (comb.lib./smm/nn)	CTFTRSTNSRIKASM	0.12	0.12	FTRSTNSRI	0.01	0.01	0.01	FTRSTNSRI	8	0.12	0.12	FTRSTNSRI	16.9	1.7	1.7	-	-	-	-	-	-	-	-
HLA-DQA1*01:01/DQB1*05:01	Nsp3	1407	1421	15	Consensus (comb.lib./smm/nn)	KLINIIIWFLLLSVC	0.12	0.12	IIIWFLLLS	0.01	0.01	0.01	IIWFLLLSV	220	0.12	0.12	IIIWFLLLS	826.2	14	14	-	-	-	-	-	-	-	-
HLA-DRB1*07:01	Nsp3	1361	1375	15	Consensus (comb.lib./smm/nn)	LCTFTRSTNSRIKAS	0.12	0.12	FTRSTNSRI	0.01	0.01	0.01	FTRSTNSRI	8	0.12	0.12	FTRSTNSRI	11.4	0.9	0.9	-	-	-	-	-	-	-	-
HLA-DRB1*07:01	Nsp3	1358	1372	15	Consensus (comb.lib./smm/nn)	LLQLCTFTRSTNSRI	0.12	0.12	FTRSTNSRI	0.01	0.01	0.01	LLQLCTFTR	8	0.12	0.12	FTRSTNSRI	7.2	0.44	0.44	-	-	-	-	-	-	-	-
HLA-DRB1*07:01	Nsp3	1359	1373	15	Consensus (comb.lib./smm/nn)	LQLCTFTRSTNSRIK	0.12	0.12	FTRSTNSRI	0.01	0.01	0.01	FTRSTNSRI	8	0.12	0.12	FTRSTNSRI	8	0.51	0.51	-	-	-	-	-	-	-	-
HLA-DRB1*07:01	Nsp3	1360	1374	15	Consensus (comb.lib./smm/nn)	QLCTFTRSTNSRIKA	0.12	0.12	FTRSTNSRI	0.01	0.01	0.01	FTRSTNSRI	8	0.12	0.12	FTRSTNSRI	9.2	0.64	0.64	-	-	-	-	-	-	-	-
HLA-DQA1*01:01/DQB1*05:01	Nsp3	1406	1420	15	Consensus (comb.lib./smm/nn)	SKLINIIIWFLLLSV	0.12	0.12	IIIWFLLLS	0.01	0.01	0.01	IIIWFLLLS	213	0.12	0.12	IIIWFLLLS	1011.1	16	16	-	-	-	-	-	-	-	-
HLA-DPA1*02:01/DPB1*01:01	Nsp3	1508	1522	15	Consensus (comb.lib./smm/nn)	EWFLAYILFTRFFYV	0.13	0.13	ILFTRFFYV	0.22	0.93	0.93	FLAYILFTR	12	0.13	0.13	YILFTRFFY	18.6	0.03	0.03	-	-	-	-	-	-	-	-
HLA-DPA1*03:01/DPB1*04:02	Nsp3	1352	1366	15	Consensus (comb.lib./smm/nn)	PYFFTLLLQLCTFTR	0.13	0.13	YFFTLLLQL	0.01	0.01	0.01	YFFTLLLQL	13	0.13	0.13	YFFTLLLQL	141.6	6.7	6.7	-	-	-	-	-	-	-	-
HLA-DPA1*01:03/DPB1*04:01	Nsp3	1507	1521	15	NetMHCIIpan	AEWFLAYILFTRFFY	0.14	0.14	-	-	-	-	-	-	-	-	-	-	-	-	FLAYILFTR	37.68	0.14	0.14	-	-	-	-
HLA-DRB1*09:01	Nsp3	983	997	15	Consensus (comb.lib./smm/nn)	ESPFVMMSAPPAQYE	0.14	0.14	MMSAPPAQY	0.01	0.01	0.01	FVMMSAPPA	42	0.33	0.33	FVMMSAPPA	9.3	0.14	0.14	-	-	-	-	-	-	-	-
HLA-DQA1*01:01/DQB1*05:01	Nsp3	1409	1423	15	Consensus (comb.lib./smm/nn)	INIIIWFLLLSVCLG	0.14	0.14	IIIWFLLLS	0.01	0.01	0.01	IIWFLLLSV	246	0.14	0.14	IIIWFLLLS	759.7	13	13	-	-	-	-	-	-	-	-
HLA-DPA1*01:03/DPB1*04:01	Nsp3	425	439	15	NetMHCIIpan	LEETKFLTENLLLYI	0.14	0.14	-	-	-	-	-	-	-	-	-	-	-	-	FLTENLLLY	37.3	0.14	0.14	-	-	-	-
HLA-DRB1*09:01	Nsp3	984	998	15	Consensus (comb.lib./smm/nn)	SPFVMMSAPPAQYEL	0.14	0.14	MMSAPPAQY	0.01	0.01	0.01	FVMMSAPPA	43	0.34	0.34	FVMMSAPPA	9.3	0.14	0.14	-	-	-	-	-	-	-	-
HLA-DPA1*01:03/DPB1*04:01	Nsp3	1509	1523	15	NetMHCIIpan	WFLAYILFTRFFYVL	0.14	0.14	-	-	-	-	-	-	-	-	-	-	-	-	ILFTRFFYV	38.65	0.14	0.14	-	-	-	-
HLA-DPA1*01:03/DPB1*02:01	Nsp3	1507	1521	15	Consensus (comb.lib./smm/nn)	AEWFLAYILFTRFFY	0.15	0.15	EWFLAYILF	0.01	0.01	0.01	LAYILFTRF	37	0.79	0.79	LAYILFTRF	13.4	0.15	0.15	-	-	-	-	-	-	-	-
HLA-DPA1*01:03/DPB1*02:01	Nsp3	1502	1516	15	Consensus (comb.lib./smm/nn)	AFGLVAEWFLAYILF	0.15	0.15	EWFLAYILF	0.01	0.01	0.01	LVAEWFLAY	12	0.2	0.2	LVAEWFLAY	13.3	0.15	0.15	-	-	-	-	-	-	-	-
HLA-DRB3*02:02	Nsp3	1591	1605	15	NetMHCIIpan	CMMCYKRNRATRVEC	0.15	0.15	-	-	-	-	-	-	-	-	-	-	-	-	YKRNRATRV	21.19	0.15	0.15	-	-	-	-
HLA-DPA1*01:03/DPB1*02:01	Nsp3	1503	1517	15	Consensus (comb.lib./smm/nn)	FGLVAEWFLAYILFT	0.15	0.15	EWFLAYILF	0.01	0.01	0.01	LVAEWFLAY	12	0.2	0.2	LVAEWFLAY	13.8	0.15	0.15	-	-	-	-	-	-	-	-
HLA-DPA1*01:03/DPB1*02:01	Nsp3	1530	1544	15	Consensus (comb.lib./smm/nn)	QLFFSYFAVHFISNS	0.15	0.15	QLFFSYFAV	0.01	0.01	0.01	LFFSYFAVH	53	1.2	1.2	YFAVHFISN	14	0.15	0.15	-	-	-	-	-	-	-	-
HLA-DRB1*04:01	Nsp3	1699	1713	15	Consensus (smm/nn/sturniolo)	SLSHFVNLDNLRANN	0.15	0.15	-	-	-	-	FVNLDNLRA	85	1.1	1.1	FVNLDNLRA	16.5	0.15	0.15	-	-	-	-	FVNLDNLRA	5.4	0.14	0.14
HLA-DRB3*02:02	Nsp3	1590	1604	15	NetMHCIIpan	TCMMCYKRNRATRVE	0.15	0.15	-	-	-	-	-	-	-	-	-	-	-	-	YKRNRATRV	22.1	0.15	0.15	-	-	-	-
HLA-DPA1*03:01/DPB1*04:02	Nsp3	1409	1423	15	Consensus (comb.lib./smm/nn)	INIIIWFLLLSVCLG	0.16	0.16	IIWFLLLSV	0.01	0.01	0.01	IIWFLLLSV	14	0.16	0.16	IIIWFLLLS	715.5	26	26	-	-	-	-	-	-	-	-
HLA-DPA1*03:01/DPB1*04:02	Nsp3	1353	1367	15	Consensus (comb.lib./smm/nn)	YFFTLLLQLCTFTRS	0.16	0.16	YFFTLLLQL	0.01	0.01	0.01	YFFTLLLQL	14	0.16	0.16	LLQLCTFTR	200.6	9.4	9.4	-	-	-	-	-	-	-	-
HLA-DRB5*01:01	Nsp3	825	839	15	Consensus (smm/nn/sturniolo)	LGRYMSALNHTKKWK	0.17	0.17	-	-	-	-	YMSALNHTK	10	0.17	0.17	YMSALNHTK	2.5	0.03	0.03	-	-	-	-	YMSALNHTK	3.9	3.9	3.9
HLA-DRB1*04:01	Nsp3	1700	1714	15	Consensus (smm/nn/sturniolo)	LSHFVNLDNLRANNT	0.17	0.17	-	-	-	-	FVNLDNLRA	79	0.82	0.82	FVNLDNLRA	16.9	0.17	0.17	-	-	-	-	FVNLDNLRA	5.4	0.14	0.14
HLA-DRB3*02:02	Nsp3	1593	1607	15	NetMHCIIpan	MCYKRNRATRVECTT	0.17	0.17	-	-	-	-	-	-	-	-	-	-	-	-	YKRNRATRV	24.3	0.17	0.17	-	-	-	-
HLA-DRB5*01:01	Nsp3	823	837	15	Consensus (smm/nn/sturniolo)	SFLGRYMSALNHTKK	0.17	0.17	-	-	-	-	YMSALNHTK	10	0.17	0.17	YMSALNHTK	3.1	0.05	0.05	-	-	-	-	YMSALNHTK	3.9	3.9	3.9
HLA-DPA1*01:03/DPB1*04:01	Nsp3	1506	1520	15	NetMHCIIpan	VAEWFLAYILFTRFF	0.17	0.17	-	-	-	-	-	-	-	-	-	-	-	-	FLAYILFTR	40.37	0.17	0.17	-	-	-	-
HLA-DPA1*01:03/DPB1*04:01	Nsp3	1505	1519	15	NetMHCIIpan	LVAEWFLAYILFTRF	0.18	0.18	-	-	-	-	-	-	-	-	-	-	-	-	FLAYILFTR	42.05	0.18	0.18	-	-	-	-
HLA-DRB3*01:01	Nsp3	1645	1659	15	Consensus (comb.lib./smm/nn)	TFISDEVARDLSLQF	0.18	0.18	FISDEVARD	0.01	0.01	0.01	FISDEVARD	192	2.1	2.1	VARDLSLQF	6.9	0.18	0.18	-	-	-	-	-	-	-	-
HLA-DPA1*01:03/DPB1*02:01	Nsp3	1506	1520	15	Consensus (comb.lib./smm/nn)	VAEWFLAYILFTRFF	0.18	0.18	EWFLAYILF	0.01	0.01	0.01	LAYILFTRF	41	0.84	0.84	LAYILFTRF	15.1	0.18	0.18	-	-	-	-	-	-	-	-
HLA-DRB3*01:01	Nsp3	1643	1657	15	Consensus (comb.lib./smm/nn)	GSTFISDEVARDLSL	0.19	0.19	FISDEVARD	0.01	0.01	0.01	FISDEVARD	203	2.2	2.2	FISDEVARD	7.1	0.19	0.19	-	-	-	-	-	-	-	-
HLA-DRB3*01:01	Nsp3	1641	1655	15	Consensus (comb.lib./smm/nn)	CAGSTFISDEVARDL	0.2	0.2	FISDEVARD	0.01	0.01	0.01	FISDEVARD	207	2.3	2.3	FISDEVARD	7.5	0.2	0.2	-	-	-	-	-	-	-	-
HLA-DPA1*01:03/DPB1*02:01	Nsp3	1347	1361	15	Consensus (comb.lib./smm/nn)	CTNYMPYFFTLLLQL	0.2	0.2	MPYFFTLLL	0.13	4.1	4.1	YMPYFFTLL	12	0.2	0.2	YFFTLLLQL	14	0.15	0.15	-	-	-	-	-	-	-	-
HLA-DQA1*03:01/DQB1*03:02	Nsp3	143	157	15	Consensus (comb.lib./smm/nn)	EFGATSAALQPEEEQ	0.2	0.2	TSAALQPEE	114.13	38	38	ATSAALQPE	103	0.02	0.02	ATSAALQPE	93.2	0.2	0.2	-	-	-	-	-	-	-	-
HLA-DQA1*04:01/DQB1*04:02	Nsp3	142	156	15	Consensus (comb.lib./smm/nn)	LEFGATSAALQPEEE	0.2	0.2	EFGATSAAL	0.26	3.7	3.7	TSAALQPEE	202	0.2	0.2	SAALQPEEE	53.7	0.07	0.07	-	-	-	-	-	-	-	-
HLA-DPA1*01:03/DPB1*02:01	Nsp3	1501	1515	15	Consensus (comb.lib./smm/nn)	TAFGLVAEWFLAYIL	0.2	0.2	AEWFLAYIL	0.03	2.8	2.8	LVAEWFLAY	12	0.2	0.2	LVAEWFLAY	15	0.18	0.18	-	-	-	-	-	-	-	-
HLA-DRB3*01:01	Nsp3	1642	1656	15	Consensus (comb.lib./smm/nn)	AGSTFISDEVARDLS	0.21	0.21	FISDEVARD	0.01	0.01	0.01	FISDEVARD	209	2.3	2.3	FISDEVARD	7.6	0.21	0.21	-	-	-	-	-	-	-	-
HLA-DPA1*01:03/DPB1*04:01	Nsp3	426	440	15	NetMHCIIpan	EETKFLTENLLLYID	0.21	0.21	-	-	-	-	-	-	-	-	-	-	-	-	FLTENLLLY	44.39	0.21	0.21	-	-	-	-
HLA-DPA1*01:03/DPB1*04:01	Nsp3	427	441	15	NetMHCIIpan	ETKFLTENLLLYIDI	0.21	0.21	-	-	-	-	-	-	-	-	-	-	-	-	FLTENLLLY	43.6	0.21	0.21	-	-	-	-
HLA-DRB5*01:01	Nsp3	824	838	15	Consensus (smm/nn/sturniolo)	FLGRYMSALNHTKKW	0.21	0.21	-	-	-	-	YMSALNHTK	11	0.21	0.21	YMSALNHTK	2.7	0.05	0.05	-	-	-	-	YMSALNHTK	3.9	3.9	3.9
HLA-DRB5*01:01	Nsp3	826	840	15	Consensus (smm/nn/sturniolo)	GRYMSALNHTKKWKY	0.21	0.21	-	-	-	-	YMSALNHTK	11	0.21	0.21	YMSALNHTK	2.8	0.05	0.05	-	-	-	-	YMSALNHTK	3.9	3.9	3.9
HLA-DPA1*02:01/DPB1*01:01	Nsp3	1511	1525	15	Consensus (comb.lib./smm/nn)	LAYILFTRFFYVLGL	0.21	0.21	ILFTRFFYV	0.22	0.93	0.93	ILFTRFFYV	8	0.06	0.06	YILFTRFFY	31.3	0.21	0.21	-	-	-	-	-	-	-	-
HLA-DQA1*04:01/DQB1*04:02	Nsp3	143	157	15	Consensus (comb.lib./smm/nn)	EFGATSAALQPEEEQ	0.22	0.22	EFGATSAAL	0.26	3.7	3.7	TSAALQPEE	206	0.22	0.22	SAALQPEEE	66.6	0.11	0.11	-	-	-	-	-	-	-	-
HLA-DRB1*09:01	Nsp3	982	996	15	Consensus (comb.lib./smm/nn)	QESPFVMMSAPPAQY	0.22	0.22	MMSAPPAQY	0.01	0.01	0.01	FVMMSAPPA	43	0.34	0.34	FVMMSAPPA	10.2	0.22	0.22	-	-	-	-	-	-	-	-
HLA-DPA1*02:01/DPB1*14:01	Nsp3	644	658	15	NetMHCIIpan	AARYMRSLKVPATVS	0.23	0.23	-	-	-	-	-	-	-	-	-	-	-	-	MRSLKVPAT	249.32	0.23	0.23	-	-	-	-
HLA-DPA1*01:03/DPB1*02:01	Nsp3	1504	1518	15	Consensus (comb.lib./smm/nn)	GLVAEWFLAYILFTR	0.23	0.23	EWFLAYILF	0.01	0.01	0.01	LVAEWFLAY	30	0.55	0.55	EWFLAYILF	16.5	0.23	0.23	-	-	-	-	-	-	-	-
HLA-DPA1*01:03/DPB1*02:01	Nsp3	1567	1581	15	Consensus (comb.lib./smm/nn)	IFFASFYYVWKSYVH	0.23	0.23	FASFYYVWK	0.01	0.01	0.01	IFFASFYYV	30	0.55	0.55	SFYYVWKSY	16.4	0.23	0.23	-	-	-	-	-	-	-	-
HLA-DPA1*01:03/DPB1*02:01	Nsp3	1505	1519	15	Consensus (comb.lib./smm/nn)	LVAEWFLAYILFTRF	0.23	0.23	EWFLAYILF	0.01	0.01	0.01	LVAEWFLAY	24	0.45	0.45	LAYILFTRF	16.4	0.23	0.23	-	-	-	-	-	-	-	-
HLA-DPA1*02:01/DPB1*14:01	Nsp3	645	659	15	NetMHCIIpan	ARYMRSLKVPATVSV	0.24	0.24	-	-	-	-	-	-	-	-	-	-	-	-	MRSLKVPAT	257.1	0.24	0.24	-	-	-	-
HLA-DPA1*01:03/DPB1*02:01	Nsp3	1568	1582	15	Consensus (comb.lib./smm/nn)	FFASFYYVWKSYVHV	0.24	0.24	FASFYYVWK	0.01	0.01	0.01	FFASFYYVW	62	1.5	1.5	YVWKSYVHV	17.1	0.24	0.24	-	-	-	-	-	-	-	-
HLA-DRB1*01:01	Nsp3	1516	1530	15	Consensus (comb.lib./smm/nn)	FTRFFYVLGLAAIMQ	0.24	0.24	FYVLGLAAI	0.01	0.01	0.01	FFYVLGLAA	5	0.24	0.24	FFYVLGLAA	5.2	0.58	0.58	-	-	-	-	-	-	-	-
HLA-DQA1*05:01/DQB1*02:01	Nsp3	1497	1511	15	Consensus (comb.lib./smm/nn)	KWDLTAFGLVAEWFL	0.24	0.24	AFGLVAEWF	0.01	0.01	0.01	TAFGLVAEW	565	3.1	3.1	AFGLVAEWF	27.6	0.24	0.24	-	-	-	-	-	-	-	-
HLA-DPA1*01:03/DPB1*04:01	Nsp3	1529	1543	15	NetMHCIIpan	MQLFFSYFAVHFISN	0.24	0.24	-	-	-	-	-	-	-	-	-	-	-	-	YFAVHFISN	45.44	0.24	0.24	-	-	-	-
HLA-DPA1*03:01/DPB1*04:02	Nsp3	1410	1424	15	Consensus (comb.lib./smm/nn)	NIIIWFLLLSVCLGS	0.24	0.24	IIWFLLLSV	0.01	0.01	0.01	IIWFLLLSV	18	0.24	0.24	IIIWFLLLS	606.3	23	23	-	-	-	-	-	-	-	-
HLA-DRB1*01:01	Nsp3	1517	1531	15	Consensus (comb.lib./smm/nn)	TRFFYVLGLAAIMQL	0.24	0.24	FYVLGLAAI	0.01	0.01	0.01	FFYVLGLAA	5	0.24	0.24	FFYVLGLAA	5.3	0.63	0.63	-	-	-	-	-	-	-	-
HLA-DPA1*02:01/DPB1*05:01	Nsp3	1507	1521	15	Consensus (comb.lib./smm/nn)	AEWFLAYILFTRFFY	0.25	0.25	AEWFLAYIL	0.02	0.25	0.25	FLAYILFTR	79	0.09	0.09	FLAYILFTR	147.8	1.4	1.4	-	-	-	-	-	-	-	-
HLA-DPA1*01:03/DPB1*04:01	Nsp3	362	376	15	NetMHCIIpan	KNLYDKLVSSFLEMK	0.25	0.25	-	-	-	-	-	-	-	-	-	-	-	-	KLVSSFLEM	46.6	0.25	0.25	-	-	-	-
HLA-DPA1*02:01/DPB1*05:01	Nsp3	1505	1519	15	Consensus (comb.lib./smm/nn)	LVAEWFLAYILFTRF	0.25	0.25	AEWFLAYIL	0.02	0.25	0.25	FLAYILFTR	117	0.18	0.18	FLAYILFTR	257.3	2.8	2.8	-	-	-	-	-	-	-	-
HLA-DPA1*01:03/DPB1*04:01	Nsp3	363	377	15	NetMHCIIpan	NLYDKLVSSFLEMKS	0.25	0.25	-	-	-	-	-	-	-	-	-	-	-	-	KLVSSFLEM	45.53	0.25	0.25	-	-	-	-
HLA-DQA1*03:01/DQB1*03:02	Nsp3	141	155	15	Consensus (comb.lib./smm/nn)	PLEFGATSAALQPEE	0.25	0.25	TSAALQPEE	114.13	38	38	ATSAALQPE	135	0.07	0.07	ATSAALQPE	100.3	0.25	0.25	-	-	-	-	-	-	-	-
HLA-DPA1*01:03/DPB1*04:01	Nsp3	424	438	15	NetMHCIIpan	TLEETKFLTENLLLY	0.25	0.25	-	-	-	-	-	-	-	-	-	-	-	-	FLTENLLLY	47.26	0.25	0.25	-	-	-	-
HLA-DPA1*02:01/DPB1*05:01	Nsp3	1506	1520	15	Consensus (comb.lib./smm/nn)	VAEWFLAYILFTRFF	0.25	0.25	AEWFLAYIL	0.02	0.25	0.25	FLAYILFTR	114	0.15	0.15	FLAYILFTR	180.2	1.8	1.8	-	-	-	-	-	-	-	-
HLA-DPA1*01:03/DPB1*04:01	Nsp3	364	378	15	NetMHCIIpan	LYDKLVSSFLEMKSE	0.26	0.26	-	-	-	-	-	-	-	-	-	-	-	-	KLVSSFLEM	47.61	0.26	0.26	-	-	-	-
HLA-DRB1*04:01	Nsp3	369	383	15	Consensus (smm/nn/sturniolo)	VSSFLEMKSEKQVEQ	0.26	0.26	-	-	-	-	FLEMKSEKQ	32	0.1	0.1	FLEMKSEKQ	19.3	0.26	0.26	-	-	-	-	FLEMKSEKQ	2.4	9.3	9.3
HLA-DPA1*01:03/DPB1*04:01	Nsp3	1510	1524	15	NetMHCIIpan	FLAYILFTRFFYVLG	0.27	0.27	-	-	-	-	-	-	-	-	-	-	-	-	ILFTRFFYV	48.46	0.27	0.27	-	-	-	-
HLA-DRB1*01:01	Nsp3	532	546	15	Consensus (comb.lib./smm/nn)	KSAFYILPSIISNEK	0.27	0.27	FYILPSIIS	0.01	0.01	0.01	FYILPSIIS	7	0.56	0.56	FYILPSIIS	4.2	0.27	0.27	-	-	-	-	-	-	-	-
HLA-DRB3*02:02	Nsp3	1361	1375	15	NetMHCIIpan	LCTFTRSTNSRIKAS	0.27	0.27	-	-	-	-	-	-	-	-	-	-	-	-	FTRSTNSRI	28.52	0.27	0.27	-	-	-	-
HLA-DPA1*01:03/DPB1*02:01	Nsp3	1500	1514	15	Consensus (comb.lib./smm/nn)	LTAFGLVAEWFLAYI	0.27	0.27	GLVAEWFLA	0.32	5.9	5.9	LVAEWFLAY	13	0.22	0.22	LVAEWFLAY	17.8	0.27	0.27	-	-	-	-	-	-	-	-
HLA-DRB1*04:01	Nsp3	368	382	15	Consensus (smm/nn/sturniolo)	LVSSFLEMKSEKQVE	0.27	0.27	-	-	-	-	FLEMKSEKQ	33	0.12	0.12	FLEMKSEKQ	19.5	0.27	0.27	-	-	-	-	FLEMKSEKQ	2.4	9.3	9.3
HLA-DRB1*04:01	Nsp3	1701	1715	15	Consensus (smm/nn/sturniolo)	SHFVNLDNLRANNTK	0.27	0.27	-	-	-	-	FVNLDNLRA	84	0.98	0.98	FVNLDNLRA	19.5	0.27	0.27	-	-	-	-	FVNLDNLRA	5.4	0.14	0.14
HLA-DPA1*02:01/DPB1*01:01	Nsp3	1512	1526	15	Consensus (comb.lib./smm/nn)	AYILFTRFFYVLGLA	0.28	0.28	ILFTRFFYV	0.22	0.93	0.93	ILFTRFFYV	9	0.07	0.07	YILFTRFFY	37.9	0.28	0.28	-	-	-	-	-	-	-	-
HLA-DPA1*01:03/DPB1*02:01	Nsp3	1348	1362	15	Consensus (comb.lib./smm/nn)	TNYMPYFFTLLLQLC	0.29	0.29	MPYFFTLLL	0.13	4.1	4.1	YFFTLLLQL	12	0.2	0.2	YFFTLLLQL	18.6	0.29	0.29	-	-	-	-	-	-	-	-
HLA-DRB1*04:01	Nsp3	732	746	15	Consensus (smm/nn/sturniolo)	VITFDNLKTLLSLRE	0.29	0.29	-	-	-	-	FDNLKTLLS	52	0.29	0.29	FDNLKTLLS	19	0.25	0.25	-	-	-	-	FDNLKTLLS	3.3	3.7	3.7
HLA-DQA1*04:01/DQB1*04:02	Nsp3	144	158	15	Consensus (comb.lib./smm/nn)	FGATSAALQPEEEQE	0.3	0.3	ALQPEEEQE	234916	72	72	TSAALQPEE	221	0.3	0.3	SAALQPEEE	76.5	0.15	0.15	-	-	-	-	-	-	-	-
HLA-DQA1*01:01/DQB1*05:01	Nsp3	1405	1419	15	Consensus (comb.lib./smm/nn)	FSKLINIIIWFLLLS	0.3	0.3	IIIWFLLLS	0.01	0.01	0.01	NIIIWFLLL	330	0.3	0.3	KLINIIIWF	1914.9	24	24	-	-	-	-	-	-	-	-
HLA-DQA1*01:01/DQB1*05:01	Nsp3	1410	1424	15	Consensus (comb.lib./smm/nn)	NIIIWFLLLSVCLGS	0.3	0.3	IIIWFLLLS	0.01	0.01	0.01	IIWFLLLSV	327	0.3	0.3	IIIWFLLLS	928.6	15	15	-	-	-	-	-	-	-	-
HLA-DPA1*01:03/DPB1*04:01	Nsp3	1504	1518	15	NetMHCIIpan	GLVAEWFLAYILFTR	0.32	0.32	-	-	-	-	-	-	-	-	-	-	-	-	FLAYILFTR	53.85	0.32	0.32	-	-	-	-
HLA-DRB1*13:02	Nsp3	235	249	15	Consensus (smm/nn/sturniolo)	KPTVVVNAANVYLKH	0.32	0.32	-	-	-	-	VVNAANVYL	28	0.32	0.32	VVVNAANVY	2.5	0.06	0.06	-	-	-	-	VVVNAANVY	2.1	18	18
HLA-DRB1*13:02	Nsp3	233	247	15	Consensus (smm/nn/sturniolo)	KVKPTVVVNAANVYL	0.32	0.32	-	-	-	-	VVVNAANVY	28	0.32	0.32	VVVNAANVY	2.4	0.06	0.06	-	-	-	-	VVVNAANVY	2.1	18	18
HLA-DPA1*01:03/DPB1*04:01	Nsp3	428	442	15	NetMHCIIpan	TKFLTENLLLYIDIN	0.32	0.32	-	-	-	-	-	-	-	-	-	-	-	-	FLTENLLLY	52.54	0.32	0.32	-	-	-	-
HLA-DRB1*13:02	Nsp3	234	248	15	Consensus (smm/nn/sturniolo)	VKPTVVVNAANVYLK	0.32	0.32	-	-	-	-	VVNAANVYL	28	0.32	0.32	VVVNAANVY	2.4	0.06	0.06	-	-	-	-	VVVNAANVY	2.1	18	18
HLA-DPA1*01:03/DPB1*04:01	Nsp3	1347	1361	15	NetMHCIIpan	CTNYMPYFFTLLLQL	0.33	0.33	-	-	-	-	-	-	-	-	-	-	-	-	YFFTLLLQL	54.11	0.33	0.33	-	-	-	-
HLA-DPA1*03:01/DPB1*04:02	Nsp3	856	870	15	Consensus (comb.lib./smm/nn)	CYLATALLTLQQIEL	0.33	0.33	YLATALLTL	0.06	2.1	2.1	YLATALLTL	20	0.28	0.28	ATALLTLQQ	22	0.33	0.33	-	-	-	-	-	-	-	-
HLA-DPA1*02:01/DPB1*14:01	Nsp3	643	657	15	NetMHCIIpan	EAARYMRSLKVPATV	0.33	0.33	-	-	-	-	-	-	-	-	-	-	-	-	ARYMRSLKV	288.76	0.33	0.33	-	-	-	-
HLA-DRB1*04:01	Nsp3	733	747	15	Consensus (smm/nn/sturniolo)	ITFDNLKTLLSLREV	0.33	0.33	-	-	-	-	FDNLKTLLS	55	0.33	0.33	FDNLKTLLS	19.3	0.26	0.26	-	-	-	-	FDNLKTLLS	3.3	3.7	3.7
HLA-DRB1*04:01	Nsp3	367	381	15	Consensus (smm/nn/sturniolo)	KLVSSFLEMKSEKQV	0.33	0.33	-	-	-	-	FLEMKSEKQ	33	0.12	0.12	FLEMKSEKQ	20.3	0.33	0.33	-	-	-	-	FLEMKSEKQ	2.4	9.3	9.3
HLA-DRB1*09:01	Nsp3	985	999	15	Consensus (comb.lib./smm/nn)	PFVMMSAPPAQYELK	0.33	0.33	MMSAPPAQY	0.01	0.01	0.01	FVMMSAPPA	109	2.5	2.5	FVMMSAPPA	11.7	0.33	0.33	-	-	-	-	-	-	-	-
HLA-DRB1*13:02	Nsp3	236	250	15	Consensus (smm/nn/sturniolo)	PTVVVNAANVYLKHG	0.33	0.33	-	-	-	-	VVNAANVYL	29	0.33	0.33	VVVNAANVY	3.2	0.12	0.12	-	-	-	-	VVVNAANVY	2.1	18	18
HLA-DPA1*01:03/DPB1*04:01	Nsp3	1530	1544	15	NetMHCIIpan	QLFFSYFAVHFISNS	0.33	0.33	-	-	-	-	-	-	-	-	-	-	-	-	YFAVHFISN	55.01	0.33	0.33	-	-	-	-
HLA-DRB1*04:01	Nsp3	1395	1409	15	Consensus (smm/nn/sturniolo)	ASFNYLKSPNFSKLI	0.34	0.34	-	-	-	-	FNYLKSPNF	50	0.28	0.28	YLKSPNFSK	21.3	0.34	0.34	-	-	-	-	YLKSPNFSK	1.8	16	16
HLA-DPA1*01:03/DPB1*02:01	Nsp3	1524	1538	15	Consensus (comb.lib./smm/nn)	GLAAIMQLFFSYFAV	0.34	0.34	QLFFSYFAV	0.01	0.01	0.01	IMQLFFSYF	141	3.7	3.7	QLFFSYFAV	20.2	0.34	0.34	-	-	-	-	-	-	-	-
HLA-DRB1*04:01	Nsp3	1698	1712	15	Consensus (smm/nn/sturniolo)	HSLSHFVNLDNLRAN	0.34	0.34	-	-	-	-	FVNLDNLRA	77	0.81	0.81	FVNLDNLRA	21.1	0.34	0.34	-	-	-	-	FVNLDNLRA	5.4	0.14	0.14
HLA-DPA1*03:01/DPB1*04:02	Nsp3	429	443	15	Consensus (comb.lib./smm/nn)	KFLTENLLLYIDING	0.34	0.34	KFLTENLLL	0.01	0.01	0.01	FLTENLLLY	38	0.67	0.67	FLTENLLLY	22.3	0.34	0.34	-	-	-	-	-	-	-	-
HLA-DPA1*03:01/DPB1*04:02	Nsp3	1509	1523	15	Consensus (comb.lib./smm/nn)	WFLAYILFTRFFYVL	0.34	0.34	ILFTRFFYV	0.01	0.01	0.01	ILFTRFFYV	23	0.34	0.34	YILFTRFFY	33.3	0.77	0.77	-	-	-	-	-	-	-	-
HLA-DPA1*01:03/DPB1*04:01	Nsp3	1535	1549	15	NetMHCIIpan	YFAVHFISNSWLMWL	0.34	0.34	-	-	-	-	-	-	-	-	-	-	-	-	FISNSWLMW	55.29	0.34	0.34	-	-	-	-
HLA-DRB1*04:05	Nsp3	1698	1712	15	Consensus (smm/nn/sturniolo)	HSLSHFVNLDNLRAN	0.35	0.35	-	-	-	-	LSHFVNLDN	34	0.35	0.35	FVNLDNLRA	8.8	0.01	0.01	-	-	-	-	FVNLDNLRA	5.2	0.38	0.38
HLA-DRB1*04:05	Nsp3	1697	1711	15	Consensus (smm/nn/sturniolo)	RHSLSHFVNLDNLRA	0.35	0.35	-	-	-	-	LSHFVNLDN	34	0.35	0.35	FVNLDNLRA	11.8	0.05	0.05	-	-	-	-	FVNLDNLRA	5.2	0.38	0.38
HLA-DQA1*05:01/DQB1*02:01	Nsp3	1496	1510	15	Consensus (comb.lib./smm/nn)	FKWDLTAFGLVAEWF	0.36	0.36	AFGLVAEWF	0.01	0.01	0.01	TAFGLVAEW	864	6.9	6.9	AFGLVAEWF	33	0.36	0.36	-	-	-	-	-	-	-	-
HLA-DPA1*02:01/DPB1*05:01	Nsp3	1504	1518	15	Consensus (comb.lib./smm/nn)	GLVAEWFLAYILFTR	0.36	0.36	AEWFLAYIL	0.02	0.25	0.25	WFLAYILFT	178	0.36	0.36	FLAYILFTR	365	4.4	4.4	-	-	-	-	-	-	-	-
HLA-DPA1*03:01/DPB1*04:02	Nsp3	1511	1525	15	Consensus (comb.lib./smm/nn)	LAYILFTRFFYVLGL	0.36	0.36	ILFTRFFYV	0.01	0.01	0.01	ILFTRFFYV	24	0.36	0.36	YILFTRFFY	64.9	2.6	2.6	-	-	-	-	-	-	-	-
HLA-DRB3*02:02	Nsp3	1360	1374	15	NetMHCIIpan	QLCTFTRSTNSRIKA	0.36	0.36	-	-	-	-	-	-	-	-	-	-	-	-	FTRSTNSRI	31.53	0.36	0.36	-	-	-	-
HLA-DRB3*01:01	Nsp3	1644	1658	15	Consensus (comb.lib./smm/nn)	STFISDEVARDLSLQ	0.36	0.36	FISDEVARD	0.01	0.01	0.01	FISDEVARD	216	2.4	2.4	FISDEVARD	9.7	0.36	0.36	-	-	-	-	-	-	-	-
HLA-DQA1*05:01/DQB1*02:01	Nsp3	1498	1512	15	Consensus (comb.lib./smm/nn)	WDLTAFGLVAEWFLA	0.36	0.36	AFGLVAEWF	0.01	0.01	0.01	FGLVAEWFL	539	2.8	2.8	AFGLVAEWF	33.7	0.36	0.36	-	-	-	-	-	-	-	-
HLA-DPA1*01:03/DPB1*02:01	Nsp3	1569	1583	15	Consensus (comb.lib./smm/nn)	FASFYYVWKSYVHVV	0.37	0.37	FASFYYVWK	0.01	0.01	0.01	FYYVWKSYV	113	2.9	2.9	YVWKSYVHV	21.2	0.37	0.37	-	-	-	-	-	-	-	-
HLA-DPA1*01:03/DPB1*04:01	Nsp3	1536	1550	15	NetMHCIIpan	FAVHFISNSWLMWLI	0.37	0.37	-	-	-	-	-	-	-	-	-	-	-	-	FISNSWLMW	57.63	0.37	0.37	-	-	-	-
HLA-DRB5*01:01	Nsp3	822	836	15	Consensus (smm/nn/sturniolo)	PSFLGRYMSALNHTK	0.37	0.37	-	-	-	-	PSFLGRYMS	11	0.21	0.21	YMSALNHTK	6	0.37	0.37	-	-	-	-	YMSALNHTK	3.9	3.9	3.9
HLA-DPA1*02:01/DPB1*01:01	Nsp3	1564	1578	15	Consensus (comb.lib./smm/nn)	RMYIFFASFYYVWKS	0.37	0.37	IFFASFYYV	0.26	0.98	0.98	IFFASFYYV	23	0.37	0.37	IFFASFYYV	34.7	0.25	0.25	-	-	-	-	-	-	-	-
HLA-DPA1*01:03/DPB1*02:01	Nsp3	1499	1513	15	Consensus (comb.lib./smm/nn)	DLTAFGLVAEWFLAY	0.38	0.38	GLVAEWFLA	0.32	5.9	5.9	GLVAEWFLA	13	0.22	0.22	LVAEWFLAY	21.6	0.38	0.38	-	-	-	-	-	-	-	-
HLA-DQA1*03:01/DQB1*03:02	Nsp3	144	158	15	Consensus (comb.lib./smm/nn)	FGATSAALQPEEEQE	0.38	0.38	ALQPEEEQE	0.47	13	13	ATSAALQPE	106	0.02	0.02	ATSAALQPE	125	0.38	0.38	-	-	-	-	-	-	-	-
HLA-DRB1*01:01	Nsp3	1515	1529	15	Consensus (comb.lib./smm/nn)	LFTRFFYVLGLAAIM	0.38	0.38	FYVLGLAAI	0.01	0.01	0.01	FFYVLGLAA	6	0.38	0.38	FFYVLGLAA	6.1	0.91	0.91	-	-	-	-	-	-	-	-
HLA-DRB1*04:05	Nsp3	1700	1714	15	Consensus (smm/nn/sturniolo)	LSHFVNLDNLRANNT	0.38	0.38	-	-	-	-	LSHFVNLDN	77	1.7	1.7	FVNLDNLRA	10.1	0.03	0.03	-	-	-	-	FVNLDNLRA	5.2	0.38	0.38
HLA-DRB1*04:05	Nsp3	1701	1715	15	Consensus (smm/nn/sturniolo)	SHFVNLDNLRANNTK	0.38	0.38	-	-	-	-	FVNLDNLRA	171	5.6	5.6	FVNLDNLRA	11.7	0.04	0.04	-	-	-	-	FVNLDNLRA	5.2	0.38	0.38
HLA-DRB1*04:05	Nsp3	1699	1713	15	Consensus (smm/nn/sturniolo)	SLSHFVNLDNLRANN	0.38	0.38	-	-	-	-	LSHFVNLDN	77	1.7	1.7	FVNLDNLRA	9.1	0.01	0.01	-	-	-	-	FVNLDNLRA	5.2	0.38	0.38
HLA-DPA1*02:01/DPB1*01:01	Nsp3	1507	1521	15	Consensus (comb.lib./smm/nn)	AEWFLAYILFTRFFY	0.39	0.39	AEWFLAYIL	9.04	7.7	7.7	FLAYILFTR	24	0.39	0.39	FLAYILFTR	36.3	0.27	0.27	-	-	-	-	-	-	-	-
HLA-DPA1*03:01/DPB1*04:02	Nsp3	1512	1526	15	Consensus (comb.lib./smm/nn)	AYILFTRFFYVLGLA	0.39	0.39	ILFTRFFYV	0.01	0.01	0.01	ILFTRFFYV	25	0.39	0.39	YILFTRFFY	74.6	3.1	3.1	-	-	-	-	-	-	-	-
HLA-DPA1*03:01/DPB1*04:02	Nsp3	1508	1522	15	Consensus (comb.lib./smm/nn)	EWFLAYILFTRFFYV	0.39	0.39	ILFTRFFYV	0.01	0.01	0.01	LAYILFTRF	27	0.39	0.39	FLAYILFTR	33.9	0.82	0.82	-	-	-	-	-	-	-	-
HLA-DPA1*03:01/DPB1*04:02	Nsp3	1510	1524	15	Consensus (comb.lib./smm/nn)	FLAYILFTRFFYVLG	0.39	0.39	ILFTRFFYV	0.01	0.01	0.01	ILFTRFFYV	25	0.39	0.39	YILFTRFFY	42.9	1.3	1.3	-	-	-	-	-	-	-	-
HLA-DRB1*11:01	Nsp3	532	546	15	Consensus (smm/nn/sturniolo)	KSAFYILPSIISNEK	0.39	0.39	-	-	-	-	FYILPSIIS	12	0.39	0.39	FYILPSIIS	8.6	0.58	0.58	-	-	-	-	FYILPSIIS	4.9	0.3	0.3
HLA-DPA1*02:01/DPB1*01:01	Nsp3	1562	1576	15	Consensus (comb.lib./smm/nn)	MVRMYIFFASFYYVW	0.39	0.39	IFFASFYYV	0.26	0.98	0.98	IFFASFYYV	24	0.39	0.39	IFFASFYYV	36.9	0.28	0.28	-	-	-	-	-	-	-	-
HLA-DPA1*03:01/DPB1*04:02	Nsp3	854	868	15	Consensus (comb.lib./smm/nn)	NNCYLATALLTLQQI	0.39	0.39	YLATALLTL	0.06	2.1	2.1	YLATALLTL	7	0.02	0.02	CYLATALLT	23.7	0.39	0.39	-	-	-	-	-	-	-	-
HLA-DPA1*01:03/DPB1*04:01	Nsp3	1534	1548	15	NetMHCIIpan	SYFAVHFISNSWLMW	0.39	0.39	-	-	-	-	-	-	-	-	-	-	-	-	FISNSWLMW	58.75	0.39	0.39	-	-	-	-
HLA-DPA1*02:01/DPB1*01:01	Nsp3	1563	1577	15	Consensus (comb.lib./smm/nn)	VRMYIFFASFYYVWK	0.39	0.39	IFFASFYYV	0.26	0.98	0.98	IFFASFYYV	24	0.39	0.39	IFFASFYYV	32.6	0.24	0.24	-	-	-	-	-	-	-	-
HLA-DPA1*01:03/DPB1*04:01	Nsp3	1537	1551	15	NetMHCIIpan	AVHFISNSWLMWLII	0.4	0.4	-	-	-	-	-	-	-	-	-	-	-	-	FISNSWLMW	58.92	0.4	0.4	-	-	-	-
HLA-DPA1*03:01/DPB1*04:02	Nsp3	855	869	15	Consensus (comb.lib./smm/nn)	NCYLATALLTLQQIE	0.4	0.4	YLATALLTL	0.06	2.1	2.1	YLATALLTL	7	0.02	0.02	YLATALLTL	24.4	0.4	0.4	-	-	-	-	-	-	-	-
HLA-DPA1*03:01/DPB1*04:02	Nsp3	857	871	15	Consensus (comb.lib./smm/nn)	YLATALLTLQQIELK	0.4	0.4	YLATALLTL	0.06	2.1	2.1	YLATALLTL	20	0.28	0.28	LLTLQQIEL	24.1	0.4	0.4	-	-	-	-	-	-	-	-
HLA-DPA1*01:03/DPB1*04:01	Nsp3	1527	1541	15	NetMHCIIpan	AIMQLFFSYFAVHFI	0.41	0.41	-	-	-	-	-	-	-	-	-	-	-	-	QLFFSYFAV	59.41	0.41	0.41	-	-	-	-
HLA-DQA1*04:01/DQB1*04:02	Nsp3	141	155	15	Consensus (comb.lib./smm/nn)	PLEFGATSAALQPEE	0.41	0.41	EFGATSAAL	0.26	3.7	3.7	EFGATSAAL	172	0.15	0.15	ATSAALQPE	112.6	0.41	0.41	-	-	-	-	-	-	-	-
HLA-DPA1*02:01/DPB1*14:01	Nsp3	646	660	15	NetMHCIIpan	RYMRSLKVPATVSVS	0.41	0.41	-	-	-	-	-	-	-	-	-	-	-	-	MRSLKVPAT	311.33	0.41	0.41	-	-	-	-
HLA-DRB1*11:01	Nsp3	531	545	15	Consensus (smm/nn/sturniolo)	CKSAFYILPSIISNE	0.42	0.42	-	-	-	-	FYILPSIIS	13	0.42	0.42	FYILPSIIS	11.3	0.98	0.98	-	-	-	-	FYILPSIIS	4.9	0.3	0.3
HLA-DRB1*11:01	Nsp3	530	544	15	Consensus (smm/nn/sturniolo)	KCKSAFYILPSIISN	0.42	0.42	-	-	-	-	FYILPSIIS	13	0.42	0.42	FYILPSIIS	12.3	1.2	1.2	-	-	-	-	FYILPSIIS	4.9	0.3	0.3
HLA-DRB1*11:01	Nsp3	529	543	15	Consensus (smm/nn/sturniolo)	KKCKSAFYILPSIIS	0.42	0.42	-	-	-	-	KKCKSAFYI	13	0.42	0.42	FYILPSIIS	19.4	1.9	1.9	-	-	-	-	FYILPSIIS	4.9	0.3	0.3
HLA-DRB3*02:02	Nsp3	1171	1185	15	NetMHCIIpan	PIVWHVNNATNKATY	0.42	0.42	-	-	-	-	-	-	-	-	-	-	-	-	WHVNNATNK	33.16	0.42	0.42	-	-	-	-
HLA-DRB1*11:01	Nsp3	533	547	15	Consensus (smm/nn/sturniolo)	SAFYILPSIISNEKQ	0.42	0.42	-	-	-	-	FYILPSIIS	13	0.42	0.42	FYILPSIIS	10.3	0.81	0.81	-	-	-	-	FYILPSIIS	4.9	0.3	0.3
HLA-DQA1*05:01/DQB1*02:01	Nsp3	1499	1513	15	Consensus (comb.lib./smm/nn)	DLTAFGLVAEWFLAY	0.43	0.43	LVAEWFLAY	0.01	0.01	0.01	FGLVAEWFL	536	2.8	2.8	AFGLVAEWF	37.2	0.43	0.43	-	-	-	-	-	-	-	-
HLA-DPA1*01:03/DPB1*04:01	Nsp3	1528	1542	15	NetMHCIIpan	IMQLFFSYFAVHFIS	0.43	0.43	-	-	-	-	-	-	-	-	-	-	-	-	QLFFSYFAV	60.36	0.43	0.43	-	-	-	-
HLA-DPA1*01:03/DPB1*04:01	Nsp3	1564	1578	15	NetMHCIIpan	RMYIFFASFYYVWKS	0.43	0.43	-	-	-	-	-	-	-	-	-	-	-	-	FFASFYYVW	61.45	0.43	0.43	-	-	-	-
HLA-DRB1*09:01	Nsp3	1590	1604	15	Consensus (comb.lib./smm/nn)	TCMMCYKRNRATRVE	0.43	0.43	CYKRNRATR	0.01	0.01	0.01	YKRNRATRV	49	0.43	0.43	YKRNRATRV	191.5	18	18	-	-	-	-	-	-	-	-
HLA-DPA1*01:03/DPB1*04:01	Nsp3	1563	1577	15	NetMHCIIpan	VRMYIFFASFYYVWK	0.43	0.43	-	-	-	-	-	-	-	-	-	-	-	-	FFASFYYVW	59.94	0.43	0.43	-	-	-	-
HLA-DPA1*01:03/DPB1*04:01	Nsp3	365	379	15	NetMHCIIpan	YDKLVSSFLEMKSEK	0.43	0.43	-	-	-	-	-	-	-	-	-	-	-	-	KLVSSFLEM	61.54	0.43	0.43	-	-	-	-
HLA-DRB1*09:01	Nsp3	1591	1605	15	Consensus (comb.lib./smm/nn)	CMMCYKRNRATRVEC	0.44	0.44	CYKRNRATR	0.01	0.01	0.01	YKRNRATRV	50	0.44	0.44	YKRNRATRV	201.8	19	19	-	-	-	-	-	-	-	-
HLA-DRB1*04:01	Nsp3	731	745	15	Consensus (smm/nn/sturniolo)	EVITFDNLKTLLSLR	0.44	0.44	-	-	-	-	FDNLKTLLS	56	0.34	0.34	FDNLKTLLS	23.3	0.44	0.44	-	-	-	-	FDNLKTLLS	3.3	3.7	3.7
HLA-DRB3*02:02	Nsp3	1170	1184	15	NetMHCIIpan	KPIVWHVNNATNKAT	0.44	0.44	-	-	-	-	-	-	-	-	-	-	-	-	WHVNNATNK	33.68	0.44	0.44	-	-	-	-
HLA-DRB1*09:01	Nsp3	1593	1607	15	Consensus (comb.lib./smm/nn)	MCYKRNRATRVECTT	0.44	0.44	CYKRNRATR	0.01	0.01	0.01	YKRNRATRV	50	0.44	0.44	YKRNRATRV	206.6	19	19	-	-	-	-	-	-	-	-
HLA-DRB1*09:01	Nsp3	1592	1606	15	Consensus (comb.lib./smm/nn)	MMCYKRNRATRVECT	0.44	0.44	CYKRNRATR	0.01	0.01	0.01	YKRNRATRV	50	0.44	0.44	YKRNRATRV	189.7	18	18	-	-	-	-	-	-	-	-
HLA-DRB1*04:01	Nsp3	370	384	15	Consensus (smm/nn/sturniolo)	SSFLEMKSEKQVEQK	0.44	0.44	-	-	-	-	FLEMKSEKQ	34	0.13	0.13	FLEMKSEKQ	23.3	0.44	0.44	-	-	-	-	FLEMKSEKQ	2.4	9.3	9.3
HLA-DRB1*09:01	Nsp3	1589	1603	15	Consensus (comb.lib./smm/nn)	STCMMCYKRNRATRV	0.44	0.44	CYKRNRATR	0.01	0.01	0.01	STCMMCYKR	50	0.44	0.44	YKRNRATRV	310.8	26	26	-	-	-	-	-	-	-	-
HLA-DRB3*02:02	Nsp3	1589	1603	15	NetMHCIIpan	STCMMCYKRNRATRV	0.44	0.44	-	-	-	-	-	-	-	-	-	-	-	-	YKRNRATRV	34.04	0.44	0.44	-	-	-	-
HLA-DRB3*01:01	Nsp3	87	101	15	Consensus (comb.lib./smm/nn)	YYLFDESGEFKLASH	0.44	0.44	YLFDESGEF	445.96	35	35	YLFDESGEF	63	0.44	0.44	YLFDESGEF	4.1	0.04	0.04	-	-	-	-	-	-	-	-
HLA-DRB3*01:01	Nsp3	1646	1660	15	Consensus (comb.lib./smm/nn)	FISDEVARDLSLQFK	0.45	0.45	FISDEVARD	0.01	0.01	0.01	VARDLSLQF	194	2.1	2.1	VARDLSLQF	11.1	0.45	0.45	-	-	-	-	-	-	-	-
HLA-DQA1*01:01/DQB1*05:01	Nsp3	1544	1558	15	Consensus (comb.lib./smm/nn)	SWLMWLIINLVQMAP	0.45	0.45	SWLMWLIIN	0.01	0.01	0.01	WLMWLIINL	411	0.45	0.45	WLMWLIINL	127.8	2.4	2.4	-	-	-	-	-	-	-	-
HLA-DRB1*04:01	Nsp3	1394	1408	15	Consensus (smm/nn/sturniolo)	EASFNYLKSPNFSKL	0.46	0.46	-	-	-	-	FNYLKSPNF	49	0.26	0.26	YLKSPNFSK	23.9	0.46	0.46	-	-	-	-	YLKSPNFSK	1.8	16	16
HLA-DRB3*01:01	Nsp3	1640	1654	15	Consensus (comb.lib./smm/nn)	FCAGSTFISDEVARD	0.46	0.46	FISDEVARD	0.01	0.01	0.01	FCAGSTFIS	213	2.4	2.4	FISDEVARD	11.6	0.46	0.46	-	-	-	-	-	-	-	-
HLA-DRB1*09:01	Nsp3	981	995	15	Consensus (comb.lib./smm/nn)	QQESPFVMMSAPPAQ	0.46	0.46	SPFVMMSAP	0.06	24	24	FVMMSAPPA	47	0.4	0.4	FVMMSAPPA	13.3	0.46	0.46	-	-	-	-	-	-	-	-
HLA-DRB1*13:02	Nsp3	1369	1383	15	Consensus (smm/nn/sturniolo)	NSRIKASMPTTIAKN	0.47	0.47	-	-	-	-	IKASMPTTI	37	0.47	0.47	IKASMPTTI	3.1	0.1	0.1	-	-	-	-	IKASMPTTI	-0.3	63	63
HLA-DRB1*13:02	Nsp3	1368	1382	15	Consensus (smm/nn/sturniolo)	TNSRIKASMPTTIAK	0.47	0.47	-	-	-	-	IKASMPTTI	37	0.47	0.47	IKASMPTTI	3.1	0.1	0.1	-	-	-	-	IKASMPTTI	-0.3	63	63
HLA-DRB1*13:02	Nsp3	267	281	15	Consensus (smm/nn/sturniolo)	VESDDYIATNGPLKV	0.47	0.47	-	-	-	-	DYIATNGPL	37	0.47	0.47	IATNGPLKV	3.9	0.22	0.22	-	-	-	-	IATNGPLKV	0.3	52	52
HLA-DRB1*13:02	Nsp3	270	284	15	Consensus (smm/nn/sturniolo)	DDYIATNGPLKVGGS	0.49	0.49	-	-	-	-	IATNGPLKV	38	0.49	0.49	IATNGPLKV	4	0.23	0.23	-	-	-	-	IATNGPLKV	0.3	52	52
HLA-DRB1*13:02	Nsp3	271	285	15	Consensus (smm/nn/sturniolo)	DYIATNGPLKVGGSC	0.49	0.49	-	-	-	-	IATNGPLKV	38	0.49	0.49	IATNGPLKV	4.9	0.33	0.33	-	-	-	-	IATNGPLKV	0.3	52	52
HLA-DRB1*13:02	Nsp3	268	282	15	Consensus (smm/nn/sturniolo)	ESDDYIATNGPLKVG	0.49	0.49	-	-	-	-	IATNGPLKV	38	0.49	0.49	IATNGPLKV	3.8	0.22	0.22	-	-	-	-	IATNGPLKV	0.3	52	52
HLA-DRB1*13:02	Nsp3	1366	1380	15	Consensus (smm/nn/sturniolo)	RSTNSRIKASMPTTI	0.49	0.49	-	-	-	-	RSTNSRIKA	38	0.49	0.49	IKASMPTTI	3.7	0.21	0.21	-	-	-	-	IKASMPTTI	-0.3	63	63
HLA-DRB1*13:02	Nsp3	269	283	15	Consensus (smm/nn/sturniolo)	SDDYIATNGPLKVGG	0.49	0.49	-	-	-	-	IATNGPLKV	38	0.49	0.49	IATNGPLKV	3.9	0.22	0.22	-	-	-	-	IATNGPLKV	0.3	52	52
HLA-DRB1*13:02	Nsp3	1370	1384	15	Consensus (smm/nn/sturniolo)	SRIKASMPTTIAKNT	0.49	0.49	-	-	-	-	IKASMPTTI	38	0.49	0.49	IKASMPTTI	4.1	0.25	0.25	-	-	-	-	IKASMPTTI	-0.3	63	63
HLA-DRB1*13:02	Nsp3	1367	1381	15	Consensus (smm/nn/sturniolo)	STNSRIKASMPTTIA	0.49	0.49	-	-	-	-	IKASMPTTI	38	0.49	0.49	IKASMPTTI	3.2	0.12	0.12	-	-	-	-	IKASMPTTI	-0.3	63	63
HLA-DQA1*04:01/DQB1*04:02	Nsp3	145	159	15	Consensus (comb.lib./smm/nn)	GATSAALQPEEEQEE	0.5	0.5	ALQPEEEQE	234916	72	72	TSAALQPEE	284	0.5	0.5	SAALQPEEE	105.5	0.29	0.29	-	-	-	-	-	-	-	-
HLA-DPA1*02:01/DPB1*01:01	Nsp3	1529	1543	15	Consensus (comb.lib./smm/nn)	MQLFFSYFAVHFISN	0.5	0.5	QLFFSYFAV	0.02	0.13	0.13	FSYFAVHFI	28	0.5	0.5	FFSYFAVHF	53.7	0.56	0.56	-	-	-	-	-	-	-	-
HLA-DPA1*02:01/DPB1*01:01	Nsp3	1565	1579	15	Consensus (comb.lib./smm/nn)	MYIFFASFYYVWKSY	0.5	0.5	IFFASFYYV	0.26	0.98	0.98	IFFASFYYV	28	0.5	0.5	IFFASFYYV	40.2	0.31	0.31	-	-	-	-	-	-	-	-
HLA-DPA1*01:03/DPB1*04:01	Nsp3	1348	1362	15	NetMHCIIpan	TNYMPYFFTLLLQLC	0.5	0.5	-	-	-	-	-	-	-	-	-	-	-	-	YFFTLLLQL	63.08	0.5	0.5	-	-	-	-
HLA-DQA1*01:01/DQB1*05:01	Nsp3	1502	1516	15	Consensus (comb.lib./smm/nn)	AFGLVAEWFLAYILF	0.51	0.51	AEWFLAYIL	0.14	2.2	2.2	VAEWFLAYI	232	0.12	0.12	LVAEWFLAY	43.5	0.51	0.51	-	-	-	-	-	-	-	-
HLA-DPA1*02:01/DPB1*01:01	Nsp3	1530	1544	15	Consensus (comb.lib./smm/nn)	QLFFSYFAVHFISNS	0.51	0.51	QLFFSYFAV	0.02	0.13	0.13	YFAVHFISN	29	0.51	0.51	YFAVHFISN	52.3	0.53	0.53	-	-	-	-	-	-	-	-
HLA-DRB1*01:01	Nsp3	531	545	15	Consensus (comb.lib./smm/nn)	CKSAFYILPSIISNE	0.52	0.52	FYILPSIIS	0.01	0.01	0.01	FYILPSIIS	7	0.56	0.56	FYILPSIIS	4.9	0.52	0.52	-	-	-	-	-	-	-	-
HLA-DRB3*02:02	Nsp3	1172	1186	15	NetMHCIIpan	IVWHVNNATNKATYK	0.52	0.52	-	-	-	-	-	-	-	-	-	-	-	-	WHVNNATNK	36.59	0.52	0.52	-	-	-	-
HLA-DPA1*01:03/DPB1*04:01	Nsp3	1531	1545	15	NetMHCIIpan	LFFSYFAVHFISNSW	0.52	0.52	-	-	-	-	-	-	-	-	-	-	-	-	YFAVHFISN	65.26	0.52	0.52	-	-	-	-
HLA-DPA1*01:03/DPB1*04:01	Nsp3	1132	1146	15	NetMHCIIpan	PASRELKVTFFPDLN	0.52	0.52	-	-	-	-	-	-	-	-	-	-	-	-	LKVTFFPDL	64.27	0.52	0.52	-	-	-	-
HLA-DPA1*01:03/DPB1*04:01	Nsp3	1532	1546	15	NetMHCIIpan	FFSYFAVHFISNSWL	0.53	0.53	-	-	-	-	-	-	-	-	-	-	-	-	YFAVHFISN	65.37	0.53	0.53	-	-	-	-
HLA-DRB3*01:01	Nsp3	458	472	15	Consensus (comb.lib./smm/nn)	ITFLKKDAPYIVGDV	0.54	0.54	FLKKDAPYI	0.01	0.01	0.01	LKKDAPYIV	73	0.54	0.54	LKKDAPYIV	27.8	1.2	1.2	-	-	-	-	-	-	-	-
HLA-DPA1*01:03/DPB1*02:01	Nsp3	1349	1363	15	Consensus (comb.lib./smm/nn)	NYMPYFFTLLLQLCT	0.54	0.54	MPYFFTLLL	0.13	4.1	4.1	YFFTLLLQL	13	0.22	0.22	YFFTLLLQL	24.7	0.54	0.54	-	-	-	-	-	-	-	-
HLA-DPA1*01:03/DPB1*04:01	Nsp3	1502	1516	15	NetMHCIIpan	AFGLVAEWFLAYILF	0.55	0.55	-	-	-	-	-	-	-	-	-	-	-	-	LVAEWFLAY	66.63	0.55	0.55	-	-	-	-
HLA-DRB1*04:01	Nsp3	602	616	15	Consensus (smm/nn/sturniolo)	ARFYFYTSKTTVASL	0.55	0.55	-	-	-	-	FYFYTSKTT	69	0.55	0.55	FYTSKTTVA	24	0.46	0.46	-	-	-	-	FYTSKTTVA	3.5	2.9	2.9
HLA-DRB1*04:05	Nsp3	1395	1409	15	Consensus (smm/nn/sturniolo)	ASFNYLKSPNFSKLI	0.55	0.55	-	-	-	-	FNYLKSPNF	44	0.55	0.55	FNYLKSPNF	16.6	0.14	0.14	-	-	-	-	FNYLKSPNF	2.5	12	12
HLA-DPA1*01:03/DPB1*04:01	Nsp3	361	375	15	NetMHCIIpan	DKNLYDKLVSSFLEM	0.55	0.55	-	-	-	-	-	-	-	-	-	-	-	-	KLVSSFLEM	66.53	0.55	0.55	-	-	-	-
HLA-DRB1*04:05	Nsp3	1394	1408	15	Consensus (smm/nn/sturniolo)	EASFNYLKSPNFSKL	0.55	0.55	-	-	-	-	FNYLKSPNF	44	0.55	0.55	FNYLKSPNF	14.3	0.09	0.09	-	-	-	-	FNYLKSPNF	2.5	12	12
HLA-DPA1*01:03/DPB1*04:01	Nsp3	1346	1360	15	NetMHCIIpan	VCTNYMPYFFTLLLQ	0.55	0.55	-	-	-	-	-	-	-	-	-	-	-	-	YMPYFFTLL	66.43	0.55	0.55	-	-	-	-
HLA-DPA1*01:03/DPB1*04:01	Nsp3	1538	1552	15	NetMHCIIpan	VHFISNSWLMWLIIN	0.55	0.55	-	-	-	-	-	-	-	-	-	-	-	-	FISNSWLMW	66.43	0.55	0.55	-	-	-	-
HLA-DRB3*01:01	Nsp3	455	469	15	Consensus (comb.lib./smm/nn)	DIDITFLKKDAPYIV	0.56	0.56	FLKKDAPYI	0.01	0.01	0.01	FLKKDAPYI	75	0.56	0.56	LKKDAPYIV	50.4	2.2	2.2	-	-	-	-	-	-	-	-
HLA-DRB3*01:01	Nsp3	457	471	15	Consensus (comb.lib./smm/nn)	DITFLKKDAPYIVGD	0.56	0.56	FLKKDAPYI	0.01	0.01	0.01	LKKDAPYIV	74	0.56	0.56	LKKDAPYIV	31.6	1.4	1.4	-	-	-	-	-	-	-	-
HLA-DRB1*01:01	Nsp3	986	1000	15	Consensus (comb.lib./smm/nn)	FVMMSAPPAQYELKH	0.56	0.56	FVMMSAPPA	0.02	5.7	5.7	FVMMSAPPA	7	0.56	0.56	FVMMSAPPA	1.9	0.01	0.01	-	-	-	-	-	-	-	-
HLA-DRB1*01:01	Nsp3	1550	1564	15	Consensus (comb.lib./smm/nn)	IINLVQMAPISAMVR	0.56	0.56	LVQMAPISA	0.05	7.2	7.2	LVQMAPISA	7	0.56	0.56	LVQMAPISA	4.9	0.52	0.52	-	-	-	-	-	-	-	-
HLA-DRB1*01:01	Nsp3	530	544	15	Consensus (comb.lib./smm/nn)	KCKSAFYILPSIISN	0.56	0.56	FYILPSIIS	0.01	0.01	0.01	FYILPSIIS	7	0.56	0.56	FYILPSIIS	5.4	0.68	0.68	-	-	-	-	-	-	-	-
HLA-DRB1*01:01	Nsp3	529	543	15	Consensus (comb.lib./smm/nn)	KKCKSAFYILPSIIS	0.56	0.56	FYILPSIIS	0.01	0.01	0.01	AFYILPSII	7	0.56	0.56	FYILPSIIS	7.9	1.9	1.9	-	-	-	-	-	-	-	-
HLA-DPA1*01:03/DPB1*04:01	Nsp3	1562	1576	15	NetMHCIIpan	MVRMYIFFASFYYVW	0.56	0.56	-	-	-	-	-	-	-	-	-	-	-	-	FFASFYYVW	67.43	0.56	0.56	-	-	-	-
HLA-DRB1*01:01	Nsp3	985	999	15	Consensus (comb.lib./smm/nn)	PFVMMSAPPAQYELK	0.56	0.56	FVMMSAPPA	0.02	5.7	5.7	FVMMSAPPA	7	0.56	0.56	FVMMSAPPA	1.6	0.01	0.01	-	-	-	-	-	-	-	-
HLA-DRB1*01:01	Nsp3	1518	1532	15	Consensus (comb.lib./smm/nn)	RFFYVLGLAAIMQLF	0.56	0.56	FYVLGLAAI	0.01	0.01	0.01	YVLGLAAIM	7	0.56	0.56	FFYVLGLAA	6.2	0.96	0.96	-	-	-	-	-	-	-	-
HLA-DRB1*01:01	Nsp3	533	547	15	Consensus (comb.lib./smm/nn)	SAFYILPSIISNEKQ	0.56	0.56	FYILPSIIS	0.01	0.01	0.01	FYILPSIIS	7	0.56	0.56	FYILPSIIS	5.2	0.58	0.58	-	-	-	-	-	-	-	-
HLA-DRB3*01:01	Nsp3	459	473	15	Consensus (comb.lib./smm/nn)	TFLKKDAPYIVGDVV	0.56	0.56	FLKKDAPYI	0.01	0.01	0.01	LKKDAPYIV	75	0.56	0.56	LKKDAPYIV	42.7	1.9	1.9	-	-	-	-	-	-	-	-
HLA-DRB3*01:01	Nsp3	456	470	15	Consensus (comb.lib./smm/nn)	IDITFLKKDAPYIVG	0.57	0.57	FLKKDAPYI	0.01	0.01	0.01	LKKDAPYIV	76	0.57	0.57	LKKDAPYIV	45.3	2	2	-	-	-	-	-	-	-	-
HLA-DPA1*01:03/DPB1*04:01	Nsp3	1501	1515	15	NetMHCIIpan	TAFGLVAEWFLAYIL	0.57	0.57	-	-	-	-	-	-	-	-	-	-	-	-	LVAEWFLAY	67.71	0.57	0.57	-	-	-	-
HLA-DQA1*03:01/DQB1*03:02	Nsp3	145	159	15	Consensus (comb.lib./smm/nn)	GATSAALQPEEEQEE	0.58	0.58	ALQPEEEQE	0.47	13	13	SAALQPEEE	186	0.18	0.18	ATSAALQPE	147.8	0.58	0.58	-	-	-	-	-	-	-	-
HLA-DPA1*02:01/DPB1*01:01	Nsp3	1531	1545	15	Consensus (comb.lib./smm/nn)	LFFSYFAVHFISNSW	0.58	0.58	YFAVHFISN	29.55	14	14	YFAVHFISN	32	0.58	0.58	YFAVHFISN	53.7	0.56	0.56	-	-	-	-	-	-	-	-
HLA-DQA1*05:01/DQB1*02:01	Nsp3	1500	1514	15	Consensus (comb.lib./smm/nn)	LTAFGLVAEWFLAYI	0.58	0.58	LVAEWFLAY	0.01	0.01	0.01	FGLVAEWFL	624	3.8	3.8	AFGLVAEWF	43.1	0.58	0.58	-	-	-	-	-	-	-	-
HLA-DRB1*13:02	Nsp3	237	251	15	Consensus (smm/nn/sturniolo)	TVVVNAANVYLKHGG	0.59	0.59	-	-	-	-	VVNAANVYL	41	0.59	0.59	VVVNAANVY	5.4	0.43	0.43	-	-	-	-	VVVNAANVY	2.1	18	18
HLA-DPA1*02:01/DPB1*01:01	Nsp3	1506	1520	15	Consensus (comb.lib./smm/nn)	VAEWFLAYILFTRFF	0.59	0.59	VAEWFLAYI	0.56	1.7	1.7	FLAYILFTR	32	0.58	0.58	FLAYILFTR	54.5	0.59	0.59	-	-	-	-	-	-	-	-
HLA-DPA1*01:03/DPB1*04:01	Nsp3	1526	1540	15	NetMHCIIpan	AAIMQLFFSYFAVHF	0.6	0.6	-	-	-	-	-	-	-	-	-	-	-	-	QLFFSYFAV	68.79	0.6	0.6	-	-	-	-
HLA-DPA1*02:01/DPB1*01:01	Nsp3	1561	1575	15	Consensus (comb.lib./smm/nn)	AMVRMYIFFASFYYV	0.6	0.6	IFFASFYYV	0.26	0.98	0.98	YIFFASFYY	24	0.39	0.39	YIFFASFYY	55.3	0.6	0.6	-	-	-	-	-	-	-	-
HLA-DRB1*04:01	Nsp3	601	615	15	Consensus (smm/nn/sturniolo)	GARFYFYTSKTTVAS	0.6	0.6	-	-	-	-	FYFYTSKTT	70	0.58	0.58	FYTSKTTVA	28.3	0.6	0.6	-	-	-	-	FYTSKTTVA	3.5	2.9	2.9
HLA-DRB1*12:01	Nsp3	1547	1561	15	Consensus (smm/nn)	MWLIINLVQMAPISA	0.6	0.6	-	-	-	-	LIINLVQMA	68	0.1	0.1	INLVQMAPI	57.9	1.1	1.1	-	-	-	-	-	-	-	-
HLA-DPA1*01:03/DPB1*04:01	Nsp3	1133	1147	15	NetMHCIIpan	ASRELKVTFFPDLNG	0.61	0.61	-	-	-	-	-	-	-	-	-	-	-	-	LKVTFFPDL	72.47	0.61	0.61	-	-	-	-
HLA-DRB1*04:05	Nsp3	1392	1406	15	Consensus (smm/nn/sturniolo)	CLEASFNYLKSPNFS	0.61	0.61	-	-	-	-	FNYLKSPNF	46	0.61	0.61	FNYLKSPNF	17.1	0.14	0.14	-	-	-	-	FNYLKSPNF	2.5	12	12
HLA-DPA1*01:03/DPB1*04:01	Nsp3	1503	1517	15	NetMHCIIpan	FGLVAEWFLAYILFT	0.61	0.61	-	-	-	-	-	-	-	-	-	-	-	-	LVAEWFLAY	69.94	0.61	0.61	-	-	-	-
HLA-DPA1*01:03/DPB1*04:01	Nsp3	1533	1547	15	NetMHCIIpan	FSYFAVHFISNSWLM	0.61	0.61	-	-	-	-	-	-	-	-	-	-	-	-	YFAVHFISN	71.88	0.61	0.61	-	-	-	-
HLA-DPA1*01:03/DPB1*04:01	Nsp3	1131	1145	15	NetMHCIIpan	KPASRELKVTFFPDL	0.61	0.61	-	-	-	-	-	-	-	-	-	-	-	-	LKVTFFPDL	71.42	0.61	0.61	-	-	-	-
HLA-DRB1*04:01	Nsp3	532	546	15	Consensus (smm/nn/sturniolo)	KSAFYILPSIISNEK	0.61	0.61	-	-	-	-	FYILPSIIS	99	1.5	1.5	FYILPSIIS	28.8	0.61	0.61	-	-	-	-	FYILPSIIS	4.98	0.25	0.25
HLA-DRB1*04:05	Nsp3	1393	1407	15	Consensus (smm/nn/sturniolo)	LEASFNYLKSPNFSK	0.61	0.61	-	-	-	-	FNYLKSPNF	46	0.61	0.61	FNYLKSPNF	14.6	0.09	0.09	-	-	-	-	FNYLKSPNF	2.5	12	12
HLA-DQA1*01:01/DQB1*05:01	Nsp3	1501	1515	15	Consensus (comb.lib./smm/nn)	TAFGLVAEWFLAYIL	0.61	0.61	AEWFLAYIL	0.14	2.2	2.2	VAEWFLAYI	227	0.12	0.12	LVAEWFLAY	46.4	0.61	0.61	-	-	-	-	-	-	-	-
HLA-DPA1*01:03/DPB1*04:01	Nsp3	1566	1580	15	NetMHCIIpan	YIFFASFYYVWKSYV	0.61	0.61	-	-	-	-	-	-	-	-	-	-	-	-	FFASFYYVW	70.47	0.61	0.61	-	-	-	-
HLA-DPA1*03:01/DPB1*04:02	Nsp3	853	867	15	Consensus (comb.lib./smm/nn)	DNNCYLATALLTLQQ	0.62	0.62	YLATALLTL	0.06	2.1	2.1	YLATALLTL	8	0.03	0.03	CYLATALLT	30	0.62	0.62	-	-	-	-	-	-	-	-
HLA-DPA1*01:03/DPB1*04:01	Nsp3	1349	1363	15	NetMHCIIpan	NYMPYFFTLLLQLCT	0.62	0.62	-	-	-	-	-	-	-	-	-	-	-	-	YFFTLLLQL	73.01	0.62	0.62	-	-	-	-
HLA-DRB1*04:05	Nsp3	1702	1716	15	Consensus (smm/nn/sturniolo)	HFVNLDNLRANNTKG	0.63	0.63	-	-	-	-	FVNLDNLRA	380	14	14	FVNLDNLRA	29.6	0.63	0.63	-	-	-	-	FVNLDNLRA	5.2	0.38	0.38
HLA-DQA1*03:01/DQB1*03:02	Nsp3	140	154	15	Consensus (comb.lib./smm/nn)	KPLEFGATSAALQPE	0.63	0.63	KPLEFGATS	47.18	33	33	LEFGATSAA	138	0.08	0.08	EFGATSAAL	153	0.63	0.63	-	-	-	-	-	-	-	-
HLA-DQA1*05:01/DQB1*02:01	Nsp3	1350	1364	15	Consensus (comb.lib./smm/nn)	YMPYFFTLLLQLCTF	0.63	0.63	PYFFTLLLQ	0.01	0.01	0.01	YFFTLLLQL	282	0.63	0.63	TLLLQLCTF	1758.9	33	33	-	-	-	-	-	-	-	-
HLA-DRB1*09:01	Nsp3	1362	1376	15	Consensus (comb.lib./smm/nn)	CTFTRSTNSRIKASM	0.64	0.64	TRSTNSRIK	0.01	0.01	0.01	FTRSTNSRI	112	2.6	2.6	FTRSTNSRI	15.2	0.64	0.64	-	-	-	-	-	-	-	-
HLA-DRB1*04:05	Nsp3	1391	1405	15	Consensus (smm/nn/sturniolo)	FCLEASFNYLKSPNF	0.64	0.64	-	-	-	-	FCLEASFNY	47	0.64	0.64	FNYLKSPNF	24.9	0.43	0.43	-	-	-	-	FNYLKSPNF	2.5	12	12
HLA-DQA1*01:01/DQB1*05:01	Nsp3	1503	1517	15	Consensus (comb.lib./smm/nn)	FGLVAEWFLAYILFT	0.65	0.65	AEWFLAYIL	0.14	2.2	2.2	VAEWFLAYI	177	0.07	0.07	LVAEWFLAY	48	0.65	0.65	-	-	-	-	-	-	-	-
HLA-DRB3*02:02	Nsp3	1169	1183	15	NetMHCIIpan	HKPIVWHVNNATNKA	0.65	0.65	-	-	-	-	-	-	-	-	-	-	-	-	WHVNNATNK	39.4	0.65	0.65	-	-	-	-
HLA-DQA1*05:01/DQB1*02:01	Nsp3	1348	1362	15	Consensus (comb.lib./smm/nn)	TNYMPYFFTLLLQLC	0.65	0.65	PYFFTLLLQ	0.01	0.01	0.01	YFFTLLLQL	284	0.65	0.65	PYFFTLLLQ	1734.6	33	33	-	-	-	-	-	-	-	-
HLA-DRB3*02:02	Nsp3	1362	1376	15	NetMHCIIpan	CTFTRSTNSRIKASM	0.66	0.66	-	-	-	-	-	-	-	-	-	-	-	-	FTRSTNSRI	40.43	0.66	0.66	-	-	-	-
HLA-DQA1*05:01/DQB1*02:01	Nsp3	1789	1803	15	Consensus (comb.lib./smm/nn)	EKLKTLVATAEAELA	0.66	0.66	LVATAEAEL	1.79	20	20	LVATAEAEL	251	0.46	0.46	VATAEAELA	48.4	0.66	0.66	-	-	-	-	-	-	-	-
HLA-DRB3*02:02	Nsp3	235	249	15	NetMHCIIpan	KPTVVVNAANVYLKH	0.66	0.66	-	-	-	-	-	-	-	-	-	-	-	-	VVVNAANVY	40.64	0.66	0.66	-	-	-	-
HLA-DRB1*03:01	Nsp3	449	463	15	Consensus (smm/nn/sturniolo)	SATLVSDIDITFLKK	0.66	0.66	-	-	-	-	LVSDIDITF	57	0.43	0.43	LVSDIDITF	21.4	0.66	0.66	-	-	-	-	LVSDIDITF	3.5	12	12
HLA-DRB3*02:02	Nsp3	1594	1608	15	NetMHCIIpan	CYKRNRATRVECTTI	0.67	0.67	-	-	-	-	-	-	-	-	-	-	-	-	YKRNRATRV	41.21	0.67	0.67	-	-	-	-
HLA-DPA1*02:01/DPB1*01:01	Nsp3	426	440	15	Consensus (comb.lib./smm/nn)	EETKFLTENLLLYID	0.67	0.67	KFLTENLLL	0.12	0.67	0.67	FLTENLLLY	39	0.81	0.81	KFLTENLLL	42.7	0.32	0.32	-	-	-	-	-	-	-	-
HLA-DPA1*02:01/DPB1*01:01	Nsp3	427	441	15	Consensus (comb.lib./smm/nn)	ETKFLTENLLLYIDI	0.67	0.67	KFLTENLLL	0.12	0.67	0.67	FLTENLLLY	40	0.83	0.83	KFLTENLLL	45.6	0.38	0.38	-	-	-	-	-	-	-	-
HLA-DRB1*01:01	Nsp3	1519	1533	15	Consensus (comb.lib./smm/nn)	FFYVLGLAAIMQLFF	0.67	0.67	FYVLGLAAI	0.01	0.01	0.01	YVLGLAAIM	8	0.67	0.67	YVLGLAAIM	13	4.1	4.1	-	-	-	-	-	-	-	-
HLA-DRB1*01:01	Nsp3	1514	1528	15	Consensus (comb.lib./smm/nn)	ILFTRFFYVLGLAAI	0.67	0.67	FYVLGLAAI	0.01	0.01	0.01	FFYVLGLAA	8	0.67	0.67	FFYVLGLAA	8.9	2.2	2.2	-	-	-	-	-	-	-	-
HLA-DPA1*02:01/DPB1*01:01	Nsp3	425	439	15	Consensus (comb.lib./smm/nn)	LEETKFLTENLLLYI	0.67	0.67	KFLTENLLL	0.12	0.67	0.67	FLTENLLLY	39	0.81	0.81	KFLTENLLL	33.3	0.25	0.25	-	-	-	-	-	-	-	-
HLA-DPA1*02:01/DPB1*01:01	Nsp3	424	438	15	Consensus (comb.lib./smm/nn)	TLEETKFLTENLLLY	0.67	0.67	KFLTENLLL	0.12	0.67	0.67	KFLTENLLL	41	0.87	0.87	KFLTENLLL	26.7	0.14	0.14	-	-	-	-	-	-	-	-
HLA-DPA1*02:01/DPB1*01:01	Nsp3	423	437	15	Consensus (comb.lib./smm/nn)	TTLEETKFLTENLLL	0.67	0.67	KFLTENLLL	0.12	0.67	0.67	LEETKFLTE	77	2.1	2.1	TLEETKFLT	21.8	0.07	0.07	-	-	-	-	-	-	-	-
HLA-DQA1*03:01/DQB1*03:02	Nsp3	146	160	15	Consensus (comb.lib./smm/nn)	ATSAALQPEEEQEED	0.68	0.68	ALQPEEEQE	0.47	13	13	SAALQPEEE	186	0.18	0.18	ATSAALQPE	162.2	0.68	0.68	-	-	-	-	-	-	-	-
HLA-DRB1*09:01	Nsp3	1361	1375	15	Consensus (comb.lib./smm/nn)	LCTFTRSTNSRIKAS	0.68	0.68	TRSTNSRIK	0.01	0.01	0.01	FTRSTNSRI	109	2.5	2.5	FTRSTNSRI	15.9	0.68	0.68	-	-	-	-	-	-	-	-
HLA-DRB1*04:01	Nsp3	1393	1407	15	Consensus (smm/nn/sturniolo)	LEASFNYLKSPNFSK	0.68	0.68	-	-	-	-	FNYLKSPNF	52	0.29	0.29	YLKSPNFSK	30.3	0.68	0.68	-	-	-	-	YLKSPNFSK	1.8	16	16
HLA-DRB1*07:01	Nsp3	1422	1436	15	Consensus (comb.lib./smm/nn)	LGSLIYSTAALGVLM	0.68	0.68	SLIYSTAAL	2.15	11	11	IYSTAALGV	15	0.58	0.58	IYSTAALGV	9.5	0.68	0.68	-	-	-	-	-	-	-	-
HLA-DRB1*01:01	Nsp3	1549	1563	15	Consensus (comb.lib./smm/nn)	LIINLVQMAPISAMV	0.68	0.68	LVQMAPISA	0.05	7.2	7.2	LVQMAPISA	8	0.67	0.67	INLVQMAPI	5.4	0.68	0.68	-	-	-	-	-	-	-	-
HLA-DRB1*04:05	Nsp3	1696	1710	15	Consensus (smm/nn/sturniolo)	ERHSLSHFVNLDNLR	0.69	0.69	-	-	-	-	LSHFVNLDN	37	0.41	0.41	LSHFVNLDN	31.9	0.69	0.69	-	-	-	-	LSHFVNLDN	2.1	16	16
HLA-DQA1*05:01/DQB1*02:01	Nsp3	1349	1363	15	Consensus (comb.lib./smm/nn)	NYMPYFFTLLLQLCT	0.69	0.69	PYFFTLLLQ	0.01	0.01	0.01	YFFTLLLQL	289	0.69	0.69	PYFFTLLLQ	2184	38	38	-	-	-	-	-	-	-	-
HLA-DPA1*01:03/DPB1*04:01	Nsp3	1511	1525	15	NetMHCIIpan	LAYILFTRFFYVLGL	0.7	0.7	-	-	-	-	-	-	-	-	-	-	-	-	ILFTRFFYV	77.52	0.7	0.7	-	-	-	-
HLA-DPA1*01:03/DPB1*04:01	Nsp3	1565	1579	15	NetMHCIIpan	MYIFFASFYYVWKSY	0.7	0.7	-	-	-	-	-	-	-	-	-	-	-	-	FFASFYYVW	77.94	0.7	0.7	-	-	-	-
HLA-DQA1*05:01/DQB1*02:01	Nsp3	1501	1515	15	Consensus (comb.lib./smm/nn)	TAFGLVAEWFLAYIL	0.7	0.7	LVAEWFLAY	0.01	0.01	0.01	FGLVAEWFL	802	6	6	AFGLVAEWF	50	0.7	0.7	-	-	-	-	-	-	-	-
HLA-DQA1*05:01/DQB1*02:01	Nsp3	1347	1361	15	Consensus (comb.lib./smm/nn)	CTNYMPYFFTLLLQL	0.71	0.71	PYFFTLLLQ	0.01	0.01	0.01	YMPYFFTLL	292	0.71	0.71	PYFFTLLLQ	1317.1	27	27	-	-	-	-	-	-	-	-
HLA-DQA1*05:01/DQB1*02:01	Nsp3	1351	1365	15	Consensus (comb.lib./smm/nn)	MPYFFTLLLQLCTFT	0.71	0.71	PYFFTLLLQ	0.01	0.01	0.01	YFFTLLLQL	292	0.71	0.71	TLLLQLCTF	2695.6	43	43	-	-	-	-	-	-	-	-
HLA-DRB1*09:01	Nsp3	1368	1382	15	Consensus (comb.lib./smm/nn)	TNSRIKASMPTTIAK	0.71	0.71	KASMPTTIA	0.23	26	26	IKASMPTTI	42	0.33	0.33	IKASMPTTI	16.2	0.71	0.71	-	-	-	-	-	-	-	-
HLA-DRB3*02:02	Nsp3	234	248	15	NetMHCIIpan	VKPTVVVNAANVYLK	0.71	0.71	-	-	-	-	-	-	-	-	-	-	-	-	VVVNAANVY	43.6	0.71	0.71	-	-	-	-
HLA-DPA1*02:01/DPB1*01:01	Nsp3	1505	1519	15	Consensus (comb.lib./smm/nn)	LVAEWFLAYILFTRF	0.72	0.72	VAEWFLAYI	0.56	1.7	1.7	FLAYILFTR	32	0.58	0.58	FLAYILFTR	62.1	0.72	0.72	-	-	-	-	-	-	-	-
HLA-DRB1*15:01	Nsp3	1526	1540	15	Consensus (smm/nn/sturniolo)	AAIMQLFFSYFAVHF	0.73	0.73	-	-	-	-	MQLFFSYFA	32	0.29	0.29	MQLFFSYFA	58.9	4.2	4.2	-	-	-	-	MQLFFSYFA	5.9	0.73	0.73
HLA-DRB1*15:01	Nsp3	1527	1541	15	Consensus (smm/nn/sturniolo)	AIMQLFFSYFAVHFI	0.73	0.73	-	-	-	-	MQLFFSYFA	31	0.28	0.28	MQLFFSYFA	54	3.8	3.8	-	-	-	-	MQLFFSYFA	5.9	0.73	0.73
HLA-DRB1*15:01	Nsp3	1524	1538	15	Consensus (smm/nn/sturniolo)	GLAAIMQLFFSYFAV	0.73	0.73	-	-	-	-	MQLFFSYFA	37	0.37	0.37	MQLFFSYFA	160.8	11	11	-	-	-	-	MQLFFSYFA	5.9	0.73	0.73
HLA-DPA1*03:01/DPB1*04:02	Nsp3	1411	1425	15	Consensus (comb.lib./smm/nn)	IIIWFLLLSVCLGSL	0.73	0.73	IIWFLLLSV	0.01	0.01	0.01	IIWFLLLSV	41	0.73	0.73	LLLSVCLGS	293.2	14	14	-	-	-	-	-	-	-	-
HLA-DRB1*01:01	Nsp3	1551	1565	15	Consensus (comb.lib./smm/nn)	INLVQMAPISAMVRM	0.73	0.73	LVQMAPISA	0.05	7.2	7.2	LVQMAPISA	7	0.56	0.56	LVQMAPISA	5.7	0.73	0.73	-	-	-	-	-	-	-	-
HLA-DRB1*15:01	Nsp3	1525	1539	15	Consensus (smm/nn/sturniolo)	LAAIMQLFFSYFAVH	0.73	0.73	-	-	-	-	MQLFFSYFA	35	0.37	0.37	MQLFFSYFA	133	9.3	9.3	-	-	-	-	MQLFFSYFA	5.9	0.73	0.73
HLA-DRB1*15:01	Nsp3	1523	1537	15	Consensus (smm/nn/sturniolo)	LGLAAIMQLFFSYFA	0.73	0.73	-	-	-	-	IMQLFFSYF	40	0.46	0.46	MQLFFSYFA	254.4	16	16	-	-	-	-	MQLFFSYFA	5.9	0.73	0.73
HLA-DPA1*01:03/DPB1*04:01	Nsp3	1500	1514	15	NetMHCIIpan	LTAFGLVAEWFLAYI	0.73	0.73	-	-	-	-	-	-	-	-	-	-	-	-	LVAEWFLAY	79.75	0.73	0.73	-	-	-	-
HLA-DPA1*01:03/DPB1*04:01	Nsp3	854	868	15	NetMHCIIpan	NNCYLATALLTLQQI	0.73	0.73	-	-	-	-	-	-	-	-	-	-	-	-	YLATALLTL	79.7	0.73	0.73	-	-	-	-
HLA-DRB1*15:01	Nsp3	1406	1420	15	Consensus (smm/nn/sturniolo)	SKLINIIIWFLLLSV	0.73	0.73	-	-	-	-	INIIIWFLL	46	0.6	0.6	LINIIIWFL	679	29	29	-	-	-	-	IIWFLLLSV	5.9	0.73	0.73
HLA-DPA1*02:01/DPB1*01:01	Nsp3	1513	1527	15	Consensus (comb.lib./smm/nn)	YILFTRFFYVLGLAA	0.73	0.73	ILFTRFFYV	0.22	0.93	0.93	LFTRFFYVL	15	0.2	0.2	LFTRFFYVL	62.4	0.73	0.73	-	-	-	-	-	-	-	-
HLA-DPA1*02:01/DPB1*14:01	Nsp3	1551	1565	15	NetMHCIIpan	INLVQMAPISAMVRM	0.74	0.74	-	-	-	-	-	-	-	-	-	-	-	-	VQMAPISAM	398.58	0.74	0.74	-	-	-	-
HLA-DRB1*12:01	Nsp3	1549	1563	15	Consensus (smm/nn)	LIINLVQMAPISAMV	0.74	0.74	-	-	-	-	LIINLVQMA	138	0.49	0.49	LVQMAPISA	52.8	1	1	-	-	-	-	-	-	-	-
HLA-DQA1*05:01/DQB1*03:01	Nsp3	330	344	15	Consensus (comb.lib./smm/nn)	LLSAGIFGADPIHSL	0.74	0.74	LLSAGIFGA	0.01	0.01	0.01	IFGADPIHS	45	4	4	IFGADPIHS	24	0.74	0.74	-	-	-	-	-	-	-	-
HLA-DRB3*02:02	Nsp3	603	617	15	NetMHCIIpan	RFYFYTSKTTVASLI	0.74	0.74	-	-	-	-	-	-	-	-	-	-	-	-	FYTSKTTVA	46.06	0.74	0.74	-	-	-	-
HLA-DPA1*03:01/DPB1*04:02	Nsp3	1513	1527	15	Consensus (comb.lib./smm/nn)	YILFTRFFYVLGLAA	0.74	0.74	ILFTRFFYV	0.01	0.01	0.01	ILFTRFFYV	42	0.74	0.74	ILFTRFFYV	128.4	6.1	6.1	-	-	-	-	-	-	-	-
HLA-DPA1*02:01/DPB1*14:01	Nsp3	647	661	15	NetMHCIIpan	YMRSLKVPATVSVSS	0.74	0.74	-	-	-	-	-	-	-	-	-	-	-	-	MRSLKVPAT	404.43	0.74	0.74	-	-	-	-
HLA-DRB1*09:01	Nsp3	1423	1437	15	Consensus (comb.lib./smm/nn)	GSLIYSTAALGVLMS	0.75	0.75	SLIYSTAAL	0.01	0.01	0.01	IYSTAALGV	181	5.4	5.4	IYSTAALGV	16.7	0.75	0.75	-	-	-	-	-	-	-	-
HLA-DRB1*15:01	Nsp3	1408	1422	15	Consensus (smm/nn/sturniolo)	LINIIIWFLLLSVCL	0.75	0.75	-	-	-	-	IIWFLLLSV	51	0.75	0.75	IIWFLLLSV	1058.7	37	37	-	-	-	-	IIWFLLLSV	5.9	0.73	0.73
HLA-DRB1*09:01	Nsp3	1422	1436	15	Consensus (comb.lib./smm/nn)	LGSLIYSTAALGVLM	0.76	0.76	SLIYSTAAL	0.01	0.01	0.01	IYSTAALGV	176	5.2	5.2	IYSTAALGV	17	0.76	0.76	-	-	-	-	-	-	-	-
HLA-DRB1*09:01	Nsp3	1367	1381	15	Consensus (comb.lib./smm/nn)	STNSRIKASMPTTIA	0.76	0.76	KASMPTTIA	0.23	26	26	IKASMPTTI	43	0.34	0.34	IKASMPTTI	17.1	0.76	0.76	-	-	-	-	-	-	-	-
HLA-DRB1*07:01	Nsp3	1421	1435	15	Consensus (comb.lib./smm/nn)	CLGSLIYSTAALGVL	0.77	0.77	SLIYSTAAL	2.15	11	11	IYSTAALGV	15	0.58	0.58	IYSTAALGV	10.2	0.77	0.77	-	-	-	-	-	-	-	-
HLA-DRB5*01:01	Nsp3	1916	1930	15	Consensus (smm/nn/sturniolo)	KKNNLPFKLTCATTR	0.77	0.77	-	-	-	-	KKNNLPFKL	12	0.25	0.25	FKLTCATTR	128	15	15	-	-	-	-	FKLTCATTR	5.2	0.77	0.77
HLA-DRB1*04:05	Nsp3	362	376	15	Consensus (smm/nn/sturniolo)	KNLYDKLVSSFLEMK	0.77	0.77	-	-	-	-	YDKLVSSFL	52	0.77	0.77	YDKLVSSFL	30.6	0.65	0.65	-	-	-	-	YDKLVSSFL	1.2	29	29
HLA-DRB5*01:01	Nsp3	1917	1931	15	Consensus (smm/nn/sturniolo)	KNNLPFKLTCATTRQ	0.77	0.77	-	-	-	-	FKLTCATTR	11	0.21	0.21	FKLTCATTR	55.7	7.9	7.9	-	-	-	-	FKLTCATTR	5.2	0.77	0.77
HLA-DRB5*01:01	Nsp3	1920	1934	15	Consensus (smm/nn/sturniolo)	LPFKLTCATTRQVVN	0.77	0.77	-	-	-	-	FKLTCATTR	11	0.21	0.21	FKLTCATTR	33.6	5.1	5.1	-	-	-	-	FKLTCATTR	5.2	0.77	0.77
HLA-DRB5*01:01	Nsp3	1919	1933	15	Consensus (smm/nn/sturniolo)	NLPFKLTCATTRQVV	0.77	0.77	-	-	-	-	FKLTCATTR	10	0.17	0.17	FKLTCATTR	27.4	4.2	4.2	-	-	-	-	FKLTCATTR	5.2	0.77	0.77
HLA-DRB5*01:01	Nsp3	1918	1932	15	Consensus (smm/nn/sturniolo)	NNLPFKLTCATTRQV	0.77	0.77	-	-	-	-	FKLTCATTR	11	0.21	0.21	FKLTCATTR	35.7	5.4	5.4	-	-	-	-	FKLTCATTR	5.2	0.77	0.77
HLA-DRB1*09:01	Nsp3	1369	1383	15	Consensus (comb.lib./smm/nn)	NSRIKASMPTTIAKN	0.77	0.77	KASMPTTIA	0.23	26	26	IKASMPTTI	43	0.34	0.34	IKASMPTTI	17.2	0.77	0.77	-	-	-	-	-	-	-	-
HLA-DPA1*02:01/DPB1*01:01	Nsp3	1532	1546	15	Consensus (comb.lib./smm/nn)	FFSYFAVHFISNSWL	0.78	0.78	YFAVHFISN	29.55	14	14	YFAVHFISN	38	0.78	0.78	YFAVHFISN	58.5	0.66	0.66	-	-	-	-	-	-	-	-
HLA-DRB1*04:01	Nsp3	1702	1716	15	Consensus (smm/nn/sturniolo)	HFVNLDNLRANNTKG	0.78	0.78	-	-	-	-	FVNLDNLRA	198	5	5	FVNLDNLRA	32.5	0.78	0.78	-	-	-	-	FVNLDNLRA	5.4	0.14	0.14
HLA-DRB1*15:01	Nsp3	1407	1421	15	Consensus (smm/nn/sturniolo)	KLINIIIWFLLLSVC	0.78	0.78	-	-	-	-	INIIIWFLL	52	0.78	0.78	IIWFLLLSV	871.7	34	34	-	-	-	-	IIWFLLLSV	5.9	0.73	0.73
HLA-DRB3*02:02	Nsp3	714	728	15	NetMHCIIpan	DKSVYYTSNPTTFHL	0.8	0.8	-	-	-	-	-	-	-	-	-	-	-	-	YTSNPTTFH	48.99	0.8	0.8	-	-	-	-
HLA-DRB1*07:01	Nsp3	1423	1437	15	Consensus (comb.lib./smm/nn)	GSLIYSTAALGVLMS	0.8	0.8	SLIYSTAAL	2.15	11	11	IYSTAALGV	15	0.58	0.58	IYSTAALGV	10.7	0.8	0.8	-	-	-	-	-	-	-	-
HLA-DRB1*15:01	Nsp3	1409	1423	15	Consensus (smm/nn/sturniolo)	INIIIWFLLLSVCLG	0.8	0.8	-	-	-	-	WFLLLSVCL	53	0.8	0.8	IIWFLLLSV	1239.1	41	41	-	-	-	-	IIWFLLLSV	5.9	0.73	0.73
HLA-DRB3*02:02	Nsp3	1359	1373	15	NetMHCIIpan	LQLCTFTRSTNSRIK	0.8	0.8	-	-	-	-	-	-	-	-	-	-	-	-	FTRSTNSRI	49.48	0.8	0.8	-	-	-	-
HLA-DRB5*01:01	Nsp3	1395	1409	15	Consensus (smm/nn/sturniolo)	ASFNYLKSPNFSKLI	0.81	0.81	-	-	-	-	YLKSPNFSK	22	0.81	0.81	YLKSPNFSK	4.9	0.25	0.25	-	-	-	-	YLKSPNFSK	3.4	7	7
HLA-DRB1*04:05	Nsp3	361	375	15	Consensus (smm/nn/sturniolo)	DKNLYDKLVSSFLEM	0.81	0.81	-	-	-	-	YDKLVSSFL	52	0.77	0.77	YDKLVSSFL	34.1	0.81	0.81	-	-	-	-	YDKLVSSFL	1.2	29	29
HLA-DQA1*04:01/DQB1*04:02	Nsp3	1789	1803	15	Consensus (comb.lib./smm/nn)	EKLKTLVATAEAELA	0.81	0.81	LVATAEAEL	0.68	5	5	TLVATAEAE	299	0.59	0.59	TLVATAEAE	141.2	0.81	0.81	-	-	-	-	-	-	-	-
HLA-DRB1*09:01	Nsp3	1360	1374	15	Consensus (comb.lib./smm/nn)	QLCTFTRSTNSRIKA	0.81	0.81	TRSTNSRIK	0.01	0.01	0.01	FTRSTNSRI	110	2.5	2.5	FTRSTNSRI	17.8	0.81	0.81	-	-	-	-	-	-	-	-
HLA-DRB1*09:01	Nsp3	1363	1377	15	Consensus (comb.lib./smm/nn)	TFTRSTNSRIKASMP	0.81	0.81	TRSTNSRIK	0.01	0.01	0.01	FTRSTNSRI	303	11	11	FTRSTNSRI	17.8	0.81	0.81	-	-	-	-	-	-	-	-
HLA-DRB1*12:01	Nsp3	1548	1562	15	Consensus (smm/nn)	WLIINLVQMAPISAM	0.81	0.81	-	-	-	-	LIINLVQMA	143	0.52	0.52	LVQMAPISA	53.7	1.1	1.1	-	-	-	-	-	-	-	-
HLA-DRB3*01:01	Nsp3	1077	1091	15	Consensus (comb.lib./smm/nn)	KLDNYYKKDNSYFTE	0.82	0.82	YYKKDNSYF	0.25	8.3	8.3	YKKDNSYFT	93	0.82	0.82	YKKDNSYFT	18.2	0.76	0.76	-	-	-	-	-	-	-	-
HLA-DRB1*04:01	Nsp3	1697	1711	15	Consensus (smm/nn/sturniolo)	RHSLSHFVNLDNLRA	0.82	0.82	-	-	-	-	LSHFVNLDN	78	0.82	0.82	FVNLDNLRA	44.1	1.3	1.3	-	-	-	-	FVNLDNLRA	5.4	0.14	0.14
HLA-DPA1*02:01/DPB1*01:01	Nsp3	1504	1518	15	Consensus (comb.lib./smm/nn)	GLVAEWFLAYILFTR	0.83	0.83	VAEWFLAYI	0.56	1.7	1.7	WFLAYILFT	40	0.83	0.83	WFLAYILFT	64.1	0.78	0.78	-	-	-	-	-	-	-	-
HLA-DRB3*01:01	Nsp3	1078	1092	15	Consensus (comb.lib./smm/nn)	LDNYYKKDNSYFTEQ	0.83	0.83	YYKKDNSYF	0.25	8.3	8.3	YKKDNSYFT	94	0.83	0.83	YKKDNSYFT	18.5	0.77	0.77	-	-	-	-	-	-	-	-
HLA-DRB5*01:01	Nsp3	1394	1408	15	Consensus (smm/nn/sturniolo)	EASFNYLKSPNFSKL	0.84	0.84	-	-	-	-	YLKSPNFSK	23	0.84	0.84	YLKSPNFSK	5.4	0.32	0.32	-	-	-	-	YLKSPNFSK	3.4	7	7
HLA-DRB3*02:02	Nsp3	1448	1462	15	NetMHCIIpan	YREGYLNSTNVTIAT	0.84	0.84	-	-	-	-	-	-	-	-	-	-	-	-	YLNSTNVTI	50.12	0.84	0.84	-	-	-	-
HLA-DRB1*09:01	Nsp3	1421	1435	15	Consensus (comb.lib./smm/nn)	CLGSLIYSTAALGVL	0.85	0.85	SLIYSTAAL	0.01	0.01	0.01	IYSTAALGV	169	4.9	4.9	IYSTAALGV	18.1	0.85	0.85	-	-	-	-	-	-	-	-
HLA-DRB3*01:01	Nsp3	1079	1093	15	Consensus (comb.lib./smm/nn)	DNYYKKDNSYFTEQP	0.85	0.85	YYKKDNSYF	0.25	8.3	8.3	YKKDNSYFT	96	0.84	0.84	YKKDNSYFT	21	0.85	0.85	-	-	-	-	-	-	-	-
HLA-DPA1*02:01/DPB1*14:01	Nsp3	642	656	15	NetMHCIIpan	EEAARYMRSLKVPAT	0.85	0.85	-	-	-	-	-	-	-	-	-	-	-	-	ARYMRSLKV	420.18	0.85	0.85	-	-	-	-
HLA-DPA1*01:03/DPB1*02:01	Nsp3	425	439	15	Consensus (comb.lib./smm/nn)	LEETKFLTENLLLYI	0.85	0.85	KFLTENLLL	0.01	0.01	0.01	FLTENLLLY	59	1.4	1.4	FLTENLLLY	30.3	0.85	0.85	-	-	-	-	-	-	-	-
HLA-DRB3*02:02	Nsp3	1432	1446	15	NetMHCIIpan	LGVLMSNLGMPSYCT	0.85	0.85	-	-	-	-	-	-	-	-	-	-	-	-	LMSNLGMPS	51.08	0.85	0.85	-	-	-	-
HLA-DRB1*12:01	Nsp3	1546	1560	15	Consensus (smm/nn)	LMWLIINLVQMAPIS	0.85	0.85	-	-	-	-	LIINLVQMA	60	0.1	0.1	INLVQMAPI	71.7	1.6	1.6	-	-	-	-	-	-	-	-
HLA-DRB1*03:01	Nsp3	448	462	15	Consensus (smm/nn/sturniolo)	DSATLVSDIDITFLK	0.86	0.86	-	-	-	-	LVSDIDITF	58	0.46	0.46	LVSDIDITF	26.2	0.86	0.86	-	-	-	-	LVSDIDITF	3.5	12	12
HLA-DRB1*08:02	Nsp3	1170	1184	15	Consensus (smm/nn/sturniolo)	KPIVWHVNNATNKAT	0.86	0.86	-	-	-	-	VWHVNNATN	248	0.86	0.86	VWHVNNATN	47.8	0.53	0.53	-	-	-	-	WHVNNATNK	-1.4	60	60
HLA-DRB3*02:02	Nsp3	1430	1444	15	NetMHCIIpan	AALGVLMSNLGMPSY	0.87	0.87	-	-	-	-	-	-	-	-	-	-	-	-	LMSNLGMPS	52.53	0.87	0.87	-	-	-	-
HLA-DRB3*02:02	Nsp3	602	616	15	NetMHCIIpan	ARFYFYTSKTTVASL	0.87	0.87	-	-	-	-	-	-	-	-	-	-	-	-	FYTSKTTVA	52.7	0.87	0.87	-	-	-	-
HLA-DRB3*02:02	Nsp3	715	729	15	NetMHCIIpan	KSVYYTSNPTTFHLD	0.87	0.87	-	-	-	-	-	-	-	-	-	-	-	-	YTSNPTTFH	53.41	0.87	0.87	-	-	-	-
HLA-DRB3*02:02	Nsp3	982	996	15	NetMHCIIpan	QESPFVMMSAPPAQY	0.87	0.87	-	-	-	-	-	-	-	-	-	-	-	-	FVMMSAPPA	53.27	0.87	0.87	-	-	-	-
HLA-DRB3*02:02	Nsp3	1449	1463	15	NetMHCIIpan	REGYLNSTNVTIATY	0.87	0.87	-	-	-	-	-	-	-	-	-	-	-	-	YLNSTNVTI	52.12	0.87	0.87	-	-	-	-
HLA-DPA1*03:01/DPB1*04:02	Nsp3	423	437	15	Consensus (comb.lib./smm/nn)	TTLEETKFLTENLLL	0.87	0.87	KFLTENLLL	0.01	0.01	0.01	LEETKFLTE	100	2.2	2.2	TLEETKFLT	35.1	0.87	0.87	-	-	-	-	-	-	-	-
HLA-DRB3*01:01	Nsp3	88	102	15	Consensus (comb.lib./smm/nn)	YLFDESGEFKLASHM	0.87	0.87	YLFDESGEF	445.96	35	35	YLFDESGEF	63	0.44	0.44	YLFDESGEF	21.7	0.87	0.87	-	-	-	-	-	-	-	-
HLA-DRB3*02:02	Nsp3	1431	1445	15	NetMHCIIpan	ALGVLMSNLGMPSYC	0.88	0.88	-	-	-	-	-	-	-	-	-	-	-	-	LMSNLGMPS	53.91	0.88	0.88	-	-	-	-
HLA-DRB5*01:01	Nsp3	1149	1163	15	Consensus (smm/nn/sturniolo)	VVAIDYKHYTPSFKK	0.88	0.88	-	-	-	-	YKHYTPSFK	24	0.88	0.88	YKHYTPSFK	8	0.74	0.74	-	-	-	-	VVAIDYKHY	3.6	5.3	5.3
HLA-DRB3*02:02	Nsp3	983	997	15	NetMHCIIpan	ESPFVMMSAPPAQYE	0.89	0.89	-	-	-	-	-	-	-	-	-	-	-	-	FVMMSAPPA	54.17	0.89	0.89	-	-	-	-
HLA-DRB1*07:01	Nsp3	603	617	15	Consensus (comb.lib./smm/nn)	RFYFYTSKTTVASLI	0.89	0.89	TSKTTVASL	0.01	0.01	0.01	YFYTSKTTV	39	2.6	2.6	FYTSKTTVA	11.3	0.89	0.89	-	-	-	-	-	-	-	-
HLA-DRB1*04:01	Nsp3	533	547	15	Consensus (smm/nn/sturniolo)	SAFYILPSIISNEKQ	0.89	0.89	-	-	-	-	FYILPSIIS	102	1.6	1.6	FYILPSIIS	34.5	0.89	0.89	-	-	-	-	FYILPSIIS	4.98	0.25	0.25
HLA-DRB5*01:01	Nsp3	1151	1165	15	Consensus (smm/nn/sturniolo)	AIDYKHYTPSFKKGA	0.9	0.9	-	-	-	-	YKHYTPSFK	25	0.9	0.9	YKHYTPSFK	5.8	0.36	0.36	-	-	-	-	YKHYTPSFK	3.4	7	7
HLA-DRB1*04:05	Nsp3	360	374	15	Consensus (smm/nn/sturniolo)	FDKNLYDKLVSSFLE	0.9	0.9	-	-	-	-	YDKLVSSFL	54	0.78	0.78	YDKLVSSFL	35.8	0.9	0.9	-	-	-	-	YDKLVSSFL	1.2	29	29
HLA-DRB5*01:01	Nsp3	1152	1166	15	Consensus (smm/nn/sturniolo)	IDYKHYTPSFKKGAK	0.9	0.9	-	-	-	-	YKHYTPSFK	25	0.9	0.9	YKHYTPSFK	6	0.37	0.37	-	-	-	-	YKHYTPSFK	3.4	7	7
HLA-DPA1*03:01/DPB1*04:02	Nsp3	1514	1528	15	Consensus (comb.lib./smm/nn)	ILFTRFFYVLGLAAI	0.9	0.9	ILFTRFFYV	0.01	0.01	0.01	ILFTRFFYV	50	0.9	0.9	FFYVLGLAA	222.9	11	11	-	-	-	-	-	-	-	-
HLA-DRB5*01:01	Nsp3	1393	1407	15	Consensus (smm/nn/sturniolo)	LEASFNYLKSPNFSK	0.9	0.9	-	-	-	-	FNYLKSPNF	25	0.9	0.9	YLKSPNFSK	7.8	0.67	0.67	-	-	-	-	YLKSPNFSK	3.4	7	7
HLA-DPA1*01:03/DPB1*04:01	Nsp3	1134	1148	15	NetMHCIIpan	SRELKVTFFPDLNGD	0.9	0.9	-	-	-	-	-	-	-	-	-	-	-	-	LKVTFFPDL	87.32	0.9	0.9	-	-	-	-
HLA-DRB5*01:01	Nsp3	1150	1164	15	Consensus (smm/nn/sturniolo)	VAIDYKHYTPSFKKG	0.9	0.9	-	-	-	-	YKHYTPSFK	25	0.9	0.9	YKHYTPSFK	6.9	0.54	0.54	-	-	-	-	YKHYTPSFK	3.4	7	7
HLA-DRB1*03:01	Nsp3	1748	1762	15	Consensus (smm/nn/sturniolo)	CQPILLLDQALVSDV	0.91	0.91	-	-	-	-	LLLDQALVS	45	0.24	0.24	LLLDQALVS	64.6	2.9	2.9	-	-	-	-	LLLDQALVS	5.6	0.91	0.91
HLA-DRB1*07:01	Nsp3	739	753	15	Consensus (comb.lib./smm/nn)	KTLLSLREVRTIKVF	0.91	0.91	LREVRTIKV	31.2	24	24	LREVRTIKV	17	0.7	0.7	LREVRTIKV	11.5	0.91	0.91	-	-	-	-	-	-	-	-
HLA-DRB1*03:01	Nsp3	1746	1760	15	Consensus (smm/nn/sturniolo)	LMCQPILLLDQALVS	0.91	0.91	-	-	-	-	LMCQPILLL	47	0.32	0.32	LLLDQALVS	143.3	5.9	5.9	-	-	-	-	LLLDQALVS	5.6	0.91	0.91
HLA-DRB1*03:01	Nsp3	1747	1761	15	Consensus (smm/nn/sturniolo)	MCQPILLLDQALVSD	0.91	0.91	-	-	-	-	LLLDQALVS	47	0.32	0.32	LLLDQALVS	88.2	3.8	3.8	-	-	-	-	LLLDQALVS	5.6	0.91	0.91
HLA-DRB1*03:01	Nsp3	1750	1764	15	Consensus (smm/nn/sturniolo)	PILLLDQALVSDVGD	0.91	0.91	-	-	-	-	LLLDQALVS	48	0.34	0.34	LLLDQALVS	92.7	4	4	-	-	-	-	LLLDQALVS	5.6	0.91	0.91
HLA-DRB1*03:01	Nsp3	1749	1763	15	Consensus (smm/nn/sturniolo)	QPILLLDQALVSDVG	0.91	0.91	-	-	-	-	LLLDQALVS	48	0.34	0.34	LLLDQALVS	69.4	3.1	3.1	-	-	-	-	LLLDQALVS	5.6	0.91	0.91
HLA-DRB1*03:01	Nsp3	450	464	15	Consensus (smm/nn/sturniolo)	ATLVSDIDITFLKKD	0.92	0.92	-	-	-	-	LVSDIDITF	57	0.43	0.43	LVSDIDITF	26.9	0.92	0.92	-	-	-	-	LVSDIDITF	3.5	12	12
HLA-DPA1*01:03/DPB1*02:01	Nsp3	424	438	15	Consensus (comb.lib./smm/nn)	TLEETKFLTENLLLY	0.92	0.92	KFLTENLLL	0.01	0.01	0.01	LEETKFLTE	58	1.4	1.4	FLTENLLLY	31.1	0.92	0.92	-	-	-	-	-	-	-	-
HLA-DPA1*02:01/DPB1*01:01	Nsp3	1514	1528	15	Consensus (comb.lib./smm/nn)	ILFTRFFYVLGLAAI	0.93	0.93	ILFTRFFYV	0.22	0.93	0.93	ILFTRFFYV	24	0.39	0.39	FFYVLGLAA	222.5	6.1	6.1	-	-	-	-	-	-	-	-
HLA-DQA1*04:01/DQB1*04:02	Nsp3	414	428	15	Consensus (comb.lib./smm/nn)	IKACVEEVTTTLEET	0.94	0.94	ACVEEVTTT	2450.84	42	42	EEVTTTLEE	376	0.94	0.94	EEVTTTLEE	125.8	0.59	0.59	-	-	-	-	-	-	-	-
HLA-DPA1*02:01/DPB1*01:01	Nsp3	1528	1542	15	Consensus (comb.lib./smm/nn)	IMQLFFSYFAVHFIS	0.94	0.94	QLFFSYFAV	0.02	0.13	0.13	LFFSYFAVH	100	2.7	2.7	FFSYFAVHF	69.4	0.94	0.94	-	-	-	-	-	-	-	-
HLA-DPA1*02:01/DPB1*01:01	Nsp3	854	868	15	Consensus (comb.lib./smm/nn)	NNCYLATALLTLQQI	0.94	0.94	YLATALLTL	3.33	4.7	4.7	YLATALLTL	20	0.3	0.3	CYLATALLT	69.4	0.94	0.94	-	-	-	-	-	-	-	-
HLA-DPA1*01:03/DPB1*04:01	Nsp3	1512	1526	15	NetMHCIIpan	AYILFTRFFYVLGLA	0.95	0.95	-	-	-	-	-	-	-	-	-	-	-	-	ILFTRFFYV	91.54	0.95	0.95	-	-	-	-
HLA-DPA1*01:03/DPB1*04:01	Nsp3	853	867	15	NetMHCIIpan	DNNCYLATALLTLQQ	0.95	0.95	-	-	-	-	-	-	-	-	-	-	-	-	YLATALLTL	91.41	0.95	0.95	-	-	-	-
HLA-DRB1*13:02	Nsp3	232	246	15	Consensus (smm/nn/sturniolo)	KKVKPTVVVNAANVY	0.95	0.95	-	-	-	-	TVVVNAANV	58	0.95	0.95	VVVNAANVY	2.8	0.08	0.08	-	-	-	-	VVVNAANVY	2.1	18	18
HLA-DPA1*01:03/DPB1*04:01	Nsp3	1350	1364	15	NetMHCIIpan	YMPYFFTLLLQLCTF	0.95	0.95	-	-	-	-	-	-	-	-	-	-	-	-	YFFTLLLQL	91.34	0.95	0.95	-	-	-	-
HLA-DPA1*01:03/DPB1*04:01	Nsp3	1345	1359	15	NetMHCIIpan	RVCTNYMPYFFTLLL	0.96	0.96	-	-	-	-	-	-	-	-	-	-	-	-	YMPYFFTLL	92.13	0.96	0.96	-	-	-	-
HLA-DQA1*03:01/DQB1*03:02	Nsp3	183	197	15	Consensus (comb.lib./smm/nn)	TIQTIVEVQPQLEME	0.96	0.96	TIVEVQPQL	16.54	28	28	IVEVQPQLE	325	0.66	0.66	IVEVQPQLE	186.9	0.96	0.96	-	-	-	-	-	-	-	-
HLA-DRB3*01:01	Nsp3	448	462	15	Consensus (comb.lib./smm/nn)	DSATLVSDIDITFLK	0.97	0.97	SDIDITFLK	15.62	20	20	LVSDIDITF	73	0.54	0.54	LVSDIDITF	23.5	0.97	0.97	-	-	-	-	-	-	-	-
HLA-DPA1*03:01/DPB1*04:02	Nsp3	1532	1546	15	Consensus (comb.lib./smm/nn)	FFSYFAVHFISNSWL	0.97	0.97	YFAVHFISN	0.01	0.97	0.97	YFAVHFISN	281	7.1	7.1	YFAVHFISN	31.5	0.68	0.68	-	-	-	-	-	-	-	-
HLA-DPA1*03:01/DPB1*04:02	Nsp3	1533	1547	15	Consensus (comb.lib./smm/nn)	FSYFAVHFISNSWLM	0.97	0.97	YFAVHFISN	0.01	0.97	0.97	YFAVHFISN	281	7.1	7.1	YFAVHFISN	33.2	0.75	0.75	-	-	-	-	-	-	-	-
HLA-DPA1*03:01/DPB1*04:02	Nsp3	1531	1545	15	Consensus (comb.lib./smm/nn)	LFFSYFAVHFISNSW	0.97	0.97	YFAVHFISN	0.01	0.97	0.97	YFAVHFISN	231	5.6	5.6	YFAVHFISN	36.4	0.94	0.94	-	-	-	-	-	-	-	-
HLA-DPA1*03:01/DPB1*04:02	Nsp3	1530	1544	15	Consensus (comb.lib./smm/nn)	QLFFSYFAVHFISNS	0.97	0.97	YFAVHFISN	0.01	0.97	0.97	YFAVHFISN	219	5.4	5.4	YFAVHFISN	36.7	0.94	0.94	-	-	-	-	-	-	-	-
HLA-DPA1*03:01/DPB1*04:02	Nsp3	1534	1548	15	Consensus (comb.lib./smm/nn)	SYFAVHFISNSWLMW	0.97	0.97	YFAVHFISN	0.01	0.97	0.97	FAVHFISNS	197	4.7	4.7	HFISNSWLM	32.3	0.69	0.69	-	-	-	-	-	-	-	-
HLA-DPA1*02:01/DPB1*01:01	Nsp3	428	442	15	Consensus (comb.lib./smm/nn)	TKFLTENLLLYIDIN	0.97	0.97	KFLTENLLL	0.12	0.67	0.67	FLTENLLLY	49	1.2	1.2	FLTENLLLY	70.7	0.97	0.97	-	-	-	-	-	-	-	-
HLA-DPA1*03:01/DPB1*04:02	Nsp3	1535	1549	15	Consensus (comb.lib./smm/nn)	YFAVHFISNSWLMWL	0.97	0.97	YFAVHFISN	0.01	0.97	0.97	FISNSWLMW	114	2.4	2.4	HFISNSWLM	31	0.65	0.65	-	-	-	-	-	-	-	-
HLA-DQA1*01:01/DQB1*05:01	Nsp3	1504	1518	15	Consensus (comb.lib./smm/nn)	GLVAEWFLAYILFTR	0.98	0.98	AEWFLAYIL	0.14	2.2	2.2	VAEWFLAYI	219	0.12	0.12	LVAEWFLAY	65.4	0.98	0.98	-	-	-	-	-	-	-	-
HLA-DPA1*01:03/DPB1*04:01	Nsp3	855	869	15	NetMHCIIpan	NCYLATALLTLQQIE	0.98	0.98	-	-	-	-	-	-	-	-	-	-	-	-	YLATALLTL	93.11	0.98	0.98	-	-	-	-
HLA-DPA1*02:01/DPB1*01:01	Nsp3	1566	1580	15	Consensus (comb.lib./smm/nn)	YIFFASFYYVWKSYV	0.98	0.98	IFFASFYYV	0.26	0.98	0.98	IFFASFYYV	60	1.6	1.6	FFASFYYVW	44.7	0.36	0.36	-	-	-	-	-	-	-	-
HLA-DPA1*01:03/DPB1*04:01	Nsp3	852	866	15	NetMHCIIpan	ADNNCYLATALLTLQ	0.99	0.99	-	-	-	-	-	-	-	-	-	-	-	-	YLATALLTL	93.52	0.99	0.99	-	-	-	-
HLA-DPA1*01:03/DPB1*04:01	Nsp3	1525	1539	15	NetMHCIIpan	LAAIMQLFFSYFAVH	0.99	0.99	-	-	-	-	-	-	-	-	-	-	-	-	QLFFSYFAV	93.71	0.99	0.99	-	-	-	-
HLA-DRB3*02:02	Nsp3	1277	1291	15	NetMHCIIpan	LMAAYVDNSSLTIKK	0.99	0.99	-	-	-	-	-	-	-	-	-	-	-	-	YVDNSSLTI	57.64	0.99	0.99	-	-	-	-
HLA-DRB3*02:02	Nsp3	984	998	15	NetMHCIIpan	SPFVMMSAPPAQYEL	0.99	0.99	-	-	-	-	-	-	-	-	-	-	-	-	FVMMSAPPA	57.12	0.99	0.99	-	-	-	-
HLA-DRB3*02:02	Nsp3	1363	1377	15	NetMHCIIpan	TFTRSTNSRIKASMP	0.99	0.99	-	-	-	-	-	-	-	-	-	-	-	-	FTRSTNSRI	58.14	0.99	0.99	-	-	-	-
HLA-DQA1*03:01/DQB1*03:02	Nsp3	1496	1510	15	Consensus (comb.lib./smm/nn)	FKWDLTAFGLVAEWF	1	1	LTAFGLVAE	0.01	0.01	0.01	LTAFGLVAE	482	1.6	1.6	LTAFGLVAE	191.3	1	1	-	-	-	-	-	-	-	-
HLA-DRB3*01:01	Nsp3	447	461	15	Consensus (comb.lib./smm/nn)	PDSATLVSDIDITFL	1	1	LVSDIDITF	21.97	21	21	LVSDIDITF	72	0.52	0.52	LVSDIDITF	23.9	1	1	-	-	-	-	-	-	-	-
HLA-DPA1*01:03/DPB1*04:01	Nsp3	423	437	15	NetMHCIIpan	TTLEETKFLTENLLL	1	1	-	-	-	-	-	-	-	-	-	-	-	-	KFLTENLLL	94.75	1	1	-	-	-	-
HLA-DRB1*09:01	Nsp4	246	260	15	Consensus (comb.lib./smm/nn)	DYYRSLPGVFCGVDA	0.01	0.01	YRSLPGVFC	0.01	0.01	0.01	YYRSLPGVF	290	11	11	YYRSLPGVF	5.1	0.01	0.01	-	-	-	-	-	-	-	-
HLA-DRB1*09:01	Nsp4	243	257	15	Consensus (comb.lib./smm/nn)	LNNDYYRSLPGVFCG	0.01	0.01	YRSLPGVFC	0.01	0.01	0.01	YYRSLPGVF	158	4.5	4.5	YYRSLPGVF	4.1	0.01	0.01	-	-	-	-	-	-	-	-
HLA-DRB1*09:01	Nsp4	245	259	15	Consensus (comb.lib./smm/nn)	NDYYRSLPGVFCGVD	0.01	0.01	YRSLPGVFC	0.01	0.01	0.01	YYRSLPGVF	155	4.3	4.3	YYRSLPGVF	4.3	0.01	0.01	-	-	-	-	-	-	-	-
HLA-DRB1*09:01	Nsp4	244	258	15	Consensus (comb.lib./smm/nn)	NNDYYRSLPGVFCGV	0.01	0.01	YRSLPGVFC	0.01	0.01	0.01	YYRSLPGVF	153	4.3	4.3	YYRSLPGVF	4	0.01	0.01	-	-	-	-	-	-	-	-
HLA-DRB1*09:01	Nsp4	242	256	15	Consensus (comb.lib./smm/nn)	VLNNDYYRSLPGVFC	0.01	0.01	YRSLPGVFC	0.01	0.01	0.01	YYRSLPGVF	156	4.4	4.4	YYRSLPGVF	4	0.01	0.01	-	-	-	-	-	-	-	-
HLA-DRB1*07:01	Nsp4	371	385	15	Consensus (comb.lib./smm/nn)	PLVPFWITIAYIICI	0.02	0.02	FWITIAYII	0.01	0.01	0.01	FWITIAYII	5	0.02	0.02	FWITIAYII	75	8.6	8.6	-	-	-	-	-	-	-	-
HLA-DQA1*05:01/DQB1*03:01	Nsp4	282	296	15	Consensus (comb.lib./smm/nn)	ASIVAGGIVAIVVTC	0.03	0.03	VAGGIVAIV	0.01	0.01	0.01	VAGGIVAIV	3	0.03	0.03	VAGGIVAIV	42.4	2.2	2.2	-	-	-	-	-	-	-	-
HLA-DQA1*05:01/DQB1*03:01	Nsp4	279	293	15	Consensus (comb.lib./smm/nn)	DISASIVAGGIVAIV	0.03	0.03	VAGGIVAIV	0.01	0.01	0.01	IVAGGIVAI	3	0.03	0.03	IVAGGIVAI	21.7	0.59	0.59	-	-	-	-	-	-	-	-
HLA-DRB1*07:01	Nsp4	369	383	15	Consensus (comb.lib./smm/nn)	FTPLVPFWITIAYII	0.03	0.03	FWITIAYII	0.01	0.01	0.01	FTPLVPFWI	6	0.03	0.03	FWITIAYII	14.2	1.4	1.4	-	-	-	-	-	-	-	-
HLA-DQA1*05:01/DQB1*03:01	Nsp4	280	294	15	Consensus (comb.lib./smm/nn)	ISASIVAGGIVAIVV	0.03	0.03	VAGGIVAIV	0.01	0.01	0.01	VAGGIVAIV	3	0.03	0.03	VAGGIVAIV	21	0.55	0.55	-	-	-	-	-	-	-	-
HLA-DRB1*07:01	Nsp4	372	386	15	Consensus (comb.lib./smm/nn)	LVPFWITIAYIICIS	0.03	0.03	FWITIAYII	0.01	0.01	0.01	FWITIAYII	6	0.03	0.03	FWITIAYII	93.1	11	11	-	-	-	-	-	-	-	-
HLA-DQA1*05:01/DQB1*03:01	Nsp4	281	295	15	Consensus (comb.lib./smm/nn)	SASIVAGGIVAIVVT	0.03	0.03	VAGGIVAIV	0.01	0.01	0.01	VAGGIVAIV	3	0.03	0.03	VAGGIVAIV	33.7	1.5	1.5	-	-	-	-	-	-	-	-
HLA-DQA1*05:01/DQB1*03:01	Nsp4	283	297	15	Consensus (comb.lib./smm/nn)	SIVAGGIVAIVVTCL	0.03	0.03	VAGGIVAIV	0.01	0.01	0.01	VAGGIVAIV	3	0.03	0.03	VAGGIVAIV	72.3	4.4	4.4	-	-	-	-	-	-	-	-
HLA-DRB1*07:01	Nsp4	370	384	15	Consensus (comb.lib./smm/nn)	TPLVPFWITIAYIIC	0.03	0.03	FWITIAYII	0.01	0.01	0.01	FWITIAYII	6	0.03	0.03	FWITIAYII	68.1	8	8	-	-	-	-	-	-	-	-
HLA-DRB1*07:01	Nsp4	373	387	15	Consensus (comb.lib./smm/nn)	VPFWITIAYIICIST	0.03	0.03	FWITIAYII	0.01	0.01	0.01	FWITIAYII	6	0.03	0.03	FWITIAYII	99.7	12	12	-	-	-	-	-	-	-	-
HLA-DPA1*02:01/DPB1*05:01	Nsp4	12	26	15	Consensus (comb.lib./smm/nn)	KVTLVFLFVAAIFYL	0.04	0.04	KVTLVFLFV	0.01	0.01	0.01	KVTLVFLFV	62	0.04	0.04	VFLFVAAIF	4218.8	43	43	-	-	-	-	-	-	-	-
HLA-DRB1*07:01	Nsp4	126	140	15	Consensus (comb.lib./smm/nn)	FSAVGNICYTPSKLI	0.06	0.06	ICYTPSKLI	3.21	12	12	FSAVGNICY	6	0.03	0.03	ICYTPSKLI	3.3	0.06	0.06	-	-	-	-	-	-	-	-
HLA-DRB1*07:01	Nsp4	128	142	15	Consensus (comb.lib./smm/nn)	AVGNICYTPSKLIEY	0.09	0.09	ICYTPSKLI	3.21	12	12	ICYTPSKLI	6	0.03	0.03	ICYTPSKLI	3.9	0.09	0.09	-	-	-	-	-	-	-	-
HLA-DRB1*07:01	Nsp4	127	141	15	Consensus (comb.lib./smm/nn)	SAVGNICYTPSKLIE	0.09	0.09	ICYTPSKLI	3.21	12	12	ICYTPSKLI	6	0.03	0.03	ICYTPSKLI	3.8	0.09	0.09	-	-	-	-	-	-	-	-
HLA-DPA1*02:01/DPB1*05:01	Nsp4	8	22	15	Consensus (comb.lib./smm/nn)	KQLIKVTLVFLFVAA	0.13	0.13	KVTLVFLFV	0.01	0.01	0.01	IKVTLVFLF	104	0.13	0.13	IKVTLVFLF	1508.9	20	20	-	-	-	-	-	-	-	-
HLA-DPA1*02:01/DPB1*05:01	Nsp4	7	21	15	Consensus (comb.lib./smm/nn)	LKQLIKVTLVFLFVA	0.13	0.13	KVTLVFLFV	0.01	0.01	0.01	IKVTLVFLF	104	0.13	0.13	IKVTLVFLF	847	12	12	-	-	-	-	-	-	-	-
HLA-DRB1*07:01	Nsp4	129	143	15	Consensus (comb.lib./smm/nn)	VGNICYTPSKLIEYT	0.13	0.13	ICYTPSKLI	3.21	12	12	ICYTPSKLI	6	0.03	0.03	ICYTPSKLI	4.4	0.13	0.13	-	-	-	-	-	-	-	-
HLA-DPA1*02:01/DPB1*05:01	Nsp4	6	20	15	Consensus (comb.lib./smm/nn)	WLKQLIKVTLVFLFV	0.13	0.13	KVTLVFLFV	0.01	0.01	0.01	IKVTLVFLF	109	0.13	0.13	LKQLIKVTL	783.1	11	11	-	-	-	-	-	-	-	-
HLA-DPA1*01:03/DPB1*04:01	Nsp4	388	402	15	NetMHCIIpan	KHFYWFFSNYLKRRV	0.14	0.14	-	-	-	-	-	-	-	-	-	-	-	-	WFFSNYLKR	38.26	0.14	0.14	-	-	-	-
HLA-DPA1*01:03/DPB1*02:01	Nsp4	343	357	15	Consensus (comb.lib./smm/nn)	SVIYLYLTFYLTNDV	0.14	0.14	YLYLTFYLT	0.01	0.01	0.01	YLYLTFYLT	10	0.14	0.14	YLYLTFYLT	30.1	0.83	0.83	-	-	-	-	-	-	-	-
HLA-DPA1*01:03/DPB1*02:01	Nsp4	16	30	15	Consensus (comb.lib./smm/nn)	VFLFVAAIFYLITPV	0.14	0.14	FVAAIFYLI	0.01	0.01	0.01	FVAAIFYLI	10	0.14	0.14	FVAAIFYLI	51.9	2.1	2.1	-	-	-	-	-	-	-	-
HLA-DRB1*09:01	Nsp4	247	261	15	Consensus (comb.lib./smm/nn)	YYRSLPGVFCGVDAV	0.14	0.14	YRSLPGVFC	0.01	0.01	0.01	YYRSLPGVF	471	18	18	YYRSLPGVF	9.3	0.14	0.14	-	-	-	-	-	-	-	-
HLA-DPA1*02:01/DPB1*05:01	Nsp4	5	19	15	Consensus (comb.lib./smm/nn)	NWLKQLIKVTLVFLF	0.15	0.15	IKVTLVFLF	0.01	0.15	0.15	LIKVTLVFL	110	0.13	0.13	LKQLIKVTL	849.2	12	12	-	-	-	-	-	-	-	-
HLA-DRB1*07:01	Nsp4	130	144	15	Consensus (comb.lib./smm/nn)	GNICYTPSKLIEYTD	0.18	0.18	ICYTPSKLI	3.21	12	12	ICYTPSKLI	6	0.03	0.03	ICYTPSKLI	4.7	0.18	0.18	-	-	-	-	-	-	-	-
HLA-DPA1*01:03/DPB1*04:01	Nsp4	389	403	15	NetMHCIIpan	HFYWFFSNYLKRRVV	0.18	0.18	-	-	-	-	-	-	-	-	-	-	-	-	WFFSNYLKR	41.43	0.18	0.18	-	-	-	-
HLA-DPA1*01:03/DPB1*04:01	Nsp4	387	401	15	NetMHCIIpan	TKHFYWFFSNYLKRR	0.18	0.18	-	-	-	-	-	-	-	-	-	-	-	-	WFFSNYLKR	41.17	0.18	0.18	-	-	-	-
HLA-DPA1*01:03/DPB1*02:01	Nsp4	17	31	15	Consensus (comb.lib./smm/nn)	FLFVAAIFYLITPVH	0.19	0.19	FVAAIFYLI	0.01	0.01	0.01	FVAAIFYLI	11	0.19	0.19	FVAAIFYLI	78.5	3.3	3.3	-	-	-	-	-	-	-	-
HLA-DPA1*01:03/DPB1*02:01	Nsp4	340	354	15	Consensus (comb.lib./smm/nn)	GVYSVIYLYLTFYLT	0.19	0.19	YLYLTFYLT	0.01	0.01	0.01	VYSVIYLYL	11	0.19	0.19	YLYLTFYLT	20	0.33	0.33	-	-	-	-	-	-	-	-
HLA-DPA1*01:03/DPB1*02:01	Nsp4	15	29	15	Consensus (comb.lib./smm/nn)	LVFLFVAAIFYLITP	0.19	0.19	FVAAIFYLI	0.01	0.01	0.01	FVAAIFYLI	11	0.19	0.19	FVAAIFYLI	46.7	1.7	1.7	-	-	-	-	-	-	-	-
HLA-DPA1*01:03/DPB1*02:01	Nsp4	14	28	15	Consensus (comb.lib./smm/nn)	TLVFLFVAAIFYLIT	0.19	0.19	FVAAIFYLI	0.01	0.01	0.01	FVAAIFYLI	11	0.19	0.19	FVAAIFYLI	43.2	1.5	1.5	-	-	-	-	-	-	-	-
HLA-DPA1*01:03/DPB1*02:01	Nsp4	344	358	15	Consensus (comb.lib./smm/nn)	VIYLYLTFYLTNDVS	0.19	0.19	YLYLTFYLT	0.01	0.01	0.01	YLYLTFYLT	11	0.19	0.19	LYLTFYLTN	36.5	1.2	1.2	-	-	-	-	-	-	-	-
HLA-DPA1*01:03/DPB1*02:01	Nsp4	13	27	15	Consensus (comb.lib./smm/nn)	VTLVFLFVAAIFYLI	0.19	0.19	FVAAIFYLI	0.01	0.01	0.01	LFVAAIFYL	11	0.19	0.19	FVAAIFYLI	42.2	1.5	1.5	-	-	-	-	-	-	-	-
HLA-DPA1*01:03/DPB1*02:01	Nsp4	341	355	15	Consensus (comb.lib./smm/nn)	VYSVIYLYLTFYLTN	0.19	0.19	YLYLTFYLT	0.01	0.01	0.01	YLYLTFYLT	11	0.19	0.19	YLYLTFYLT	20.8	0.35	0.35	-	-	-	-	-	-	-	-
HLA-DPA1*01:03/DPB1*02:01	Nsp4	342	356	15	Consensus (comb.lib./smm/nn)	YSVIYLYLTFYLTND	0.19	0.19	YLYLTFYLT	0.01	0.01	0.01	YLYLTFYLT	11	0.19	0.19	YLYLTFYLT	24.7	0.54	0.54	-	-	-	-	-	-	-	-
HLA-DPA1*02:01/DPB1*01:01	Nsp4	15	29	15	Consensus (comb.lib./smm/nn)	LVFLFVAAIFYLITP	0.2	0.2	LFVAAIFYL	0.01	0.01	0.01	LFVAAIFYL	15	0.2	0.2	LFVAAIFYL	177.3	4.4	4.4	-	-	-	-	-	-	-	-
HLA-DPA1*02:01/DPB1*01:01	Nsp4	14	28	15	Consensus (comb.lib./smm/nn)	TLVFLFVAAIFYLIT	0.2	0.2	LFVAAIFYL	0.01	0.01	0.01	LFVAAIFYL	15	0.2	0.2	LFVAAIFYL	179.7	4.5	4.5	-	-	-	-	-	-	-	-
HLA-DPA1*02:01/DPB1*01:01	Nsp4	16	30	15	Consensus (comb.lib./smm/nn)	VFLFVAAIFYLITPV	0.2	0.2	LFVAAIFYL	0.01	0.01	0.01	LFVAAIFYL	15	0.2	0.2	LFVAAIFYL	187	4.9	4.9	-	-	-	-	-	-	-	-
HLA-DPA1*02:01/DPB1*01:01	Nsp4	13	27	15	Consensus (comb.lib./smm/nn)	VTLVFLFVAAIFYLI	0.2	0.2	LFVAAIFYL	0.01	0.01	0.01	LFVAAIFYL	15	0.2	0.2	LFVAAIFYL	211.4	5.7	5.7	-	-	-	-	-	-	-	-
HLA-DPA1*02:01/DPB1*05:01	Nsp4	9	23	15	Consensus (comb.lib./smm/nn)	QLIKVTLVFLFVAAI	0.22	0.22	KVTLVFLFV	0.01	0.01	0.01	IKVTLVFLF	133	0.22	0.22	IKVTLVFLF	1830.8	23	23	-	-	-	-	-	-	-	-
HLA-DPA1*01:03/DPB1*04:01	Nsp4	386	400	15	NetMHCIIpan	STKHFYWFFSNYLKR	0.25	0.25	-	-	-	-	-	-	-	-	-	-	-	-	WFFSNYLKR	46.54	0.25	0.25	-	-	-	-
HLA-DPA1*01:03/DPB1*04:01	Nsp4	390	404	15	NetMHCIIpan	FYWFFSNYLKRRVVF	0.28	0.28	-	-	-	-	-	-	-	-	-	-	-	-	WFFSNYLKR	49.95	0.28	0.28	-	-	-	-
HLA-DQA1*05:01/DQB1*03:01	Nsp4	284	298	15	Consensus (comb.lib./smm/nn)	IVAGGIVAIVVTCLA	0.31	0.31	VAGGIVAIV	0.01	0.01	0.01	VAGGIVAIV	8	0.31	0.31	VAGGIVAIV	122.7	7.9	7.9	-	-	-	-	-	-	-	-
HLA-DQA1*05:01/DQB1*03:01	Nsp4	278	292	15	Consensus (comb.lib./smm/nn)	LDISASIVAGGIVAI	0.31	0.31	IVAGGIVAI	0.01	0.01	0.01	ISASIVAGG	8	0.31	0.31	ISASIVAGG	22.3	0.66	0.66	-	-	-	-	-	-	-	-
HLA-DPA1*02:01/DPB1*01:01	Nsp4	340	354	15	Consensus (comb.lib./smm/nn)	GVYSVIYLYLTFYLT	0.36	0.36	IYLYLTFYL	0.05	0.36	0.36	IYLYLTFYL	16	0.24	0.24	IYLYLTFYL	101.9	1.9	1.9	-	-	-	-	-	-	-	-
HLA-DRB1*15:01	Nsp4	340	354	15	Consensus (smm/nn/sturniolo)	GVYSVIYLYLTFYLT	0.36	0.36	-	-	-	-	IYLYLTFYL	19	0.1	0.1	IYLYLTFYL	109.7	7.9	7.9	-	-	-	-	IYLYLTFYL	6.26	0.36	0.36
HLA-DRB1*15:01	Nsp4	339	353	15	Consensus (smm/nn/sturniolo)	PGVYSVIYLYLTFYL	0.36	0.36	-	-	-	-	VIYLYLTFY	19	0.1	0.1	IYLYLTFYL	115.2	8.1	8.1	-	-	-	-	IYLYLTFYL	6.26	0.36	0.36
HLA-DPA1*02:01/DPB1*01:01	Nsp4	343	357	15	Consensus (comb.lib./smm/nn)	SVIYLYLTFYLTNDV	0.36	0.36	IYLYLTFYL	0.05	0.36	0.36	YLYLTFYLT	14	0.17	0.17	YLYLTFYLT	78.4	1.2	1.2	-	-	-	-	-	-	-	-
HLA-DRB1*15:01	Nsp4	343	357	15	Consensus (smm/nn/sturniolo)	SVIYLYLTFYLTNDV	0.36	0.36	-	-	-	-	IYLYLTFYL	19	0.1	0.1	IYLYLTFYL	64	4.7	4.7	-	-	-	-	IYLYLTFYL	6.26	0.36	0.36
HLA-DPA1*02:01/DPB1*01:01	Nsp4	344	358	15	Consensus (comb.lib./smm/nn)	VIYLYLTFYLTNDVS	0.36	0.36	IYLYLTFYL	0.05	0.36	0.36	YLYLTFYLT	16	0.24	0.24	YLYLTFYLT	95.2	1.7	1.7	-	-	-	-	-	-	-	-
HLA-DPA1*02:01/DPB1*01:01	Nsp4	341	355	15	Consensus (comb.lib./smm/nn)	VYSVIYLYLTFYLTN	0.36	0.36	IYLYLTFYL	0.05	0.36	0.36	YLYLTFYLT	14	0.17	0.17	YLYLTFYLT	72.6	1.1	1.1	-	-	-	-	-	-	-	-
HLA-DRB1*15:01	Nsp4	341	355	15	Consensus (smm/nn/sturniolo)	VYSVIYLYLTFYLTN	0.36	0.36	-	-	-	-	IYLYLTFYL	19	0.1	0.1	IYLYLTFYL	94.3	6.8	6.8	-	-	-	-	IYLYLTFYL	6.26	0.36	0.36
HLA-DPA1*02:01/DPB1*01:01	Nsp4	342	356	15	Consensus (comb.lib./smm/nn)	YSVIYLYLTFYLTND	0.36	0.36	IYLYLTFYL	0.05	0.36	0.36	YLYLTFYLT	14	0.17	0.17	YLYLTFYLT	70.7	0.97	0.97	-	-	-	-	-	-	-	-
HLA-DRB1*15:01	Nsp4	342	356	15	Consensus (smm/nn/sturniolo)	YSVIYLYLTFYLTND	0.36	0.36	-	-	-	-	IYLYLTFYL	20	0.11	0.11	IYLYLTFYL	93.9	6.7	6.7	-	-	-	-	IYLYLTFYL	6.26	0.36	0.36
HLA-DRB1*15:01	Nsp4	344	358	15	Consensus (smm/nn/sturniolo)	VIYLYLTFYLTNDVS	0.39	0.39	-	-	-	-	IYLYLTFYL	38	0.39	0.39	LTFYLTNDV	75.2	5.5	5.5	-	-	-	-	IYLYLTFYL	6.26	0.36	0.36
HLA-DRB1*11:01	Nsp4	298	312	15	Consensus (smm/nn/sturniolo)	AYYFMRFRRAFGEYS	0.4	0.4	-	-	-	-	FMRFRRAFG	12	0.39	0.39	FMRFRRAFG	7	0.4	0.4	-	-	-	-	FMRFRRAFG	2.2	8.7	8.7
HLA-DPA1*02:01/DPB1*01:01	Nsp4	17	31	15	Consensus (comb.lib./smm/nn)	FLFVAAIFYLITPVH	0.42	0.42	LFVAAIFYL	0.01	0.01	0.01	FVAAIFYLI	25	0.42	0.42	FVAAIFYLI	209.7	5.6	5.6	-	-	-	-	-	-	-	-
HLA-DPA1*02:01/DPB1*05:01	Nsp4	10	24	15	Consensus (comb.lib./smm/nn)	LIKVTLVFLFVAAIF	0.42	0.42	KVTLVFLFV	0.01	0.01	0.01	IKVTLVFLF	200	0.42	0.42	IKVTLVFLF	2462.9	29	29	-	-	-	-	-	-	-	-
HLA-DPA1*01:03/DPB1*04:01	Nsp4	294	308	15	NetMHCIIpan	VTCLAYYFMRFRRAF	0.46	0.46	-	-	-	-	-	-	-	-	-	-	-	-	CLAYYFMRF	62.21	0.46	0.46	-	-	-	-
HLA-DPA1*01:03/DPB1*02:01	Nsp4	345	359	15	Consensus (comb.lib./smm/nn)	IYLYLTFYLTNDVSF	0.47	0.47	YLYLTFYLT	0.01	0.01	0.01	YLYLTFYLT	26	0.47	0.47	LYLTFYLTN	44.3	1.6	1.6	-	-	-	-	-	-	-	-
HLA-DPA1*01:03/DPB1*02:01	Nsp4	315	329	15	Consensus (comb.lib./smm/nn)	VAFNTLLFLMSFTVL	0.48	0.48	AFNTLLFLM	0.35	6.1	6.1	FNTLLFLMS	24	0.45	0.45	LFLMSFTVL	23.3	0.48	0.48	-	-	-	-	-	-	-	-
HLA-DRB1*15:01	Nsp4	345	359	15	Consensus (smm/nn/sturniolo)	IYLYLTFYLTNDVSF	0.49	0.49	-	-	-	-	IYLYLTFYL	42	0.49	0.49	LTFYLTNDV	75.5	5.6	5.6	-	-	-	-	IYLYLTFYL	6.26	0.36	0.36
HLA-DPA1*01:03/DPB1*02:01	Nsp4	339	353	15	Consensus (comb.lib./smm/nn)	PGVYSVIYLYLTFYL	0.51	0.51	IYLYLTFYL	0.01	0.01	0.01	VYSVIYLYL	89	2.1	2.1	VIYLYLTFY	24.2	0.51	0.51	-	-	-	-	-	-	-	-
HLA-DRB1*11:01	Nsp4	297	311	15	Consensus (smm/nn/sturniolo)	LAYYFMRFRRAFGEY	0.52	0.52	-	-	-	-	FMRFRRAFG	10	0.29	0.29	FMRFRRAFG	8.1	0.52	0.52	-	-	-	-	FMRFRRAFG	2.2	8.7	8.7
HLA-DPA1*02:01/DPB1*05:01	Nsp4	11	25	15	Consensus (comb.lib./smm/nn)	IKVTLVFLFVAAIFY	0.53	0.53	KVTLVFLFV	0.01	0.01	0.01	IKVTLVFLF	227	0.53	0.53	IKVTLVFLF	3595.8	39	39	-	-	-	-	-	-	-	-
HLA-DPA1*02:01/DPB1*01:01	Nsp4	12	26	15	Consensus (comb.lib./smm/nn)	KVTLVFLFVAAIFYL	0.55	0.55	LFVAAIFYL	0.01	0.01	0.01	VFLFVAAIF	30	0.55	0.55	LFVAAIFYL	628.9	20	20	-	-	-	-	-	-	-	-
HLA-DPA1*01:03/DPB1*02:01	Nsp4	18	32	15	Consensus (comb.lib./smm/nn)	LFVAAIFYLITPVHV	0.55	0.55	FVAAIFYLI	0.01	0.01	0.01	FVAAIFYLI	30	0.55	0.55	VAAIFYLIT	91.4	3.9	3.9	-	-	-	-	-	-	-	-
HLA-DRB1*04:05	Nsp4	438	452	15	Consensus (smm/nn/sturniolo)	LTQYNRYLALYNKYK	0.55	0.55	-	-	-	-	YNRYLALYN	44	0.55	0.55	YNRYLALYN	11.2	0.04	0.04	-	-	-	-	YNRYLALYN	2	18	18
HLA-DRB1*01:01	Nsp4	425	439	15	Consensus (comb.lib./smm/nn)	EMYLKLRSDVLLPLT	0.56	0.56	YLKLRSDVL	73.09	42	42	YLKLRSDVL	7	0.56	0.56	YLKLRSDVL	4.8	0.51	0.51	-	-	-	-	-	-	-	-
HLA-DRB1*01:01	Nsp4	424	438	15	Consensus (comb.lib./smm/nn)	KEMYLKLRSDVLLPL	0.56	0.56	YLKLRSDVL	73.09	42	42	YLKLRSDVL	7	0.56	0.56	YLKLRSDVL	3.9	0.14	0.14	-	-	-	-	-	-	-	-
HLA-DRB1*01:01	Nsp4	422	436	15	Consensus (comb.lib./smm/nn)	LNKEMYLKLRSDVLL	0.56	0.56	YLKLRSDVL	73.09	42	42	YLKLRSDVL	7	0.56	0.56	YLKLRSDVL	4.8	0.51	0.51	-	-	-	-	-	-	-	-
HLA-DRB1*01:01	Nsp4	423	437	15	Consensus (comb.lib./smm/nn)	NKEMYLKLRSDVLLP	0.56	0.56	YLKLRSDVL	73.09	42	42	YLKLRSDVL	7	0.56	0.56	YLKLRSDVL	4.6	0.44	0.44	-	-	-	-	-	-	-	-
HLA-DRB1*11:01	Nsp4	299	313	15	Consensus (smm/nn/sturniolo)	YYFMRFRRAFGEYSH	0.57	0.57	-	-	-	-	FMRFRRAFG	14	0.44	0.44	FMRFRRAFG	8.5	0.57	0.57	-	-	-	-	FMRFRRAFG	2.2	8.7	8.7
HLA-DRB1*04:05	Nsp4	435	449	15	Consensus (smm/nn/sturniolo)	LLPLTQYNRYLALYN	0.59	0.59	-	-	-	-	LLPLTQYNR	45	0.59	0.59	YNRYLALYN	26	0.45	0.45	-	-	-	-	YNRYLALYN	2	18	18
HLA-DRB1*04:05	Nsp4	436	450	15	Consensus (smm/nn/sturniolo)	LPLTQYNRYLALYNK	0.59	0.59	-	-	-	-	YNRYLALYN	45	0.59	0.59	YNRYLALYN	18.7	0.17	0.17	-	-	-	-	YNRYLALYN	2	18	18
HLA-DRB1*04:05	Nsp4	437	451	15	Consensus (smm/nn/sturniolo)	PLTQYNRYLALYNKY	0.59	0.59	-	-	-	-	YNRYLALYN	45	0.59	0.59	YNRYLALYN	15	0.1	0.1	-	-	-	-	YNRYLALYN	2	18	18
HLA-DRB5*01:01	Nsp4	440	454	15	Consensus (smm/nn/sturniolo)	QYNRYLALYNKYKYF	0.6	0.6	-	-	-	-	YLALYNKYK	12	0.25	0.25	YLALYNKYK	7.2	0.6	0.6	-	-	-	-	YLALYNKYK	3.9	3.9	3.9
HLA-DRB5*01:01	Nsp4	441	455	15	Consensus (smm/nn/sturniolo)	YNRYLALYNKYKYFS	0.6	0.6	-	-	-	-	YLALYNKYK	12	0.25	0.25	YLALYNKYK	7.3	0.6	0.6	-	-	-	-	YLALYNKYK	3.9	3.9	3.9
HLA-DPA1*01:03/DPB1*04:01	Nsp4	358	372	15	NetMHCIIpan	SFLAHIQWMVMFTPL	0.61	0.61	-	-	-	-	-	-	-	-	-	-	-	-	LAHIQWMVM	70.71	0.61	0.61	-	-	-	-
HLA-DRB1*04:05	Nsp4	439	453	15	Consensus (smm/nn/sturniolo)	TQYNRYLALYNKYKY	0.61	0.61	-	-	-	-	YNRYLALYN	46	0.61	0.61	YNRYLALYN	10.9	0.03	0.03	-	-	-	-	YNRYLALYN	2	18	18
HLA-DPA1*01:03/DPB1*04:01	Nsp4	293	307	15	NetMHCIIpan	VVTCLAYYFMRFRRA	0.61	0.61	-	-	-	-	-	-	-	-	-	-	-	-	CLAYYFMRF	71.46	0.61	0.61	-	-	-	-
HLA-DRB1*07:01	Nsp4	19	33	15	Consensus (comb.lib./smm/nn)	FVAAIFYLITPVHVM	0.63	0.63	FYLITPVHV	0.57	6.3	6.3	FYLITPVHV	14	0.47	0.47	YLITPVHVM	9.1	0.63	0.63	-	-	-	-	-	-	-	-
HLA-DPA1*01:03/DPB1*02:01	Nsp4	346	360	15	Consensus (comb.lib./smm/nn)	YLYLTFYLTNDVSFL	0.65	0.65	YLYLTFYLT	0.01	0.01	0.01	YLYLTFYLT	33	0.65	0.65	FYLTNDVSF	63.9	2.6	2.6	-	-	-	-	-	-	-	-
HLA-DRB3*02:02	Nsp4	349	363	15	NetMHCIIpan	LTFYLTNDVSFLAHI	0.66	0.66	-	-	-	-	-	-	-	-	-	-	-	-	YLTNDVSFL	40.35	0.66	0.66	-	-	-	-
HLA-DRB5*01:01	Nsp4	439	453	15	Consensus (smm/nn/sturniolo)	TQYNRYLALYNKYKY	0.66	0.66	-	-	-	-	YLALYNKYK	12	0.25	0.25	YLALYNKYK	7.7	0.66	0.66	-	-	-	-	YLALYNKYK	3.9	3.9	3.9
HLA-DRB1*15:01	Nsp4	314	328	15	Consensus (smm/nn/sturniolo)	VVAFNTLLFLMSFTV	0.66	0.66	-	-	-	-	TLLFLMSFT	15	0.04	0.04	LLFLMSFTV	244.7	15	15	-	-	-	-	VVAFNTLLF	5.96	0.66	0.66
HLA-DRB1*01:01	Nsp4	21	35	15	Consensus (comb.lib./smm/nn)	AAIFYLITPVHVMSK	0.67	0.67	FYLITPVHV	0.01	0.01	0.01	FYLITPVHV	8	0.67	0.67	FYLITPVHV	6.1	0.91	0.91	-	-	-	-	-	-	-	-
HLA-DRB1*01:01	Nsp4	19	33	15	Consensus (comb.lib./smm/nn)	FVAAIFYLITPVHVM	0.67	0.67	FYLITPVHV	0.01	0.01	0.01	FYLITPVHV	8	0.67	0.67	FYLITPVHV	9.3	2.4	2.4	-	-	-	-	-	-	-	-
HLA-DRB1*01:01	Nsp4	18	32	15	Consensus (comb.lib./smm/nn)	LFVAAIFYLITPVHV	0.67	0.67	FYLITPVHV	0.01	0.01	0.01	FVAAIFYLI	8	0.67	0.67	FYLITPVHV	17.8	6	6	-	-	-	-	-	-	-	-
HLA-DRB1*01:01	Nsp4	20	34	15	Consensus (comb.lib./smm/nn)	VAAIFYLITPVHVMS	0.67	0.67	FYLITPVHV	0.01	0.01	0.01	FYLITPVHV	8	0.67	0.67	FYLITPVHV	7.2	1.5	1.5	-	-	-	-	-	-	-	-
HLA-DQA1*05:01/DQB1*03:01	Nsp4	285	299	15	Consensus (comb.lib./smm/nn)	VAGGIVAIVVTCLAY	0.67	0.67	VAGGIVAIV	0.01	0.01	0.01	VAGGIVAIV	12	0.67	0.67	VAGGIVAIV	219.7	13	13	-	-	-	-	-	-	-	-
HLA-DPA1*03:01/DPB1*04:02	Nsp4	16	30	15	Consensus (comb.lib./smm/nn)	VFLFVAAIFYLITPV	0.67	0.67	LFVAAIFYL	0.01	0.01	0.01	FVAAIFYLI	38	0.67	0.67	LFVAAIFYL	380.9	17	17	-	-	-	-	-	-	-	-
HLA-DPA1*02:01/DPB1*01:01	Nsp4	401	415	15	Consensus (comb.lib./smm/nn)	RVVFNGVSFSTFEEA	0.68	0.68	GVSFSTFEE	4.92	5.8	5.8	VFNGVSFST	36	0.68	0.68	VFNGVSFST	27.4	0.15	0.15	-	-	-	-	-	-	-	-
HLA-DPA1*03:01/DPB1*04:02	Nsp4	425	439	15	Consensus (comb.lib./smm/nn)	EMYLKLRSDVLLPLT	0.7	0.7	LRSDVLLPL	0.31	4	4	LRSDVLLPL	39	0.7	0.7	KLRSDVLLP	24.9	0.41	0.41	-	-	-	-	-	-	-	-
HLA-DPA1*03:01/DPB1*04:02	Nsp4	426	440	15	Consensus (comb.lib./smm/nn)	MYLKLRSDVLLPLTQ	0.7	0.7	LRSDVLLPL	0.31	4	4	LRSDVLLPL	39	0.7	0.7	KLRSDVLLP	22.1	0.34	0.34	-	-	-	-	-	-	-	-
HLA-DPA1*01:03/DPB1*04:01	Nsp4	295	309	15	NetMHCIIpan	TCLAYYFMRFRRAFG	0.7	0.7	-	-	-	-	-	-	-	-	-	-	-	-	CLAYYFMRF	77.92	0.7	0.7	-	-	-	-
HLA-DPA1*03:01/DPB1*04:02	Nsp4	14	28	15	Consensus (comb.lib./smm/nn)	TLVFLFVAAIFYLIT	0.7	0.7	LFVAAIFYL	0.01	0.01	0.01	FVAAIFYLI	39	0.7	0.7	LFVAAIFYL	524.2	21	21	-	-	-	-	-	-	-	-
HLA-DPA1*03:01/DPB1*04:02	Nsp4	427	441	15	Consensus (comb.lib./smm/nn)	YLKLRSDVLLPLTQY	0.7	0.7	LRSDVLLPL	0.31	4	4	LRSDVLLPL	39	0.7	0.7	KLRSDVLLP	21.2	0.28	0.28	-	-	-	-	-	-	-	-
HLA-DRB3*02:02	Nsp4	348	362	15	NetMHCIIpan	YLTFYLTNDVSFLAH	0.7	0.7	-	-	-	-	-	-	-	-	-	-	-	-	YLTNDVSFL	42.41	0.7	0.7	-	-	-	-
HLA-DPA1*01:03/DPB1*02:01	Nsp4	313	327	15	Consensus (comb.lib./smm/nn)	HVVAFNTLLFLMSFT	0.71	0.71	VVAFNTLLF	0.16	4.4	4.4	VAFNTLLFL	24	0.45	0.45	VAFNTLLFL	27.6	0.71	0.71	-	-	-	-	-	-	-	-
HLA-DRB3*02:02	Nsp4	417	431	15	NetMHCIIpan	LCTFLLNKEMYLKLR	0.71	0.71	-	-	-	-	-	-	-	-	-	-	-	-	FLLNKEMYL	43.02	0.71	0.71	-	-	-	-
HLA-DRB1*11:01	Nsp4	296	310	15	Consensus (smm/nn/sturniolo)	CLAYYFMRFRRAFGE	0.72	0.72	-	-	-	-	FMRFRRAFG	10	0.29	0.29	FMRFRRAFG	9.6	0.72	0.72	-	-	-	-	FMRFRRAFG	2.2	8.7	8.7
HLA-DPA1*02:01/DPB1*01:01	Nsp4	345	359	15	Consensus (comb.lib./smm/nn)	IYLYLTFYLTNDVSF	0.72	0.72	IYLYLTFYL	0.05	0.36	0.36	YLYLTFYLT	37	0.72	0.72	YLYLTFYLT	100.3	1.8	1.8	-	-	-	-	-	-	-	-
HLA-DPA1*03:01/DPB1*04:02	Nsp4	424	438	15	Consensus (comb.lib./smm/nn)	KEMYLKLRSDVLLPL	0.72	0.72	LRSDVLLPL	0.31	4	4	LKLRSDVLL	40	0.72	0.72	KLRSDVLLP	26	0.42	0.42	-	-	-	-	-	-	-	-
HLA-DPA1*01:03/DPB1*04:01	Nsp4	399	413	15	NetMHCIIpan	KRRVVFNGVSFSTFE	0.72	0.72	-	-	-	-	-	-	-	-	-	-	-	-	FNGVSFSTF	79.32	0.72	0.72	-	-	-	-
HLA-DPA1*03:01/DPB1*04:02	Nsp4	428	442	15	Consensus (comb.lib./smm/nn)	LKLRSDVLLPLTQYN	0.72	0.72	LRSDVLLPL	0.31	4	4	LRSDVLLPL	40	0.72	0.72	KLRSDVLLP	27.6	0.52	0.52	-	-	-	-	-	-	-	-
HLA-DPA1*03:01/DPB1*04:02	Nsp4	15	29	15	Consensus (comb.lib./smm/nn)	LVFLFVAAIFYLITP	0.72	0.72	LFVAAIFYL	0.01	0.01	0.01	FVAAIFYLI	40	0.72	0.72	LFVAAIFYL	437.5	19	19	-	-	-	-	-	-	-	-
HLA-DPA1*03:01/DPB1*04:02	Nsp4	13	27	15	Consensus (comb.lib./smm/nn)	VTLVFLFVAAIFYLI	0.74	0.74	LFVAAIFYL	0.01	0.01	0.01	LFVAAIFYL	43	0.74	0.74	LFVAAIFYL	634.8	24	24	-	-	-	-	-	-	-	-
HLA-DPA1*01:03/DPB1*02:01	Nsp4	401	415	15	Consensus (comb.lib./smm/nn)	RVVFNGVSFSTFEEA	0.75	0.75	GVSFSTFEE	0.03	2.7	2.7	FNGVSFSTF	11	0.19	0.19	VSFSTFEEA	29	0.75	0.75	-	-	-	-	-	-	-	-
HLA-DRB1*07:01	Nsp4	375	389	15	Consensus (comb.lib./smm/nn)	FWITIAYIICISTKH	0.76	0.76	FWITIAYII	0.01	0.01	0.01	FWITIAYII	18	0.76	0.76	FWITIAYII	110.6	13	13	-	-	-	-	-	-	-	-
HLA-DRB1*07:01	Nsp4	132	146	15	Consensus (comb.lib./smm/nn)	ICYTPSKLIEYTDFA	0.76	0.76	ICYTPSKLI	3.21	12	12	ICYTPSKLI	18	0.76	0.76	ICYTPSKLI	9.2	0.64	0.64	-	-	-	-	-	-	-	-
HLA-DRB1*07:01	Nsp4	131	145	15	Consensus (comb.lib./smm/nn)	NICYTPSKLIEYTDF	0.76	0.76	ICYTPSKLI	3.21	12	12	ICYTPSKLI	18	0.76	0.76	ICYTPSKLI	5.4	0.27	0.27	-	-	-	-	-	-	-	-
HLA-DRB1*07:01	Nsp4	374	388	15	Consensus (comb.lib./smm/nn)	PFWITIAYIICISTK	0.76	0.76	FWITIAYII	0.01	0.01	0.01	FWITIAYII	18	0.76	0.76	FWITIAYII	107.6	12	12	-	-	-	-	-	-	-	-
HLA-DRB1*15:01	Nsp4	317	331	15	Consensus (smm/nn/sturniolo)	FNTLLFLMSFTVLCL	0.79	0.79	-	-	-	-	LLFLMSFTV	13	0.03	0.03	LLFLMSFTV	144.6	9.9	9.9	-	-	-	-	LMSFTVLCL	5.8	0.79	0.79
HLA-DPA1*01:03/DPB1*02:01	Nsp4	19	33	15	Consensus (comb.lib./smm/nn)	FVAAIFYLITPVHVM	0.79	0.79	FVAAIFYLI	0.01	0.01	0.01	FVAAIFYLI	37	0.79	0.79	IFYLITPVH	158.6	7.3	7.3	-	-	-	-	-	-	-	-
HLA-DRB1*15:01	Nsp4	320	334	15	Consensus (smm/nn/sturniolo)	LLFLMSFTVLCLTPV	0.79	0.79	-	-	-	-	LLFLMSFTV	38	0.39	0.39	LLFLMSFTV	588.6	27	27	-	-	-	-	LMSFTVLCL	5.8	0.79	0.79
HLA-DRB1*15:01	Nsp4	318	332	15	Consensus (smm/nn/sturniolo)	NTLLFLMSFTVLCLT	0.79	0.79	-	-	-	-	LLFLMSFTV	13	0.03	0.03	LLFLMSFTV	131.9	9.2	9.2	-	-	-	-	LMSFTVLCL	5.8	0.79	0.79
HLA-DRB1*15:01	Nsp4	319	333	15	Consensus (smm/nn/sturniolo)	TLLFLMSFTVLCLTP	0.79	0.79	-	-	-	-	LLFLMSFTV	37	0.37	0.37	LLFLMSFTV	250.8	15	15	-	-	-	-	LMSFTVLCL	5.8	0.79	0.79
HLA-DQA1*01:02/DQB1*06:02	Nsp4	142	156	15	Consensus (comb.lib./smm/nn)	YTDFATSACVLAAEC	0.79	0.79	DFATSACVL	4.39	18	18	ATSACVLAA	69	0.79	0.79	ATSACVLAA	42.2	0.69	0.69	-	-	-	-	-	-	-	-
HLA-DPA1*01:03/DPB1*04:01	Nsp4	401	415	15	NetMHCIIpan	RVVFNGVSFSTFEEA	0.8	0.8	-	-	-	-	-	-	-	-	-	-	-	-	FNGVSFSTF	81.76	0.8	0.8	-	-	-	-
HLA-DPA1*01:03/DPB1*04:01	Nsp4	385	399	15	NetMHCIIpan	ISTKHFYWFFSNYLK	0.81	0.81	-	-	-	-	-	-	-	-	-	-	-	-	FYWFFSNYL	82.68	0.81	0.81	-	-	-	-
HLA-DPA1*01:03/DPB1*04:01	Nsp4	398	412	15	NetMHCIIpan	LKRRVVFNGVSFSTF	0.81	0.81	-	-	-	-	-	-	-	-	-	-	-	-	FNGVSFSTF	82.49	0.81	0.81	-	-	-	-
HLA-DPA1*01:03/DPB1*02:01	Nsp4	314	328	15	Consensus (comb.lib./smm/nn)	VVAFNTLLFLMSFTV	0.82	0.82	VVAFNTLLF	0.16	4.4	4.4	FNTLLFLMS	39	0.82	0.82	FNTLLFLMS	27.6	0.71	0.71	-	-	-	-	-	-	-	-
HLA-DPA1*02:01/DPB1*01:01	Nsp4	403	417	15	Consensus (comb.lib./smm/nn)	VFNGVSFSTFEEAAL	0.83	0.83	FSTFEEAAL	1.63	3.1	3.1	VSFSTFEEA	40	0.83	0.83	GVSFSTFEE	54.1	0.56	0.56	-	-	-	-	-	-	-	-
HLA-DPA1*01:03/DPB1*04:01	Nsp4	400	414	15	NetMHCIIpan	RRVVFNGVSFSTFEE	0.84	0.84	-	-	-	-	-	-	-	-	-	-	-	-	FNGVSFSTF	84.06	0.84	0.84	-	-	-	-
HLA-DRB1*15:01	Nsp4	439	453	15	Consensus (smm/nn/sturniolo)	TQYNRYLALYNKYKY	0.84	0.84	-	-	-	-	YNRYLALYN	55	0.84	0.84	LALYNKYKY	7.8	0.16	0.16	-	-	-	-	YNRYLALYN	3.7	9.9	9.9
HLA-DRB3*02:02	Nsp4	416	430	15	NetMHCIIpan	ALCTFLLNKEMYLKL	0.85	0.85	-	-	-	-	-	-	-	-	-	-	-	-	FLLNKEMYL	51.79	0.85	0.85	-	-	-	-
HLA-DRB3*02:02	Nsp4	418	432	15	NetMHCIIpan	CTFLLNKEMYLKLRS	0.85	0.85	-	-	-	-	-	-	-	-	-	-	-	-	FLLNKEMYL	51.47	0.85	0.85	-	-	-	-
HLA-DPA1*01:03/DPB1*04:01	Nsp4	362	376	15	NetMHCIIpan	HIQWMVMFTPLVPFW	0.85	0.85	-	-	-	-	-	-	-	-	-	-	-	-	VMFTPLVPF	84.58	0.85	0.85	-	-	-	-
HLA-DPA1*01:03/DPB1*04:01	Nsp4	363	377	15	NetMHCIIpan	IQWMVMFTPLVPFWI	0.85	0.85	-	-	-	-	-	-	-	-	-	-	-	-	VMFTPLVPF	84.44	0.85	0.85	-	-	-	-
HLA-DRB3*02:02	Nsp4	350	364	15	NetMHCIIpan	TFYLTNDVSFLAHIQ	0.85	0.85	-	-	-	-	-	-	-	-	-	-	-	-	YLTNDVSFL	51.3	0.85	0.85	-	-	-	-
HLA-DPA1*01:03/DPB1*02:01	Nsp4	312	326	15	Consensus (comb.lib./smm/nn)	SHVVAFNTLLFLMSF	0.86	0.86	VVAFNTLLF	0.16	4.4	4.4	VAFNTLLFL	24	0.45	0.45	VAFNTLLFL	30.6	0.86	0.86	-	-	-	-	-	-	-	-
HLA-DPA1*01:03/DPB1*04:01	Nsp4	359	373	15	NetMHCIIpan	FLAHIQWMVMFTPLV	0.87	0.87	-	-	-	-	-	-	-	-	-	-	-	-	QWMVMFTPL	86.16	0.87	0.87	-	-	-	-
HLA-DRB3*02:02	Nsp4	347	361	15	NetMHCIIpan	LYLTFYLTNDVSFLA	0.87	0.87	-	-	-	-	-	-	-	-	-	-	-	-	YLTNDVSFL	51.98	0.87	0.87	-	-	-	-
HLA-DRB1*08:02	Nsp4	298	312	15	Consensus (smm/nn/sturniolo)	AYYFMRFRRAFGEYS	0.89	0.89	-	-	-	-	FMRFRRAFG	556	5	5	FMRFRRAFG	34.4	0.19	0.19	-	-	-	-	YFMRFRRAF	3.9	0.89	0.89
HLA-DRB1*08:02	Nsp4	297	311	15	Consensus (smm/nn/sturniolo)	LAYYFMRFRRAFGEY	0.89	0.89	-	-	-	-	FMRFRRAFG	817	9.9	9.9	FMRFRRAFG	53.1	0.61	0.61	-	-	-	-	YFMRFRRAF	3.9	0.89	0.89
HLA-DRB1*08:02	Nsp4	300	314	15	Consensus (smm/nn/sturniolo)	YFMRFRRAFGEYSHV	0.89	0.89	-	-	-	-	FRRAFGEYS	944	13	13	FRRAFGEYS	57	0.72	0.72	-	-	-	-	YFMRFRRAF	3.9	0.89	0.89
HLA-DRB1*08:02	Nsp4	299	313	15	Consensus (smm/nn/sturniolo)	YYFMRFRRAFGEYSH	0.89	0.89	-	-	-	-	FMRFRRAFG	567	5.2	5.2	FMRFRRAFG	35	0.21	0.21	-	-	-	-	YFMRFRRAF	3.9	0.89	0.89
HLA-DPA1*01:03/DPB1*04:01	Nsp4	356	370	15	NetMHCIIpan	DVSFLAHIQWMVMFT	0.9	0.9	-	-	-	-	-	-	-	-	-	-	-	-	FLAHIQWMV	87.26	0.9	0.9	-	-	-	-
HLA-DPA1*03:01/DPB1*04:02	Nsp4	17	31	15	Consensus (comb.lib./smm/nn)	FLFVAAIFYLITPVH	0.9	0.9	LFVAAIFYL	0.01	0.01	0.01	FVAAIFYLI	49	0.9	0.9	LFVAAIFYL	378.4	17	17	-	-	-	-	-	-	-	-
HLA-DQA1*01:02/DQB1*06:02	Nsp4	276	290	15	Consensus (comb.lib./smm/nn)	GALDISASIVAGGIV	0.9	0.9	LDISASIVA	0.13	5.9	5.9	ISASIVAGG	38	0.22	0.22	ISASIVAGG	47	0.9	0.9	-	-	-	-	-	-	-	-
HLA-DRB1*07:01	Nsp4	20	34	15	Consensus (comb.lib./smm/nn)	VAAIFYLITPVHVMS	0.9	0.9	FYLITPVHV	0.57	6.3	6.3	FYLITPVHV	14	0.47	0.47	YLITPVHVM	11.4	0.9	0.9	-	-	-	-	-	-	-	-
HLA-DRB1*01:01	Nsp4	22	36	15	Consensus (comb.lib./smm/nn)	AIFYLITPVHVMSKH	0.91	0.91	FYLITPVHV	0.01	0.01	0.01	FYLITPVHV	9	0.91	0.91	FYLITPVHV	6.7	1.3	1.3	-	-	-	-	-	-	-	-
HLA-DPA1*01:03/DPB1*04:01	Nsp4	292	306	15	NetMHCIIpan	IVVTCLAYYFMRFRR	0.91	0.91	-	-	-	-	-	-	-	-	-	-	-	-	CLAYYFMRF	87.44	0.91	0.91	-	-	-	-
HLA-DPA1*01:03/DPB1*04:01	Nsp4	361	375	15	NetMHCIIpan	AHIQWMVMFTPLVPF	0.92	0.92	-	-	-	-	-	-	-	-	-	-	-	-	VMFTPLVPF	88.05	0.92	0.92	-	-	-	-
HLA-DPA1*02:01/DPB1*01:01	Nsp4	18	32	15	Consensus (comb.lib./smm/nn)	LFVAAIFYLITPVHV	0.92	0.92	LFVAAIFYL	0.01	0.01	0.01	LFVAAIFYL	42	0.92	0.92	FYLITPVHV	251.7	7.1	7.1	-	-	-	-	-	-	-	-
HLA-DPA1*02:01/DPB1*01:01	Nsp4	402	416	15	Consensus (comb.lib./smm/nn)	VVFNGVSFSTFEEAA	0.92	0.92	GVSFSTFEE	4.92	5.8	5.8	VSFSTFEEA	42	0.92	0.92	VFNGVSFST	45.8	0.38	0.38	-	-	-	-	-	-	-	-
HLA-DQA1*05:01/DQB1*03:01	Nsp4	277	291	15	Consensus (comb.lib./smm/nn)	ALDISASIVAGGIVA	0.93	0.93	ASIVAGGIV	0.1	4.3	4.3	ISASIVAGG	14	0.85	0.85	ISASIVAGG	26.5	0.93	0.93	-	-	-	-	-	-	-	-
HLA-DPA1*02:01/DPB1*01:01	Nsp4	387	401	15	Consensus (comb.lib./smm/nn)	TKHFYWFFSNYLKRR	0.93	0.93	FYWFFSNYL	0.24	0.95	0.95	WFFSNYLKR	43	0.93	0.93	WFFSNYLKR	55.2	0.6	0.6	-	-	-	-	-	-	-	-
HLA-DRB1*03:01	Nsp4	181	195	15	Consensus (smm/nn/sturniolo)	AYESLRPDTRYVLMD	0.94	0.94	-	-	-	-	LRPDTRYVL	158	2	2	LRPDTRYVL	27.7	0.94	0.94	-	-	-	-	LRPDTRYVL	5.71	0.67	0.67
HLA-DPA1*01:03/DPB1*04:01	Nsp4	357	371	15	NetMHCIIpan	VSFLAHIQWMVMFTP	0.94	0.94	-	-	-	-	-	-	-	-	-	-	-	-	FLAHIQWMV	89.35	0.94	0.94	-	-	-	-
HLA-DPA1*02:01/DPB1*01:01	Nsp4	388	402	15	Consensus (comb.lib./smm/nn)	KHFYWFFSNYLKRRV	0.95	0.95	FYWFFSNYL	0.24	0.95	0.95	FYWFFSNYL	48	1.2	1.2	WFFSNYLKR	58.9	0.66	0.66	-	-	-	-	-	-	-	-
HLA-DPA1*02:01/DPB1*01:01	Nsp4	386	400	15	Consensus (comb.lib./smm/nn)	STKHFYWFFSNYLKR	0.95	0.95	FYWFFSNYL	0.24	0.95	0.95	FYWFFSNYL	59	1.5	1.5	HFYWFFSNY	61.2	0.7	0.7	-	-	-	-	-	-	-	-
HLA-DQA1*01:02/DQB1*06:02	Nsp4	143	157	15	Consensus (comb.lib./smm/nn)	TDFATSACVLAAECT	0.95	0.95	DFATSACVL	4.39	18	18	ATSACVLAA	68	0.79	0.79	ATSACVLAA	47.9	0.95	0.95	-	-	-	-	-	-	-	-
HLA-DPA1*01:03/DPB1*04:01	Nsp4	355	369	15	NetMHCIIpan	NDVSFLAHIQWMVMF	0.96	0.96	-	-	-	-	-	-	-	-	-	-	-	-	FLAHIQWMV	91.66	0.96	0.96	-	-	-	-
HLA-DPA1*01:03/DPB1*04:01	Nsp4	417	431	15	NetMHCIIpan	LCTFLLNKEMYLKLR	0.97	0.97	-	-	-	-	-	-	-	-	-	-	-	-	LNKEMYLKL	92.58	0.97	0.97	-	-	-	-
HLA-DPA1*01:03/DPB1*04:01	Nsp4	364	378	15	NetMHCIIpan	QWMVMFTPLVPFWIT	0.97	0.97	-	-	-	-	-	-	-	-	-	-	-	-	VMFTPLVPF	92.83	0.97	0.97	-	-	-	-
HLA-DRB1*04:05	Nsp4	448	462	15	Consensus (smm/nn/sturniolo)	YNKYKYFSGAMDTTS	0.97	0.97	-	-	-	-	YKYFSGAMD	46	0.61	0.61	YKYFSGAMD	36.8	0.97	0.97	-	-	-	-	YKYFSGAMD	2.4	13	13
HLA-DPA1*02:01/DPB1*05:01	Nsp4	416	430	15	Consensus (comb.lib./smm/nn)	ALCTFLLNKEMYLKL	0.98	0.98	LNKEMYLKL	0.14	0.98	0.98	FLLNKEMYL	766	4.3	4.3	LLNKEMYLK	64.6	0.28	0.28	-	-	-	-	-	-	-	-
HLA-DPA1*02:01/DPB1*05:01	Nsp4	418	432	15	Consensus (comb.lib./smm/nn)	CTFLLNKEMYLKLRS	0.98	0.98	LNKEMYLKL	0.14	0.98	0.98	FLLNKEMYL	772	4.4	4.4	LLNKEMYLK	49.4	0.18	0.18	-	-	-	-	-	-	-	-
HLA-DPA1*02:01/DPB1*05:01	Nsp4	420	434	15	Consensus (comb.lib./smm/nn)	FLLNKEMYLKLRSDV	0.98	0.98	LNKEMYLKL	0.14	0.98	0.98	NKEMYLKLR	1328	9	9	LLNKEMYLK	68.5	0.33	0.33	-	-	-	-	-	-	-	-
HLA-DPA1*02:01/DPB1*05:01	Nsp4	417	431	15	Consensus (comb.lib./smm/nn)	LCTFLLNKEMYLKLR	0.98	0.98	LNKEMYLKL	0.14	0.98	0.98	FLLNKEMYL	676	3.5	3.5	LLNKEMYLK	56	0.22	0.22	-	-	-	-	-	-	-	-
HLA-DPA1*02:01/DPB1*05:01	Nsp4	421	435	15	Consensus (comb.lib./smm/nn)	LLNKEMYLKLRSDVL	0.98	0.98	LNKEMYLKL	0.14	0.98	0.98	NKEMYLKLR	1835	14	14	LLNKEMYLK	118.6	0.9	0.9	-	-	-	-	-	-	-	-
HLA-DPA1*02:01/DPB1*05:01	Nsp4	419	433	15	Consensus (comb.lib./smm/nn)	TFLLNKEMYLKLRSD	0.98	0.98	LNKEMYLKL	0.14	0.98	0.98	LLNKEMYLK	1051	6.6	6.6	LLNKEMYLK	58.1	0.23	0.23	-	-	-	-	-	-	-	-
HLA-DRB1*11:01	Nsp4	116	130	15	Consensus (smm/nn/sturniolo)	GDFLHFLPRVFSAVG	0.99	0.99	-	-	-	-	LHFLPRVFS	9	0.23	0.23	LHFLPRVFS	11.4	0.99	0.99	-	-	-	-	LHFLPRVFS	2.8	4.9	4.9
HLA-DPA1*01:03/DPB1*04:01	Nsp4	260	274	15	NetMHCIIpan	AVNLLTNMFTPLIQP	1	1	-	-	-	-	-	-	-	-	-	-	-	-	LLTNMFTPL	95.03	1	1	-	-	-	-
HLA-DRB5*01:01	Nsp4	388	402	15	Consensus (smm/nn/sturniolo)	KHFYWFFSNYLKRRV	1	1	-	-	-	-	YWFFSNYLK	26	0.97	0.97	YWFFSNYLK	9.4	1	1	-	-	-	-	WFFSNYLKR	3.2	8.8	8.8
HLA-DRB1*15:01	Nsp4	193	207	15	Consensus (smm/nn/sturniolo)	LMDGSIIQFPNTYLE	1	1	-	-	-	-	IIQFPNTYL	62	1	1	IIQFPNTYL	9.4	0.21	0.21	-	-	-	-	IIQFPNTYL	4.9	2.6	2.6
HLA-DRB1*15:01	Nsp4	438	452	15	Consensus (smm/nn/sturniolo)	LTQYNRYLALYNKYK	1	1	-	-	-	-	YNRYLALYN	62	1	1	YNRYLALYN	8.6	0.17	0.17	-	-	-	-	LTQYNRYLA	4.2	6.4	6.4
HLA-DRB1*15:01	Nsp4	192	206	15	Consensus (smm/nn/sturniolo)	VLMDGSIIQFPNTYL	1	1	-	-	-	-	VLMDGSIIQ	62	1	1	IIQFPNTYL	14.4	0.55	0.55	-	-	-	-	IIQFPNTYL	4.9	2.6	2.6
HLA-DRB4*01:01	Nsp5	99	113	15	Consensus (comb.lib./smm/nn)	PKYKFVRIQPGQTFS	0.2	0.2	FVRIQPGQT	7.13	18	18	YKFVRIQPG	26	0.07	0.07	FVRIQPGQT	11.4	0.2	0.2	-	-	-	-	-	-	-	-
HLA-DRB4*01:01	Nsp5	98	112	15	Consensus (comb.lib./smm/nn)	TPKYKFVRIQPGQTF	0.22	0.22	FVRIQPGQT	7.13	18	18	YKFVRIQPG	26	0.07	0.07	KYKFVRIQP	12.6	0.22	0.22	-	-	-	-	-	-	-	-
HLA-DQA1*01:01/DQB1*05:01	Nsp5	25	39	15	Consensus (comb.lib./smm/nn)	TTLNGLWLDDVVYCP	0.28	0.28	NGLWLDDVV	0.01	0.01	0.01	NGLWLDDVV	319	0.3	0.3	LNGLWLDDV	25.1	0.28	0.28	-	-	-	-	-	-	-	-
HLA-DQA1*01:01/DQB1*05:01	Nsp5	24	38	15	Consensus (comb.lib./smm/nn)	TTTLNGLWLDDVVYC	0.28	0.28	NGLWLDDVV	0.01	0.01	0.01	NGLWLDDVV	341	0.31	0.31	LNGLWLDDV	24.8	0.28	0.28	-	-	-	-	-	-	-	-
HLA-DQA1*01:01/DQB1*05:01	Nsp5	23	37	15	Consensus (comb.lib./smm/nn)	GTTTLNGLWLDDVVY	0.31	0.31	NGLWLDDVV	0.01	0.01	0.01	NGLWLDDVV	338	0.31	0.31	LNGLWLDDV	29.7	0.33	0.33	-	-	-	-	-	-	-	-
HLA-DQA1*01:01/DQB1*05:01	Nsp5	22	36	15	Consensus (comb.lib./smm/nn)	CGTTTLNGLWLDDVV	0.33	0.33	NGLWLDDVV	0.01	0.01	0.01	LNGLWLDDV	355	0.33	0.33	LNGLWLDDV	52.8	0.75	0.75	-	-	-	-	-	-	-	-
HLA-DQA1*01:01/DQB1*05:01	Nsp5	26	40	15	Consensus (comb.lib./smm/nn)	TLNGLWLDDVVYCPR	0.34	0.34	NGLWLDDVV	0.01	0.01	0.01	NGLWLDDVV	414	0.45	0.45	LNGLWLDDV	30.9	0.34	0.34	-	-	-	-	-	-	-	-
HLA-DRB4*01:01	Nsp5	97	111	15	Consensus (comb.lib./smm/nn)	KTPKYKFVRIQPGQT	0.38	0.38	FVRIQPGQT	7.13	18	18	YKFVRIQPG	29	0.1	0.1	KYKFVRIQP	16.8	0.38	0.38	-	-	-	-	-	-	-	-
HLA-DQA1*05:01/DQB1*02:01	Nsp5	278	292	15	Consensus (comb.lib./smm/nn)	GRTILGSALLEDEFT	0.5	0.5	RTILGSALL	0.01	0.01	0.01	GSALLEDEF	263	0.5	0.5	GSALLEDEF	76.8	1.7	1.7	-	-	-	-	-	-	-	-
HLA-DQA1*05:01/DQB1*02:01	Nsp5	279	293	15	Consensus (comb.lib./smm/nn)	RTILGSALLEDEFTP	0.5	0.5	RTILGSALL	0.01	0.01	0.01	GSALLEDEF	262	0.5	0.5	GSALLEDEF	72.4	1.6	1.6	-	-	-	-	-	-	-	-
HLA-DRB4*01:01	Nsp5	100	114	15	Consensus (comb.lib./smm/nn)	KYKFVRIQPGQTFSV	0.61	0.61	FVRIQPGQT	7.13	18	18	YKFVRIQPG	60	0.61	0.61	FVRIQPGQT	14.8	0.3	0.3	-	-	-	-	-	-	-	-
HLA-DRB1*04:05	Nsp5	217	231	15	Consensus (smm/nn/sturniolo)	RWFLNRFTTTLNDFN	0.61	0.61	-	-	-	-	LNRFTTTLN	46	0.61	0.61	LNRFTTTLN	19.7	0.21	0.21	-	-	-	-	LNRFTTTLN	4.4	1.5	1.5
HLA-DRB4*01:01	Nsp5	101	115	15	Consensus (comb.lib./smm/nn)	YKFVRIQPGQTFSVL	0.61	0.61	FVRIQPGQT	7.13	18	18	YKFVRIQPG	60	0.61	0.61	FVRIQPGQT	19.1	0.52	0.52	-	-	-	-	-	-	-	-
HLA-DQA1*05:01/DQB1*02:01	Nsp5	277	291	15	Consensus (comb.lib./smm/nn)	NGRTILGSALLEDEF	0.63	0.63	RTILGSALL	0.01	0.01	0.01	ILGSALLED	281	0.63	0.63	GSALLEDEF	83.5	1.9	1.9	-	-	-	-	-	-	-	-
HLA-DRB1*04:05	Nsp5	218	232	15	Consensus (smm/nn/sturniolo)	WFLNRFTTTLNDFNL	0.64	0.64	-	-	-	-	LNRFTTTLN	47	0.64	0.64	FTTTLNDFN	17.9	0.16	0.16	-	-	-	-	LNRFTTTLN	4.4	1.5	1.5
HLA-DQA1*01:01/DQB1*05:01	Nsp5	27	41	15	Consensus (comb.lib./smm/nn)	LNGLWLDDVVYCPRH	0.76	0.76	NGLWLDDVV	0.01	0.01	0.01	NGLWLDDVV	739	1.8	1.8	LNGLWLDDV	53.5	0.76	0.76	-	-	-	-	-	-	-	-
HLA-DPA1*02:01/DPB1*14:01	Nsp5	100	114	15	NetMHCIIpan	KYKFVRIQPGQTFSV	0.86	0.86	-	-	-	-	-	-	-	-	-	-	-	-	FVRIQPGQT	421.08	0.86	0.86	-	-	-	-
HLA-DQA1*01:02/DQB1*06:02	Nsp5	59	73	15	Consensus (comb.lib./smm/nn)	IRKSNHNFLVQAGNV	0.91	0.91	SNHNFLVQA	10.1	23	23	NHNFLVQAG	77	0.91	0.91	NHNFLVQAG	46.4	0.85	0.85	-	-	-	-	-	-	-	-
HLA-DRB3*01:01	Nsp5	26	40	15	Consensus (comb.lib./smm/nn)	TLNGLWLDDVVYCPR	0.91	0.91	LWLDDVVYC	0.01	0.01	0.01	LWLDDVVYC	255	2.9	2.9	LWLDDVVYC	22.3	0.91	0.91	-	-	-	-	-	-	-	-
HLA-DQA1*01:02/DQB1*06:02	Nsp5	58	72	15	Consensus (comb.lib./smm/nn)	LIRKSNHNFLVQAGN	0.98	0.98	SNHNFLVQA	10.1	23	23	NHNFLVQAG	79	0.97	0.97	NHNFLVQAG	48.9	0.98	0.98	-	-	-	-	-	-	-	-
HLA-DRB3*01:01	Nsp5	27	41	15	Consensus (comb.lib./smm/nn)	LNGLWLDDVVYCPRH	1	1	LWLDDVVYC	0.01	0.01	0.01	LWLDDVVYC	258	2.9	2.9	LWLDDVVYC	23.9	1	1	-	-	-	-	-	-	-	-
HLA-DRB3*01:01	Nsp5	25	39	15	Consensus (comb.lib./smm/nn)	TTLNGLWLDDVVYCP	1	1	LWLDDVVYC	0.01	0.01	0.01	LWLDDVVYC	253	2.9	2.9	LWLDDVVYC	23.9	1	1	-	-	-	-	-	-	-	-
HLA-DPA1*01:03/DPB1*04:01	Nsp6	33	47	15	NetMHCIIpan	LFFFLYENAFLPFAM	0.02	0.02	-	-	-	-	-	-	-	-	-	-	-	-	FLYENAFLP	21.48	0.02	0.02	-	-	-	-
HLA-DRB1*01:01	Nsp6	68	82	15	Consensus (comb.lib./smm/nn)	CLFLLPSLATVAYFN	0.03	0.03	LFLLPSLAT	0.01	0.01	0.01	LFLLPSLAT	14	2	2	LLPSLATVA	2.8	0.03	0.03	-	-	-	-	-	-	-	-
HLA-DPA1*01:03/DPB1*04:01	Nsp6	34	48	15	NetMHCIIpan	FFFLYENAFLPFAMG	0.03	0.03	-	-	-	-	-	-	-	-	-	-	-	-	FLYENAFLP	24.3	0.03	0.03	-	-	-	-
HLA-DRB1*01:01	Nsp6	67	81	15	Consensus (comb.lib./smm/nn)	LCLFLLPSLATVAYF	0.03	0.03	LFLLPSLAT	0.01	0.01	0.01	LFLLPSLAT	6	0.38	0.38	LLPSLATVA	2.8	0.03	0.03	-	-	-	-	-	-	-	-
HLA-DPA1*01:03/DPB1*04:01	Nsp6	32	46	15	NetMHCIIpan	SLFFFLYENAFLPFA	0.03	0.03	-	-	-	-	-	-	-	-	-	-	-	-	FLYENAFLP	24.28	0.03	0.03	-	-	-	-
HLA-DPA1*01:03/DPB1*02:01	Nsp6	30	44	15	Consensus (comb.lib./smm/nn)	QWSLFFFLYENAFLP	0.04	0.04	QWSLFFFLY	0.01	0.01	0.01	LFFFLYENA	39	0.82	0.82	LFFFLYENA	7.9	0.04	0.04	-	-	-	-	-	-	-	-
HLA-DPA1*01:03/DPB1*02:01	Nsp6	29	43	15	Consensus (comb.lib./smm/nn)	TQWSLFFFLYENAFL	0.04	0.04	QWSLFFFLY	0.01	0.01	0.01	WSLFFFLYE	25	0.47	0.47	LFFFLYENA	7.7	0.04	0.04	-	-	-	-	-	-	-	-
HLA-DRB1*01:01	Nsp6	66	80	15	Consensus (comb.lib./smm/nn)	FLCLFLLPSLATVAY	0.05	0.05	LFLLPSLAT	0.01	0.01	0.01	LFLLPSLAT	5	0.24	0.24	LLPSLATVA	3	0.05	0.05	-	-	-	-	-	-	-	-
HLA-DPA1*01:03/DPB1*02:01	Nsp6	28	42	15	Consensus (comb.lib./smm/nn)	STQWSLFFFLYENAF	0.05	0.05	QWSLFFFLY	0.01	0.01	0.01	WSLFFFLYE	25	0.47	0.47	LFFFLYENA	8.6	0.05	0.05	-	-	-	-	-	-	-	-
HLA-DPA1*01:03/DPB1*04:01	Nsp6	35	49	15	NetMHCIIpan	FFLYENAFLPFAMGI	0.07	0.07	-	-	-	-	-	-	-	-	-	-	-	-	LYENAFLPF	29.01	0.07	0.07	-	-	-	-
HLA-DPA1*01:03/DPB1*04:01	Nsp6	31	45	15	NetMHCIIpan	WSLFFFLYENAFLPF	0.07	0.07	-	-	-	-	-	-	-	-	-	-	-	-	FLYENAFLP	29.71	0.07	0.07	-	-	-	-
HLA-DQA1*01:01/DQB1*05:01	Nsp6	29	43	15	Consensus (comb.lib./smm/nn)	TQWSLFFFLYENAFL	0.09	0.09	WSLFFFLYE	0.01	0.01	0.01	WSLFFFLYE	192	0.09	0.09	WSLFFFLYE	67.6	1.1	1.1	-	-	-	-	-	-	-	-
HLA-DQA1*01:01/DQB1*05:01	Nsp6	27	41	15	Consensus (comb.lib./smm/nn)	QSTQWSLFFFLYENA	0.1	0.1	WSLFFFLYE	0.01	0.01	0.01	WSLFFFLYE	199	0.1	0.1	WSLFFFLYE	166.4	3.1	3.1	-	-	-	-	-	-	-	-
HLA-DQA1*01:01/DQB1*05:01	Nsp6	28	42	15	Consensus (comb.lib./smm/nn)	STQWSLFFFLYENAF	0.1	0.1	WSLFFFLYE	0.01	0.01	0.01	WSLFFFLYE	196	0.1	0.1	WSLFFFLYE	111	2.1	2.1	-	-	-	-	-	-	-	-
HLA-DRB1*01:01	Nsp6	69	83	15	Consensus (comb.lib./smm/nn)	LFLLPSLATVAYFNM	0.11	0.11	LFLLPSLAT	0.01	0.01	0.01	LFLLPSLAT	15	2.2	2.2	LLPSLATVA	3.5	0.11	0.11	-	-	-	-	-	-	-	-
HLA-DQA1*01:01/DQB1*05:01	Nsp6	26	40	15	Consensus (comb.lib./smm/nn)	VQSTQWSLFFFLYEN	0.11	0.11	WSLFFFLYE	0.01	0.01	0.01	WSLFFFLYE	210	0.11	0.11	WSLFFFLYE	326.4	6.1	6.1	-	-	-	-	-	-	-	-
HLA-DPA1*01:03/DPB1*02:01	Nsp6	27	41	15	Consensus (comb.lib./smm/nn)	QSTQWSLFFFLYENA	0.14	0.14	QWSLFFFLY	0.01	0.01	0.01	TQWSLFFFL	16	0.27	0.27	LFFFLYENA	12.3	0.14	0.14	-	-	-	-	-	-	-	-
HLA-DPA1*01:03/DPB1*02:01	Nsp6	25	39	15	Consensus (comb.lib./smm/nn)	LVQSTQWSLFFFLYE	0.15	0.15	QWSLFFFLY	0.01	0.01	0.01	TQWSLFFFL	18	0.32	0.32	TQWSLFFFL	13.3	0.15	0.15	-	-	-	-	-	-	-	-
HLA-DPA1*01:03/DPB1*02:01	Nsp6	24	38	15	Consensus (comb.lib./smm/nn)	VLVQSTQWSLFFFLY	0.15	0.15	QWSLFFFLY	0.01	0.01	0.01	TQWSLFFFL	24	0.45	0.45	TQWSLFFFL	13.9	0.15	0.15	-	-	-	-	-	-	-	-
HLA-DRB1*01:01	Nsp6	12	26	15	Consensus (comb.lib./smm/nn)	HWLLLTILTSLLVLV	0.16	0.16	HWLLLTILT	0.01	0.01	0.01	LTILTSLLV	4	0.16	0.16	LLTILTSLL	180.7	36	36	-	-	-	-	-	-	-	-
HLA-DPA1*01:03/DPB1*04:01	Nsp6	25	39	15	NetMHCIIpan	LVQSTQWSLFFFLYE	0.18	0.18	-	-	-	-	-	-	-	-	-	-	-	-	TQWSLFFFL	41.45	0.18	0.18	-	-	-	-
HLA-DQA1*01:01/DQB1*05:01	Nsp6	25	39	15	Consensus (comb.lib./smm/nn)	LVQSTQWSLFFFLYE	0.18	0.18	WSLFFFLYE	0.01	0.01	0.01	STQWSLFFF	271	0.18	0.18	QSTQWSLFF	366.1	6.5	6.5	-	-	-	-	-	-	-	-
HLA-DPA1*01:03/DPB1*04:01	Nsp6	24	38	15	NetMHCIIpan	VLVQSTQWSLFFFLY	0.18	0.18	-	-	-	-	-	-	-	-	-	-	-	-	TQWSLFFFL	42.25	0.18	0.18	-	-	-	-
HLA-DPA1*01:03/DPB1*02:01	Nsp6	26	40	15	Consensus (comb.lib./smm/nn)	VQSTQWSLFFFLYEN	0.18	0.18	QWSLFFFLY	0.01	0.01	0.01	TQWSLFFFL	18	0.32	0.32	TQWSLFFFL	14.9	0.18	0.18	-	-	-	-	-	-	-	-
HLA-DRB1*04:01	Nsp6	163	177	15	Consensus (smm/nn/sturniolo)	SMWALIISVTSNYSG	0.2	0.2	-	-	-	-	WALIISVTS	42	0.2	0.2	IISVTSNYS	13.7	0.05	0.05	-	-	-	-	WALIISVTS	3.58	2.6	2.6
HLA-DPA1*01:03/DPB1*04:01	Nsp6	23	37	15	NetMHCIIpan	LVLVQSTQWSLFFFL	0.21	0.21	-	-	-	-	-	-	-	-	-	-	-	-	VQSTQWSLF	43.61	0.21	0.21	-	-	-	-
HLA-DRB1*01:01	Nsp6	65	79	15	Consensus (comb.lib./smm/nn)	AFLCLFLLPSLATVA	0.24	0.24	LFLLPSLAT	0.01	0.01	0.01	LFLLPSLAT	5	0.24	0.24	LLPSLATVA	4.7	0.47	0.47	-	-	-	-	-	-	-	-
HLA-DRB1*01:01	Nsp6	117	131	15	Consensus (comb.lib./smm/nn)	ASAVVLLILMTARTV	0.24	0.24	LLILMTART	0.01	0.01	0.01	LLILMTART	5	0.24	0.24	LILMTARTV	15.4	4.9	4.9	-	-	-	-	-	-	-	-
HLA-DRB1*01:01	Nsp6	11	25	15	Consensus (comb.lib./smm/nn)	HHWLLLTILTSLLVL	0.24	0.24	HWLLLTILT	0.01	0.01	0.01	LTILTSLLV	5	0.24	0.24	LLTILTSLL	117.9	29	29	-	-	-	-	-	-	-	-
HLA-DRB1*01:01	Nsp6	10	24	15	Consensus (comb.lib./smm/nn)	THHWLLLTILTSLLV	0.24	0.24	HWLLLTILT	0.01	0.01	0.01	LLTILTSLL	5	0.24	0.24	WLLLTILTS	96.9	25	25	-	-	-	-	-	-	-	-
HLA-DQA1*01:01/DQB1*05:01	Nsp6	30	44	15	Consensus (comb.lib./smm/nn)	QWSLFFFLYENAFLP	0.25	0.25	WSLFFFLYE	0.01	0.01	0.01	WSLFFFLYE	290	0.25	0.25	FFFLYENAF	44.6	0.55	0.55	-	-	-	-	-	-	-	-
HLA-DRB1*04:05	Nsp6	250	264	15	Consensus (smm/nn/sturniolo)	EFRYMNSQGLLPPKN	0.26	0.26	-	-	-	-	FRYMNSQGL	307	12	12	YMNSQGLLP	20.1	0.22	0.22	-	-	-	-	FRYMNSQGL	5.6	0.26	0.26
HLA-DRB1*04:05	Nsp6	245	259	15	Consensus (smm/nn/sturniolo)	LVSTQEFRYMNSQGL	0.26	0.26	-	-	-	-	EFRYMNSQG	120	3.4	3.4	FRYMNSQGL	19.7	0.21	0.21	-	-	-	-	FRYMNSQGL	5.6	0.26	0.26
HLA-DRB1*04:05	Nsp6	249	263	15	Consensus (smm/nn/sturniolo)	QEFRYMNSQGLLPPK	0.26	0.26	-	-	-	-	FRYMNSQGL	127	3.7	3.7	FRYMNSQGL	10.8	0.03	0.03	-	-	-	-	FRYMNSQGL	5.6	0.26	0.26
HLA-DRB1*04:05	Nsp6	247	261	15	Consensus (smm/nn/sturniolo)	STQEFRYMNSQGLLP	0.26	0.26	-	-	-	-	FRYMNSQGL	117	3.3	3.3	FRYMNSQGL	10.2	0.03	0.03	-	-	-	-	FRYMNSQGL	5.6	0.26	0.26
HLA-DRB1*04:05	Nsp6	248	262	15	Consensus (smm/nn/sturniolo)	TQEFRYMNSQGLLPP	0.26	0.26	-	-	-	-	FRYMNSQGL	121	3.5	3.5	FRYMNSQGL	9.6	0.01	0.01	-	-	-	-	FRYMNSQGL	5.6	0.26	0.26
HLA-DRB1*04:05	Nsp6	246	260	15	Consensus (smm/nn/sturniolo)	VSTQEFRYMNSQGLL	0.26	0.26	-	-	-	-	FRYMNSQGL	114	3.1	3.1	FRYMNSQGL	12.6	0.06	0.06	-	-	-	-	FRYMNSQGL	5.6	0.26	0.26
HLA-DQA1*01:02/DQB1*06:02	Nsp6	200	214	15	Consensus (comb.lib./smm/nn)	FFITGNTLQCIMLVY	0.27	0.27	TLQCIMLVY	0.01	0.01	0.01	ITGNTLQCI	41	0.27	0.27	ITGNTLQCI	52.4	1.1	1.1	-	-	-	-	-	-	-	-
HLA-DQA1*01:01/DQB1*05:01	Nsp6	31	45	15	Consensus (comb.lib./smm/nn)	WSLFFFLYENAFLPF	0.31	0.31	WSLFFFLYE	0.01	0.01	0.01	WSLFFFLYE	339	0.31	0.31	FFFLYENAF	31.5	0.35	0.35	-	-	-	-	-	-	-	-
HLA-DPA1*01:03/DPB1*04:01	Nsp6	36	50	15	NetMHCIIpan	FLYENAFLPFAMGII	0.32	0.32	-	-	-	-	-	-	-	-	-	-	-	-	LYENAFLPF	53.15	0.32	0.32	-	-	-	-
HLA-DPA1*01:03/DPB1*04:01	Nsp6	26	40	15	NetMHCIIpan	VQSTQWSLFFFLYEN	0.32	0.32	-	-	-	-	-	-	-	-	-	-	-	-	TQWSLFFFL	52.36	0.32	0.32	-	-	-	-
HLA-DRB1*08:02	Nsp6	166	180	15	Consensus (smm/nn/sturniolo)	ALIISVTSNYSGVVT	0.34	0.34	-	-	-	-	IISVTSNYS	168	0.34	0.34	IISVTSNYS	42.2	0.32	0.32	-	-	-	-	IISVTSNYS	-0.1	37	37
HLA-DRB1*01:01	Nsp6	119	133	15	Consensus (comb.lib./smm/nn)	AVVLLILMTARTVYD	0.38	0.38	LLILMTART	0.01	0.01	0.01	LILMTARTV	6	0.38	0.38	LILMTARTV	7.3	1.6	1.6	-	-	-	-	-	-	-	-
HLA-DRB1*01:01	Nsp6	64	78	15	Consensus (comb.lib./smm/nn)	HAFLCLFLLPSLATV	0.38	0.38	LFLLPSLAT	0.01	0.01	0.01	LFLLPSLAT	6	0.38	0.38	LFLLPSLAT	11.8	3.6	3.6	-	-	-	-	-	-	-	-
HLA-DRB1*01:01	Nsp6	118	132	15	Consensus (comb.lib./smm/nn)	SAVVLLILMTARTVY	0.38	0.38	LLILMTART	0.01	0.01	0.01	LILMTARTV	6	0.38	0.38	LILMTARTV	8.4	2.1	2.1	-	-	-	-	-	-	-	-
HLA-DRB1*01:01	Nsp6	120	134	15	Consensus (comb.lib./smm/nn)	VVLLILMTARTVYDD	0.38	0.38	LLILMTART	0.01	0.01	0.01	LILMTARTV	6	0.38	0.38	LILMTARTV	7.6	1.7	1.7	-	-	-	-	-	-	-	-
HLA-DPA1*01:03/DPB1*02:01	Nsp6	23	37	15	Consensus (comb.lib./smm/nn)	LVLVQSTQWSLFFFL	0.42	0.42	TQWSLFFFL	0.02	2.1	2.1	LVQSTQWSL	23	0.42	0.42	TQWSLFFFL	15.1	0.18	0.18	-	-	-	-	-	-	-	-
HLA-DPA1*01:03/DPB1*04:01	Nsp6	30	44	15	NetMHCIIpan	QWSLFFFLYENAFLP	0.43	0.43	-	-	-	-	-	-	-	-	-	-	-	-	FLYENAFLP	60.87	0.43	0.43	-	-	-	-
HLA-DRB5*01:01	Nsp6	246	260	15	Consensus (smm/nn/sturniolo)	VSTQEFRYMNSQGLL	0.43	0.43	-	-	-	-	FRYMNSQGL	16	0.43	0.43	FRYMNSQGL	18.9	3	3	-	-	-	-	FRYMNSQGL	6.2	0.14	0.14
HLA-DRB1*04:01	Nsp6	162	176	15	Consensus (smm/nn/sturniolo)	ISMWALIISVTSNYS	0.44	0.44	-	-	-	-	WALIISVTS	41	0.19	0.19	IISVTSNYS	23.5	0.44	0.44	-	-	-	-	WALIISVTS	3.58	2.6	2.6
HLA-DPA1*02:01/DPB1*01:01	Nsp6	27	41	15	Consensus (comb.lib./smm/nn)	QSTQWSLFFFLYENA	0.44	0.44	QWSLFFFLY	1.32	2.8	2.8	TQWSLFFFL	20	0.3	0.3	QWSLFFFLY	47.9	0.44	0.44	-	-	-	-	-	-	-	-
HLA-DQA1*05:01/DQB1*02:01	Nsp6	31	45	15	Consensus (comb.lib./smm/nn)	WSLFFFLYENAFLPF	0.44	0.44	FFFLYENAF	0.15	13	13	FFLYENAFL	248	0.44	0.44	FFFLYENAF	31.3	0.32	0.32	-	-	-	-	-	-	-	-
HLA-DPA1*02:01/DPB1*01:01	Nsp6	34	48	15	Consensus (comb.lib./smm/nn)	FFFLYENAFLPFAMG	0.45	0.45	FFLYENAFL	0.06	0.45	0.45	FLYENAFLP	51	1.2	1.2	FLYENAFLP	40.3	0.31	0.31	-	-	-	-	-	-	-	-
HLA-DPA1*02:01/DPB1*01:01	Nsp6	35	49	15	Consensus (comb.lib./smm/nn)	FFLYENAFLPFAMGI	0.45	0.45	FFLYENAFL	0.06	0.45	0.45	FLYENAFLP	86	2.3	2.3	FLYENAFLP	47.6	0.44	0.44	-	-	-	-	-	-	-	-
HLA-DPA1*02:01/DPB1*01:01	Nsp6	33	47	15	Consensus (comb.lib./smm/nn)	LFFFLYENAFLPFAM	0.45	0.45	FFLYENAFL	0.06	0.45	0.45	FLYENAFLP	34	0.63	0.63	FLYENAFLP	36.2	0.27	0.27	-	-	-	-	-	-	-	-
HLA-DPA1*02:01/DPB1*01:01	Nsp6	31	45	15	Consensus (comb.lib./smm/nn)	WSLFFFLYENAFLPF	0.45	0.45	FFLYENAFL	0.06	0.45	0.45	LFFFLYENA	23	0.37	0.37	FLYENAFLP	54.5	0.59	0.59	-	-	-	-	-	-	-	-
HLA-DQA1*05:01/DQB1*02:01	Nsp6	32	46	15	Consensus (comb.lib./smm/nn)	SLFFFLYENAFLPFA	0.46	0.46	FFFLYENAF	0.15	13	13	FFLYENAFL	253	0.46	0.46	FFFLYENAF	32.7	0.36	0.36	-	-	-	-	-	-	-	-
HLA-DPA1*02:01/DPB1*01:01	Nsp6	25	39	15	Consensus (comb.lib./smm/nn)	LVQSTQWSLFFFLYE	0.47	0.47	QWSLFFFLY	1.32	2.8	2.8	TQWSLFFFL	27	0.47	0.47	QWSLFFFLY	33.9	0.25	0.25	-	-	-	-	-	-	-	-
HLA-DPA1*02:01/DPB1*01:01	Nsp6	30	44	15	Consensus (comb.lib./smm/nn)	QWSLFFFLYENAFLP	0.47	0.47	FFLYENAFL	0.06	0.45	0.45	LFFFLYENA	27	0.47	0.47	FLYENAFLP	94	1.7	1.7	-	-	-	-	-	-	-	-
HLA-DPA1*02:01/DPB1*01:01	Nsp6	32	46	15	Consensus (comb.lib./smm/nn)	SLFFFLYENAFLPFA	0.47	0.47	FFLYENAFL	0.06	0.45	0.45	FLYENAFLP	35	0.64	0.64	FLYENAFLP	49.7	0.47	0.47	-	-	-	-	-	-	-	-
HLA-DPA1*01:03/DPB1*02:01	Nsp6	31	45	15	Consensus (comb.lib./smm/nn)	WSLFFFLYENAFLPF	0.47	0.47	FFLYENAFL	0.01	2	2	LFFFLYENA	26	0.47	0.47	LYENAFLPF	6.9	0.03	0.03	-	-	-	-	-	-	-	-
HLA-DRB5*01:01	Nsp6	247	261	15	Consensus (smm/nn/sturniolo)	STQEFRYMNSQGLLP	0.48	0.48	-	-	-	-	FRYMNSQGL	17	0.48	0.48	FRYMNSQGL	18.7	2.9	2.9	-	-	-	-	FRYMNSQGL	6.2	0.14	0.14
HLA-DPA1*02:01/DPB1*05:01	Nsp6	25	39	15	Consensus (comb.lib./smm/nn)	LVQSTQWSLFFFLYE	0.5	0.5	TQWSLFFFL	0.02	0.25	0.25	TQWSLFFFL	216	0.5	0.5	STQWSLFFF	570.4	7.7	7.7	-	-	-	-	-	-	-	-
HLA-DPA1*02:01/DPB1*01:01	Nsp6	29	43	15	Consensus (comb.lib./smm/nn)	TQWSLFFFLYENAFL	0.5	0.5	FFLYENAFL	0.06	0.45	0.45	LFFFLYENA	28	0.5	0.5	SLFFFLYEN	109.7	2.1	2.1	-	-	-	-	-	-	-	-
HLA-DPA1*02:01/DPB1*05:01	Nsp6	29	43	15	Consensus (comb.lib./smm/nn)	TQWSLFFFLYENAFL	0.5	0.5	TQWSLFFFL	0.02	0.25	0.25	WSLFFFLYE	218	0.5	0.5	SLFFFLYEN	200.8	2	2	-	-	-	-	-	-	-	-
HLA-DPA1*02:01/DPB1*05:01	Nsp6	26	40	15	Consensus (comb.lib./smm/nn)	VQSTQWSLFFFLYEN	0.5	0.5	TQWSLFFFL	0.02	0.25	0.25	TQWSLFFFL	220	0.5	0.5	STQWSLFFF	501.3	6.7	6.7	-	-	-	-	-	-	-	-
HLA-DRB1*15:01	Nsp6	119	133	15	Consensus (smm/nn/sturniolo)	AVVLLILMTARTVYD	0.51	0.51	-	-	-	-	LILMTARTV	33	0.32	0.32	LILMTARTV	13.8	0.51	0.51	-	-	-	-	VVLLILMTA	5.5	1.4	1.4
HLA-DPA1*02:01/DPB1*01:01	Nsp6	26	40	15	Consensus (comb.lib./smm/nn)	VQSTQWSLFFFLYEN	0.51	0.51	QWSLFFFLY	1.32	2.8	2.8	TQWSLFFFL	29	0.51	0.51	QWSLFFFLY	35.5	0.26	0.26	-	-	-	-	-	-	-	-
HLA-DRB1*04:01	Nsp6	33	47	15	Consensus (smm/nn/sturniolo)	LFFFLYENAFLPFAM	0.52	0.52	-	-	-	-	FFLYENAFL	65	0.52	0.52	YENAFLPFA	22.9	0.41	0.41	-	-	-	-	FLYENAFLP	1	28	28
HLA-DRB1*08:02	Nsp6	165	179	15	Consensus (smm/nn/sturniolo)	WALIISVTSNYSGVV	0.52	0.52	-	-	-	-	IISVTSNYS	157	0.3	0.3	IISVTSNYS	46.6	0.52	0.52	-	-	-	-	WALIISVTS	0.8	23	23
HLA-DRB1*04:01	Nsp6	32	46	15	Consensus (smm/nn/sturniolo)	SLFFFLYENAFLPFA	0.53	0.53	-	-	-	-	FFLYENAFL	61	0.41	0.41	YENAFLPFA	26.8	0.53	0.53	-	-	-	-	FLYENAFLP	1	28	28
HLA-DRB1*08:02	Nsp6	164	178	15	Consensus (smm/nn/sturniolo)	MWALIISVTSNYSGV	0.54	0.54	-	-	-	-	IISVTSNYS	159	0.31	0.31	IISVTSNYS	48.5	0.54	0.54	-	-	-	-	WALIISVTS	0.8	23	23
HLA-DRB5*01:01	Nsp6	245	259	15	Consensus (smm/nn/sturniolo)	LVSTQEFRYMNSQGL	0.55	0.55	-	-	-	-	LVSTQEFRY	18	0.55	0.55	FRYMNSQGL	39.2	5.9	5.9	-	-	-	-	FRYMNSQGL	6.2	0.14	0.14
HLA-DRB5*01:01	Nsp6	249	263	15	Consensus (smm/nn/sturniolo)	QEFRYMNSQGLLPPK	0.55	0.55	-	-	-	-	FRYMNSQGL	18	0.55	0.55	FRYMNSQGL	20.5	3.2	3.2	-	-	-	-	FRYMNSQGL	6.2	0.14	0.14
HLA-DRB1*15:01	Nsp6	118	132	15	Consensus (smm/nn/sturniolo)	SAVVLLILMTARTVY	0.55	0.55	-	-	-	-	LILMTARTV	33	0.32	0.32	LILMTARTV	14.4	0.55	0.55	-	-	-	-	VVLLILMTA	5.5	1.4	1.4
HLA-DRB5*01:01	Nsp6	248	262	15	Consensus (smm/nn/sturniolo)	TQEFRYMNSQGLLPP	0.55	0.55	-	-	-	-	FRYMNSQGL	18	0.55	0.55	FRYMNSQGL	19.9	3.1	3.1	-	-	-	-	FRYMNSQGL	6.2	0.14	0.14
HLA-DRB1*01:01	Nsp6	63	77	15	Consensus (comb.lib./smm/nn)	KHAFLCLFLLPSLAT	0.56	0.56	LFLLPSLAT	0.01	0.01	0.01	FLCLFLLPS	7	0.56	0.56	LFLLPSLAT	36.5	13	13	-	-	-	-	-	-	-	-
HLA-DRB1*01:01	Nsp6	121	135	15	Consensus (comb.lib./smm/nn)	VLLILMTARTVYDDG	0.56	0.56	LLILMTART	0.01	0.01	0.01	LILMTARTV	7	0.56	0.56	LILMTARTV	8.3	2	2	-	-	-	-	-	-	-	-
HLA-DRB5*01:01	Nsp6	51	65	15	Consensus (smm/nn/sturniolo)	AMSAFAMMFVKHKHA	0.58	0.58	-	-	-	-	FAMMFVKHK	17	0.48	0.48	FAMMFVKHK	15.3	2.2	2.2	-	-	-	-	FAMMFVKHK	5.4	0.58	0.58
HLA-DRB5*01:01	Nsp6	50	64	15	Consensus (smm/nn/sturniolo)	IAMSAFAMMFVKHKH	0.58	0.58	-	-	-	-	FAMMFVKHK	17	0.48	0.48	FAMMFVKHK	17.8	2.8	2.8	-	-	-	-	FAMMFVKHK	5.4	0.58	0.58
HLA-DRB5*01:01	Nsp6	49	63	15	Consensus (smm/nn/sturniolo)	IIAMSAFAMMFVKHK	0.58	0.58	-	-	-	-	IIAMSAFAM	17	0.48	0.48	FAMMFVKHK	15.5	2.3	2.3	-	-	-	-	FAMMFVKHK	5.4	0.58	0.58
HLA-DPA1*01:03/DPB1*04:01	Nsp6	22	36	15	NetMHCIIpan	LLVLVQSTQWSLFFF	0.58	0.58	-	-	-	-	-	-	-	-	-	-	-	-	VQSTQWSLF	67.98	0.58	0.58	-	-	-	-
HLA-DRB5*01:01	Nsp6	52	66	15	Consensus (smm/nn/sturniolo)	MSAFAMMFVKHKHAF	0.58	0.58	-	-	-	-	FAMMFVKHK	16	0.43	0.43	FAMMFVKHK	14.4	2	2	-	-	-	-	FAMMFVKHK	5.4	0.58	0.58
HLA-DRB5*01:01	Nsp6	53	67	15	Consensus (smm/nn/sturniolo)	SAFAMMFVKHKHAFL	0.58	0.58	-	-	-	-	FAMMFVKHK	16	0.43	0.43	FAMMFVKHK	13	1.7	1.7	-	-	-	-	FAMMFVKHK	5.4	0.58	0.58
HLA-DPA1*02:01/DPB1*05:01	Nsp6	27	41	15	Consensus (comb.lib./smm/nn)	QSTQWSLFFFLYENA	0.59	0.59	TQWSLFFFL	0.02	0.25	0.25	TQWSLFFFL	235	0.59	0.59	SLFFFLYEN	342.7	4.1	4.1	-	-	-	-	-	-	-	-
HLA-DRB1*09:01	Nsp6	247	261	15	Consensus (comb.lib./smm/nn)	STQEFRYMNSQGLLP	0.6	0.6	EFRYMNSQG	134.7	40	40	FRYMNSQGL	55	0.6	0.6	FRYMNSQGL	12.9	0.43	0.43	-	-	-	-	-	-	-	-
HLA-DPA1*01:03/DPB1*04:01	Nsp6	189	203	15	NetMHCIIpan	IVFMCVEYCPIFFIT	0.61	0.61	-	-	-	-	-	-	-	-	-	-	-	-	FMCVEYCPI	70.99	0.61	0.61	-	-	-	-
HLA-DPA1*01:03/DPB1*04:01	Nsp6	27	41	15	NetMHCIIpan	QSTQWSLFFFLYENA	0.61	0.61	-	-	-	-	-	-	-	-	-	-	-	-	TQWSLFFFL	69.41	0.61	0.61	-	-	-	-
HLA-DRB1*09:01	Nsp6	248	262	15	Consensus (comb.lib./smm/nn)	TQEFRYMNSQGLLPP	0.61	0.61	EFRYMNSQG	134.7	40	40	FRYMNSQGL	56	0.61	0.61	FRYMNSQGL	13.6	0.48	0.48	-	-	-	-	-	-	-	-
HLA-DRB1*15:01	Nsp6	120	134	15	Consensus (smm/nn/sturniolo)	VVLLILMTARTVYDD	0.61	0.61	-	-	-	-	LILMTARTV	35	0.37	0.37	LILMTARTV	15.1	0.61	0.61	-	-	-	-	VVLLILMTA	5.5	1.4	1.4
HLA-DPA1*02:01/DPB1*14:01	Nsp6	135	149	15	NetMHCIIpan	GARRVWTLMNVLTLV	0.62	0.62	-	-	-	-	-	-	-	-	-	-	-	-	RVWTLMNVL	372.71	0.62	0.62	-	-	-	-
HLA-DRB1*09:01	Nsp6	249	263	15	Consensus (comb.lib./smm/nn)	QEFRYMNSQGLLPPK	0.62	0.62	EFRYMNSQG	134.7	40	40	FRYMNSQGL	57	0.62	0.62	FRYMNSQGL	14.9	0.62	0.62	-	-	-	-	-	-	-	-
HLA-DQA1*05:01/DQB1*02:01	Nsp6	30	44	15	Consensus (comb.lib./smm/nn)	QWSLFFFLYENAFLP	0.64	0.64	FFFLYENAF	0.15	13	13	FFLYENAFL	265	0.51	0.51	FFFLYENAF	47.2	0.64	0.64	-	-	-	-	-	-	-	-
HLA-DRB1*08:02	Nsp6	163	177	15	Consensus (smm/nn/sturniolo)	SMWALIISVTSNYSG	0.64	0.64	-	-	-	-	IISVTSNYS	148	0.27	0.27	IISVTSNYS	54.3	0.64	0.64	-	-	-	-	WALIISVTS	0.8	23	23
HLA-DPA1*02:01/DPB1*01:01	Nsp6	24	38	15	Consensus (comb.lib./smm/nn)	VLVQSTQWSLFFFLY	0.68	0.68	QWSLFFFLY	1.32	2.8	2.8	TQWSLFFFL	36	0.68	0.68	STQWSLFFF	32.8	0.24	0.24	-	-	-	-	-	-	-	-
HLA-DQA1*01:01/DQB1*05:01	Nsp6	91	105	15	Consensus (comb.lib./smm/nn)	VMRIMTWLDMVDTSL	0.68	0.68	RIMTWLDMV	0.18	2.4	2.4	IMTWLDMVD	461	0.68	0.68	RIMTWLDMV	26.3	0.29	0.29	-	-	-	-	-	-	-	-
HLA-DPA1*02:01/DPB1*05:01	Nsp6	33	47	15	Consensus (comb.lib./smm/nn)	LFFFLYENAFLPFAM	0.69	0.69	FLYENAFLP	0.59	1.9	1.9	FFLYENAFL	251	0.69	0.69	FLYENAFLP	90.1	0.59	0.59	-	-	-	-	-	-	-	-
HLA-DPA1*02:01/DPB1*05:01	Nsp6	32	46	15	Consensus (comb.lib./smm/nn)	SLFFFLYENAFLPFA	0.69	0.69	FLYENAFLP	0.59	1.9	1.9	FFLYENAFL	253	0.69	0.69	FLYENAFLP	99.6	0.69	0.69	-	-	-	-	-	-	-	-
HLA-DPA1*02:01/DPB1*05:01	Nsp6	24	38	15	Consensus (comb.lib./smm/nn)	VLVQSTQWSLFFFLY	0.69	0.69	TQWSLFFFL	0.02	0.25	0.25	TQWSLFFFL	252	0.69	0.69	STQWSLFFF	546.9	7.4	7.4	-	-	-	-	-	-	-	-
HLA-DPA1*01:03/DPB1*04:01	Nsp6	188	202	15	NetMHCIIpan	GIVFMCVEYCPIFFI	0.7	0.7	-	-	-	-	-	-	-	-	-	-	-	-	FMCVEYCPI	77.96	0.7	0.7	-	-	-	-
HLA-DRB1*04:01	Nsp6	165	179	15	Consensus (smm/nn/sturniolo)	WALIISVTSNYSGVV	0.71	0.71	-	-	-	-	IISVTSNYS	75	0.71	0.71	IISVTSNYS	12.5	0.04	0.04	-	-	-	-	WALIISVTS	3.58	2.6	2.6
HLA-DQA1*05:01/DQB1*02:01	Nsp6	33	47	15	Consensus (comb.lib./smm/nn)	LFFFLYENAFLPFAM	0.73	0.73	FFFLYENAF	0.15	13	13	FFLYENAFL	298	0.73	0.73	FFFLYENAF	37.5	0.44	0.44	-	-	-	-	-	-	-	-
HLA-DPA1*01:03/DPB1*04:01	Nsp6	29	43	15	NetMHCIIpan	TQWSLFFFLYENAFL	0.75	0.75	-	-	-	-	-	-	-	-	-	-	-	-	FFLYENAFL	80.18	0.75	0.75	-	-	-	-
HLA-DPA1*01:03/DPB1*04:01	Nsp6	190	204	15	NetMHCIIpan	VFMCVEYCPIFFITG	0.75	0.75	-	-	-	-	-	-	-	-	-	-	-	-	FMCVEYCPI	80.26	0.75	0.75	-	-	-	-
HLA-DQA1*01:02/DQB1*06:02	Nsp6	198	212	15	Consensus (comb.lib./smm/nn)	PIFFITGNTLQCIML	0.76	0.76	ITGNTLQCI	79.64	35	35	ITGNTLQCI	45	0.34	0.34	ITGNTLQCI	44.1	0.76	0.76	-	-	-	-	-	-	-	-
HLA-DPA1*01:03/DPB1*04:01	Nsp6	28	42	15	NetMHCIIpan	STQWSLFFFLYENAF	0.76	0.76	-	-	-	-	-	-	-	-	-	-	-	-	TQWSLFFFL	80.59	0.76	0.76	-	-	-	-
HLA-DRB1*09:01	Nsp6	246	260	15	Consensus (comb.lib./smm/nn)	VSTQEFRYMNSQGLL	0.76	0.76	EFRYMNSQG	134.7	40	40	FRYMNSQGL	54	0.57	0.57	FRYMNSQGL	17.1	0.76	0.76	-	-	-	-	-	-	-	-
HLA-DPA1*01:03/DPB1*02:01	Nsp6	33	47	15	Consensus (comb.lib./smm/nn)	LFFFLYENAFLPFAM	0.77	0.77	FFLYENAFL	0.01	2	2	LYENAFLPF	36	0.77	0.77	LYENAFLPF	8.7	0.05	0.05	-	-	-	-	-	-	-	-
HLA-DRB1*04:01	Nsp6	164	178	15	Consensus (smm/nn/sturniolo)	MWALIISVTSNYSGV	0.77	0.77	-	-	-	-	IISVTSNYS	76	0.77	0.77	IISVTSNYS	11.8	0.04	0.04	-	-	-	-	WALIISVTS	3.58	2.6	2.6
HLA-DPA1*01:03/DPB1*02:01	Nsp6	32	46	15	Consensus (comb.lib./smm/nn)	SLFFFLYENAFLPFA	0.77	0.77	FFLYENAFL	0.01	2	2	LYENAFLPF	36	0.77	0.77	LYENAFLPF	7.3	0.03	0.03	-	-	-	-	-	-	-	-
HLA-DPA1*01:03/DPB1*04:01	Nsp6	214	228	15	NetMHCIIpan	YCFLGYFCTCYFGLF	0.77	0.77	-	-	-	-	-	-	-	-	-	-	-	-	YFCTCYFGL	80.96	0.77	0.77	-	-	-	-
HLA-DQA1*01:02/DQB1*06:02	Nsp6	199	213	15	Consensus (comb.lib./smm/nn)	IFFITGNTLQCIMLV	0.78	0.78	ITGNTLQCI	79.64	35	35	ITGNTLQCI	40	0.26	0.26	ITGNTLQCI	44.9	0.78	0.78	-	-	-	-	-	-	-	-
HLA-DPA1*01:03/DPB1*04:01	Nsp6	216	230	15	NetMHCIIpan	FLGYFCTCYFGLFCL	0.81	0.81	-	-	-	-	-	-	-	-	-	-	-	-	YFCTCYFGL	82.58	0.81	0.81	-	-	-	-
HLA-DPA1*02:01/DPB1*01:01	Nsp6	23	37	15	Consensus (comb.lib./smm/nn)	LVLVQSTQWSLFFFL	0.81	0.81	TQWSLFFFL	29.62	14	14	LVQSTQWSL	39	0.81	0.81	LVQSTQWSL	34.1	0.25	0.25	-	-	-	-	-	-	-	-
HLA-DRB1*15:01	Nsp6	121	135	15	Consensus (smm/nn/sturniolo)	VLLILMTARTVYDDG	0.82	0.82	-	-	-	-	LILMTARTV	54	0.82	0.82	LILMTARTV	16.9	0.77	0.77	-	-	-	-	LILMTARTV	2.9	20	20
HLA-DQA1*01:01/DQB1*05:01	Nsp6	62	76	15	Consensus (comb.lib./smm/nn)	HKHAFLCLFLLPSLA	0.85	0.85	LCLFLLPSL	4.02	8.6	8.6	LCLFLLPSL	377	0.36	0.36	FLCLFLLPS	59.3	0.85	0.85	-	-	-	-	-	-	-	-
HLA-DPA1*02:01/DPB1*05:01	Nsp6	31	45	15	Consensus (comb.lib./smm/nn)	WSLFFFLYENAFLPF	0.87	0.87	FLYENAFLP	0.59	1.9	1.9	FFLYENAFL	231	0.55	0.55	FLYENAFLP	113.6	0.87	0.87	-	-	-	-	-	-	-	-
HLA-DPA1*02:01/DPB1*14:01	Nsp6	134	148	15	NetMHCIIpan	DGARRVWTLMNVLTL	0.88	0.88	-	-	-	-	-	-	-	-	-	-	-	-	RVWTLMNVL	426.71	0.88	0.88	-	-	-	-
HLA-DRB1*01:01	Nsp6	33	47	15	Consensus (comb.lib./smm/nn)	LFFFLYENAFLPFAM	0.88	0.88	FFLYENAFL	0.01	0.01	0.01	FFLYENAFL	48	9.3	9.3	FLYENAFLP	6	0.88	0.88	-	-	-	-	-	-	-	-
HLA-DPA1*03:01/DPB1*04:02	Nsp6	34	48	15	Consensus (comb.lib./smm/nn)	FFFLYENAFLPFAMG	0.91	0.91	FFLYENAFL	0.01	0.91	0.91	FLYENAFLP	235	5.7	5.7	FLYENAFLP	12	0.05	0.05	-	-	-	-	-	-	-	-
HLA-DPA1*03:01/DPB1*04:02	Nsp6	35	49	15	Consensus (comb.lib./smm/nn)	FFLYENAFLPFAMGI	0.91	0.91	FFLYENAFL	0.01	0.91	0.91	LYENAFLPF	367	9.3	9.3	FLYENAFLP	20.6	0.26	0.26	-	-	-	-	-	-	-	-
HLA-DRB1*01:01	Nsp6	9	23	15	Consensus (comb.lib./smm/nn)	GTHHWLLLTILTSLL	0.91	0.91	HWLLLTILT	0.01	0.01	0.01	WLLLTILTS	9	0.91	0.91	WLLLTILTS	98.2	25	25	-	-	-	-	-	-	-	-
HLA-DPA1*03:01/DPB1*04:02	Nsp6	33	47	15	Consensus (comb.lib./smm/nn)	LFFFLYENAFLPFAM	0.91	0.91	FFLYENAFL	0.01	0.91	0.91	FLYENAFLP	204	4.9	4.9	FLYENAFLP	10.3	0.04	0.04	-	-	-	-	-	-	-	-
HLA-DPA1*03:01/DPB1*04:02	Nsp6	32	46	15	Consensus (comb.lib./smm/nn)	SLFFFLYENAFLPFA	0.91	0.91	FFLYENAFL	0.01	0.91	0.91	FLYENAFLP	208	5	5	FLYENAFLP	13.3	0.07	0.07	-	-	-	-	-	-	-	-
HLA-DPA1*03:01/DPB1*04:02	Nsp6	31	45	15	Consensus (comb.lib./smm/nn)	WSLFFFLYENAFLPF	0.91	0.91	FFLYENAFL	0.01	0.91	0.91	LFFFLYENA	143	3.3	3.3	FLYENAFLP	19.9	0.24	0.24	-	-	-	-	-	-	-	-
HLA-DPA1*01:03/DPB1*02:01	Nsp6	34	48	15	Consensus (comb.lib./smm/nn)	FFFLYENAFLPFAMG	0.92	0.92	FFLYENAFL	0.01	2	2	LYENAFLPF	44	0.92	0.92	LYENAFLPF	11.7	0.08	0.08	-	-	-	-	-	-	-	-
HLA-DPA1*02:01/DPB1*05:01	Nsp6	28	42	15	Consensus (comb.lib./smm/nn)	STQWSLFFFLYENAF	0.92	0.92	TQWSLFFFL	0.02	0.25	0.25	WSLFFFLYE	308	0.92	0.92	SLFFFLYEN	312.7	3.7	3.7	-	-	-	-	-	-	-	-
HLA-DRB1*08:02	Nsp6	11	25	15	Consensus (smm/nn/sturniolo)	HHWLLLTILTSLLVL	0.94	0.94	-	-	-	-	LLTILTSLL	190	0.43	0.43	LLTILTSLL	2775.6	55	55	-	-	-	-	WLLLTILTS	3.8	0.94	0.94
HLA-DRB1*08:02	Nsp6	12	26	15	Consensus (smm/nn/sturniolo)	HWLLLTILTSLLVLV	0.94	0.94	-	-	-	-	LLTILTSLL	184	0.39	0.39	LLTILTSLL	3146.4	58	58	-	-	-	-	WLLLTILTS	3.8	0.94	0.94
HLA-DQA1*01:01/DQB1*05:01	Nsp6	63	77	15	Consensus (comb.lib./smm/nn)	KHAFLCLFLLPSLAT	0.94	0.94	LCLFLLPSL	4.02	8.6	8.6	LCLFLLPSL	369	0.33	0.33	FLCLFLLPS	63.1	0.94	0.94	-	-	-	-	-	-	-	-
HLA-DRB1*08:02	Nsp6	10	24	15	Consensus (smm/nn/sturniolo)	THHWLLLTILTSLLV	0.94	0.94	-	-	-	-	LLTILTSLL	193	0.45	0.45	LLTILTSLL	2733.2	54	54	-	-	-	-	WLLLTILTS	3.8	0.94	0.94
HLA-DRB1*08:02	Nsp6	13	27	15	Consensus (smm/nn/sturniolo)	WLLLTILTSLLVLVQ	0.94	0.94	-	-	-	-	LLTILTSLL	183	0.38	0.38	LLTILTSLL	3112.8	58	58	-	-	-	-	WLLLTILTS	3.8	0.94	0.94
HLA-DQA1*01:01/DQB1*05:01	Nsp6	64	78	15	Consensus (comb.lib./smm/nn)	HAFLCLFLLPSLATV	0.95	0.95	LCLFLLPSL	4.02	8.6	8.6	LCLFLLPSL	363	0.33	0.33	FLCLFLLPS	63.3	0.95	0.95	-	-	-	-	-	-	-	-
HLA-DPA1*03:01/DPB1*04:02	Nsp6	30	44	15	Consensus (comb.lib./smm/nn)	QWSLFFFLYENAFLP	0.95	0.95	FFLYENAFL	0.01	0.91	0.91	LFFFLYENA	168	3.8	3.8	FLYENAFLP	37.1	0.95	0.95	-	-	-	-	-	-	-	-
HLA-DPA1*01:03/DPB1*04:01	Nsp6	217	231	15	NetMHCIIpan	LGYFCTCYFGLFCLL	0.97	0.97	-	-	-	-	-	-	-	-	-	-	-	-	YFCTCYFGL	92.83	0.97	0.97	-	-	-	-
HLA-DPA1*01:03/DPB1*04:01	Nsp6	215	229	15	NetMHCIIpan	CFLGYFCTCYFGLFC	1	1	-	-	-	-	-	-	-	-	-	-	-	-	YFCTCYFGL	94.83	1	1	-	-	-	-
HLA-DPA1*01:03/DPB1*04:01	Nsp6	225	239	15	NetMHCIIpan	FGLFCLLNRYFRLTL	1	1	-	-	-	-	-	-	-	-	-	-	-	-	CLLNRYFRL	95.01	1	1	-	-	-	-
HLA-DRB4*01:01	Nsp7	12	26	15	Consensus (comb.lib./smm/nn)	VLLSVLQQLRVESSS	0.38	0.38	LSVLQQLRV	56.13	27	27	LQQLRVESS	30	0.12	0.12	VLQQLRVES	16.6	0.38	0.38	-	-	-	-	-	-	-	-
HLA-DRB4*01:01	Nsp7	13	27	15	Consensus (comb.lib./smm/nn)	LLSVLQQLRVESSSK	0.39	0.39	LSVLQQLRV	56.13	27	27	LQQLRVESS	48	0.39	0.39	VLQQLRVES	16.1	0.38	0.38	-	-	-	-	-	-	-	-
HLA-DRB4*01:01	Nsp7	14	28	15	Consensus (comb.lib./smm/nn)	LSVLQQLRVESSSKL	0.42	0.42	LSVLQQLRV	56.13	27	27	LQQLRVESS	47	0.39	0.39	VLQQLRVES	17.7	0.42	0.42	-	-	-	-	-	-	-	-
HLA-DRB4*01:01	Nsp7	11	25	15	Consensus (comb.lib./smm/nn)	VVLLSVLQQLRVESS	0.62	0.62	VVLLSVLQQ	2.47	13	13	LSVLQQLRV	28	0.09	0.09	VLQQLRVES	21	0.62	0.62	-	-	-	-	-	-	-	-
HLA-DRB4*01:01	Nsp7	15	29	15	Consensus (comb.lib./smm/nn)	SVLQQLRVESSSKLW	0.97	0.97	SVLQQLRVE	5318.15	57	57	LQQLRVESS	59	0.61	0.61	VLQQLRVES	26.6	0.97	0.97	-	-	-	-	-	-	-	-
HLA-DRB1*13:02	Nsp8	184	198	15	Consensus (smm/nn/sturniolo)	LIVTALRANSAVKLQ	0.09	0.09	-	-	-	-	LRANSAVKL	14	0.09	0.09	LRANSAVKL	1.9	0.03	0.03	-	-	-	-	IVTALRANS	3.2	5.7	5.7
HLA-DRB1*13:02	Nsp8	183	197	15	Consensus (smm/nn/sturniolo)	PLIVTALRANSAVKL	0.09	0.09	-	-	-	-	PLIVTALRA	14	0.09	0.09	LRANSAVKL	2	0.03	0.03	-	-	-	-	IVTALRANS	3.2	5.7	5.7
HLA-DRB1*04:01	Nsp8	3	17	15	Consensus (smm/nn/sturniolo)	ASEFSSLPSYAAFAT	0.12	0.12	-	-	-	-	FSSLPSYAA	33	0.12	0.12	FSSLPSYAA	14.2	0.07	0.07	-	-	-	-	FSSLPSYAA	0.5	36	36
HLA-DRB1*04:01	Nsp8	1	15	15	Consensus (smm/nn/sturniolo)	AIASEFSSLPSYAAF	0.13	0.13	-	-	-	-	FSSLPSYAA	35	0.13	0.13	FSSLPSYAA	10.8	0.04	0.04	-	-	-	-	FSSLPSYAA	0.5	36	36
HLA-DRB1*04:01	Nsp8	2	16	15	Consensus (smm/nn/sturniolo)	IASEFSSLPSYAAFA	0.13	0.13	-	-	-	-	FSSLPSYAA	34	0.13	0.13	FSSLPSYAA	12.5	0.04	0.04	-	-	-	-	FSSLPSYAA	0.5	36	36
HLA-DRB3*02:02	Nsp8	184	198	15	NetMHCIIpan	LIVTALRANSAVKLQ	0.15	0.15	-	-	-	-	-	-	-	-	-	-	-	-	LRANSAVKL	21.83	0.15	0.15	-	-	-	-
HLA-DRB1*04:01	Nsp8	4	18	15	Consensus (smm/nn/sturniolo)	SEFSSLPSYAAFATA	0.15	0.15	-	-	-	-	FSSLPSYAA	35	0.13	0.13	FSSLPSYAA	16.5	0.15	0.15	-	-	-	-	FSSLPSYAA	0.5	36	36
HLA-DRB1*01:01	Nsp8	3	17	15	Consensus (comb.lib./smm/nn)	ASEFSSLPSYAAFAT	0.16	0.16	FSSLPSYAA	0.01	0.01	0.01	FSSLPSYAA	4	0.16	0.16	FSSLPSYAA	20.3	6.7	6.7	-	-	-	-	-	-	-	-
HLA-DRB1*01:01	Nsp8	2	16	15	Consensus (comb.lib./smm/nn)	IASEFSSLPSYAAFA	0.16	0.16	FSSLPSYAA	0.01	0.01	0.01	FSSLPSYAA	4	0.16	0.16	FSSLPSYAA	24.8	8.5	8.5	-	-	-	-	-	-	-	-
HLA-DRB1*01:01	Nsp8	4	18	15	Consensus (comb.lib./smm/nn)	SEFSSLPSYAAFATA	0.16	0.16	FSSLPSYAA	0.01	0.01	0.01	FSSLPSYAA	4	0.16	0.16	FSSLPSYAA	20.2	6.7	6.7	-	-	-	-	-	-	-	-
HLA-DQA1*04:01/DQB1*04:02	Nsp8	9	23	15	Consensus (comb.lib./smm/nn)	LPSYAAFATAQEAYE	0.2	0.2	AFATAQEAY	0.04	1.8	1.8	AAFATAQEA	203	0.2	0.2	YAAFATAQE	79.1	0.16	0.16	-	-	-	-	-	-	-	-
HLA-DQA1*03:01/DQB1*03:02	Nsp8	9	23	15	Consensus (comb.lib./smm/nn)	LPSYAAFATAQEAYE	0.23	0.23	LPSYAAFAT	0.26	12	12	AAFATAQEA	163	0.1	0.1	YAAFATAQE	97.3	0.23	0.23	-	-	-	-	-	-	-	-
HLA-DQA1*04:01/DQB1*04:02	Nsp8	10	24	15	Consensus (comb.lib./smm/nn)	PSYAAFATAQEAYEQ	0.23	0.23	AFATAQEAY	0.04	1.8	1.8	AAFATAQEA	209	0.23	0.23	YAAFATAQE	94.2	0.23	0.23	-	-	-	-	-	-	-	-
HLA-DRB1*01:01	Nsp8	1	15	15	Consensus (comb.lib./smm/nn)	AIASEFSSLPSYAAF	0.24	0.24	FSSLPSYAA	0.01	0.01	0.01	FSSLPSYAA	5	0.24	0.24	FSSLPSYAA	32.8	11	11	-	-	-	-	-	-	-	-
HLA-DQA1*03:01/DQB1*03:02	Nsp8	8	22	15	Consensus (comb.lib./smm/nn)	SLPSYAAFATAQEAY	0.25	0.25	LPSYAAFAT	0.26	12	12	AAFATAQEA	165	0.1	0.1	YAAFATAQE	102	0.25	0.25	-	-	-	-	-	-	-	-
HLA-DRB1*08:02	Nsp8	115	129	15	Consensus (smm/nn/sturniolo)	VPLNIIPLTTAAKLM	0.25	0.25	-	-	-	-	IIPLTTAAK	144	0.25	0.25	IIPLTTAAK	18	0.02	0.02	-	-	-	-	IIPLTTAAK	1.6	13	13
HLA-DRB1*08:02	Nsp8	114	128	15	Consensus (smm/nn/sturniolo)	CVPLNIIPLTTAAKL	0.27	0.27	-	-	-	-	IIPLTTAAK	146	0.27	0.27	IIPLTTAAK	20.5	0.05	0.05	-	-	-	-	IIPLTTAAK	1.6	13	13
HLA-DRB1*08:02	Nsp8	113	127	15	Consensus (smm/nn/sturniolo)	GCVPLNIIPLTTAAK	0.27	0.27	-	-	-	-	LNIIPLTTA	148	0.27	0.27	IIPLTTAAK	24.9	0.08	0.08	-	-	-	-	IIPLTTAAK	1.6	13	13
HLA-DQA1*04:01/DQB1*04:02	Nsp8	8	22	15	Consensus (comb.lib./smm/nn)	SLPSYAAFATAQEAY	0.27	0.27	AFATAQEAY	0.04	1.8	1.8	AAFATAQEA	214	0.27	0.27	YAAFATAQE	94.2	0.23	0.23	-	-	-	-	-	-	-	-
HLA-DQA1*04:01/DQB1*04:02	Nsp8	7	21	15	Consensus (comb.lib./smm/nn)	SSLPSYAAFATAQEA	0.3	0.3	LPSYAAFAT	0.33	4	4	YAAFATAQE	224	0.3	0.3	YAAFATAQE	84.4	0.17	0.17	-	-	-	-	-	-	-	-
HLA-DQA1*03:01/DQB1*03:02	Nsp8	10	24	15	Consensus (comb.lib./smm/nn)	PSYAAFATAQEAYEQ	0.31	0.31	YAAFATAQE	3.35	20	20	AAFATAQEA	168	0.1	0.1	YAAFATAQE	109.6	0.31	0.31	-	-	-	-	-	-	-	-
HLA-DQA1*03:01/DQB1*03:02	Nsp8	7	21	15	Consensus (comb.lib./smm/nn)	SSLPSYAAFATAQEA	0.31	0.31	LPSYAAFAT	0.26	12	12	YAAFATAQE	170	0.1	0.1	YAAFATAQE	111.2	0.31	0.31	-	-	-	-	-	-	-	-
HLA-DPA1*02:01/DPB1*14:01	Nsp8	79	93	15	NetMHCIIpan	KRAKVTSAMQTMLFT	0.33	0.33	-	-	-	-	-	-	-	-	-	-	-	-	AKVTSAMQT	282.53	0.33	0.33	-	-	-	-
HLA-DQA1*04:01/DQB1*04:02	Nsp8	11	25	15	Consensus (comb.lib./smm/nn)	SYAAFATAQEAYEQA	0.36	0.36	AFATAQEAY	0.04	1.8	1.8	AAFATAQEA	237	0.36	0.36	YAAFATAQE	108.8	0.34	0.34	-	-	-	-	-	-	-	-
HLA-DRB1*08:02	Nsp8	183	197	15	Consensus (smm/nn/sturniolo)	PLIVTALRANSAVKL	0.37	0.37	-	-	-	-	IVTALRANS	175	0.37	0.37	IVTALRANS	33.6	0.19	0.19	-	-	-	-	IVTALRANS	2.8	3.8	3.8
HLA-DRB1*08:02	Nsp8	182	196	15	Consensus (smm/nn/sturniolo)	WPLIVTALRANSAVK	0.37	0.37	-	-	-	-	IVTALRANS	176	0.37	0.37	IVTALRANS	39.8	0.27	0.27	-	-	-	-	IVTALRANS	2.8	3.8	3.8
HLA-DQA1*03:01/DQB1*03:02	Nsp8	11	25	15	Consensus (comb.lib./smm/nn)	SYAAFATAQEAYEQA	0.41	0.41	YAAFATAQE	3.35	20	20	AAFATAQEA	191	0.21	0.21	YAAFATAQE	128.6	0.41	0.41	-	-	-	-	-	-	-	-
HLA-DRB1*11:01	Nsp8	89	103	15	Consensus (smm/nn/sturniolo)	TMLFTMLRKLDNDAL	0.44	0.44	-	-	-	-	FTMLRKLDN	14	0.44	0.44	FTMLRKLDN	4.9	0.18	0.18	-	-	-	-	FTMLRKLDN	3.9	1.4	1.4
HLA-DRB1*11:01	Nsp8	87	101	15	Consensus (smm/nn/sturniolo)	MQTMLFTMLRKLDND	0.48	0.48	-	-	-	-	FTMLRKLDN	15	0.48	0.48	FTMLRKLDN	6.4	0.31	0.31	-	-	-	-	FTMLRKLDN	3.9	1.4	1.4
HLA-DRB1*11:01	Nsp8	88	102	15	Consensus (smm/nn/sturniolo)	QTMLFTMLRKLDNDA	0.48	0.48	-	-	-	-	FTMLRKLDN	15	0.48	0.48	FTMLRKLDN	5.2	0.22	0.22	-	-	-	-	FTMLRKLDN	3.9	1.4	1.4
HLA-DRB1*11:01	Nsp8	86	100	15	Consensus (smm/nn/sturniolo)	AMQTMLFTMLRKLDN	0.49	0.49	-	-	-	-	LFTMLRKLD	15	0.48	0.48	FTMLRKLDN	7.8	0.49	0.49	-	-	-	-	FTMLRKLDN	3.9	1.4	1.4
HLA-DRB3*02:02	Nsp8	183	197	15	NetMHCIIpan	PLIVTALRANSAVKL	0.49	0.49	-	-	-	-	-	-	-	-	-	-	-	-	LRANSAVKL	35.64	0.49	0.49	-	-	-	-
HLA-DQA1*01:01/DQB1*05:01	Nsp8	148	162	15	Consensus (comb.lib./smm/nn)	TYASALWEIQQVVDA	0.51	0.51	SALWEIQQV	14.75	14	14	SALWEIQQV	433	0.51	0.51	ASALWEIQQ	31	0.34	0.34	-	-	-	-	-	-	-	-
HLA-DQA1*01:01/DQB1*05:01	Nsp8	149	163	15	Consensus (comb.lib./smm/nn)	YASALWEIQQVVDAD	0.52	0.52	SALWEIQQV	14.75	14	14	SALWEIQQV	434	0.52	0.52	ASALWEIQQ	33.2	0.37	0.37	-	-	-	-	-	-	-	-
HLA-DPA1*02:01/DPB1*14:01	Nsp8	78	92	15	NetMHCIIpan	DKRAKVTSAMQTMLF	0.53	0.53	-	-	-	-	-	-	-	-	-	-	-	-	AKVTSAMQT	339.33	0.53	0.53	-	-	-	-
HLA-DRB1*08:02	Nsp8	117	131	15	Consensus (smm/nn/sturniolo)	LNIIPLTTAAKLMVV	0.53	0.53	-	-	-	-	IIPLTTAAK	207	0.53	0.53	IIPLTTAAK	24.8	0.08	0.08	-	-	-	-	IIPLTTAAK	1.6	13	13
HLA-DRB1*08:02	Nsp8	116	130	15	Consensus (smm/nn/sturniolo)	PLNIIPLTTAAKLMV	0.53	0.53	-	-	-	-	IIPLTTAAK	207	0.53	0.53	IIPLTTAAK	19	0.03	0.03	-	-	-	-	IIPLTTAAK	1.6	13	13
HLA-DRB1*11:01	Nsp8	90	104	15	Consensus (smm/nn/sturniolo)	MLFTMLRKLDNDALN	0.54	0.54	-	-	-	-	FTMLRKLDN	17	0.54	0.54	FTMLRKLDN	6.4	0.31	0.31	-	-	-	-	FTMLRKLDN	3.9	1.4	1.4
HLA-DRB1*08:02	Nsp8	181	195	15	Consensus (smm/nn/sturniolo)	AWPLIVTALRANSAV	0.55	0.55	-	-	-	-	IVTALRANS	183	0.38	0.38	IVTALRANS	48.8	0.55	0.55	-	-	-	-	IVTALRANS	2.8	3.8	3.8
HLA-DQA1*01:01/DQB1*05:01	Nsp8	147	161	15	Consensus (comb.lib./smm/nn)	FTYASALWEIQQVVD	0.56	0.56	SALWEIQQV	14.75	14	14	SALWEIQQV	441	0.56	0.56	ASALWEIQQ	34.6	0.4	0.4	-	-	-	-	-	-	-	-
HLA-DQA1*01:01/DQB1*05:01	Nsp8	146	160	15	Consensus (comb.lib./smm/nn)	TFTYASALWEIQQVV	0.56	0.56	SALWEIQQV	14.75	14	14	SALWEIQQV	440	0.56	0.56	ASALWEIQQ	42.3	0.51	0.51	-	-	-	-	-	-	-	-
HLA-DRB1*08:02	Nsp8	33	47	15	Consensus (smm/nn/sturniolo)	VVLKKLKKSLNVAKS	0.6	0.6	-	-	-	-	LKKSLNVAK	240	0.82	0.82	LKKSLNVAK	52.4	0.6	0.6	-	-	-	-	VVLKKLKKS	4.5	0.28	0.28
HLA-DPA1*02:01/DPB1*14:01	Nsp8	184	198	15	NetMHCIIpan	LIVTALRANSAVKLQ	0.61	0.61	-	-	-	-	-	-	-	-	-	-	-	-	LRANSAVKL	368.28	0.61	0.61	-	-	-	-
HLA-DRB1*08:02	Nsp8	32	46	15	Consensus (smm/nn/sturniolo)	EVVLKKLKKSLNVAK	0.72	0.72	-	-	-	-	LKKLKKSLN	234	0.72	0.72	LKKSLNVAK	67.4	1.1	1.1	-	-	-	-	VVLKKLKKS	4.5	0.28	0.28
HLA-DRB1*09:01	Nsp8	3	17	15	Consensus (comb.lib./smm/nn)	ASEFSSLPSYAAFAT	0.77	0.77	FSSLPSYAA	0.01	0.01	0.01	FSSLPSYAA	62	0.77	0.77	FSSLPSYAA	27.3	1.9	1.9	-	-	-	-	-	-	-	-
HLA-DRB1*09:01	Nsp8	2	16	15	Consensus (comb.lib./smm/nn)	IASEFSSLPSYAAFA	0.77	0.77	FSSLPSYAA	0.01	0.01	0.01	FSSLPSYAA	62	0.77	0.77	FSSLPSYAA	28.2	2	2	-	-	-	-	-	-	-	-
HLA-DRB1*09:01	Nsp8	1	15	15	Consensus (comb.lib./smm/nn)	AIASEFSSLPSYAAF	0.8	0.8	FSSLPSYAA	0.01	0.01	0.01	FSSLPSYAA	63	0.8	0.8	FSSLPSYAA	54.8	5	5	-	-	-	-	-	-	-	-
HLA-DPA1*02:01/DPB1*14:01	Nsp8	183	197	15	NetMHCIIpan	PLIVTALRANSAVKL	0.8	0.8	-	-	-	-	-	-	-	-	-	-	-	-	LRANSAVKL	414.73	0.8	0.8	-	-	-	-
HLA-DRB1*09:01	Nsp8	4	18	15	Consensus (comb.lib./smm/nn)	SEFSSLPSYAAFATA	0.8	0.8	FSSLPSYAA	0.01	0.01	0.01	FSSLPSYAA	63	0.8	0.8	FSSLPSYAA	34.9	2.6	2.6	-	-	-	-	-	-	-	-
HLA-DRB1*11:01	Nsp8	31	45	15	Consensus (smm/nn/sturniolo)	SEVVLKKLKKSLNVA	0.81	0.81	-	-	-	-	LKKLKKSLN	13	0.42	0.42	LKKLKKSLN	10.3	0.81	0.81	-	-	-	-	VVLKKLKKS	2.3	8	8
HLA-DPA1*02:01/DPB1*14:01	Nsp8	117	131	15	NetMHCIIpan	LNIIPLTTAAKLMVV	0.87	0.87	-	-	-	-	-	-	-	-	-	-	-	-	IPLTTAAKL	423.19	0.87	0.87	-	-	-	-
HLA-DRB1*01:01	Nsp8	181	195	15	Consensus (comb.lib./smm/nn)	AWPLIVTALRANSAV	0.88	0.88	AWPLIVTAL	0.01	0.01	0.01	VTALRANSA	18	2.6	2.6	VTALRANSA	6	0.88	0.88	-	-	-	-	-	-	-	-
HLA-DRB1*08:02	Nsp8	180	194	15	Consensus (smm/nn/sturniolo)	LAWPLIVTALRANSA	0.88	0.88	-	-	-	-	IVTALRANS	162	0.32	0.32	IVTALRANS	61	0.88	0.88	-	-	-	-	IVTALRANS	2.8	3.8	3.8
HLA-DPA1*01:03/DPB1*04:01	Nsp8	84	98	15	NetMHCIIpan	TSAMQTMLFTMLRKL	0.9	0.9	-	-	-	-	-	-	-	-	-	-	-	-	MLFTMLRKL	87.37	0.9	0.9	-	-	-	-
HLA-DPA1*03:01/DPB1*04:02	Nsp8	84	98	15	Consensus (comb.lib./smm/nn)	TSAMQTMLFTMLRKL	0.95	0.95	TMLFTMLRK	9.62	15	15	MQTMLFTML	51	0.95	0.95	TMLFTMLRK	36.7	0.94	0.94	-	-	-	-	-	-	-	-
HLA-DPA1*02:01/DPB1*14:01	Nsp8	77	91	15	NetMHCIIpan	EDKRAKVTSAMQTML	0.99	0.99	-	-	-	-	-	-	-	-	-	-	-	-	AKVTSAMQT	453.53	0.99	0.99	-	-	-	-
HLA-DRB1*04:05	Nsp9	88	102	15	Consensus (smm/nn/sturniolo)	LYFIKGLNNLNRGMV	0.29	0.29	-	-	-	-	FIKGLNNLN	31	0.29	0.29	IKGLNNLNR	18.8	0.17	0.17	-	-	-	-	IKGLNNLNR	1.9	19	19
HLA-DRB1*04:05	Nsp9	85	99	15	Consensus (smm/nn/sturniolo)	VKYLYFIKGLNNLNR	0.29	0.29	-	-	-	-	FIKGLNNLN	31	0.29	0.29	FIKGLNNLN	13.1	0.07	0.07	-	-	-	-	IKGLNNLNR	1.9	19	19
HLA-DRB1*04:05	Nsp9	87	101	15	Consensus (smm/nn/sturniolo)	YLYFIKGLNNLNRGM	0.29	0.29	-	-	-	-	FIKGLNNLN	31	0.29	0.29	FIKGLNNLN	14.8	0.1	0.1	-	-	-	-	IKGLNNLNR	1.9	19	19
HLA-DRB1*04:05	Nsp9	86	100	15	Consensus (smm/nn/sturniolo)	KYLYFIKGLNNLNRG	0.3	0.3	-	-	-	-	FIKGLNNLN	32	0.3	0.3	FIKGLNNLN	13.3	0.07	0.07	-	-	-	-	IKGLNNLNR	1.9	19	19
HLA-DRB1*04:05	Nsp9	84	98	15	Consensus (smm/nn/sturniolo)	KVKYLYFIKGLNNLN	0.31	0.31	-	-	-	-	YLYFIKGLN	33	0.31	0.31	FIKGLNNLN	21.1	0.3	0.3	-	-	-	-	FIKGLNNLN	1.3	26	26
HLA-DPA1*02:01/DPB1*05:01	Nsp9	83	97	15	Consensus (comb.lib./smm/nn)	PKVKYLYFIKGLNNL	0.35	0.35	KVKYLYFIK	0.02	0.25	0.25	YLYFIKGLN	318	0.98	0.98	KVKYLYFIK	70.7	0.35	0.35	-	-	-	-	-	-	-	-
HLA-DPA1*02:01/DPB1*05:01	Nsp9	82	96	15	Consensus (comb.lib./smm/nn)	GPKVKYLYFIKGLNN	0.41	0.41	KVKYLYFIK	0.02	0.25	0.25	KVKYLYFIK	276	0.74	0.74	KVKYLYFIK	79.7	0.41	0.41	-	-	-	-	-	-	-	-
HLA-DRB1*03:01	Nsp9	41	55	15	Consensus (smm/nn/sturniolo)	VLALLSDLQDLKWAR	0.41	0.41	-	-	-	-	LLSDLQDLK	55	0.41	0.41	LLSDLQDLK	15	0.36	0.36	-	-	-	-	LLSDLQDLK	2.4	30	30
HLA-DPA1*02:01/DPB1*05:01	Nsp9	84	98	15	Consensus (comb.lib./smm/nn)	KVKYLYFIKGLNNLN	0.43	0.43	KVKYLYFIK	0.02	0.25	0.25	YLYFIKGLN	399	1.5	1.5	KVKYLYFIK	80.2	0.43	0.43	-	-	-	-	-	-	-	-
HLA-DRB1*03:01	Nsp9	42	56	15	Consensus (smm/nn/sturniolo)	LALLSDLQDLKWARF	0.47	0.47	-	-	-	-	LLSDLQDLK	57	0.43	0.43	LLSDLQDLK	16.8	0.47	0.47	-	-	-	-	LLSDLQDLK	2.4	30	30
HLA-DPA1*02:01/DPB1*05:01	Nsp9	81	95	15	Consensus (comb.lib./smm/nn)	KGPKVKYLYFIKGLN	0.5	0.5	KVKYLYFIK	0.02	0.25	0.25	KVKYLYFIK	264	0.71	0.71	KVKYLYFIK	86.3	0.5	0.5	-	-	-	-	-	-	-	-
HLA-DRB1*03:01	Nsp9	40	54	15	Consensus (smm/nn/sturniolo)	FVLALLSDLQDLKWA	0.58	0.58	-	-	-	-	LLSDLQDLK	57	0.43	0.43	LLSDLQDLK	19	0.58	0.58	-	-	-	-	LLSDLQDLK	2.4	30	30
HLA-DRB1*04:01	Nsp9	86	100	15	Consensus (smm/nn/sturniolo)	KYLYFIKGLNNLNRG	0.58	0.58	-	-	-	-	FIKGLNNLN	70	0.58	0.58	FIKGLNNLN	25.4	0.5	0.5	-	-	-	-	IKGLNNLNR	2.1	12	12
HLA-DRB1*04:01	Nsp9	88	102	15	Consensus (smm/nn/sturniolo)	LYFIKGLNNLNRGMV	0.59	0.59	-	-	-	-	FIKGLNNLN	71	0.59	0.59	FIKGLNNLN	27	0.53	0.53	-	-	-	-	IKGLNNLNR	2.1	12	12
HLA-DRB1*04:01	Nsp9	87	101	15	Consensus (smm/nn/sturniolo)	YLYFIKGLNNLNRGM	0.59	0.59	-	-	-	-	FIKGLNNLN	71	0.59	0.59	FIKGLNNLN	23.6	0.44	0.44	-	-	-	-	IKGLNNLNR	2.1	12	12
HLA-DRB4*01:01	Nsp9	83	97	15	Consensus (comb.lib./smm/nn)	PKVKYLYFIKGLNNL	0.61	0.61	KVKYLYFIK	0.01	0.01	0.01	VKYLYFIKG	242	6.4	6.4	YLYFIKGLN	20.9	0.61	0.61	-	-	-	-	-	-	-	-
HLA-DRB4*01:01	Nsp9	84	98	15	Consensus (comb.lib./smm/nn)	KVKYLYFIKGLNNLN	0.73	0.73	KVKYLYFIK	0.01	0.01	0.01	VKYLYFIKG	490	16	16	YLYFIKGLN	22.2	0.73	0.73	-	-	-	-	-	-	-	-
HLA-DRB4*01:01	Nsp9	82	96	15	Consensus (comb.lib./smm/nn)	GPKVKYLYFIKGLNN	0.76	0.76	KVKYLYFIK	0.01	0.01	0.01	VKYLYFIKG	255	6.8	6.8	KVKYLYFIK	22.8	0.76	0.76	-	-	-	-	-	-	-	-
HLA-DRB1*04:05	Nsp9	37	51	15	Consensus (smm/nn/sturniolo)	GGRFVLALLSDLQDL	0.77	0.77	-	-	-	-	FVLALLSDL	52	0.77	0.77	VLALLSDLQ	30.6	0.65	0.65	-	-	-	-	FVLALLSDL	2.5	12	12
HLA-DRB1*04:05	Nsp9	38	52	15	Consensus (smm/nn/sturniolo)	GRFVLALLSDLQDLK	0.77	0.77	-	-	-	-	FVLALLSDL	52	0.77	0.77	VLALLSDLQ	30	0.63	0.63	-	-	-	-	FVLALLSDL	2.5	12	12
HLA-DRB1*04:05	Nsp9	36	50	15	Consensus (smm/nn/sturniolo)	KGGRFVLALLSDLQD	0.78	0.78	-	-	-	-	FVLALLSDL	54	0.78	0.78	VLALLSDLQ	33.5	0.73	0.73	-	-	-	-	FVLALLSDL	2.5	12	12
HLA-DRB1*03:01	Nsp9	39	53	15	Consensus (smm/nn/sturniolo)	RFVLALLSDLQDLKW	0.79	0.79	-	-	-	-	LLSDLQDLK	58	0.46	0.46	LLSDLQDLK	24.8	0.79	0.79	-	-	-	-	LLSDLQDLK	2.4	30	30
HLA-DPA1*02:01/DPB1*05:01	Nsp9	80	94	15	Consensus (comb.lib./smm/nn)	PKGPKVKYLYFIKGL	0.91	0.91	KVKYLYFIK	0.02	0.25	0.25	KVKYLYFIK	358	1.2	1.2	KVKYLYFIK	121.9	0.91	0.91	-	-	-	-	-	-	-	-
HLA-DRB1*04:01	Nsp9	85	99	15	Consensus (smm/nn/sturniolo)	VKYLYFIKGLNNLNR	0.97	0.97	-	-	-	-	FIKGLNNLN	71	0.59	0.59	FIKGLNNLN	36.4	0.97	0.97	-	-	-	-	IKGLNNLNR	2.1	12	12
HLA-DRB3*01:01	Nsp10	17	31	15	Consensus (comb.lib./smm/nn)	CAFAVDAAKAYKDYL	0.13	0.13	FAVDAAKAY	0.01	4.1	4.1	FAVDAAKAY	33	0.13	0.13	FAVDAAKAY	3.5	0.04	0.04	-	-	-	-	-	-	-	-
HLA-DRB3*01:01	Nsp10	16	30	15	Consensus (comb.lib./smm/nn)	FCAFAVDAAKAYKDY	0.13	0.13	FAVDAAKAY	0.01	4.1	4.1	FAVDAAKAY	33	0.13	0.13	FAVDAAKAY	2.9	0.02	0.02	-	-	-	-	-	-	-	-
HLA-DRB3*01:01	Nsp10	14	28	15	Consensus (comb.lib./smm/nn)	LSFCAFAVDAAKAYK	0.13	0.13	FAVDAAKAY	0.01	4.1	4.1	FAVDAAKAY	34	0.13	0.13	FAVDAAKAY	3.3	0.03	0.03	-	-	-	-	-	-	-	-
HLA-DRB3*01:01	Nsp10	15	29	15	Consensus (comb.lib./smm/nn)	SFCAFAVDAAKAYKD	0.13	0.13	FAVDAAKAY	0.01	4.1	4.1	FAVDAAKAY	33	0.13	0.13	FAVDAAKAY	2.9	0.02	0.02	-	-	-	-	-	-	-	-
HLA-DRB3*01:01	Nsp10	13	27	15	Consensus (comb.lib./smm/nn)	VLSFCAFAVDAAKAY	0.13	0.13	FAVDAAKAY	0.01	4.1	4.1	VLSFCAFAV	34	0.13	0.13	FAVDAAKAY	3.7	0.04	0.04	-	-	-	-	-	-	-	-
HLA-DRB1*04:01	Nsp10	92	106	15	Consensus (smm/nn/sturniolo)	LKGKYVQIPTTCAND	0.49	0.49	-	-	-	-	YVQIPTTCA	189	4.7	4.7	YVQIPTTCA	25.1	0.49	0.49	-	-	-	-	YVQIPTTCA	4.7	0.39	0.39
HLA-DRB1*04:01	Nsp10	91	105	15	Consensus (smm/nn/sturniolo)	DLKGKYVQIPTTCAN	0.51	0.51	-	-	-	-	YVQIPTTCA	190	4.7	4.7	YVQIPTTCA	25.9	0.51	0.51	-	-	-	-	YVQIPTTCA	4.7	0.39	0.39
HLA-DRB1*04:01	Nsp10	93	107	15	Consensus (smm/nn/sturniolo)	KGKYVQIPTTCANDP	0.53	0.53	-	-	-	-	YVQIPTTCA	197	5	5	YVQIPTTCA	26.2	0.53	0.53	-	-	-	-	YVQIPTTCA	4.7	0.39	0.39
HLA-DRB1*04:05	Nsp10	92	106	15	Consensus (smm/nn/sturniolo)	LKGKYVQIPTTCAND	0.71	0.71	-	-	-	-	YVQIPTTCA	464	17	17	YVQIPTTCA	32.2	0.71	0.71	-	-	-	-	YVQIPTTCA	5.5	0.28	0.28
HLA-DRB1*04:05	Nsp10	93	107	15	Consensus (smm/nn/sturniolo)	KGKYVQIPTTCANDP	0.78	0.78	-	-	-	-	YVQIPTTCA	548	20	20	YVQIPTTCA	33.9	0.78	0.78	-	-	-	-	YVQIPTTCA	5.5	0.28	0.28
HLA-DQA1*01:01/DQB1*05:01	Nsp10	11	25	15	Consensus (comb.lib./smm/nn)	STVLSFCAFAVDAAK	0.84	0.84	VLSFCAFAV	4.37	8.9	8.9	FCAFAVDAA	407	0.44	0.44	SFCAFAVDA	59.1	0.84	0.84	-	-	-	-	-	-	-	-
HLA-DRB3*01:01	Nsp10	18	32	15	Consensus (comb.lib./smm/nn)	AFAVDAAKAYKDYLA	0.86	0.86	FAVDAAKAY	0.01	4.1	4.1	FAVDAAKAY	97	0.86	0.86	FAVDAAKAY	5.1	0.1	0.1	-	-	-	-	-	-	-	-
HLA-DQA1*01:01/DQB1*05:01	Nsp10	12	26	15	Consensus (comb.lib./smm/nn)	TVLSFCAFAVDAAKA	0.93	0.93	VLSFCAFAV	4.37	8.9	8.9	FCAFAVDAA	490	0.79	0.79	SFCAFAVDA	62.5	0.93	0.93	-	-	-	-	-	-	-	-
HLA-DRB1*15:01	Nsp12	625	639	15	Consensus (smm/nn/sturniolo)	AMPNMLRIMASLVLA	0.01	0.01	-	-	-	-	LRIMASLVL	10	0.01	0.01	LRIMASLVL	7.8	0.16	0.16	-	-	-	-	LRIMASLVL	7.7	0.01	0.01
HLA-DRB1*15:01	Nsp12	626	640	15	Consensus (smm/nn/sturniolo)	MPNMLRIMASLVLAR	0.01	0.01	-	-	-	-	LRIMASLVL	10	0.01	0.01	LRIMASLVL	6	0.1	0.1	-	-	-	-	LRIMASLVL	7.7	0.01	0.01
HLA-DRB1*15:01	Nsp12	628	642	15	Consensus (smm/nn/sturniolo)	NMLRIMASLVLARKH	0.01	0.01	-	-	-	-	LRIMASLVL	12	0.01	0.01	LRIMASLVL	6	0.1	0.1	-	-	-	-	LRIMASLVL	7.7	0.01	0.01
HLA-DRB1*15:01	Nsp12	627	641	15	Consensus (smm/nn/sturniolo)	PNMLRIMASLVLARK	0.01	0.01	-	-	-	-	LRIMASLVL	10	0.01	0.01	LRIMASLVL	5.3	0.08	0.08	-	-	-	-	LRIMASLVL	7.7	0.01	0.01
HLA-DRB1*15:01	Nsp12	624	638	15	Consensus (smm/nn/sturniolo)	RAMPNMLRIMASLVL	0.01	0.01	-	-	-	-	MLRIMASLV	10	0.01	0.01	LRIMASLVL	13.1	0.41	0.41	-	-	-	-	LRIMASLVL	7.7	0.01	0.01
HLA-DRB1*11:01	Nsp12	743	757	15	Consensus (smm/nn/sturniolo)	NEFYAYLRKHFSMMI	0.02	0.02	-	-	-	-	YAYLRKHFS	5	0.02	0.02	YAYLRKHFS	3.4	0.02	0.02	-	-	-	-	YAYLRKHFS	3.7	1.8	1.8
HLA-DRB1*11:01	Nsp12	744	758	15	Consensus (smm/nn/sturniolo)	EFYAYLRKHFSMMIL	0.05	0.05	-	-	-	-	YAYLRKHFS	5	0.02	0.02	YAYLRKHFS	3.6	0.05	0.05	-	-	-	-	YAYLRKHFS	3.7	1.8	1.8
HLA-DRB1*11:01	Nsp12	742	756	15	Consensus (smm/nn/sturniolo)	VNEFYAYLRKHFSMM	0.05	0.05	-	-	-	-	YAYLRKHFS	5	0.02	0.02	YAYLRKHFS	3.6	0.05	0.05	-	-	-	-	YAYLRKHFS	3.7	1.8	1.8
HLA-DPA1*02:01/DPB1*14:01	Nsp12	541	555	15	NetMHCIIpan	QMNLKYAISAKNRAR	0.07	0.07	-	-	-	-	-	-	-	-	-	-	-	-	LKYAISAKN	158.34	0.07	0.07	-	-	-	-
HLA-DPA1*02:01/DPB1*14:01	Nsp12	542	556	15	NetMHCIIpan	MNLKYAISAKNRART	0.08	0.08	-	-	-	-	-	-	-	-	-	-	-	-	LKYAISAKN	164.79	0.08	0.08	-	-	-	-
HLA-DRB1*11:01	Nsp12	741	755	15	Consensus (smm/nn/sturniolo)	FVNEFYAYLRKHFSM	0.11	0.11	-	-	-	-	YAYLRKHFS	5	0.02	0.02	YAYLRKHFS	3.9	0.11	0.11	-	-	-	-	YAYLRKHFS	3.7	1.8	1.8
HLA-DPA1*02:01/DPB1*14:01	Nsp12	540	554	15	NetMHCIIpan	TQMNLKYAISAKNRA	0.11	0.11	-	-	-	-	-	-	-	-	-	-	-	-	LKYAISAKN	194.96	0.11	0.11	-	-	-	-
HLA-DPA1*02:01/DPB1*14:01	Nsp12	573	587	15	NetMHCIIpan	QKLLKSIAATRGATV	0.12	0.12	-	-	-	-	-	-	-	-	-	-	-	-	LLKSIAATR	198.55	0.12	0.12	-	-	-	-
HLA-DPA1*02:01/DPB1*14:01	Nsp12	628	642	15	NetMHCIIpan	NMLRIMASLVLARKH	0.13	0.13	-	-	-	-	-	-	-	-	-	-	-	-	IMASLVLAR	210.07	0.13	0.13	-	-	-	-
HLA-DPA1*02:01/DPB1*14:01	Nsp12	627	641	15	NetMHCIIpan	PNMLRIMASLVLARK	0.14	0.14	-	-	-	-	-	-	-	-	-	-	-	-	IMASLVLAR	212.52	0.14	0.14	-	-	-	-
HLA-DPA1*02:01/DPB1*14:01	Nsp12	572	586	15	NetMHCIIpan	HQKLLKSIAATRGAT	0.15	0.15	-	-	-	-	-	-	-	-	-	-	-	-	LLKSIAATR	216.94	0.15	0.15	-	-	-	-
HLA-DPA1*02:01/DPB1*14:01	Nsp12	574	588	15	NetMHCIIpan	KLLKSIAATRGATVV	0.15	0.15	-	-	-	-	-	-	-	-	-	-	-	-	LKSIAATRG	213.47	0.15	0.15	-	-	-	-
HLA-DPA1*02:01/DPB1*14:01	Nsp12	543	557	15	NetMHCIIpan	NLKYAISAKNRARTV	0.15	0.15	-	-	-	-	-	-	-	-	-	-	-	-	LKYAISAKN	215.45	0.15	0.15	-	-	-	-
HLA-DRB1*01:01	Nsp12	235	249	15	Consensus (comb.lib./smm/nn)	DSYYSLLMPILTLTR	0.16	0.16	YYSLLMPIL	0.01	0.01	0.01	YSLLMPILT	4	0.16	0.16	YSLLMPILT	43.2	14	14	-	-	-	-	-	-	-	-
HLA-DPA1*02:01/DPB1*14:01	Nsp12	571	585	15	NetMHCIIpan	FHQKLLKSIAATRGA	0.16	0.16	-	-	-	-	-	-	-	-	-	-	-	-	LLKSIAATR	219.46	0.16	0.16	-	-	-	-
HLA-DRB1*01:01	Nsp12	236	250	15	Consensus (comb.lib./smm/nn)	SYYSLLMPILTLTRA	0.16	0.16	YYSLLMPIL	0.01	0.01	0.01	YSLLMPILT	4	0.16	0.16	YSLLMPILT	67.6	20	20	-	-	-	-	-	-	-	-
HLA-DRB1*01:01	Nsp12	234	248	15	Consensus (comb.lib./smm/nn)	VDSYYSLLMPILTLT	0.16	0.16	YYSLLMPIL	0.01	0.01	0.01	YSLLMPILT	4	0.16	0.16	YYSLLMPIL	30.9	11	11	-	-	-	-	-	-	-	-
HLA-DRB1*01:01	Nsp12	233	247	15	Consensus (comb.lib./smm/nn)	VVDSYYSLLMPILTL	0.16	0.16	YYSLLMPIL	0.01	0.01	0.01	YSLLMPILT	4	0.16	0.16	YYSLLMPIL	29.4	9.9	9.9	-	-	-	-	-	-	-	-
HLA-DRB3*01:01	Nsp12	369	383	15	Consensus (comb.lib./smm/nn)	KELLVYAADPAMHAA	0.2	0.2	KELLVYAAD	0.01	0.01	0.01	YAADPAMHA	73	0.54	0.54	YAADPAMHA	7.5	0.2	0.2	-	-	-	-	-	-	-	-
HLA-DPA1*02:01/DPB1*14:01	Nsp12	629	643	15	NetMHCIIpan	MLRIMASLVLARKHT	0.2	0.2	-	-	-	-	-	-	-	-	-	-	-	-	IMASLVLAR	231.89	0.2	0.2	-	-	-	-
HLA-DRB1*11:01	Nsp12	740	754	15	Consensus (smm/nn/sturniolo)	DFVNEFYAYLRKHFS	0.22	0.22	-	-	-	-	FYAYLRKHF	5	0.02	0.02	YAYLRKHFS	5.2	0.22	0.22	-	-	-	-	YAYLRKHFS	3.7	1.8	1.8
HLA-DRB1*15:01	Nsp12	629	643	15	Consensus (smm/nn/sturniolo)	MLRIMASLVLARKHT	0.22	0.22	-	-	-	-	LRIMASLVL	28	0.22	0.22	LRIMASLVL	10.5	0.27	0.27	-	-	-	-	LRIMASLVL	7.7	0.01	0.01
HLA-DRB1*01:01	Nsp12	232	246	15	Consensus (comb.lib./smm/nn)	PVVDSYYSLLMPILT	0.24	0.24	YYSLLMPIL	0.01	0.01	0.01	YYSLLMPIL	5	0.24	0.24	YYSLLMPIL	34.6	12	12	-	-	-	-	-	-	-	-
HLA-DPA1*01:03/DPB1*04:01	Nsp12	312	326	15	NetMHCIIpan	NFNVLFSTVFPPTSF	0.3	0.3	-	-	-	-	-	-	-	-	-	-	-	-	LFSTVFPPT	51.01	0.3	0.3	-	-	-	-
HLA-DRB3*01:01	Nsp12	368	382	15	Consensus (comb.lib./smm/nn)	FKELLVYAADPAMHA	0.31	0.31	KELLVYAAD	0.01	0.01	0.01	FKELLVYAA	73	0.54	0.54	YAADPAMHA	9	0.31	0.31	-	-	-	-	-	-	-	-
HLA-DRB1*01:01	Nsp12	627	641	15	Consensus (comb.lib./smm/nn)	PNMLRIMASLVLARK	0.31	0.31	NMLRIMASL	0.03	5.9	5.9	LRIMASLVL	3	0.1	0.1	MLRIMASLV	4.3	0.31	0.31	-	-	-	-	-	-	-	-
HLA-DPA1*02:01/DPB1*14:01	Nsp12	630	644	15	NetMHCIIpan	LRIMASLVLARKHTT	0.32	0.32	-	-	-	-	-	-	-	-	-	-	-	-	IMASLVLAR	279.84	0.32	0.32	-	-	-	-
HLA-DPA1*02:01/DPB1*14:01	Nsp12	626	640	15	NetMHCIIpan	MPNMLRIMASLVLAR	0.34	0.34	-	-	-	-	-	-	-	-	-	-	-	-	IMASLVLAR	289.14	0.34	0.34	-	-	-	-
HLA-DRB5*01:01	Nsp12	419	433	15	Consensus (smm/nn/sturniolo)	FYDFAVSKGFFKEGS	0.36	0.36	-	-	-	-	FAVSKGFFK	8	0.13	0.13	FAVSKGFFK	5.8	0.36	0.36	-	-	-	-	FAVSKGFFK	3.9	3.9	3.9
HLA-DRB5*01:01	Nsp12	417	431	15	Consensus (smm/nn/sturniolo)	KDFYDFAVSKGFFKE	0.37	0.37	-	-	-	-	FAVSKGFFK	8	0.13	0.13	FAVSKGFFK	5.9	0.37	0.37	-	-	-	-	FAVSKGFFK	3.9	3.9	3.9
HLA-DRB1*08:02	Nsp12	241	255	15	Consensus (smm/nn/sturniolo)	LMPILTLTRALTAES	0.37	0.37	-	-	-	-	ILTLTRALT	177	0.37	0.37	ILTLTRALT	30.7	0.18	0.18	-	-	-	-	LTRALTAES	1.2	18	18
HLA-DRB4*01:01	Nsp12	880	894	15	Consensus (comb.lib./smm/nn)	VFHLYLQYIRKLHDE	0.37	0.37	HLYLQYIRK	10.05	19	19	LYLQYIRKL	45	0.37	0.37	YLQYIRKLH	14.8	0.3	0.3	-	-	-	-	-	-	-	-
HLA-DRB4*01:01	Nsp12	879	893	15	Consensus (comb.lib./smm/nn)	DVFHLYLQYIRKLHD	0.38	0.38	HLYLQYIRK	10.05	19	19	LYLQYIRKL	45	0.37	0.37	HLYLQYIRK	16.3	0.38	0.38	-	-	-	-	-	-	-	-
HLA-DRB1*08:02	Nsp12	242	256	15	Consensus (smm/nn/sturniolo)	MPILTLTRALTAESH	0.38	0.38	-	-	-	-	ILTLTRALT	183	0.38	0.38	ILTLTRALT	26.1	0.1	0.1	-	-	-	-	LTRALTAES	1.2	18	18
HLA-DRB5*01:01	Nsp12	418	432	15	Consensus (smm/nn/sturniolo)	DFYDFAVSKGFFKEG	0.39	0.39	-	-	-	-	FAVSKGFFK	8	0.13	0.13	FAVSKGFFK	6.1	0.39	0.39	-	-	-	-	FAVSKGFFK	3.9	3.9	3.9
HLA-DRB4*01:01	Nsp12	881	895	15	Consensus (comb.lib./smm/nn)	FHLYLQYIRKLHDEL	0.39	0.39	HLYLQYIRK	10.05	19	19	LYLQYIRKL	47	0.39	0.39	YLQYIRKLH	16.6	0.38	0.38	-	-	-	-	-	-	-	-
HLA-DPA1*02:01/DPB1*14:01	Nsp12	539	553	15	NetMHCIIpan	ITQMNLKYAISAKNR	0.41	0.41	-	-	-	-	-	-	-	-	-	-	-	-	LKYAISAKN	309.21	0.41	0.41	-	-	-	-
HLA-DRB1*01:01	Nsp12	626	640	15	Consensus (comb.lib./smm/nn)	MPNMLRIMASLVLAR	0.41	0.41	NMLRIMASL	0.03	5.9	5.9	LRIMASLVL	3	0.1	0.1	MLRIMASLV	4.5	0.41	0.41	-	-	-	-	-	-	-	-
HLA-DRB1*04:05	Nsp12	897	911	15	Consensus (smm/nn/sturniolo)	GHMLDMYSVMLTNDN	0.42	0.42	-	-	-	-	MYSVMLTND	38	0.42	0.42	YSVMLTNDN	54.9	2.1	2.1	-	-	-	-	YSVMLTNDN	5.2	0.38	0.38
HLA-DRB1*04:05	Nsp12	898	912	15	Consensus (smm/nn/sturniolo)	HMLDMYSVMLTNDNT	0.42	0.42	-	-	-	-	YSVMLTNDN	38	0.42	0.42	YSVMLTNDN	34.4	0.83	0.83	-	-	-	-	YSVMLTNDN	5.2	0.38	0.38
HLA-DRB1*04:05	Nsp12	900	914	15	Consensus (smm/nn/sturniolo)	LDMYSVMLTNDNTSR	0.42	0.42	-	-	-	-	YSVMLTNDN	38	0.42	0.42	YSVMLTNDN	29.6	0.63	0.63	-	-	-	-	YSVMLTNDN	5.2	0.38	0.38
HLA-DRB1*04:05	Nsp12	899	913	15	Consensus (smm/nn/sturniolo)	MLDMYSVMLTNDNTS	0.42	0.42	-	-	-	-	YSVMLTNDN	38	0.42	0.42	YSVMLTNDN	31.4	0.66	0.66	-	-	-	-	YSVMLTNDN	5.2	0.38	0.38
HLA-DPA1*01:03/DPB1*04:01	Nsp12	313	327	15	NetMHCIIpan	FNVLFSTVFPPTSFG	0.43	0.43	-	-	-	-	-	-	-	-	-	-	-	-	LFSTVFPPT	61.47	0.43	0.43	-	-	-	-
HLA-DRB1*11:01	Nsp12	745	759	15	Consensus (smm/nn/sturniolo)	FYAYLRKHFSMMILS	0.44	0.44	-	-	-	-	YAYLRKHFS	14	0.44	0.44	YAYLRKHFS	6.7	0.36	0.36	-	-	-	-	YAYLRKHFS	3.7	1.8	1.8
HLA-DRB1*15:01	Nsp12	774	788	15	Consensus (smm/nn/sturniolo)	GLVASIKNFKSVLYY	0.46	0.46	-	-	-	-	IKNFKSVLY	40	0.46	0.46	IKNFKSVLY	4.9	0.07	0.07	-	-	-	-	IKNFKSVLY	4	7.8	7.8
HLA-DRB1*15:01	Nsp12	630	644	15	Consensus (smm/nn/sturniolo)	LRIMASLVLARKHTT	0.46	0.46	-	-	-	-	LRIMASLVL	40	0.46	0.46	LRIMASLVL	70.7	5.2	5.2	-	-	-	-	LRIMASLVL	7.7	0.01	0.01
HLA-DRB1*15:01	Nsp12	773	787	15	Consensus (smm/nn/sturniolo)	QGLVASIKNFKSVLY	0.46	0.46	-	-	-	-	VASIKNFKS	40	0.46	0.46	IKNFKSVLY	6.2	0.11	0.11	-	-	-	-	IKNFKSVLY	4	7.8	7.8
HLA-DRB1*03:01	Nsp12	629	643	15	Consensus (smm/nn/sturniolo)	MLRIMASLVLARKHT	0.5	0.5	-	-	-	-	IMASLVLAR	59	0.5	0.5	IMASLVLAR	10.1	0.12	0.12	-	-	-	-	LRIMASLVL	3.76	8.8	8.8
HLA-DRB1*03:01	Nsp12	628	642	15	Consensus (smm/nn/sturniolo)	NMLRIMASLVLARKH	0.51	0.51	-	-	-	-	IMASLVLAR	60	0.51	0.51	IMASLVLAR	11.3	0.15	0.15	-	-	-	-	LRIMASLVL	3.76	8.8	8.8
HLA-DRB1*03:01	Nsp12	627	641	15	Consensus (smm/nn/sturniolo)	PNMLRIMASLVLARK	0.51	0.51	-	-	-	-	IMASLVLAR	60	0.51	0.51	IMASLVLAR	14.9	0.35	0.35	-	-	-	-	LRIMASLVL	3.76	8.8	8.8
HLA-DRB1*01:01	Nsp12	628	642	15	Consensus (comb.lib./smm/nn)	NMLRIMASLVLARKH	0.52	0.52	NMLRIMASL	0.03	5.9	5.9	LRIMASLVL	4	0.16	0.16	MLRIMASLV	4.9	0.52	0.52	-	-	-	-	-	-	-	-
HLA-DRB1*03:01	Nsp12	630	644	15	Consensus (smm/nn/sturniolo)	LRIMASLVLARKHTT	0.53	0.53	-	-	-	-	IMASLVLAR	61	0.53	0.53	IMASLVLAR	12.4	0.17	0.17	-	-	-	-	LRIMASLVL	3.76	8.8	8.8
HLA-DPA1*02:01/DPB1*14:01	Nsp12	570	584	15	NetMHCIIpan	QFHQKLLKSIAATRG	0.53	0.53	-	-	-	-	-	-	-	-	-	-	-	-	LLKSIAATR	337.44	0.53	0.53	-	-	-	-
HLA-DRB3*01:01	Nsp12	370	384	15	Consensus (comb.lib./smm/nn)	ELLVYAADPAMHAAS	0.54	0.54	LLVYAADPA	18.8	21	21	YAADPAMHA	73	0.54	0.54	YAADPAMHA	8.4	0.28	0.28	-	-	-	-	-	-	-	-
HLA-DRB5*01:01	Nsp12	541	555	15	Consensus (smm/nn/sturniolo)	QMNLKYAISAKNRAR	0.55	0.55	-	-	-	-	LKYAISAKN	18	0.55	0.55	LKYAISAKN	6.1	0.39	0.39	-	-	-	-	LKYAISAKN	0.4	50	50
HLA-DPA1*01:03/DPB1*04:01	Nsp12	311	325	15	NetMHCIIpan	ANFNVLFSTVFPPTS	0.56	0.56	-	-	-	-	-	-	-	-	-	-	-	-	LFSTVFPPT	66.96	0.56	0.56	-	-	-	-
HLA-DPA1*02:01/DPB1*14:01	Nsp12	575	589	15	NetMHCIIpan	LLKSIAATRGATVVI	0.56	0.56	-	-	-	-	-	-	-	-	-	-	-	-	IAATRGATV	346.82	0.56	0.56	-	-	-	-
HLA-DRB3*01:01	Nsp12	371	385	15	Consensus (comb.lib./smm/nn)	LLVYAADPAMHAASG	0.56	0.56	LLVYAADPA	18.8	21	21	YAADPAMHA	75	0.56	0.56	YAADPAMHA	10.2	0.38	0.38	-	-	-	-	-	-	-	-
HLA-DPA1*01:03/DPB1*04:01	Nsp12	739	753	15	NetMHCIIpan	TDFVNEFYAYLRKHF	0.56	0.56	-	-	-	-	-	-	-	-	-	-	-	-	FVNEFYAYL	67.23	0.56	0.56	-	-	-	-
HLA-DRB1*15:01	Nsp12	775	789	15	Consensus (smm/nn/sturniolo)	LVASIKNFKSVLYYQ	0.58	0.58	-	-	-	-	IKNFKSVLY	45	0.58	0.58	IKNFKSVLY	5.2	0.08	0.08	-	-	-	-	IKNFKSVLY	4	7.8	7.8
HLA-DRB1*04:05	Nsp12	901	915	15	Consensus (smm/nn/sturniolo)	DMYSVMLTNDNTSRY	0.59	0.59	-	-	-	-	YSVMLTNDN	45	0.59	0.59	YSVMLTNDN	35.3	0.89	0.89	-	-	-	-	YSVMLTNDN	5.2	0.38	0.38
HLA-DRB5*01:01	Nsp12	542	556	15	Consensus (smm/nn/sturniolo)	MNLKYAISAKNRART	0.6	0.6	-	-	-	-	LKYAISAKN	19	0.6	0.6	KYAISAKNR	6	0.37	0.37	-	-	-	-	LKYAISAKN	0.4	50	50
HLA-DRB1*15:01	Nsp12	776	790	15	Consensus (smm/nn/sturniolo)	VASIKNFKSVLYYQN	0.6	0.6	-	-	-	-	IKNFKSVLY	46	0.6	0.6	IKNFKSVLY	5.2	0.08	0.08	-	-	-	-	IKNFKSVLY	4	7.8	7.8
HLA-DPA1*01:03/DPB1*04:01	Nsp12	737	751	15	NetMHCIIpan	VDTDFVNEFYAYLRK	0.61	0.61	-	-	-	-	-	-	-	-	-	-	-	-	FVNEFYAYL	69.38	0.61	0.61	-	-	-	-
HLA-DPA1*01:03/DPB1*04:01	Nsp12	738	752	15	NetMHCIIpan	DTDFVNEFYAYLRKH	0.62	0.62	-	-	-	-	-	-	-	-	-	-	-	-	FVNEFYAYL	73.03	0.62	0.62	-	-	-	-
HLA-DRB1*13:02	Nsp12	694	708	15	Consensus (smm/nn/sturniolo)	FNICQAVTANVNALL	0.62	0.62	-	-	-	-	ICQAVTANV	43	0.62	0.62	VTANVNALL	5.1	0.38	0.38	-	-	-	-	FNICQAVTA	2.2	17	17
HLA-DRB1*13:02	Nsp12	696	710	15	Consensus (smm/nn/sturniolo)	ICQAVTANVNALLST	0.64	0.64	-	-	-	-	VTANVNALL	44	0.64	0.64	VTANVNALL	6.5	0.64	0.64	-	-	-	-	ICQAVTANV	0.1	55	55
HLA-DRB1*04:05	Nsp12	749	763	15	Consensus (smm/nn/sturniolo)	LRKHFSMMILSDDAV	0.64	0.64	-	-	-	-	FSMMILSDD	47	0.64	0.64	FSMMILSDD	29.2	0.59	0.59	-	-	-	-	FSMMILSDD	3.3	5.4	5.4
HLA-DRB1*13:02	Nsp12	695	709	15	Consensus (smm/nn/sturniolo)	NICQAVTANVNALLS	0.64	0.64	-	-	-	-	VTANVNALL	45	0.64	0.64	VTANVNALL	5.6	0.46	0.46	-	-	-	-	ICQAVTANV	0.1	55	55
HLA-DRB5*01:01	Nsp12	416	430	15	Consensus (smm/nn/sturniolo)	NKDFYDFAVSKGFFK	0.64	0.64	-	-	-	-	YDFAVSKGF	8	0.13	0.13	FAVSKGFFK	7.6	0.64	0.64	-	-	-	-	FAVSKGFFK	3.9	3.9	3.9
HLA-DPA1*02:01/DPB1*14:01	Nsp12	631	645	15	NetMHCIIpan	RIMASLVLARKHTTC	0.64	0.64	-	-	-	-	-	-	-	-	-	-	-	-	IMASLVLAR	375.29	0.64	0.64	-	-	-	-
HLA-DQA1*05:01/DQB1*02:01	Nsp12	855	869	15	Consensus (comb.lib./smm/nn)	MIERFVSLAIDAYPL	0.65	0.65	FVSLAIDAY	0.01	0.01	0.01	FVSLAIDAY	332	1.1	1.1	FVSLAIDAY	47.7	0.65	0.65	-	-	-	-	-	-	-	-
HLA-DRB3*02:02	Nsp12	453	467	15	NetMHCIIpan	YDYYRYNLPTMCDIR	0.66	0.66	-	-	-	-	-	-	-	-	-	-	-	-	YRYNLPTMC	40.27	0.66	0.66	-	-	-	-
HLA-DRB5*01:01	Nsp12	420	434	15	Consensus (smm/nn/sturniolo)	YDFAVSKGFFKEGSS	0.67	0.67	-	-	-	-	FAVSKGFFK	8	0.13	0.13	FAVSKGFFK	7.8	0.67	0.67	-	-	-	-	FAVSKGFFK	3.9	3.9	3.9
HLA-DRB1*04:05	Nsp12	748	762	15	Consensus (smm/nn/sturniolo)	YLRKHFSMMILSDDA	0.68	0.68	-	-	-	-	FSMMILSDD	48	0.68	0.68	FSMMILSDD	27.5	0.54	0.54	-	-	-	-	FSMMILSDD	3.3	5.4	5.4
HLA-DPA1*02:01/DPB1*14:01	Nsp12	855	869	15	NetMHCIIpan	MIERFVSLAIDAYPL	0.71	0.71	-	-	-	-	-	-	-	-	-	-	-	-	RFVSLAIDA	392.11	0.71	0.71	-	-	-	-
HLA-DPA1*01:03/DPB1*04:01	Nsp12	736	750	15	NetMHCIIpan	DVDTDFVNEFYAYLR	0.72	0.72	-	-	-	-	-	-	-	-	-	-	-	-	FVNEFYAYL	79.29	0.72	0.72	-	-	-	-
HLA-DPA1*01:03/DPB1*04:01	Nsp12	310	324	15	NetMHCIIpan	CANFNVLFSTVFPPT	0.73	0.73	-	-	-	-	-	-	-	-	-	-	-	-	VLFSTVFPP	79.78	0.73	0.73	-	-	-	-
HLA-DPA1*02:01/DPB1*01:01	Nsp12	738	752	15	Consensus (comb.lib./smm/nn)	DTDFVNEFYAYLRKH	0.73	0.73	FVNEFYAYL	0.14	0.73	0.73	FVNEFYAYL	197	6	6	DFVNEFYAY	52.2	0.53	0.53	-	-	-	-	-	-	-	-
HLA-DPA1*02:01/DPB1*01:01	Nsp12	736	750	15	Consensus (comb.lib./smm/nn)	DVDTDFVNEFYAYLR	0.73	0.73	FVNEFYAYL	0.14	0.73	0.73	FVNEFYAYL	213	6.5	6.5	DFVNEFYAY	62.6	0.73	0.73	-	-	-	-	-	-	-	-
HLA-DRB3*01:01	Nsp12	372	386	15	Consensus (comb.lib./smm/nn)	LVYAADPAMHAASGN	0.73	0.73	LVYAADPAM	220.76	32	32	YAADPAMHA	78	0.61	0.61	YAADPAMHA	17	0.73	0.73	-	-	-	-	-	-	-	-
HLA-DPA1*02:01/DPB1*01:01	Nsp12	739	753	15	Consensus (comb.lib./smm/nn)	TDFVNEFYAYLRKHF	0.73	0.73	FVNEFYAYL	0.14	0.73	0.73	FVNEFYAYL	227	7	7	DFVNEFYAY	53.1	0.55	0.55	-	-	-	-	-	-	-	-
HLA-DPA1*02:01/DPB1*01:01	Nsp12	737	751	15	Consensus (comb.lib./smm/nn)	VDTDFVNEFYAYLRK	0.73	0.73	FVNEFYAYL	0.14	0.73	0.73	FVNEFYAYL	197	6	6	DFVNEFYAY	51	0.51	0.51	-	-	-	-	-	-	-	-
HLA-DPA1*03:01/DPB1*04:02	Nsp12	852	866	15	Consensus (comb.lib./smm/nn)	GTLMIERFVSLAIDA	0.74	0.74	ERFVSLAID	4.12	11	11	LMIERFVSL	42	0.74	0.74	TLMIERFVS	32.9	0.73	0.73	-	-	-	-	-	-	-	-
HLA-DQA1*05:01/DQB1*02:01	Nsp12	854	868	15	Consensus (comb.lib./smm/nn)	LMIERFVSLAIDAYP	0.75	0.75	FVSLAIDAY	0.01	0.01	0.01	FVSLAIDAY	374	1.4	1.4	FVSLAIDAY	51.7	0.75	0.75	-	-	-	-	-	-	-	-
HLA-DRB1*12:01	Nsp12	773	787	15	Consensus (smm/nn)	QGLVASIKNFKSVLY	0.76	0.76	-	-	-	-	LVASIKNFK	244	1.4	1.4	IKNFKSVLY	21.3	0.13	0.13	-	-	-	-	-	-	-	-
HLA-DPA1*01:03/DPB1*02:01	Nsp12	276	290	15	Consensus (comb.lib./smm/nn)	TEERLKLFDRYFKYW	0.76	0.76	KLFDRYFKY	0.01	0.01	0.01	KLFDRYFKY	129	3.3	3.3	LFDRYFKYW	29.1	0.76	0.76	-	-	-	-	-	-	-	-
HLA-DPA1*01:03/DPB1*02:01	Nsp12	738	752	15	Consensus (comb.lib./smm/nn)	DTDFVNEFYAYLRKH	0.77	0.77	DFVNEFYAY	0.84	8	8	FVNEFYAYL	36	0.77	0.77	FVNEFYAYL	23.6	0.5	0.5	-	-	-	-	-	-	-	-
HLA-DPA1*01:03/DPB1*02:01	Nsp12	736	750	15	Consensus (comb.lib./smm/nn)	DVDTDFVNEFYAYLR	0.77	0.77	DFVNEFYAY	0.84	8	8	FVNEFYAYL	36	0.77	0.77	FVNEFYAYL	22	0.4	0.4	-	-	-	-	-	-	-	-
HLA-DPA1*01:03/DPB1*02:01	Nsp12	737	751	15	Consensus (comb.lib./smm/nn)	VDTDFVNEFYAYLRK	0.77	0.77	DFVNEFYAY	0.84	8	8	FVNEFYAYL	36	0.77	0.77	FVNEFYAYL	21.6	0.38	0.38	-	-	-	-	-	-	-	-
HLA-DQA1*01:02/DQB1*06:02	Nsp12	625	639	15	Consensus (comb.lib./smm/nn)	AMPNMLRIMASLVLA	0.79	0.79	LRIMASLVL	0.01	0.01	0.01	PNMLRIMAS	68	0.79	0.79	PNMLRIMAS	74.4	1.8	1.8	-	-	-	-	-	-	-	-
HLA-DRB3*02:02	Nsp12	171	185	15	NetMHCIIpan	ILRVYANLGERVRQA	0.79	0.79	-	-	-	-	-	-	-	-	-	-	-	-	VYANLGERV	48.24	0.79	0.79	-	-	-	-
HLA-DPA1*01:03/DPB1*02:01	Nsp12	735	749	15	Consensus (comb.lib./smm/nn)	RDVDTDFVNEFYAYL	0.79	0.79	DFVNEFYAY	0.84	8	8	DFVNEFYAY	37	0.79	0.79	FVNEFYAYL	22.5	0.41	0.41	-	-	-	-	-	-	-	-
HLA-DRB1*15:01	Nsp12	777	791	15	Consensus (smm/nn/sturniolo)	ASIKNFKSVLYYQNN	0.8	0.8	-	-	-	-	IKNFKSVLY	53	0.8	0.8	IKNFKSVLY	5.4	0.09	0.09	-	-	-	-	IKNFKSVLY	4	7.8	7.8
HLA-DRB3*02:02	Nsp12	784	798	15	NetMHCIIpan	SVLYYQNNVFMSEAK	0.8	0.8	-	-	-	-	-	-	-	-	-	-	-	-	YYQNNVFMS	49.59	0.8	0.8	-	-	-	-
HLA-DPA1*01:03/DPB1*04:01	Nsp12	779	793	15	NetMHCIIpan	IKNFKSVLYYQNNVF	0.81	0.81	-	-	-	-	-	-	-	-	-	-	-	-	FKSVLYYQN	83.01	0.81	0.81	-	-	-	-
HLA-DRB4*01:01	Nsp12	878	892	15	Consensus (comb.lib./smm/nn)	ADVFHLYLQYIRKLH	0.82	0.82	HLYLQYIRK	10.05	19	19	LYLQYIRKL	53	0.45	0.45	HLYLQYIRK	24.6	0.82	0.82	-	-	-	-	-	-	-	-
HLA-DRB1*13:02	Nsp12	697	711	15	Consensus (smm/nn/sturniolo)	CQAVTANVNALLSTD	0.82	0.82	-	-	-	-	VTANVNALL	45	0.64	0.64	VTANVNALL	7.3	0.82	0.82	-	-	-	-	VTANVNALL	-1.54	81	81
HLA-DPA1*02:01/DPB1*14:01	Nsp12	856	870	15	NetMHCIIpan	IERFVSLAIDAYPLT	0.82	0.82	-	-	-	-	-	-	-	-	-	-	-	-	RFVSLAIDA	416.98	0.82	0.82	-	-	-	-
HLA-DRB1*08:02	Nsp12	239	253	15	Consensus (smm/nn/sturniolo)	SLLMPILTLTRALTA	0.82	0.82	-	-	-	-	ILTLTRALT	240	0.82	0.82	ILTLTRALT	48.7	0.55	0.55	-	-	-	-	ILTLTRALT	0.5	28	28
HLA-DRB3*01:01	Nsp12	100	114	15	Consensus (comb.lib./smm/nn)	DFFKFRIDGDMVPHI	0.83	0.83	FFKFRIDGD	1.04	12	12	FRIDGDMVP	71	0.51	0.51	FRIDGDMVP	20.5	0.83	0.83	-	-	-	-	-	-	-	-
HLA-DRB1*04:05	Nsp12	750	764	15	Consensus (smm/nn/sturniolo)	RKHFSMMILSDDAVV	0.83	0.83	-	-	-	-	FSMMILSDD	45	0.59	0.59	FSMMILSDD	34.4	0.83	0.83	-	-	-	-	FSMMILSDD	3.3	5.4	5.4
HLA-DRB3*01:01	Nsp12	101	115	15	Consensus (comb.lib./smm/nn)	FFKFRIDGDMVPHIS	0.84	0.84	FFKFRIDGD	1.04	12	12	FRIDGDMVP	72	0.52	0.52	FRIDGDMVP	20.8	0.84	0.84	-	-	-	-	-	-	-	-
HLA-DPA1*01:03/DPB1*02:01	Nsp12	739	753	15	Consensus (comb.lib./smm/nn)	TDFVNEFYAYLRKHF	0.84	0.84	DFVNEFYAY	0.84	8	8	FVNEFYAYL	41	0.84	0.84	FVNEFYAYL	19.4	0.3	0.3	-	-	-	-	-	-	-	-
HLA-DRB3*01:01	Nsp12	753	767	15	Consensus (comb.lib./smm/nn)	FSMMILSDDAVVCFN	0.85	0.85	ILSDDAVVC	0.01	0.01	0.01	LSDDAVVCF	281	3.3	3.3	ILSDDAVVC	21.2	0.85	0.85	-	-	-	-	-	-	-	-
HLA-DPA1*02:01/DPB1*14:01	Nsp12	745	759	15	NetMHCIIpan	FYAYLRKHFSMMILS	0.85	0.85	-	-	-	-	-	-	-	-	-	-	-	-	LRKHFSMMI	420.66	0.85	0.85	-	-	-	-
HLA-DRB3*01:01	Nsp12	439	453	15	Consensus (comb.lib./smm/nn)	HFFFAQDGNAAISDY	0.85	0.85	FAQDGNAAI	0.01	0.01	0.01	FAQDGNAAI	123	1.2	1.2	FAQDGNAAI	21.5	0.85	0.85	-	-	-	-	-	-	-	-
HLA-DPA1*01:03/DPB1*04:01	Nsp12	233	247	15	NetMHCIIpan	VVDSYYSLLMPILTL	0.85	0.85	-	-	-	-	-	-	-	-	-	-	-	-	SYYSLLMPI	84.62	0.85	0.85	-	-	-	-
HLA-DRB1*12:01	Nsp12	774	788	15	Consensus (smm/nn)	GLVASIKNFKSVLYY	0.86	0.86	-	-	-	-	IKNFKSVLY	274	1.6	1.6	IKNFKSVLY	18.8	0.11	0.11	-	-	-	-	-	-	-	-
HLA-DRB3*01:01	Nsp12	438	452	15	Consensus (comb.lib./smm/nn)	KHFFFAQDGNAAISD	0.86	0.86	FAQDGNAAI	0.01	0.01	0.01	FAQDGNAAI	125	1.2	1.2	FAQDGNAAI	21.6	0.86	0.86	-	-	-	-	-	-	-	-
HLA-DRB1*12:01	Nsp12	775	789	15	Consensus (smm/nn)	LVASIKNFKSVLYYQ	0.86	0.86	-	-	-	-	IKNFKSVLY	276	1.6	1.6	IKNFKSVLY	19.5	0.11	0.11	-	-	-	-	-	-	-	-
HLA-DRB3*02:02	Nsp12	452	466	15	NetMHCIIpan	DYDYYRYNLPTMCDI	0.87	0.87	-	-	-	-	-	-	-	-	-	-	-	-	YRYNLPTMC	52.29	0.87	0.87	-	-	-	-
HLA-DQA1*05:01/DQB1*02:01	Nsp12	856	870	15	Consensus (comb.lib./smm/nn)	IERFVSLAIDAYPLT	0.87	0.87	FVSLAIDAY	0.01	0.01	0.01	FVSLAIDAY	325	0.97	0.97	FVSLAIDAY	55.1	0.87	0.87	-	-	-	-	-	-	-	-
HLA-DRB3*02:02	Nsp12	783	797	15	NetMHCIIpan	KSVLYYQNNVFMSEA	0.87	0.87	-	-	-	-	-	-	-	-	-	-	-	-	YYQNNVFMS	52.57	0.87	0.87	-	-	-	-
HLA-DRB1*01:01	Nsp12	625	639	15	Consensus (comb.lib./smm/nn)	AMPNMLRIMASLVLA	0.88	0.88	NMLRIMASL	0.03	5.9	5.9	LRIMASLVL	3	0.1	0.1	MLRIMASLV	6	0.88	0.88	-	-	-	-	-	-	-	-
HLA-DRB1*04:05	Nsp12	747	761	15	Consensus (smm/nn/sturniolo)	AYLRKHFSMMILSDD	0.88	0.88	-	-	-	-	HFSMMILSD	48	0.68	0.68	FSMMILSDD	35.2	0.88	0.88	-	-	-	-	FSMMILSDD	3.3	5.4	5.4
HLA-DRB1*07:01	Nsp12	747	761	15	Consensus (comb.lib./smm/nn)	AYLRKHFSMMILSDD	0.88	0.88	RKHFSMMIL	3.84	13	13	LRKHFSMMI	19	0.88	0.88	LRKHFSMMI	7.7	0.46	0.46	-	-	-	-	-	-	-	-
HLA-DRB1*07:01	Nsp12	744	758	15	Consensus (comb.lib./smm/nn)	EFYAYLRKHFSMMIL	0.88	0.88	RKHFSMMIL	3.84	13	13	LRKHFSMMI	19	0.88	0.88	LRKHFSMMI	4.6	0.16	0.16	-	-	-	-	-	-	-	-
HLA-DRB1*07:01	Nsp12	745	759	15	Consensus (comb.lib./smm/nn)	FYAYLRKHFSMMILS	0.88	0.88	RKHFSMMIL	3.84	13	13	LRKHFSMMI	19	0.88	0.88	LRKHFSMMI	5.3	0.27	0.27	-	-	-	-	-	-	-	-
HLA-DRB1*07:01	Nsp12	746	760	15	Consensus (comb.lib./smm/nn)	YAYLRKHFSMMILSD	0.88	0.88	RKHFSMMIL	3.84	13	13	LRKHFSMMI	19	0.88	0.88	LRKHFSMMI	6.2	0.32	0.32	-	-	-	-	-	-	-	-
HLA-DQA1*01:02/DQB1*06:02	Nsp12	624	638	15	Consensus (comb.lib./smm/nn)	RAMPNMLRIMASLVL	0.89	0.89	LRIMASLVL	0.01	0.01	0.01	PNMLRIMAS	74	0.89	0.89	PNMLRIMAS	56.9	1.2	1.2	-	-	-	-	-	-	-	-
HLA-DRB5*01:01	Nsp12	540	554	15	Consensus (smm/nn/sturniolo)	TQMNLKYAISAKNRA	0.9	0.9	-	-	-	-	LKYAISAKN	23	0.84	0.84	LKYAISAKN	9.2	0.9	0.9	-	-	-	-	LKYAISAKN	0.4	50	50
HLA-DPA1*02:01/DPB1*14:01	Nsp12	746	760	15	NetMHCIIpan	YAYLRKHFSMMILSD	0.91	0.91	-	-	-	-	-	-	-	-	-	-	-	-	LRKHFSMMI	433.51	0.91	0.91	-	-	-	-
HLA-DRB1*15:01	Nsp12	779	793	15	Consensus (smm/nn/sturniolo)	IKNFKSVLYYQNNVF	0.92	0.92	-	-	-	-	IKNFKSVLY	60	0.92	0.92	VLYYQNNVF	7	0.13	0.13	-	-	-	-	VLYYQNNVF	5.3	1.8	1.8
HLA-DPA1*01:03/DPB1*02:01	Nsp12	280	294	15	Consensus (comb.lib./smm/nn)	LKLFDRYFKYWDQTY	0.92	0.92	KLFDRYFKY	0.01	0.01	0.01	LFDRYFKYW	169	4.4	4.4	LFDRYFKYW	31.3	0.92	0.92	-	-	-	-	-	-	-	-
HLA-DPA1*02:01/DPB1*14:01	Nsp12	544	558	15	NetMHCIIpan	LKYAISAKNRARTVA	0.92	0.92	-	-	-	-	-	-	-	-	-	-	-	-	LKYAISAKN	438.51	0.92	0.92	-	-	-	-
HLA-DRB1*13:02	Nsp12	698	712	15	Consensus (smm/nn/sturniolo)	QAVTANVNALLSTDG	0.92	0.92	-	-	-	-	VTANVNALL	45	0.64	0.64	VTANVNALL	8	0.92	0.92	-	-	-	-	VNALLSTDG	-0.4	64	64
HLA-DPA1*01:03/DPB1*02:01	Nsp12	277	291	15	Consensus (comb.lib./smm/nn)	EERLKLFDRYFKYWD	0.93	0.93	KLFDRYFKY	0.01	0.01	0.01	LFDRYFKYW	129	3.3	3.3	LFDRYFKYW	32.1	0.93	0.93	-	-	-	-	-	-	-	-
HLA-DRB4*01:01	Nsp12	882	896	15	Consensus (comb.lib./smm/nn)	HLYLQYIRKLHDELT	0.94	0.94	IRKLHDELT	0.68	9.1	9.1	LYLQYIRKL	77	0.94	0.94	YLQYIRKLH	18.9	0.51	0.51	-	-	-	-	-	-	-	-
HLA-DRB4*01:01	Nsp12	883	897	15	Consensus (comb.lib./smm/nn)	LYLQYIRKLHDELTG	0.94	0.94	IRKLHDELT	0.68	9.1	9.1	LYLQYIRKL	77	0.94	0.94	YLQYIRKLH	24.9	0.84	0.84	-	-	-	-	-	-	-	-
HLA-DPA1*01:03/DPB1*04:01	Nsp12	231	245	15	NetMHCIIpan	VPVVDSYYSLLMPIL	0.95	0.95	-	-	-	-	-	-	-	-	-	-	-	-	SYYSLLMPI	90.54	0.95	0.95	-	-	-	-
HLA-DRB1*04:01	Nsp12	437	451	15	Consensus (smm/nn/sturniolo)	LKHFFFAQDGNAAIS	0.97	0.97	-	-	-	-	FAQDGNAAI	75	0.71	0.71	FAQDGNAAI	36.4	0.97	0.97	-	-	-	-	FAQDGNAAI	2.4	9.3	9.3
HLA-DPA1*02:01/DPB1*14:01	Nsp12	569	583	15	NetMHCIIpan	RQFHQKLLKSIAATR	0.97	0.97	-	-	-	-	-	-	-	-	-	-	-	-	LLKSIAATR	448.18	0.97	0.97	-	-	-	-
HLA-DRB3*02:02	Nsp12	170	184	15	NetMHCIIpan	DILRVYANLGERVRQ	0.99	0.99	-	-	-	-	-	-	-	-	-	-	-	-	VYANLGERV	59.86	0.99	0.99	-	-	-	-
HLA-DPA1*01:03/DPB1*04:01	Nsp12	232	246	15	NetMHCIIpan	PVVDSYYSLLMPILT	0.99	0.99	-	-	-	-	-	-	-	-	-	-	-	-	SYYSLLMPI	94.1	0.99	0.99	-	-	-	-
HLA-DRB3*02:02	Nsp12	785	799	15	NetMHCIIpan	VLYYQNNVFMSEAKC	0.99	0.99	-	-	-	-	-	-	-	-	-	-	-	-	YYQNNVFMS	59.6	0.99	0.99	-	-	-	-
HLA-DPA1*01:03/DPB1*04:01	Nsp12	850	864	15	NetMHCIIpan	TDGTLMIERFVSLAI	1	1	-	-	-	-	-	-	-	-	-	-	-	-	LMIERFVSL	94.43	1	1	-	-	-	-
HLA-DQA1*03:01/DQB1*03:02	Nsp13	362	376	15	Consensus (comb.lib./smm/nn)	ALPETTADIVVFDEI	0.13	0.13	TTADIVVFD	0.01	0.01	0.01	TADIVVFDE	280	0.49	0.49	TADIVVFDE	81.6	0.13	0.13	-	-	-	-	-	-	-	-
HLA-DPA1*02:01/DPB1*14:01	Nsp13	128	142	15	NetMHCIIpan	ERLKLFAAETLKATE	0.15	0.15	-	-	-	-	-	-	-	-	-	-	-	-	LFAAETLKA	214.63	0.15	0.15	-	-	-	-
HLA-DPA1*02:01/DPB1*14:01	Nsp13	127	141	15	NetMHCIIpan	TERLKLFAAETLKAT	0.15	0.15	-	-	-	-	-	-	-	-	-	-	-	-	LFAAETLKA	214.96	0.15	0.15	-	-	-	-
HLA-DRB1*03:01	Nsp13	450	464	15	Consensus (smm/nn/sturniolo)	DTVSALVYDNKLKAH	0.18	0.18	-	-	-	-	LVYDNKLKA	39	0.18	0.18	LVYDNKLKA	49.8	2	2	-	-	-	-	LVYDNKLKA	6.7	0.12	0.12
HLA-DRB1*03:01	Nsp13	453	467	15	Consensus (smm/nn/sturniolo)	SALVYDNKLKAHKDK	0.18	0.18	-	-	-	-	LVYDNKLKA	39	0.18	0.18	LVYDNKLKA	54.5	2.4	2.4	-	-	-	-	LVYDNKLKA	6.7	0.12	0.12
HLA-DRB1*03:01	Nsp13	451	465	15	Consensus (smm/nn/sturniolo)	TVSALVYDNKLKAHK	0.18	0.18	-	-	-	-	LVYDNKLKA	38	0.18	0.18	LVYDNKLKA	37.4	1.4	1.4	-	-	-	-	LVYDNKLKA	6.7	0.12	0.12
HLA-DRB1*03:01	Nsp13	449	463	15	Consensus (smm/nn/sturniolo)	VDTVSALVYDNKLKA	0.18	0.18	-	-	-	-	VDTVSALVY	39	0.18	0.18	LVYDNKLKA	79.9	3.5	3.5	-	-	-	-	LVYDNKLKA	6.7	0.12	0.12
HLA-DRB1*03:01	Nsp13	452	466	15	Consensus (smm/nn/sturniolo)	VSALVYDNKLKAHKD	0.18	0.18	-	-	-	-	LVYDNKLKA	38	0.18	0.18	LVYDNKLKA	38.1	1.4	1.4	-	-	-	-	LVYDNKLKA	6.7	0.12	0.12
HLA-DPA1*02:01/DPB1*14:01	Nsp13	129	143	15	NetMHCIIpan	RLKLFAAETLKATEE	0.2	0.2	-	-	-	-	-	-	-	-	-	-	-	-	LFAAETLKA	236.48	0.2	0.2	-	-	-	-
HLA-DQA1*03:01/DQB1*03:02	Nsp13	361	375	15	Consensus (comb.lib./smm/nn)	NALPETTADIVVFDE	0.21	0.21	TTADIVVFD	0.01	0.01	0.01	ETTADIVVF	284	0.5	0.5	TADIVVFDE	94.6	0.21	0.21	-	-	-	-	-	-	-	-
HLA-DRB1*07:01	Nsp13	179	193	15	Consensus (comb.lib./smm/nn)	NYVFTGYRVTKNSKV	0.21	0.21	YRVTKNSKV	2.64	12	12	NYVFTGYRV	10	0.21	0.21	YRVTKNSKV	4.8	0.19	0.19	-	-	-	-	-	-	-	-
HLA-DRB1*07:01	Nsp13	181	195	15	Consensus (comb.lib./smm/nn)	VFTGYRVTKNSKVQI	0.21	0.21	YRVTKNSKV	2.64	12	12	YRVTKNSKV	10	0.21	0.21	YRVTKNSKV	4.6	0.16	0.16	-	-	-	-	-	-	-	-
HLA-DRB3*02:02	Nsp13	258	272	15	NetMHCIIpan	ISDEFSSNVANYQKV	0.22	0.22	-	-	-	-	-	-	-	-	-	-	-	-	FSSNVANYQ	27.14	0.22	0.22	-	-	-	-
HLA-DQA1*03:01/DQB1*03:02	Nsp13	363	377	15	Consensus (comb.lib./smm/nn)	LPETTADIVVFDEIS	0.24	0.24	TTADIVVFD	0.01	0.01	0.01	TADIVVFDE	261	0.43	0.43	TADIVVFDE	98.5	0.24	0.24	-	-	-	-	-	-	-	-
HLA-DRB1*07:01	Nsp13	182	196	15	Consensus (comb.lib./smm/nn)	FTGYRVTKNSKVQIG	0.27	0.27	YRVTKNSKV	2.64	12	12	YRVTKNSKV	10	0.21	0.21	YRVTKNSKV	5.8	0.27	0.27	-	-	-	-	-	-	-	-
HLA-DRB1*07:01	Nsp13	180	194	15	Consensus (comb.lib./smm/nn)	YVFTGYRVTKNSKVQ	0.28	0.28	YRVTKNSKV	2.64	12	12	YRVTKNSKV	11	0.28	0.28	YRVTKNSKV	5.1	0.22	0.22	-	-	-	-	-	-	-	-
HLA-DQA1*03:01/DQB1*03:02	Nsp13	364	378	15	Consensus (comb.lib./smm/nn)	PETTADIVVFDEISM	0.31	0.31	TTADIVVFD	0.01	0.01	0.01	TADIVVFDE	292	0.53	0.53	TADIVVFDE	113.2	0.31	0.31	-	-	-	-	-	-	-	-
HLA-DRB3*02:02	Nsp13	259	273	15	NetMHCIIpan	SDEFSSNVANYQKVG	0.32	0.32	-	-	-	-	-	-	-	-	-	-	-	-	FSSNVANYQ	29.77	0.32	0.32	-	-	-	-
HLA-DRB1*03:01	Nsp13	154	168	15	Consensus (smm/nn/sturniolo)	VREVLSDRELHLSWE	0.33	0.33	-	-	-	-	VLSDRELHL	36	0.16	0.16	VLSDRELHL	14.8	0.33	0.33	-	-	-	-	VLSDRELHL	2.26	32	32
HLA-DRB1*03:01	Nsp13	153	167	15	Consensus (smm/nn/sturniolo)	TVREVLSDRELHLSW	0.36	0.36	-	-	-	-	VLSDRELHL	37	0.17	0.17	VLSDRELHL	15.2	0.36	0.36	-	-	-	-	VLSDRELHL	2.26	32	32
HLA-DRB3*02:02	Nsp13	343	357	15	NetMHCIIpan	FDKFKVNSTLEQYVF	0.37	0.37	-	-	-	-	-	-	-	-	-	-	-	-	FKVNSTLEQ	31.68	0.37	0.37	-	-	-	-
HLA-DRB1*03:01	Nsp13	571	585	15	Consensus (smm/nn/sturniolo)	GILCIMSDRDLYDKL	0.37	0.37	-	-	-	-	IMSDRDLYD	50	0.37	0.37	IMSDRDLYD	13.4	0.25	0.25	-	-	-	-	IMSDRDLYD	0.8	62	62
HLA-DRB1*03:01	Nsp13	572	586	15	Consensus (smm/nn/sturniolo)	ILCIMSDRDLYDKLQ	0.37	0.37	-	-	-	-	IMSDRDLYD	50	0.37	0.37	IMSDRDLYD	13.9	0.29	0.29	-	-	-	-	IMSDRDLYD	0.8	62	62
HLA-DPA1*02:01/DPB1*14:01	Nsp13	126	140	15	NetMHCIIpan	CTERLKLFAAETLKA	0.41	0.41	-	-	-	-	-	-	-	-	-	-	-	-	LFAAETLKA	310.3	0.41	0.41	-	-	-	-
HLA-DRB3*02:02	Nsp13	38	52	15	NetMHCIIpan	SHKLVLSVNPYVCNA	0.41	0.41	-	-	-	-	-	-	-	-	-	-	-	-	LVLSVNPYV	32.48	0.41	0.41	-	-	-	-
HLA-DRB1*03:01	Nsp13	570	584	15	Consensus (smm/nn/sturniolo)	VGILCIMSDRDLYDK	0.42	0.42	-	-	-	-	IMSDRDLYD	53	0.39	0.39	IMSDRDLYD	16.2	0.42	0.42	-	-	-	-	VGILCIMSD	3.2	16	16
HLA-DRB1*07:01	Nsp13	183	197	15	Consensus (comb.lib./smm/nn)	TGYRVTKNSKVQIGE	0.45	0.45	YRVTKNSKV	2.64	12	12	YRVTKNSKV	11	0.28	0.28	YRVTKNSKV	7.5	0.45	0.45	-	-	-	-	-	-	-	-
HLA-DQA1*03:01/DQB1*03:02	Nsp13	365	379	15	Consensus (comb.lib./smm/nn)	ETTADIVVFDEISMA	0.47	0.47	TTADIVVFD	0.01	0.01	0.01	TADIVVFDE	295	0.53	0.53	TADIVVFDE	133.9	0.47	0.47	-	-	-	-	-	-	-	-
HLA-DRB1*01:01	Nsp13	144	158	15	Consensus (comb.lib./smm/nn)	TFKLSYGIATVREVL	0.51	0.51	KLSYGIATV	0.01	0.01	0.01	FKLSYGIAT	50	9.7	9.7	FKLSYGIAT	4.8	0.51	0.51	-	-	-	-	-	-	-	-
HLA-DRB1*01:01	Nsp13	221	235	15	Consensus (comb.lib./smm/nn)	VGDYFVLTSHTVMPL	0.52	0.52	YFVLTSHTV	0.01	0.01	0.01	YFVLTSHTV	9	0.91	0.91	YFVLTSHTV	4.9	0.52	0.52	-	-	-	-	-	-	-	-
HLA-DRB3*02:02	Nsp13	260	274	15	NetMHCIIpan	DEFSSNVANYQKVGM	0.54	0.54	-	-	-	-	-	-	-	-	-	-	-	-	FSSNVANYQ	36.96	0.54	0.54	-	-	-	-
HLA-DRB1*01:01	Nsp13	222	236	15	Consensus (comb.lib./smm/nn)	GDYFVLTSHTVMPLS	0.54	0.54	YFVLTSHTV	0.01	0.01	0.01	YFVLTSHTV	10	1.1	1.1	YFVLTSHTV	5	0.54	0.54	-	-	-	-	-	-	-	-
HLA-DRB3*02:02	Nsp13	39	53	15	NetMHCIIpan	HKLVLSVNPYVCNAP	0.54	0.54	-	-	-	-	-	-	-	-	-	-	-	-	LVLSVNPYV	37.61	0.54	0.54	-	-	-	-
HLA-DPA1*02:01/DPB1*14:01	Nsp13	144	158	15	NetMHCIIpan	TFKLSYGIATVREVL	0.54	0.54	-	-	-	-	-	-	-	-	-	-	-	-	FKLSYGIAT	342.72	0.54	0.54	-	-	-	-
HLA-DRB1*04:01	Nsp13	511	525	15	Consensus (smm/nn/sturniolo)	FISPYNSQNAVASKI	0.55	0.55	-	-	-	-	YNSQNAVAS	69	0.55	0.55	YNSQNAVAS	24.9	0.49	0.49	-	-	-	-	YNSQNAVAS	2.58	8.1	8.1
HLA-DRB1*04:01	Nsp13	512	526	15	Consensus (smm/nn/sturniolo)	ISPYNSQNAVASKIL	0.55	0.55	-	-	-	-	YNSQNAVAS	66	0.55	0.55	YNSQNAVAS	27.1	0.53	0.53	-	-	-	-	YNSQNAVAS	2.58	8.1	8.1
HLA-DPA1*02:01/DPB1*14:01	Nsp13	143	157	15	NetMHCIIpan	ETFKLSYGIATVREV	0.56	0.56	-	-	-	-	-	-	-	-	-	-	-	-	FKLSYGIAT	354.51	0.56	0.56	-	-	-	-
HLA-DRB1*03:01	Nsp13	573	587	15	Consensus (smm/nn/sturniolo)	LCIMSDRDLYDKLQF	0.58	0.58	-	-	-	-	IMSDRDLYD	65	0.55	0.55	IMSDRDLYD	19.5	0.58	0.58	-	-	-	-	IMSDRDLYD	0.8	62	62
HLA-DRB1*03:01	Nsp13	152	166	15	Consensus (smm/nn/sturniolo)	ATVREVLSDRELHLS	0.59	0.59	-	-	-	-	VLSDRELHL	35	0.16	0.16	VLSDRELHL	19.9	0.59	0.59	-	-	-	-	VLSDRELHL	2.26	32	32
HLA-DRB3*02:02	Nsp13	342	356	15	NetMHCIIpan	CFDKFKVNSTLEQYV	0.59	0.59	-	-	-	-	-	-	-	-	-	-	-	-	FKVNSTLEQ	38.73	0.59	0.59	-	-	-	-
HLA-DRB3*01:01	Nsp13	475	489	15	Consensus (comb.lib./smm/nn)	FYKGVITHDVSSAIN	0.59	0.59	ITHDVSSAI	0.01	0.01	0.01	ITHDVSSAI	133	1.3	1.3	ITHDVSSAI	13.8	0.59	0.59	-	-	-	-	-	-	-	-
HLA-DRB1*04:01	Nsp13	510	524	15	Consensus (smm/nn/sturniolo)	VFISPYNSQNAVASK	0.59	0.59	-	-	-	-	YNSQNAVAS	71	0.59	0.59	YNSQNAVAS	27.4	0.54	0.54	-	-	-	-	YNSQNAVAS	2.58	8.1	8.1
HLA-DRB3*01:01	Nsp13	393	407	15	Consensus (comb.lib./smm/nn)	AKHYVYIGDPAQLPA	0.6	0.6	AKHYVYIGD	382.37	34	34	YIGDPAQLP	69	0.51	0.51	YIGDPAQLP	14.5	0.6	0.6	-	-	-	-	-	-	-	-
HLA-DRB3*01:01	Nsp13	476	490	15	Consensus (comb.lib./smm/nn)	YKGVITHDVSSAINR	0.6	0.6	ITHDVSSAI	0.01	0.01	0.01	ITHDVSSAI	134	1.3	1.3	ITHDVSSAI	14.5	0.6	0.6	-	-	-	-	-	-	-	-
HLA-DRB1*01:01	Nsp13	143	157	15	Consensus (comb.lib./smm/nn)	ETFKLSYGIATVREV	0.63	0.63	KLSYGIATV	0.01	0.01	0.01	FKLSYGIAT	21	3.3	3.3	FKLSYGIAT	5.3	0.63	0.63	-	-	-	-	-	-	-	-
HLA-DRB1*03:01	Nsp13	155	169	15	Consensus (smm/nn/sturniolo)	REVLSDRELHLSWEV	0.66	0.66	-	-	-	-	VLSDRELHL	37	0.17	0.17	VLSDRELHL	21.5	0.66	0.66	-	-	-	-	VLSDRELHL	2.26	32	32
HLA-DRB3*02:02	Nsp13	37	51	15	NetMHCIIpan	TSHKLVLSVNPYVCN	0.67	0.67	-	-	-	-	-	-	-	-	-	-	-	-	LVLSVNPYV	41.15	0.67	0.67	-	-	-	-
HLA-DRB5*01:01	Nsp13	558	572	15	Consensus (smm/nn/sturniolo)	VNRFNVAITRAKVGI	0.67	0.67	-	-	-	-	FNVAITRAK	9	0.14	0.14	FNVAITRAK	7.8	0.67	0.67	-	-	-	-	FNVAITRAK	4.5	2	2
HLA-DRB1*09:01	Nsp13	292	306	15	Consensus (comb.lib./smm/nn)	AIGLALYYPSARIVY	0.68	0.68	ALYYPSARI	0.01	0.01	0.01	LALYYPSAR	500	20	20	LYYPSARIV	15.8	0.68	0.68	-	-	-	-	-	-	-	-
HLA-DRB1*01:01	Nsp13	142	156	15	Consensus (comb.lib./smm/nn)	EETFKLSYGIATVRE	0.7	0.7	KLSYGIATV	0.01	0.01	0.01	FKLSYGIAT	20	3.1	3.1	FKLSYGIAT	5.5	0.7	0.7	-	-	-	-	-	-	-	-
HLA-DRB3*01:01	Nsp13	213	227	15	Consensus (comb.lib./smm/nn)	GTTTYKLNVGDYFVL	0.7	0.7	YKLNVGDYF	0.04	5.4	5.4	YKLNVGDYF	35	0.16	0.16	YKLNVGDYF	16.4	0.7	0.7	-	-	-	-	-	-	-	-
HLA-DPA1*02:01/DPB1*14:01	Nsp13	558	572	15	NetMHCIIpan	VNRFNVAITRAKVGI	0.7	0.7	-	-	-	-	-	-	-	-	-	-	-	-	FNVAITRAK	389.72	0.7	0.7	-	-	-	-
HLA-DRB5*01:01	Nsp13	556	570	15	Consensus (smm/nn/sturniolo)	CNVNRFNVAITRAKV	0.72	0.72	-	-	-	-	FNVAITRAK	10	0.17	0.17	FNVAITRAK	7.9	0.72	0.72	-	-	-	-	FNVAITRAK	4.5	2	2
HLA-DRB3*01:01	Nsp13	474	488	15	Consensus (comb.lib./smm/nn)	MFYKGVITHDVSSAI	0.73	0.73	ITHDVSSAI	0.01	0.01	0.01	MFYKGVITH	133	1.3	1.3	ITHDVSSAI	17.1	0.73	0.73	-	-	-	-	-	-	-	-
HLA-DPA1*02:01/DPB1*14:01	Nsp13	142	156	15	NetMHCIIpan	EETFKLSYGIATVRE	0.74	0.74	-	-	-	-	-	-	-	-	-	-	-	-	FKLSYGIAT	402.13	0.74	0.74	-	-	-	-
HLA-DRB5*01:01	Nsp13	557	571	15	Consensus (smm/nn/sturniolo)	NVNRFNVAITRAKVG	0.74	0.74	-	-	-	-	FNVAITRAK	10	0.17	0.17	FNVAITRAK	8	0.74	0.74	-	-	-	-	FNVAITRAK	4.5	2	2
HLA-DRB3*02:02	Nsp13	497	511	15	NetMHCIIpan	REFLTRNPAWRKAVF	0.74	0.74	-	-	-	-	-	-	-	-	-	-	-	-	LTRNPAWRK	45.7	0.74	0.74	-	-	-	-
HLA-DRB1*09:01	Nsp13	294	308	15	Consensus (comb.lib./smm/nn)	GLALYYPSARIVYTA	0.75	0.75	ALYYPSARI	0.01	0.01	0.01	ALYYPSARI	676	26	26	LYYPSARIV	16.8	0.75	0.75	-	-	-	-	-	-	-	-
HLA-DRB1*09:01	Nsp13	293	307	15	Consensus (comb.lib./smm/nn)	IGLALYYPSARIVYT	0.75	0.75	ALYYPSARI	0.01	0.01	0.01	LALYYPSAR	501	20	20	LYYPSARIV	16.8	0.75	0.75	-	-	-	-	-	-	-	-
HLA-DRB3*01:01	Nsp13	477	491	15	Consensus (comb.lib./smm/nn)	KGVITHDVSSAINRP	0.76	0.76	ITHDVSSAI	0.01	0.01	0.01	ITHDVSSAI	137	1.3	1.3	ITHDVSSAI	17.6	0.76	0.76	-	-	-	-	-	-	-	-
HLA-DRB3*01:01	Nsp13	394	408	15	Consensus (comb.lib./smm/nn)	KHYVYIGDPAQLPAP	0.76	0.76	YVYIGDPAQ	2229.32	44	44	YIGDPAQLP	71	0.51	0.51	YIGDPAQLP	17.6	0.76	0.76	-	-	-	-	-	-	-	-
HLA-DRB1*04:01	Nsp13	513	527	15	Consensus (smm/nn/sturniolo)	SPYNSQNAVASKILG	0.76	0.76	-	-	-	-	YNSQNAVAS	71	0.59	0.59	YNSQNAVAS	32.2	0.76	0.76	-	-	-	-	YNSQNAVAS	2.58	8.1	8.1
HLA-DRB3*01:01	Nsp13	214	228	15	Consensus (comb.lib./smm/nn)	TTTYKLNVGDYFVLT	0.76	0.76	YKLNVGDYF	0.04	5.4	5.4	YKLNVGDYF	35	0.16	0.16	YKLNVGDYF	18.4	0.76	0.76	-	-	-	-	-	-	-	-
HLA-DRB3*02:02	Nsp13	142	156	15	NetMHCIIpan	EETFKLSYGIATVRE	0.77	0.77	-	-	-	-	-	-	-	-	-	-	-	-	FKLSYGIAT	47.22	0.77	0.77	-	-	-	-
HLA-DRB3*02:02	Nsp13	257	271	15	NetMHCIIpan	NISDEFSSNVANYQK	0.78	0.78	-	-	-	-	-	-	-	-	-	-	-	-	FSSNVANYQ	47.39	0.78	0.78	-	-	-	-
HLA-DRB3*01:01	Nsp13	392	406	15	Consensus (comb.lib./smm/nn)	RAKHYVYIGDPAQLP	0.78	0.78	AKHYVYIGD	382.37	34	34	RAKHYVYIG	69	0.51	0.51	YIGDPAQLP	18.7	0.78	0.78	-	-	-	-	-	-	-	-
HLA-DRB3*02:02	Nsp13	141	155	15	NetMHCIIpan	TEETFKLSYGIATVR	0.78	0.78	-	-	-	-	-	-	-	-	-	-	-	-	FKLSYGIAT	47.59	0.78	0.78	-	-	-	-
HLA-DRB1*01:01	Nsp13	145	159	15	Consensus (comb.lib./smm/nn)	FKLSYGIATVREVLS	0.79	0.79	KLSYGIATV	0.01	0.01	0.01	FKLSYGIAT	46	8.9	8.9	YGIATVREV	5.8	0.79	0.79	-	-	-	-	-	-	-	-
HLA-DRB3*02:02	Nsp13	261	275	15	NetMHCIIpan	EFSSNVANYQKVGMQ	0.8	0.8	-	-	-	-	-	-	-	-	-	-	-	-	FSSNVANYQ	49.49	0.8	0.8	-	-	-	-
HLA-DRB3*02:02	Nsp13	496	510	15	NetMHCIIpan	VREFLTRNPAWRKAV	0.8	0.8	-	-	-	-	-	-	-	-	-	-	-	-	LTRNPAWRK	48.62	0.8	0.8	-	-	-	-
HLA-DRB5*01:01	Nsp13	380	394	15	Consensus (smm/nn/sturniolo)	TNYDLSVVNARLRAK	0.81	0.81	-	-	-	-	LSVVNARLR	22	0.81	0.81	LSVVNARLR	7.3	0.6	0.6	-	-	-	-	VVNARLRAK	4.6	1.7	1.7
HLA-DRB3*01:01	Nsp13	395	409	15	Consensus (comb.lib./smm/nn)	HYVYIGDPAQLPAPR	0.82	0.82	YVYIGDPAQ	2229.32	44	44	YIGDPAQLP	71	0.51	0.51	YIGDPAQLP	20.1	0.82	0.82	-	-	-	-	-	-	-	-
HLA-DRB1*09:01	Nsp13	470	484	15	Consensus (comb.lib./smm/nn)	QCFKMFYKGVITHDV	0.83	0.83	KMFYKGVIT	0.01	0.01	0.01	FKMFYKGVI	64	0.83	0.83	YKGVITHDV	106.1	11	11	-	-	-	-	-	-	-	-
HLA-DRB3*02:02	Nsp13	344	358	15	NetMHCIIpan	DKFKVNSTLEQYVFC	0.84	0.84	-	-	-	-	-	-	-	-	-	-	-	-	FKVNSTLEQ	50.71	0.84	0.84	-	-	-	-
HLA-DRB1*11:01	Nsp13	420	434	15	Consensus (smm/nn/sturniolo)	EYFNSVCRLMKTIGP	0.84	0.84	-	-	-	-	FNSVCRLMK	22	0.84	0.84	FNSVCRLMK	9.9	0.73	0.73	-	-	-	-	FNSVCRLMK	3.6	2	2
HLA-DRB5*01:01	Nsp13	381	395	15	Consensus (smm/nn/sturniolo)	NYDLSVVNARLRAKH	0.84	0.84	-	-	-	-	LSVVNARLR	23	0.84	0.84	LSVVNARLR	6.7	0.49	0.49	-	-	-	-	VVNARLRAK	4.6	1.7	1.7
HLA-DRB5*01:01	Nsp13	382	396	15	Consensus (smm/nn/sturniolo)	YDLSVVNARLRAKHY	0.84	0.84	-	-	-	-	LSVVNARLR	23	0.84	0.84	LSVVNARLR	7.9	0.72	0.72	-	-	-	-	VVNARLRAK	4.6	1.7	1.7
HLA-DRB1*01:01	Nsp13	141	155	15	Consensus (comb.lib./smm/nn)	TEETFKLSYGIATVR	0.86	0.86	KLSYGIATV	0.01	0.01	0.01	FKLSYGIAT	20	3.1	3.1	FKLSYGIAT	5.9	0.86	0.86	-	-	-	-	-	-	-	-
HLA-DRB3*02:02	Nsp13	181	195	15	NetMHCIIpan	VFTGYRVTKNSKVQI	0.87	0.87	-	-	-	-	-	-	-	-	-	-	-	-	YRVTKNSKV	53.11	0.87	0.87	-	-	-	-
HLA-DRB3*02:02	Nsp13	40	54	15	NetMHCIIpan	KLVLSVNPYVCNAPG	0.89	0.89	-	-	-	-	-	-	-	-	-	-	-	-	LVLSVNPYV	54.18	0.89	0.89	-	-	-	-
HLA-DRB3*01:01	Nsp13	212	226	15	Consensus (comb.lib./smm/nn)	RGTTTYKLNVGDYFV	0.89	0.89	YKLNVGDYF	0.04	5.4	5.4	YKLNVGDYF	36	0.16	0.16	YKLNVGDYF	22	0.89	0.89	-	-	-	-	-	-	-	-
HLA-DRB3*02:02	Nsp13	143	157	15	NetMHCIIpan	ETFKLSYGIATVREV	0.91	0.91	-	-	-	-	-	-	-	-	-	-	-	-	FKLSYGIAT	55.08	0.91	0.91	-	-	-	-
HLA-DRB1*01:01	Nsp13	220	234	15	Consensus (comb.lib./smm/nn)	NVGDYFVLTSHTVMP	0.91	0.91	YFVLTSHTV	0.01	0.01	0.01	YFVLTSHTV	12	1.6	1.6	YFVLTSHTV	6.1	0.91	0.91	-	-	-	-	-	-	-	-
HLA-DPA1*02:01/DPB1*14:01	Nsp13	557	571	15	NetMHCIIpan	NVNRFNVAITRAKVG	0.91	0.91	-	-	-	-	-	-	-	-	-	-	-	-	FNVAITRAK	430.89	0.91	0.91	-	-	-	-
HLA-DRB1*09:01	Nsp13	126	140	15	Consensus (comb.lib./smm/nn)	CTERLKLFAAETLKA	0.93	0.93	TERLKLFAA	0.01	0.01	0.01	LKLFAAETL	67	0.93	0.93	LKLFAAETL	46.3	4	4	-	-	-	-	-	-	-	-
HLA-DRB1*09:01	Nsp13	127	141	15	Consensus (comb.lib./smm/nn)	TERLKLFAAETLKAT	0.93	0.93	TERLKLFAA	0.01	0.01	0.01	LKLFAAETL	67	0.93	0.93	LKLFAAETL	43	3.6	3.6	-	-	-	-	-	-	-	-
HLA-DRB1*09:01	Nsp13	143	157	15	Consensus (comb.lib./smm/nn)	ETFKLSYGIATVREV	0.94	0.94	TFKLSYGIA	29956.2	53	53	FKLSYGIAT	34	0.24	0.24	FKLSYGIAT	18.7	0.94	0.94	-	-	-	-	-	-	-	-
HLA-DRB1*01:01	Nsp13	223	237	15	Consensus (comb.lib./smm/nn)	DYFVLTSHTVMPLSA	0.96	0.96	YFVLTSHTV	0.01	0.01	0.01	YFVLTSHTV	23	3.7	3.7	YFVLTSHTV	6.2	0.96	0.96	-	-	-	-	-	-	-	-
HLA-DPA1*02:01/DPB1*14:01	Nsp13	130	144	15	NetMHCIIpan	LKLFAAETLKATEET	0.96	0.96	-	-	-	-	-	-	-	-	-	-	-	-	LFAAETLKA	440.99	0.96	0.96	-	-	-	-
HLA-DPA1*02:01/DPB1*14:01	Nsp13	141	155	15	NetMHCIIpan	TEETFKLSYGIATVR	0.96	0.96	-	-	-	-	-	-	-	-	-	-	-	-	FKLSYGIAT	441.8	0.96	0.96	-	-	-	-
HLA-DRB1*09:01	Nsp13	469	483	15	Consensus (comb.lib./smm/nn)	AQCFKMFYKGVITHD	0.97	0.97	KMFYKGVIT	0.01	0.01	0.01	FKMFYKGVI	69	0.97	0.97	FKMFYKGVI	193.7	18	18	-	-	-	-	-	-	-	-
HLA-DRB3*02:02	Nsp13	182	196	15	NetMHCIIpan	FTGYRVTKNSKVQIG	0.97	0.97	-	-	-	-	-	-	-	-	-	-	-	-	YRVTKNSKV	56.63	0.97	0.97	-	-	-	-
HLA-DRB1*09:01	Nsp13	467	481	15	Consensus (comb.lib./smm/nn)	KSAQCFKMFYKGVIT	0.97	0.97	KMFYKGVIT	0.01	0.01	0.01	FKMFYKGVI	69	0.97	0.97	FKMFYKGVI	296.5	25	25	-	-	-	-	-	-	-	-
HLA-DRB1*09:01	Nsp13	468	482	15	Consensus (comb.lib./smm/nn)	SAQCFKMFYKGVITH	0.97	0.97	KMFYKGVIT	0.01	0.01	0.01	FKMFYKGVI	69	0.97	0.97	FKMFYKGVI	327.5	27	27	-	-	-	-	-	-	-	-
HLA-DRB3*02:02	Nsp13	36	50	15	NetMHCIIpan	STSHKLVLSVNPYVC	0.97	0.97	-	-	-	-	-	-	-	-	-	-	-	-	LVLSVNPYV	56.4	0.97	0.97	-	-	-	-
HLA-DQA1*04:01/DQB1*04:02	Nsp13	362	376	15	Consensus (comb.lib./smm/nn)	ALPETTADIVVFDEI	0.98	0.98	PETTADIVV	4.07	9.2	9.2	TADIVVFDE	322	0.68	0.68	TADIVVFDE	159.7	0.98	0.98	-	-	-	-	-	-	-	-
HLA-DRB1*03:01	Nsp13	569	583	15	Consensus (smm/nn/sturniolo)	KVGILCIMSDRDLYD	0.98	0.98	-	-	-	-	CIMSDRDLY	54	0.4	0.4	IMSDRDLYD	28.9	0.98	0.98	-	-	-	-	VGILCIMSD	3.2	16	16
HLA-DPA1*02:01/DPB1*14:01	Nsp14	49	63	15	NetMHCIIpan	MTYRRLISMMGFKMN	0.35	0.35	-	-	-	-	-	-	-	-	-	-	-	-	YRRLISMMG	294.68	0.35	0.35	-	-	-	-
HLA-DRB4*01:01	Nsp14	162	176	15	Consensus (comb.lib./smm/nn)	VRIKIVQMLSDTLKN	0.38	0.38	IKIVQMLSD	0.01	0.01	0.01	IVQMLSDTL	70	0.77	0.77	KIVQMLSDT	16.7	0.38	0.38	-	-	-	-	-	-	-	-
HLA-DRB4*01:01	Nsp14	161	175	15	Consensus (comb.lib./smm/nn)	VVRIKIVQMLSDTLK	0.38	0.38	IKIVQMLSD	0.01	0.01	0.01	IVQMLSDTL	59	0.61	0.61	KIVQMLSDT	15.8	0.38	0.38	-	-	-	-	-	-	-	-
HLA-DRB4*01:01	Nsp14	160	174	15	Consensus (comb.lib./smm/nn)	NVVRIKIVQMLSDTL	0.39	0.39	IKIVQMLSD	0.01	0.01	0.01	VRIKIVQML	48	0.39	0.39	RIKIVQMLS	17.9	0.42	0.42	-	-	-	-	-	-	-	-
HLA-DPA1*02:01/DPB1*14:01	Nsp14	50	64	15	NetMHCIIpan	TYRRLISMMGFKMNY	0.39	0.39	-	-	-	-	-	-	-	-	-	-	-	-	YRRLISMMG	303.08	0.39	0.39	-	-	-	-
HLA-DRB4*01:01	Nsp14	159	173	15	Consensus (comb.lib./smm/nn)	WNVVRIKIVQMLSDT	0.39	0.39	IKIVQMLSD	0.01	0.01	0.01	VVRIKIVQM	48	0.39	0.39	RIKIVQMLS	20.9	0.61	0.61	-	-	-	-	-	-	-	-
HLA-DRB1*04:01	Nsp14	48	62	15	Consensus (smm/nn/sturniolo)	DMTYRRLISMMGFKM	0.41	0.41	-	-	-	-	YRRLISMMG	61	0.41	0.41	YRRLISMMG	9.6	0.02	0.02	-	-	-	-	YRRLISMMG	4.5	0.63	0.63
HLA-DRB4*01:01	Nsp14	158	172	15	Consensus (comb.lib./smm/nn)	PWNVVRIKIVQMLSD	0.41	0.41	IKIVQMLSD	0.01	0.01	0.01	VVRIKIVQM	49	0.41	0.41	RIKIVQMLS	28.1	1.1	1.1	-	-	-	-	-	-	-	-
HLA-DRB1*04:01	Nsp14	49	63	15	Consensus (smm/nn/sturniolo)	MTYRRLISMMGFKMN	0.42	0.42	-	-	-	-	YRRLISMMG	62	0.42	0.42	YRRLISMMG	10.4	0.03	0.03	-	-	-	-	YRRLISMMG	4.5	0.63	0.63
HLA-DPA1*02:01/DPB1*05:01	Nsp14	359	373	15	Consensus (comb.lib./smm/nn)	KAYKIEELFYSYATH	0.43	0.43	YKIEELFYS	0.62	2	2	YKIEELFYS	174	0.33	0.33	YKIEELFYS	80	0.43	0.43	-	-	-	-	-	-	-	-
HLA-DRB1*11:01	Nsp14	48	62	15	Consensus (smm/nn/sturniolo)	DMTYRRLISMMGFKM	0.48	0.48	-	-	-	-	YRRLISMMG	15	0.48	0.48	YRRLISMMG	4	0.12	0.12	-	-	-	-	YRRLISMMG	4.2	1.1	1.1
HLA-DRB1*11:01	Nsp14	49	63	15	Consensus (smm/nn/sturniolo)	MTYRRLISMMGFKMN	0.48	0.48	-	-	-	-	YRRLISMMG	15	0.48	0.48	YRRLISMMG	3.7	0.06	0.06	-	-	-	-	YRRLISMMG	4.2	1.1	1.1
HLA-DPA1*02:01/DPB1*05:01	Nsp14	358	372	15	Consensus (comb.lib./smm/nn)	DKAYKIEELFYSYAT	0.49	0.49	YKIEELFYS	0.62	2	2	YKIEELFYS	170	0.33	0.33	YKIEELFYS	84.3	0.49	0.49	-	-	-	-	-	-	-	-
HLA-DRB1*04:01	Nsp14	47	61	15	Consensus (smm/nn/sturniolo)	KDMTYRRLISMMGFK	0.52	0.52	-	-	-	-	YRRLISMMG	65	0.52	0.52	YRRLISMMG	9.5	0.01	0.01	-	-	-	-	YRRLISMMG	4.5	0.63	0.63
HLA-DRB1*11:01	Nsp14	47	61	15	Consensus (smm/nn/sturniolo)	KDMTYRRLISMMGFK	0.52	0.52	-	-	-	-	YRRLISMMG	16	0.52	0.52	YRRLISMMG	4	0.12	0.12	-	-	-	-	YRRLISMMG	4.2	1.1	1.1
HLA-DRB1*11:01	Nsp14	46	60	15	Consensus (smm/nn/sturniolo)	PKDMTYRRLISMMGF	0.52	0.52	-	-	-	-	YRRLISMMG	16	0.52	0.52	YRRLISMMG	5	0.2	0.2	-	-	-	-	YRRLISMMG	4.2	1.1	1.1
HLA-DPA1*02:01/DPB1*14:01	Nsp14	48	62	15	NetMHCIIpan	DMTYRRLISMMGFKM	0.54	0.54	-	-	-	-	-	-	-	-	-	-	-	-	YRRLISMMG	345.21	0.54	0.54	-	-	-	-
HLA-DRB1*11:01	Nsp14	45	59	15	Consensus (smm/nn/sturniolo)	IPKDMTYRRLISMMG	0.54	0.54	-	-	-	-	KDMTYRRLI	17	0.54	0.54	YRRLISMMG	7.1	0.41	0.41	-	-	-	-	YRRLISMMG	4.2	1.1	1.1
HLA-DRB1*04:01	Nsp14	46	60	15	Consensus (smm/nn/sturniolo)	PKDMTYRRLISMMGF	0.55	0.55	-	-	-	-	YRRLISMMG	66	0.55	0.55	YRRLISMMG	13.7	0.05	0.05	-	-	-	-	YRRLISMMG	4.5	0.63	0.63
HLA-DRB4*01:01	Nsp14	163	177	15	Consensus (comb.lib./smm/nn)	RIKIVQMLSDTLKNL	0.55	0.55	IKIVQMLSD	0.01	0.01	0.01	IVQMLSDTL	88	1.2	1.2	KIVQMLSDT	19.8	0.55	0.55	-	-	-	-	-	-	-	-
HLA-DPA1*02:01/DPB1*05:01	Nsp14	357	371	15	Consensus (comb.lib./smm/nn)	SDKAYKIEELFYSYA	0.55	0.55	YKIEELFYS	0.62	2	2	YKIEELFYS	168	0.33	0.33	YKIEELFYS	89	0.55	0.55	-	-	-	-	-	-	-	-
HLA-DRB1*04:01	Nsp14	45	59	15	Consensus (smm/nn/sturniolo)	IPKDMTYRRLISMMG	0.63	0.63	-	-	-	-	MTYRRLISM	67	0.55	0.55	YRRLISMMG	32.3	0.77	0.77	-	-	-	-	YRRLISMMG	4.5	0.63	0.63
HLA-DRB1*04:05	Nsp14	492	506	15	Consensus (smm/nn/sturniolo)	RLYLDAYNMMISAGF	0.63	0.63	-	-	-	-	YLDAYNMMI	83	1.9	1.9	YNMMISAGF	29.6	0.63	0.63	-	-	-	-	YNMMISAGF	4.9	0.63	0.63
HLA-DRB1*04:01	Nsp14	50	64	15	Consensus (smm/nn/sturniolo)	TYRRLISMMGFKMNY	0.63	0.63	-	-	-	-	YRRLISMMG	152	3.3	3.3	YRRLISMMG	14.3	0.08	0.08	-	-	-	-	YRRLISMMG	4.5	0.63	0.63
HLA-DRB1*04:05	Nsp14	48	62	15	Consensus (smm/nn/sturniolo)	DMTYRRLISMMGFKM	0.64	0.64	-	-	-	-	YRRLISMMG	47	0.64	0.64	YRRLISMMG	76.5	3.5	3.5	-	-	-	-	YRRLISMMG	5.9	0.13	0.13
HLA-DRB1*04:05	Nsp14	49	63	15	Consensus (smm/nn/sturniolo)	MTYRRLISMMGFKMN	0.64	0.64	-	-	-	-	YRRLISMMG	47	0.64	0.64	YRRLISMMG	70.1	3.1	3.1	-	-	-	-	YRRLISMMG	5.9	0.13	0.13
HLA-DRB1*04:05	Nsp14	493	507	15	Consensus (smm/nn/sturniolo)	LYLDAYNMMISAGFS	0.65	0.65	-	-	-	-	YNMMISAGF	84	1.9	1.9	YNMMISAGF	31.3	0.65	0.65	-	-	-	-	YNMMISAGF	4.9	0.63	0.63
HLA-DPA1*02:01/DPB1*14:01	Nsp14	309	323	15	NetMHCIIpan	CRKVQHMVVKAALLA	0.7	0.7	-	-	-	-	-	-	-	-	-	-	-	-	HMVVKAALL	389.61	0.7	0.7	-	-	-	-
HLA-DRB1*09:01	Nsp14	496	510	15	Consensus (comb.lib./smm/nn)	DAYNMMISAGFSLWV	0.71	0.71	AYNMMISAG	525460	59	59	YNMMISAGF	22	0.09	0.09	YNMMISAGF	16.2	0.71	0.71	-	-	-	-	-	-	-	-
HLA-DRB1*12:01	Nsp14	433	447	15	Consensus (smm/nn)	KSAFVNLKQLPFFYY	0.71	0.71	-	-	-	-	NLKQLPFFY	244	1.4	1.4	LKQLPFFYY	8.9	0.03	0.03	-	-	-	-	-	-	-	-
HLA-DRB1*12:01	Nsp14	143	157	15	Consensus (smm/nn)	GDQFKHLIPLMYKGL	0.73	0.73	-	-	-	-	FKHLIPLMY	135	0.48	0.48	FKHLIPLMY	52.4	0.98	0.98	-	-	-	-	-	-	-	-
HLA-DRB1*04:05	Nsp14	47	61	15	Consensus (smm/nn/sturniolo)	KDMTYRRLISMMGFK	0.73	0.73	-	-	-	-	YRRLISMMG	49	0.73	0.73	YRRLISMMG	94.2	4.9	4.9	-	-	-	-	YRRLISMMG	5.9	0.13	0.13
HLA-DRB1*04:05	Nsp14	46	60	15	Consensus (smm/nn/sturniolo)	PKDMTYRRLISMMGF	0.73	0.73	-	-	-	-	YRRLISMMG	49	0.73	0.73	YRRLISMMG	115.6	6.1	6.1	-	-	-	-	YRRLISMMG	5.9	0.13	0.13
HLA-DPA1*02:01/DPB1*05:01	Nsp14	356	370	15	Consensus (comb.lib./smm/nn)	CSDKAYKIEELFYSY	0.74	0.74	YKIEELFYS	0.62	2	2	YKIEELFYS	202	0.44	0.44	YKIEELFYS	106	0.74	0.74	-	-	-	-	-	-	-	-
HLA-DRB1*08:02	Nsp14	156	170	15	Consensus (smm/nn/sturniolo)	GLPWNVVRIKIVQML	0.74	0.74	-	-	-	-	VVRIKIVQM	183	0.38	0.38	VVRIKIVQM	200.8	5.7	5.7	-	-	-	-	VRIKIVQML	4	0.74	0.74
HLA-DRB1*04:05	Nsp14	45	59	15	Consensus (smm/nn/sturniolo)	IPKDMTYRRLISMMG	0.74	0.74	-	-	-	-	IPKDMTYRR	50	0.74	0.74	YRRLISMMG	136.9	7.2	7.2	-	-	-	-	YRRLISMMG	5.9	0.13	0.13
HLA-DRB1*08:02	Nsp14	157	171	15	Consensus (smm/nn/sturniolo)	LPWNVVRIKIVQMLS	0.74	0.74	-	-	-	-	VVRIKIVQM	176	0.37	0.37	VVRIKIVQM	148.3	3.9	3.9	-	-	-	-	VRIKIVQML	4	0.74	0.74
HLA-DRB1*08:02	Nsp14	158	172	15	Consensus (smm/nn/sturniolo)	PWNVVRIKIVQMLSD	0.74	0.74	-	-	-	-	VVRIKIVQM	138	0.22	0.22	VVRIKIVQM	140.6	3.7	3.7	-	-	-	-	VRIKIVQML	4	0.74	0.74
HLA-DRB1*08:02	Nsp14	159	173	15	Consensus (smm/nn/sturniolo)	WNVVRIKIVQMLSDT	0.74	0.74	-	-	-	-	VVRIKIVQM	136	0.21	0.21	VVRIKIVQM	137.5	3.5	3.5	-	-	-	-	VRIKIVQML	4	0.74	0.74
HLA-DPA1*01:03/DPB1*04:01	Nsp14	230	244	15	NetMHCIIpan	SIGFDYVYNPFMIDV	0.8	0.8	-	-	-	-	-	-	-	-	-	-	-	-	YVYNPFMID	81.88	0.8	0.8	-	-	-	-
HLA-DPA1*01:03/DPB1*04:01	Nsp14	231	245	15	NetMHCIIpan	IGFDYVYNPFMIDVQ	0.82	0.82	-	-	-	-	-	-	-	-	-	-	-	-	YVYNPFMID	83.32	0.82	0.82	-	-	-	-
HLA-DRB1*12:01	Nsp14	434	448	15	Consensus (smm/nn)	SAFVNLKQLPFFYYS	0.82	0.82	-	-	-	-	LKQLPFFYY	265	1.6	1.6	LKQLPFFYY	10.6	0.03	0.03	-	-	-	-	-	-	-	-
HLA-DQA1*01:01/DQB1*05:01	Nsp14	285	299	15	Consensus (comb.lib./smm/nn)	CFVKRVDWTIEYPII	0.83	0.83	RVDWTIEYP	0.01	0.72	0.72	RVDWTIEYP	1464	5.5	5.5	KRVDWTIEY	59	0.83	0.83	-	-	-	-	-	-	-	-
HLA-DRB1*12:01	Nsp14	144	158	15	Consensus (smm/nn)	DQFKHLIPLMYKGLP	0.83	0.83	-	-	-	-	FKHLIPLMY	150	0.55	0.55	FKHLIPLMY	55.9	1.1	1.1	-	-	-	-	-	-	-	-
HLA-DQA1*05:01/DQB1*02:01	Nsp14	289	303	15	Consensus (comb.lib./smm/nn)	RVDWTIEYPIIGDEL	0.85	0.85	EYPIIGDEL	2804.07	51	51	RVDWTIEYP	308	0.8	0.8	EYPIIGDEL	54.4	0.85	0.85	-	-	-	-	-	-	-	-
HLA-DPA1*02:01/DPB1*14:01	Nsp14	51	65	15	NetMHCIIpan	YRRLISMMGFKMNYQ	0.89	0.89	-	-	-	-	-	-	-	-	-	-	-	-	LISMMGFKM	428.62	0.89	0.89	-	-	-	-
HLA-DRB1*01:01	Nsp14	48	62	15	Consensus (comb.lib./smm/nn)	DMTYRRLISMMGFKM	0.91	0.91	LISMMGFKM	50.46	40	40	YRRLISMMG	9	0.91	0.91	YRRLISMMG	2.9	0.03	0.03	-	-	-	-	-	-	-	-
HLA-DRB1*01:01	Nsp14	49	63	15	Consensus (comb.lib./smm/nn)	MTYRRLISMMGFKMN	0.91	0.91	LISMMGFKM	50.46	40	40	YRRLISMMG	9	0.91	0.91	YRRLISMMG	2.9	0.03	0.03	-	-	-	-	-	-	-	-
HLA-DPA1*02:01/DPB1*14:01	Nsp14	310	324	15	NetMHCIIpan	RKVQHMVVKAALLAD	0.91	0.91	-	-	-	-	-	-	-	-	-	-	-	-	HMVVKAALL	431.53	0.91	0.91	-	-	-	-
HLA-DRB1*12:01	Nsp14	435	449	15	Consensus (smm/nn)	AFVNLKQLPFFYYSD	0.93	0.93	-	-	-	-	LKQLPFFYY	296	1.8	1.8	LKQLPFFYY	11.9	0.05	0.05	-	-	-	-	-	-	-	-
HLA-DRB1*08:02	Nsp14	160	174	15	Consensus (smm/nn/sturniolo)	NVVRIKIVQMLSDTL	0.94	0.94	-	-	-	-	VVRIKIVQM	255	0.94	0.94	VVRIKIVQM	149.6	3.9	3.9	-	-	-	-	VRIKIVQML	4	0.74	0.74
HLA-DRB1*08:02	Nsp14	161	175	15	Consensus (smm/nn/sturniolo)	VVRIKIVQMLSDTLK	0.94	0.94	-	-	-	-	VVRIKIVQM	255	0.94	0.94	IKIVQMLSD	264.4	7.9	7.9	-	-	-	-	VRIKIVQML	4	0.74	0.74
HLA-DPA1*02:01/DPB1*14:01	Nsp14	311	325	15	NetMHCIIpan	KVQHMVVKAALLADK	0.98	0.98	-	-	-	-	-	-	-	-	-	-	-	-	HMVVKAALL	450.94	0.98	0.98	-	-	-	-
HLA-DPA1*02:01/DPB1*14:01	Nsp14	47	61	15	NetMHCIIpan	KDMTYRRLISMMGFK	0.99	0.99	-	-	-	-	-	-	-	-	-	-	-	-	YRRLISMMG	454.76	0.99	0.99	-	-	-	-
HLA-DPA1*01:03/DPB1*04:01	Nsp14	181	195	15	NetMHCIIpan	VVFVLWAHGFELTSM	1	1	-	-	-	-	-	-	-	-	-	-	-	-	VLWAHGFEL	95.1	1	1	-	-	-	-
HLA-DQA1*05:01/DQB1*02:01	Nsp15	208	222	15	Consensus (comb.lib./smm/nn)	QMEIDFLELAMDEFI	0.03	0.03	FLELAMDEF	316.78	40	40	FLELAMDEF	100	0.03	0.03	FLELAMDEF	11.8	0.01	0.01	-	-	-	-	-	-	-	-
HLA-DQA1*05:01/DQB1*02:01	Nsp15	210	224	15	Consensus (comb.lib./smm/nn)	EIDFLELAMDEFIER	0.04	0.04	ELAMDEFIE	0.03	9.4	9.4	FLELAMDEF	106	0.04	0.04	FLELAMDEF	16.1	0.03	0.03	-	-	-	-	-	-	-	-
HLA-DQA1*05:01/DQB1*02:01	Nsp15	209	223	15	Consensus (comb.lib./smm/nn)	MEIDFLELAMDEFIE	0.04	0.04	ELAMDEFIE	0.03	9.4	9.4	FLELAMDEF	105	0.04	0.04	FLELAMDEF	12.9	0.02	0.02	-	-	-	-	-	-	-	-
HLA-DQA1*05:01/DQB1*02:01	Nsp15	211	225	15	Consensus (comb.lib./smm/nn)	IDFLELAMDEFIERY	0.05	0.05	ELAMDEFIE	0.03	9.4	9.4	FLELAMDEF	113	0.05	0.05	FLELAMDEF	17.8	0.05	0.05	-	-	-	-	-	-	-	-
HLA-DQA1*05:01/DQB1*02:01	Nsp15	207	221	15	Consensus (comb.lib./smm/nn)	SQMEIDFLELAMDEF	0.05	0.05	FLELAMDEF	316.78	40	40	QMEIDFLEL	111	0.05	0.05	FLELAMDEF	11.3	0.01	0.01	-	-	-	-	-	-	-	-
HLA-DRB1*13:02	Nsp15	68	82	15	Consensus (smm/nn/sturniolo)	EVKILNNLGVDIAAN	0.12	0.12	-	-	-	-	ILNNLGVDI	14	0.09	0.09	ILNNLGVDI	3.2	0.12	0.12	-	-	-	-	VKILNNLGV	2.1	18	18
HLA-DRB1*13:02	Nsp15	67	81	15	Consensus (smm/nn/sturniolo)	PEVKILNNLGVDIAA	0.12	0.12	-	-	-	-	ILNNLGVDI	13	0.08	0.08	ILNNLGVDI	3.2	0.12	0.12	-	-	-	-	VKILNNLGV	2.1	18	18
HLA-DRB1*13:02	Nsp15	66	80	15	Consensus (smm/nn/sturniolo)	VPEVKILNNLGVDIA	0.15	0.15	-	-	-	-	ILNNLGVDI	13	0.08	0.08	ILNNLGVDI	3.4	0.15	0.15	-	-	-	-	VKILNNLGV	2.1	18	18
HLA-DRB3*01:01	Nsp15	85	99	15	Consensus (comb.lib./smm/nn)	IWDYKRDAPAHISTI	0.21	0.21	YKRDAPAHI	0.01	0.01	0.01	YKRDAPAHI	44	0.23	0.23	YKRDAPAHI	7.6	0.21	0.21	-	-	-	-	-	-	-	-
HLA-DQA1*03:01/DQB1*03:02	Nsp15	210	224	15	Consensus (comb.lib./smm/nn)	EIDFLELAMDEFIER	0.22	0.22	ELAMDEFIE	0.01	0.01	0.01	DFLELAMDE	911	5.2	5.2	DFLELAMDE	96.8	0.22	0.22	-	-	-	-	-	-	-	-
HLA-DRB1*13:02	Nsp15	69	83	15	Consensus (smm/nn/sturniolo)	VKILNNLGVDIAANT	0.22	0.22	-	-	-	-	ILNNLGVDI	15	0.09	0.09	ILNNLGVDI	3.9	0.22	0.22	-	-	-	-	VKILNNLGV	2.1	18	18
HLA-DRB1*13:02	Nsp15	65	79	15	Consensus (smm/nn/sturniolo)	PVPEVKILNNLGVDI	0.23	0.23	-	-	-	-	VKILNNLGV	13	0.08	0.08	ILNNLGVDI	4	0.23	0.23	-	-	-	-	VKILNNLGV	2.1	18	18
HLA-DQA1*03:01/DQB1*03:02	Nsp15	209	223	15	Consensus (comb.lib./smm/nn)	MEIDFLELAMDEFIE	0.24	0.24	ELAMDEFIE	0.01	0.01	0.01	DFLELAMDE	777	3.8	3.8	DFLELAMDE	97.6	0.24	0.24	-	-	-	-	-	-	-	-
HLA-DRB3*01:01	Nsp15	82	96	15	Consensus (comb.lib./smm/nn)	NTVIWDYKRDAPAHI	0.24	0.24	YKRDAPAHI	0.01	0.01	0.01	NTVIWDYKR	45	0.24	0.24	YKRDAPAHI	9.8	0.36	0.36	-	-	-	-	-	-	-	-
HLA-DRB3*01:01	Nsp15	83	97	15	Consensus (comb.lib./smm/nn)	TVIWDYKRDAPAHIS	0.24	0.24	YKRDAPAHI	0.01	0.01	0.01	YKRDAPAHI	45	0.24	0.24	YKRDAPAHI	8	0.26	0.26	-	-	-	-	-	-	-	-
HLA-DRB3*01:01	Nsp15	84	98	15	Consensus (comb.lib./smm/nn)	VIWDYKRDAPAHIST	0.24	0.24	YKRDAPAHI	0.01	0.01	0.01	YKRDAPAHI	45	0.24	0.24	YKRDAPAHI	8.1	0.26	0.26	-	-	-	-	-	-	-	-
HLA-DRB3*01:01	Nsp15	86	100	15	Consensus (comb.lib./smm/nn)	WDYKRDAPAHISTIG	0.24	0.24	YKRDAPAHI	0.01	0.01	0.01	YKRDAPAHI	45	0.24	0.24	YKRDAPAHI	11.4	0.46	0.46	-	-	-	-	-	-	-	-
HLA-DQA1*01:01/DQB1*05:01	Nsp15	292	306	15	Consensus (comb.lib./smm/nn)	CSVIDLLLDDFVEII	0.28	0.28	LLDDFVEII	0.01	0.01	0.01	IDLLLDDFV	746	1.9	1.9	VIDLLLDDF	25	0.28	0.28	-	-	-	-	-	-	-	-
HLA-DQA1*01:01/DQB1*05:01	Nsp15	293	307	15	Consensus (comb.lib./smm/nn)	SVIDLLLDDFVEIIK	0.29	0.29	LLDDFVEII	0.01	0.01	0.01	LLDDFVEII	752	1.9	1.9	VIDLLLDDF	26	0.29	0.29	-	-	-	-	-	-	-	-
HLA-DQA1*03:01/DQB1*03:02	Nsp15	211	225	15	Consensus (comb.lib./smm/nn)	IDFLELAMDEFIERY	0.31	0.31	ELAMDEFIE	0.01	0.01	0.01	DFLELAMDE	1075	7	7	DFLELAMDE	111.3	0.31	0.31	-	-	-	-	-	-	-	-
HLA-DQA1*01:01/DQB1*05:01	Nsp15	294	308	15	Consensus (comb.lib./smm/nn)	VIDLLLDDFVEIIKS	0.33	0.33	LLDDFVEII	0.01	0.01	0.01	LLDDFVEII	875	2.5	2.5	VIDLLLDDF	30.1	0.33	0.33	-	-	-	-	-	-	-	-
HLA-DPA1*02:01/DPB1*01:01	Nsp15	255	269	15	Consensus (comb.lib./smm/nn)	AKRFKESPFELEDFI	0.42	0.42	RFKESPFEL	12.36	9.1	9.1	FKESPFELE	25	0.42	0.42	RFKESPFEL	35.6	0.26	0.26	-	-	-	-	-	-	-	-
HLA-DQA1*05:01/DQB1*02:01	Nsp15	292	306	15	Consensus (comb.lib./smm/nn)	CSVIDLLLDDFVEII	0.44	0.44	SVIDLLLDD	0.01	0.01	0.01	VIDLLLDDF	248	0.44	0.44	VIDLLLDDF	57.5	0.93	0.93	-	-	-	-	-	-	-	-
HLA-DRB5*01:01	Nsp15	266	280	15	Consensus (smm/nn/sturniolo)	EDFIPMDSTVKNYFI	0.44	0.44	-	-	-	-	FIPMDSTVK	15	0.37	0.37	FIPMDSTVK	59.2	8.4	8.4	-	-	-	-	FIPMDSTVK	5.6	0.44	0.44
HLA-DRB5*01:01	Nsp15	264	278	15	Consensus (smm/nn/sturniolo)	ELEDFIPMDSTVKNY	0.44	0.44	-	-	-	-	FIPMDSTVK	14	0.35	0.35	FIPMDSTVK	49.6	7.2	7.2	-	-	-	-	FIPMDSTVK	5.6	0.44	0.44
HLA-DRB5*01:01	Nsp15	263	277	15	Consensus (smm/nn/sturniolo)	FELEDFIPMDSTVKN	0.44	0.44	-	-	-	-	FIPMDSTVK	15	0.37	0.37	FIPMDSTVK	56.6	8	8	-	-	-	-	FIPMDSTVK	5.6	0.44	0.44
HLA-DPA1*02:01/DPB1*01:01	Nsp15	254	268	15	Consensus (comb.lib./smm/nn)	LAKRFKESPFELEDF	0.44	0.44	RFKESPFEL	12.36	9.1	9.1	FKESPFELE	26	0.44	0.44	RFKESPFEL	37.4	0.28	0.28	-	-	-	-	-	-	-	-
HLA-DRB5*01:01	Nsp15	265	279	15	Consensus (smm/nn/sturniolo)	LEDFIPMDSTVKNYF	0.44	0.44	-	-	-	-	FIPMDSTVK	14	0.35	0.35	FIPMDSTVK	44.1	6.5	6.5	-	-	-	-	FIPMDSTVK	5.6	0.44	0.44
HLA-DRB5*01:01	Nsp15	262	276	15	Consensus (smm/nn/sturniolo)	PFELEDFIPMDSTVK	0.44	0.44	-	-	-	-	PFELEDFIP	15	0.37	0.37	FIPMDSTVK	104.3	13	13	-	-	-	-	FIPMDSTVK	5.6	0.44	0.44
HLA-DQA1*05:01/DQB1*02:01	Nsp15	291	305	15	Consensus (comb.lib./smm/nn)	VCSVIDLLLDDFVEI	0.44	0.44	SVIDLLLDD	0.01	0.01	0.01	VIDLLLDDF	248	0.44	0.44	VIDLLLDDF	55.1	0.87	0.87	-	-	-	-	-	-	-	-
HLA-DQA1*05:01/DQB1*02:01	Nsp15	212	226	15	Consensus (comb.lib./smm/nn)	DFLELAMDEFIERYK	0.46	0.46	ELAMDEFIE	0.03	9.4	9.4	FLELAMDEF	253	0.46	0.46	FLELAMDEF	24.9	0.17	0.17	-	-	-	-	-	-	-	-
HLA-DPA1*02:01/DPB1*01:01	Nsp15	253	267	15	Consensus (comb.lib./smm/nn)	GLAKRFKESPFELED	0.47	0.47	RFKESPFEL	12.36	9.1	9.1	FKESPFELE	27	0.47	0.47	RFKESPFEL	49.5	0.47	0.47	-	-	-	-	-	-	-	-
HLA-DQA1*05:01/DQB1*02:01	Nsp15	289	303	15	Consensus (comb.lib./smm/nn)	KCVCSVIDLLLDDFV	0.49	0.49	SVIDLLLDD	0.01	0.01	0.01	VIDLLLDDF	258	0.49	0.49	VIDLLLDDF	56.6	0.91	0.91	-	-	-	-	-	-	-	-
HLA-DQA1*05:01/DQB1*02:01	Nsp15	290	304	15	Consensus (comb.lib./smm/nn)	CVCSVIDLLLDDFVE	0.5	0.5	SVIDLLLDD	0.01	0.01	0.01	VIDLLLDDF	261	0.5	0.5	VIDLLLDDF	52.7	0.79	0.79	-	-	-	-	-	-	-	-
HLA-DPA1*02:01/DPB1*01:01	Nsp15	256	270	15	Consensus (comb.lib./smm/nn)	KRFKESPFELEDFIP	0.51	0.51	RFKESPFEL	12.36	9.1	9.1	FKESPFELE	29	0.51	0.51	RFKESPFEL	42.5	0.31	0.31	-	-	-	-	-	-	-	-
HLA-DRB1*09:01	Nsp15	85	99	15	Consensus (comb.lib./smm/nn)	IWDYKRDAPAHISTI	0.61	0.61	KRDAPAHIS	0.01	0.01	0.01	YKRDAPAHI	56	0.61	0.61	YKRDAPAHI	70.8	6.8	6.8	-	-	-	-	-	-	-	-
HLA-DQA1*05:01/DQB1*02:01	Nsp15	288	302	15	Consensus (comb.lib./smm/nn)	SKCVCSVIDLLLDDF	0.61	0.61	SVIDLLLDD	0.01	0.01	0.01	CVCSVIDLL	279	0.61	0.61	VIDLLLDDF	65.7	1.3	1.3	-	-	-	-	-	-	-	-
HLA-DRB1*09:01	Nsp15	86	100	15	Consensus (comb.lib./smm/nn)	WDYKRDAPAHISTIG	0.62	0.62	KRDAPAHIS	0.01	0.01	0.01	YKRDAPAHI	57	0.62	0.62	YKRDAPAHI	77.3	7.5	7.5	-	-	-	-	-	-	-	-
HLA-DQA1*03:01/DQB1*03:02	Nsp15	212	226	15	Consensus (comb.lib./smm/nn)	DFLELAMDEFIERYK	0.64	0.64	ELAMDEFIE	0.01	0.01	0.01	AMDEFIERY	1293	9.2	9.2	DFLELAMDE	160.6	0.64	0.64	-	-	-	-	-	-	-	-
HLA-DRB1*13:02	Nsp15	70	84	15	Consensus (smm/nn/sturniolo)	KILNNLGVDIAANTV	0.64	0.64	-	-	-	-	ILNNLGVDI	45	0.64	0.64	ILNNLGVDI	5.2	0.41	0.41	-	-	-	-	ILNNLGVDI	0.4	49	49
HLA-DQA1*01:01/DQB1*05:01	Nsp15	295	309	15	Consensus (comb.lib./smm/nn)	IDLLLDDFVEIIKSQ	0.66	0.66	LLDDFVEII	0.01	0.01	0.01	LLDDFVEII	953	2.7	2.7	LLLDDFVEI	48.3	0.66	0.66	-	-	-	-	-	-	-	-
HLA-DPA1*02:01/DPB1*01:01	Nsp15	252	266	15	Consensus (comb.lib./smm/nn)	IGLAKRFKESPFELE	0.68	0.68	RFKESPFEL	12.36	9.1	9.1	RFKESPFEL	27	0.47	0.47	RFKESPFEL	59.8	0.68	0.68	-	-	-	-	-	-	-	-
HLA-DRB1*09:01	Nsp15	82	96	15	Consensus (comb.lib./smm/nn)	NTVIWDYKRDAPAHI	0.7	0.7	IWDYKRDAP	0.01	0.01	0.01	WDYKRDAPA	59	0.7	0.7	YKRDAPAHI	235.3	21	21	-	-	-	-	-	-	-	-
HLA-DRB1*09:01	Nsp15	83	97	15	Consensus (comb.lib./smm/nn)	TVIWDYKRDAPAHIS	0.7	0.7	KRDAPAHIS	0.01	0.01	0.01	YKRDAPAHI	59	0.7	0.7	YKRDAPAHI	104.7	11	11	-	-	-	-	-	-	-	-
HLA-DRB1*09:01	Nsp15	84	98	15	Consensus (comb.lib./smm/nn)	VIWDYKRDAPAHIST	0.7	0.7	KRDAPAHIS	0.01	0.01	0.01	YKRDAPAHI	58	0.7	0.7	YKRDAPAHI	80.5	8	8	-	-	-	-	-	-	-	-
HLA-DRB3*01:01	Nsp15	87	101	15	Consensus (comb.lib./smm/nn)	DYKRDAPAHISTIGV	0.76	0.76	YKRDAPAHI	0.01	0.01	0.01	YKRDAPAHI	129	1.2	1.2	YKRDAPAHI	18.1	0.76	0.76	-	-	-	-	-	-	-	-
HLA-DQA1*05:01/DQB1*02:01	Nsp15	213	227	15	Consensus (comb.lib./smm/nn)	FLELAMDEFIERYKL	0.76	0.76	ELAMDEFIE	0.03	9.4	9.4	FLELAMDEF	304	0.76	0.76	FLELAMDEF	47.4	0.64	0.64	-	-	-	-	-	-	-	-
HLA-DQA1*01:02/DQB1*06:02	Nsp15	159	173	15	Consensus (comb.lib./smm/nn)	QASLNGVTLIGEAVK	0.77	0.77	LNGVTLIGE	2.67	16	16	LNGVTLIGE	66	0.77	0.77	LNGVTLIGE	38	0.62	0.62	-	-	-	-	-	-	-	-
HLA-DQA1*01:02/DQB1*06:02	Nsp15	158	172	15	Consensus (comb.lib./smm/nn)	KQASLNGVTLIGEAV	0.78	0.78	LNGVTLIGE	2.67	16	16	LNGVTLIGE	67	0.78	0.78	LNGVTLIGE	36.9	0.59	0.59	-	-	-	-	-	-	-	-
HLA-DQA1*01:02/DQB1*06:02	Nsp15	157	171	15	Consensus (comb.lib./smm/nn)	PKQASLNGVTLIGEA	0.78	0.78	LNGVTLIGE	2.67	16	16	LNGVTLIGE	67	0.78	0.78	LNGVTLIGE	42.4	0.69	0.69	-	-	-	-	-	-	-	-
HLA-DPA1*01:03/DPB1*04:01	Nsp15	223	237	15	NetMHCIIpan	ERYKLEGYAFEHIVY	0.81	0.81	-	-	-	-	-	-	-	-	-	-	-	-	LEGYAFEHI	83.11	0.81	0.81	-	-	-	-
HLA-DPA1*01:03/DPB1*04:01	Nsp15	257	271	15	NetMHCIIpan	RFKESPFELEDFIPM	0.81	0.81	-	-	-	-	-	-	-	-	-	-	-	-	FELEDFIPM	81.95	0.81	0.81	-	-	-	-
HLA-DRB1*13:02	Nsp15	71	85	15	Consensus (smm/nn/sturniolo)	ILNNLGVDIAANTVI	0.85	0.85	-	-	-	-	ILNNLGVDI	44	0.64	0.64	ILNNLGVDI	7.4	0.85	0.85	-	-	-	-	ILNNLGVDI	0.4	49	49
HLA-DPA1*02:01/DPB1*05:01	Nsp15	255	269	15	Consensus (comb.lib./smm/nn)	AKRFKESPFELEDFI	0.86	0.86	RFKESPFEL	0.11	0.86	0.86	FKESPFELE	143	0.26	0.26	RFKESPFEL	396	5	5	-	-	-	-	-	-	-	-
HLA-DPA1*02:01/DPB1*05:01	Nsp15	253	267	15	Consensus (comb.lib./smm/nn)	GLAKRFKESPFELED	0.86	0.86	RFKESPFEL	0.11	0.86	0.86	FKESPFELE	146	0.26	0.26	RFKESPFEL	453	5.8	5.8	-	-	-	-	-	-	-	-
HLA-DPA1*02:01/DPB1*05:01	Nsp15	252	266	15	Consensus (comb.lib./smm/nn)	IGLAKRFKESPFELE	0.86	0.86	RFKESPFEL	0.11	0.86	0.86	RFKESPFEL	144	0.26	0.26	RFKESPFEL	417.1	5.3	5.3	-	-	-	-	-	-	-	-
HLA-DPA1*02:01/DPB1*05:01	Nsp15	256	270	15	Consensus (comb.lib./smm/nn)	KRFKESPFELEDFIP	0.86	0.86	RFKESPFEL	0.11	0.86	0.86	FKESPFELE	165	0.32	0.32	RFKESPFEL	481.7	6.2	6.2	-	-	-	-	-	-	-	-
HLA-DPA1*02:01/DPB1*05:01	Nsp15	254	268	15	Consensus (comb.lib./smm/nn)	LAKRFKESPFELEDF	0.86	0.86	RFKESPFEL	0.11	0.86	0.86	FKESPFELE	143	0.26	0.26	RFKESPFEL	386.5	4.8	4.8	-	-	-	-	-	-	-	-
HLA-DPA1*02:01/DPB1*05:01	Nsp15	257	271	15	Consensus (comb.lib./smm/nn)	RFKESPFELEDFIPM	0.86	0.86	RFKESPFEL	0.11	0.86	0.86	PFELEDFIP	229	0.54	0.54	PFELEDFIP	632.7	8.5	8.5	-	-	-	-	-	-	-	-
HLA-DQA1*01:02/DQB1*06:02	Nsp15	160	174	15	Consensus (comb.lib./smm/nn)	ASLNGVTLIGEAVKT	0.95	0.95	LNGVTLIGE	2.67	16	16	LNGVTLIGE	67	0.78	0.78	LNGVTLIGE	47.8	0.95	0.95	-	-	-	-	-	-	-	-
HLA-DRB1*03:01	Nsp15	316	330	15	Consensus (smm/nn/sturniolo)	KVVKVTIDYTEISFM	0.96	0.96	-	-	-	-	VTIDYTEIS	230	3.2	3.2	VTIDYTEIS	23.8	0.73	0.73	-	-	-	-	VTIDYTEIS	5.5	0.96	0.96
HLA-DRB1*03:01	Nsp15	318	332	15	Consensus (smm/nn/sturniolo)	VKVTIDYTEISFMLW	0.96	0.96	-	-	-	-	VTIDYTEIS	223	3.1	3.1	VTIDYTEIS	21.2	0.65	0.65	-	-	-	-	VTIDYTEIS	5.5	0.96	0.96
HLA-DRB1*03:01	Nsp15	317	331	15	Consensus (smm/nn/sturniolo)	VVKVTIDYTEISFML	0.96	0.96	-	-	-	-	VTIDYTEIS	218	3	3	VTIDYTEIS	19	0.58	0.58	-	-	-	-	VTIDYTEIS	5.5	0.96	0.96
HLA-DPA1*01:03/DPB1*04:01	Nsp15	222	236	15	NetMHCIIpan	IERYKLEGYAFEHIV	0.97	0.97	-	-	-	-	-	-	-	-	-	-	-	-	LEGYAFEHI	92.86	0.97	0.97	-	-	-	-
HLA-DPA1*01:03/DPB1*04:01	Nsp15	254	268	15	NetMHCIIpan	LAKRFKESPFELEDF	0.97	0.97	-	-	-	-	-	-	-	-	-	-	-	-	FKESPFELE	92.79	0.97	0.97	-	-	-	-
HLA-DPA1*01:03/DPB1*04:01	Nsp15	255	269	15	NetMHCIIpan	AKRFKESPFELEDFI	1	1	-	-	-	-	-	-	-	-	-	-	-	-	FKESPFELE	94.55	1	1	-	-	-	-
HLA-DRB3*02:02	Nsp16	192	206	15	NetMHCIIpan	AFVTNVNASSSEAFL	0.01	0.01	-	-	-	-	-	-	-	-	-	-	-	-	FVTNVNASS	10.93	0.01	0.01	-	-	-	-
HLA-DRB3*02:02	Nsp16	188	202	15	NetMHCIIpan	AWWTAFVTNVNASSS	0.01	0.01	-	-	-	-	-	-	-	-	-	-	-	-	FVTNVNASS	7.57	0.01	0.01	-	-	-	-
HLA-DRB3*02:02	Nsp16	187	201	15	NetMHCIIpan	FAWWTAFVTNVNASS	0.01	0.01	-	-	-	-	-	-	-	-	-	-	-	-	FVTNVNASS	12.23	0.01	0.01	-	-	-	-
HLA-DRB3*02:02	Nsp16	191	205	15	NetMHCIIpan	TAFVTNVNASSSEAF	0.01	0.01	-	-	-	-	-	-	-	-	-	-	-	-	FVTNVNASS	7.83	0.01	0.01	-	-	-	-
HLA-DRB3*02:02	Nsp16	190	204	15	NetMHCIIpan	WTAFVTNVNASSSEA	0.01	0.01	-	-	-	-	-	-	-	-	-	-	-	-	FVTNVNASS	6.93	0.01	0.01	-	-	-	-
HLA-DRB3*02:02	Nsp16	189	203	15	NetMHCIIpan	WWTAFVTNVNASSSE	0.01	0.01	-	-	-	-	-	-	-	-	-	-	-	-	FVTNVNASS	7.41	0.01	0.01	-	-	-	-
HLA-DRB3*02:02	Nsp16	227	241	15	NetMHCIIpan	NYIFWRNTNPIQLSS	0.04	0.04	-	-	-	-	-	-	-	-	-	-	-	-	FWRNTNPIQ	14.29	0.04	0.04	-	-	-	-
HLA-DRB3*02:02	Nsp16	226	240	15	NetMHCIIpan	ANYIFWRNTNPIQLS	0.05	0.05	-	-	-	-	-	-	-	-	-	-	-	-	FWRNTNPIQ	15.1	0.05	0.05	-	-	-	-
HLA-DRB3*02:02	Nsp16	228	242	15	NetMHCIIpan	YIFWRNTNPIQLSSY	0.05	0.05	-	-	-	-	-	-	-	-	-	-	-	-	FWRNTNPIQ	15.81	0.05	0.05	-	-	-	-
HLA-DRB3*02:02	Nsp16	225	239	15	NetMHCIIpan	HANYIFWRNTNPIQL	0.11	0.11	-	-	-	-	-	-	-	-	-	-	-	-	FWRNTNPIQ	19.24	0.11	0.11	-	-	-	-
HLA-DPA1*02:01/DPB1*14:01	Nsp16	249	263	15	NetMHCIIpan	KFPLKLRGTAVMSLK	0.14	0.14	-	-	-	-	-	-	-	-	-	-	-	-	LRGTAVMSL	211.63	0.14	0.14	-	-	-	-
HLA-DPA1*02:01/DPB1*14:01	Nsp16	250	264	15	NetMHCIIpan	FPLKLRGTAVMSLKE	0.15	0.15	-	-	-	-	-	-	-	-	-	-	-	-	LRGTAVMSL	217.19	0.15	0.15	-	-	-	-
HLA-DRB1*13:02	Nsp16	277	291	15	Consensus (smm/nn/sturniolo)	KGRLIIRENNRVVIS	0.18	0.18	-	-	-	-	IRENNRVVI	11	0.06	0.06	IRENNRVVI	3.5	0.18	0.18	-	-	-	-	LIIRENNRV	1.6	25	25
HLA-DRB1*08:02	Nsp16	191	205	15	Consensus (smm/nn/sturniolo)	TAFVTNVNASSSEAF	0.18	0.18	-	-	-	-	FVTNVNASS	118	0.17	0.17	FVTNVNASS	32.3	0.18	0.18	-	-	-	-	FVTNVNASS	2.2	7.4	7.4
HLA-DRB1*13:02	Nsp16	278	292	15	Consensus (smm/nn/sturniolo)	GRLIIRENNRVVISS	0.19	0.19	-	-	-	-	IRENNRVVI	11	0.06	0.06	IRENNRVVI	3.6	0.19	0.19	-	-	-	-	LIIRENNRV	1.6	25	25
HLA-DRB1*08:02	Nsp16	190	204	15	Consensus (smm/nn/sturniolo)	WTAFVTNVNASSSEA	0.19	0.19	-	-	-	-	FVTNVNASS	118	0.17	0.17	FVTNVNASS	33.8	0.19	0.19	-	-	-	-	FVTNVNASS	2.2	7.4	7.4
HLA-DRB1*13:02	Nsp16	276	290	15	Consensus (smm/nn/sturniolo)	SKGRLIIRENNRVVI	0.22	0.22	-	-	-	-	LIIRENNRV	11	0.06	0.06	IRENNRVVI	3.8	0.22	0.22	-	-	-	-	LIIRENNRV	1.6	25	25
HLA-DRB1*04:01	Nsp16	188	202	15	Consensus (smm/nn/sturniolo)	AWWTAFVTNVNASSS	0.23	0.23	-	-	-	-	FVTNVNASS	45	0.22	0.22	FVTNVNASS	19.4	0.26	0.26	-	-	-	-	FVTNVNASS	5	0.23	0.23
HLA-DRB1*13:02	Nsp16	279	293	15	Consensus (smm/nn/sturniolo)	RLIIRENNRVVISSD	0.23	0.23	-	-	-	-	IRENNRVVI	14	0.09	0.09	IRENNRVVI	4	0.23	0.23	-	-	-	-	LIIRENNRV	1.6	25	25
HLA-DRB1*04:01	Nsp16	191	205	15	Consensus (smm/nn/sturniolo)	TAFVTNVNASSSEAF	0.23	0.23	-	-	-	-	FVTNVNASS	41	0.19	0.19	FVTNVNASS	21.7	0.35	0.35	-	-	-	-	FVTNVNASS	5	0.23	0.23
HLA-DRB1*04:01	Nsp16	190	204	15	Consensus (smm/nn/sturniolo)	WTAFVTNVNASSSEA	0.23	0.23	-	-	-	-	FVTNVNASS	44	0.21	0.21	FVTNVNASS	19.2	0.26	0.26	-	-	-	-	FVTNVNASS	5	0.23	0.23
HLA-DRB1*04:01	Nsp16	189	203	15	Consensus (smm/nn/sturniolo)	WWTAFVTNVNASSSE	0.23	0.23	-	-	-	-	FVTNVNASS	45	0.22	0.22	FVTNVNASS	18.9	0.25	0.25	-	-	-	-	FVTNVNASS	5	0.23	0.23
HLA-DRB1*04:01	Nsp16	187	201	15	Consensus (smm/nn/sturniolo)	FAWWTAFVTNVNASS	0.24	0.24	-	-	-	-	WTAFVTNVN	46	0.24	0.24	FVTNVNASS	28.6	0.6	0.6	-	-	-	-	FVTNVNASS	5	0.23	0.23
HLA-DPA1*02:01/DPB1*14:01	Nsp16	251	265	15	NetMHCIIpan	PLKLRGTAVMSLKEG	0.26	0.26	-	-	-	-	-	-	-	-	-	-	-	-	LRGTAVMSL	265.53	0.26	0.26	-	-	-	-
HLA-DRB3*02:02	Nsp16	229	243	15	NetMHCIIpan	IFWRNTNPIQLSSYS	0.27	0.27	-	-	-	-	-	-	-	-	-	-	-	-	FWRNTNPIQ	28.55	0.27	0.27	-	-	-	-
HLA-DRB1*08:02	Nsp16	189	203	15	Consensus (smm/nn/sturniolo)	WWTAFVTNVNASSSE	0.3	0.3	-	-	-	-	FVTNVNASS	121	0.18	0.18	FVTNVNASS	40.7	0.3	0.3	-	-	-	-	FVTNVNASS	2.2	7.4	7.4
HLA-DRB1*08:02	Nsp16	188	202	15	Consensus (smm/nn/sturniolo)	AWWTAFVTNVNASSS	0.34	0.34	-	-	-	-	FVTNVNASS	118	0.17	0.17	FVTNVNASS	42.9	0.34	0.34	-	-	-	-	FVTNVNASS	2.2	7.4	7.4
HLA-DPA1*02:01/DPB1*14:01	Nsp16	252	266	15	NetMHCIIpan	LKLRGTAVMSLKEGQ	0.34	0.34	-	-	-	-	-	-	-	-	-	-	-	-	LRGTAVMSL	291.01	0.34	0.34	-	-	-	-
HLA-DRB1*13:02	Nsp16	280	294	15	Consensus (smm/nn/sturniolo)	LIIRENNRVVISSDV	0.46	0.46	-	-	-	-	IRENNRVVI	16	0.1	0.1	IRENNRVVI	5.6	0.46	0.46	-	-	-	-	LIIRENNRV	1.6	25	25
HLA-DPA1*01:03/DPB1*02:01	Nsp16	181	195	15	Consensus (comb.lib./smm/nn)	YKLMGHFAWWTAFVT	0.5	0.5	FAWWTAFVT	0.01	0.01	0.01	GHFAWWTAF	430	11	11	GHFAWWTAF	23.5	0.5	0.5	-	-	-	-	-	-	-	-
HLA-DPA1*02:01/DPB1*14:01	Nsp16	248	262	15	NetMHCIIpan	SKFPLKLRGTAVMSL	0.53	0.53	-	-	-	-	-	-	-	-	-	-	-	-	LRGTAVMSL	340.08	0.53	0.53	-	-	-	-
HLA-DPA1*01:03/DPB1*02:01	Nsp16	182	196	15	Consensus (comb.lib./smm/nn)	KLMGHFAWWTAFVTN	0.62	0.62	FAWWTAFVT	0.01	0.01	0.01	FAWWTAFVT	241	6.4	6.4	GHFAWWTAF	26.1	0.62	0.62	-	-	-	-	-	-	-	-
HLA-DRB3*02:02	Nsp16	224	238	15	NetMHCIIpan	MHANYIFWRNTNPIQ	0.69	0.69	-	-	-	-	-	-	-	-	-	-	-	-	FWRNTNPIQ	42.02	0.69	0.69	-	-	-	-
HLA-DRB1*04:01	Nsp16	48	62	15	Consensus (smm/nn/sturniolo)	TQLCQYLNTLTLAVP	0.69	0.69	-	-	-	-	YLNTLTLAV	74	0.69	0.69	YLNTLTLAV	20.9	0.33	0.33	-	-	-	-	YLNTLTLAV	4.1	1.2	1.2
HLA-DRB1*04:01	Nsp16	192	206	15	Consensus (smm/nn/sturniolo)	AFVTNVNASSSEAFL	0.73	0.73	-	-	-	-	FVTNVNASS	120	2.2	2.2	FVTNVNASS	31.3	0.73	0.73	-	-	-	-	FVTNVNASS	5	0.23	0.23
HLA-DRB3*02:02	Nsp16	36	50	15	NetMHCIIpan	LPKGIMMNVAKYTQL	0.74	0.74	-	-	-	-	-	-	-	-	-	-	-	-	IMMNVAKYT	45.45	0.74	0.74	-	-	-	-
HLA-DRB3*02:02	Nsp16	37	51	15	NetMHCIIpan	PKGIMMNVAKYTQLC	0.85	0.85	-	-	-	-	-	-	-	-	-	-	-	-	IMMNVAKYT	51.82	0.85	0.85	-	-	-	-
HLA-DRB3*02:02	Nsp16	278	292	15	NetMHCIIpan	GRLIIRENNRVVISS	0.87	0.87	-	-	-	-	-	-	-	-	-	-	-	-	IIRENNRVV	52.62	0.87	0.87	-	-	-	-
HLA-DPA1*01:03/DPB1*02:01	Nsp16	183	197	15	Consensus (comb.lib./smm/nn)	LMGHFAWWTAFVTNV	0.9	0.9	FAWWTAFVT	0.01	0.01	0.01	AWWTAFVTN	232	6.1	6.1	AWWTAFVTN	30.8	0.9	0.9	-	-	-	-	-	-	-	-
HLA-DRB1*04:01	Nsp16	47	61	15	Consensus (smm/nn/sturniolo)	YTQLCQYLNTLTLAV	0.93	0.93	-	-	-	-	LCQYLNTLT	75	0.71	0.71	YLNTLTLAV	35.7	0.93	0.93	-	-	-	-	YLNTLTLAV	4.1	1.2	1.2
HLA-DRB1*04:05	Nsp16	47	61	15	Consensus (smm/nn/sturniolo)	YTQLCQYLNTLTLAV	0.94	0.94	-	-	-	-	LCQYLNTLT	59	0.94	0.94	YLNTLTLAV	28.4	0.55	0.55	-	-	-	-	YLNTLTLAV	2.4	13	13
HLA-DRB1*04:05	Nsp16	48	62	15	Consensus (smm/nn/sturniolo)	TQLCQYLNTLTLAVP	0.97	0.97	-	-	-	-	LCQYLNTLT	60	0.97	0.97	YLNTLTLAV	26	0.45	0.45	-	-	-	-	YLNTLTLAV	2.4	13	13
HLA-DRB3*02:02	Nsp16	38	52	15	NetMHCIIpan	KGIMMNVAKYTQLCQ	0.98	0.98	-	-	-	-	-	-	-	-	-	-	-	-	IMMNVAKYT	56.95	0.98	0.98	-	-	-	-
HLA-DRB3*02:02	Nsp16	277	291	15	NetMHCIIpan	KGRLIIRENNRVVIS	0.98	0.98	-	-	-	-	-	-	-	-	-	-	-	-	IIRENNRVV	56.98	0.98	0.98	-	-	-	-
HLA-DRB3*01:01	Nsp16	100	114	15	Consensus (comb.lib./smm/nn)	LNDFVSDADSTLIGD	1	1	FVSDADSTL	93.06	27	27	FVSDADSTL	110	1	1	FVSDADSTL	16.4	0.7	0.7	-	-	-	-	-	-	-	-
HLA-DRB3*01:01	Nsp16	98	112	15	Consensus (comb.lib./smm/nn)	SDLNDFVSDADSTLI	1	1	FVSDADSTL	93.06	27	27	FVSDADSTL	110	1	1	FVSDADSTL	20	0.82	0.82	-	-	-	-	-	-	-	-
HLA-DRB1*13:02	Spike	113	127	15	Consensus (smm/nn/sturniolo)	KTQSLLIVNNATNVV	0.01	0.01	-	-	-	-	LIVNNATNV	3	0.01	0.01	IVNNATNVV	1.5	0.01	0.01	-	-	-	-	IVNNATNVV	2.9	8.4	8.4
HLA-DRB1*13:02	Spike	117	131	15	Consensus (smm/nn/sturniolo)	LLIVNNATNVVIKVC	0.01	0.01	-	-	-	-	IVNNATNVV	4	0.01	0.01	IVNNATNVV	1.5	0.01	0.01	-	-	-	-	IVNNATNVV	2.9	8.4	8.4
HLA-DRB1*13:02	Spike	115	129	15	Consensus (smm/nn/sturniolo)	QSLLIVNNATNVVIK	0.01	0.01	-	-	-	-	IVNNATNVV	3	0.01	0.01	IVNNATNVV	1.4	0.01	0.01	-	-	-	-	IVNNATNVV	2.9	8.4	8.4
HLA-DRB1*13:02	Spike	116	130	15	Consensus (smm/nn/sturniolo)	SLLIVNNATNVVIKV	0.01	0.01	-	-	-	-	IVNNATNVV	3	0.01	0.01	IVNNATNVV	1.4	0.01	0.01	-	-	-	-	IVNNATNVV	2.9	8.4	8.4
HLA-DRB1*13:02	Spike	114	128	15	Consensus (smm/nn/sturniolo)	TQSLLIVNNATNVVI	0.01	0.01	-	-	-	-	IVNNATNVV	3	0.01	0.01	IVNNATNVV	1.4	0.01	0.01	-	-	-	-	IVNNATNVV	2.9	8.4	8.4
HLA-DRB3*02:02	Spike	115	129	15	NetMHCIIpan	QSLLIVNNATNVVIK	0.02	0.02	-	-	-	-	-	-	-	-	-	-	-	-	LIVNNATNV	13.08	0.02	0.02	-	-	-	-
HLA-DPA1*01:03/DPB1*04:01	Spike	338	352	15	NetMHCIIpan	FGEVFNATRFASVYA	0.03	0.03	-	-	-	-	-	-	-	-	-	-	-	-	FNATRFASV	24.58	0.03	0.03	-	-	-	-
HLA-DRB1*13:02	Spike	118	132	15	Consensus (smm/nn/sturniolo)	LIVNNATNVVIKVCE	0.03	0.03	-	-	-	-	IVNNATNVV	9	0.03	0.03	IVNNATNVV	1.8	0.02	0.02	-	-	-	-	IVNNATNVV	2.9	8.4	8.4
HLA-DRB1*01:01	Spike	513	527	15	Consensus (comb.lib./smm/nn)	LSFELLHAPATVCGP	0.03	0.03	FELLHAPAT	0.01	0.01	0.01	FELLHAPAT	5	0.24	0.24	FELLHAPAT	2.8	0.03	0.03	-	-	-	-	-	-	-	-
HLA-DRB1*13:02	Spike	112	126	15	Consensus (smm/nn/sturniolo)	SKTQSLLIVNNATNV	0.03	0.03	-	-	-	-	SKTQSLLIV	8	0.03	0.03	LIVNNATNV	2.1	0.03	0.03	-	-	-	-	LIVNNATNV	0.1	55	55
HLA-DRB3*02:02	Spike	116	130	15	NetMHCIIpan	SLLIVNNATNVVIKV	0.03	0.03	-	-	-	-	-	-	-	-	-	-	-	-	LIVNNATNV	13.81	0.03	0.03	-	-	-	-
HLA-DRB1*01:01	Spike	512	526	15	Consensus (comb.lib./smm/nn)	VLSFELLHAPATVCG	0.03	0.03	FELLHAPAT	0.01	0.01	0.01	FELLHAPAT	5	0.24	0.24	FELLHAPAT	2.7	0.03	0.03	-	-	-	-	-	-	-	-
HLA-DRB1*01:01	Spike	511	525	15	Consensus (comb.lib./smm/nn)	VVLSFELLHAPATVC	0.03	0.03	FELLHAPAT	0.01	0.01	0.01	FELLHAPAT	5	0.24	0.24	FELLHAPAT	2.9	0.03	0.03	-	-	-	-	-	-	-	-
HLA-DRB3*02:02	Spike	114	128	15	NetMHCIIpan	TQSLLIVNNATNVVI	0.06	0.06	-	-	-	-	-	-	-	-	-	-	-	-	LIVNNATNV	16.27	0.06	0.06	-	-	-	-
HLA-DPA1*01:03/DPB1*04:01	Spike	339	353	15	NetMHCIIpan	GEVFNATRFASVYAW	0.07	0.07	-	-	-	-	-	-	-	-	-	-	-	-	FNATRFASV	28.21	0.07	0.07	-	-	-	-
HLA-DPA1*01:03/DPB1*04:01	Spike	337	351	15	NetMHCIIpan	PFGEVFNATRFASVY	0.07	0.07	-	-	-	-	-	-	-	-	-	-	-	-	FNATRFASV	28.05	0.07	0.07	-	-	-	-
HLA-DRB3*02:02	Spike	117	131	15	NetMHCIIpan	LLIVNNATNVVIKVC	0.09	0.09	-	-	-	-	-	-	-	-	-	-	-	-	LIVNNATNV	17.4	0.09	0.09	-	-	-	-
HLA-DRB1*01:01	Spike	514	528	15	Consensus (comb.lib./smm/nn)	SFELLHAPATVCGPK	0.09	0.09	FELLHAPAT	0.01	0.01	0.01	FELLHAPAT	16	2.3	2.3	FELLHAPAT	3.3	0.09	0.09	-	-	-	-	-	-	-	-
HLA-DRB1*01:01	Spike	510	524	15	Consensus (comb.lib./smm/nn)	VVVLSFELLHAPATV	0.09	0.09	FELLHAPAT	0.01	0.01	0.01	FELLHAPAT	5	0.24	0.24	FELLHAPAT	3.3	0.09	0.09	-	-	-	-	-	-	-	-
HLA-DPA1*01:03/DPB1*04:01	Spike	340	354	15	NetMHCIIpan	EVFNATRFASVYAWN	0.14	0.14	-	-	-	-	-	-	-	-	-	-	-	-	FNATRFASV	36.22	0.14	0.14	-	-	-	-
HLA-DRB5*01:01	Spike	191	205	15	Consensus (smm/nn/sturniolo)	EFVFKNIDGYFKIYS	0.17	0.17	-	-	-	-	FKNIDGYFK	10	0.17	0.17	FKNIDGYFK	10.3	1.2	1.2	-	-	-	-	FKNIDGYFK	6.5	0.07	0.07
HLA-DRB5*01:01	Spike	192	206	15	Consensus (smm/nn/sturniolo)	FVFKNIDGYFKIYSK	0.17	0.17	-	-	-	-	FKNIDGYFK	10	0.17	0.17	FKNIDGYFK	11	1.4	1.4	-	-	-	-	FKNIDGYFK	6.5	0.07	0.07
HLA-DRB3*02:02	Spike	113	127	15	NetMHCIIpan	KTQSLLIVNNATNVV	0.17	0.17	-	-	-	-	-	-	-	-	-	-	-	-	LIVNNATNV	23.74	0.17	0.17	-	-	-	-
HLA-DRB5*01:01	Spike	190	204	15	Consensus (smm/nn/sturniolo)	REFVFKNIDGYFKIY	0.17	0.17	-	-	-	-	FKNIDGYFK	10	0.17	0.17	FKNIDGYFK	11	1.4	1.4	-	-	-	-	FKNIDGYFK	6.5	0.07	0.07
HLA-DPA1*01:03/DPB1*04:01	Spike	336	350	15	NetMHCIIpan	CPFGEVFNATRFASV	0.18	0.18	-	-	-	-	-	-	-	-	-	-	-	-	FNATRFASV	40.87	0.18	0.18	-	-	-	-
HLA-DPA1*01:03/DPB1*04:01	Spike	165	179	15	NetMHCIIpan	NCTFEYVSQPFLMDL	0.18	0.18	-	-	-	-	-	-	-	-	-	-	-	-	YVSQPFLMD	41.31	0.18	0.18	-	-	-	-
HLA-DPA1*01:03/DPB1*04:01	Spike	166	180	15	NetMHCIIpan	CTFEYVSQPFLMDLE	0.2	0.2	-	-	-	-	-	-	-	-	-	-	-	-	YVSQPFLMD	43.12	0.2	0.2	-	-	-	-
HLA-DPA1*02:01/DPB1*14:01	Spike	1010	1024	15	NetMHCIIpan	QQLIRAAEIRASANL	0.2	0.2	-	-	-	-	-	-	-	-	-	-	-	-	IRAAEIRAS	229.37	0.2	0.2	-	-	-	-
HLA-DRB3*02:02	Spike	1091	1105	15	NetMHCIIpan	REGVFVSNGTHWFVT	0.2	0.2	-	-	-	-	-	-	-	-	-	-	-	-	FVSNGTHWF	25.75	0.2	0.2	-	-	-	-
HLA-DRB3*02:02	Spike	1092	1106	15	NetMHCIIpan	EGVFVSNGTHWFVTQ	0.21	0.21	-	-	-	-	-	-	-	-	-	-	-	-	FVSNGTHWF	26.49	0.21	0.21	-	-	-	-
HLA-DRB5*01:01	Spike	189	203	15	Consensus (smm/nn/sturniolo)	LREFVFKNIDGYFKI	0.21	0.21	-	-	-	-	FKNIDGYFK	11	0.21	0.21	FKNIDGYFK	12.8	1.7	1.7	-	-	-	-	FKNIDGYFK	6.5	0.07	0.07
HLA-DRB5*01:01	Spike	188	202	15	Consensus (smm/nn/sturniolo)	NLREFVFKNIDGYFK	0.21	0.21	-	-	-	-	NLREFVFKN	11	0.21	0.21	FKNIDGYFK	26.3	4	4	-	-	-	-	FKNIDGYFK	6.5	0.07	0.07
HLA-DRB1*11:01	Spike	447	461	15	Consensus (smm/nn/sturniolo)	GNYNYLYRLFRKSNL	0.22	0.22	-	-	-	-	YNYLYRLFR	7	0.09	0.09	YNYLYRLFR	5.2	0.22	0.22	-	-	-	-	YNYLYRLFR	4.2	1.1	1.1
HLA-DRB1*01:01	Spike	2	16	15	Consensus (comb.lib./smm/nn)	FVFLVLLPLVSSQCV	0.24	0.24	FLVLLPLVS	0.01	0.01	0.01	FLVLLPLVS	5	0.24	0.24	LLPLVSSQC	43.1	14	14	-	-	-	-	-	-	-	-
HLA-DRB1*01:01	Spike	1	15	15	Consensus (comb.lib./smm/nn)	MFVFLVLLPLVSSQC	0.24	0.24	FLVLLPLVS	0.01	0.01	0.01	FLVLLPLVS	5	0.24	0.24	LVLLPLVSS	55.5	17	17	-	-	-	-	-	-	-	-
HLA-DPA1*03:01/DPB1*04:02	Spike	506	520	15	Consensus (comb.lib./smm/nn)	QPYRVVVLSFELLHA	0.24	0.24	VLSFELLHA	0.38	4.2	4.2	VVVLSFELL	18	0.24	0.24	RVVVLSFEL	15.2	0.1	0.1	-	-	-	-	-	-	-	-
HLA-DRB1*01:01	Spike	509	523	15	Consensus (comb.lib./smm/nn)	RVVVLSFELLHAPAT	0.24	0.24	FELLHAPAT	0.01	0.01	0.01	VLSFELLHA	5	0.24	0.24	FELLHAPAT	6.2	0.96	0.96	-	-	-	-	-	-	-	-
HLA-DPA1*03:01/DPB1*04:02	Spike	507	521	15	Consensus (comb.lib./smm/nn)	PYRVVVLSFELLHAP	0.25	0.25	VLSFELLHA	0.38	4.2	4.2	VVVLSFELL	19	0.25	0.25	RVVVLSFEL	11.9	0.05	0.05	-	-	-	-	-	-	-	-
HLA-DPA1*03:01/DPB1*04:02	Spike	508	522	15	Consensus (comb.lib./smm/nn)	YRVVVLSFELLHAPA	0.25	0.25	VLSFELLHA	0.38	4.2	4.2	VVVLSFELL	19	0.25	0.25	VLSFELLHA	11.3	0.05	0.05	-	-	-	-	-	-	-	-
HLA-DRB1*11:01	Spike	446	460	15	Consensus (smm/nn/sturniolo)	GGNYNYLYRLFRKSN	0.26	0.26	-	-	-	-	YNYLYRLFR	7	0.09	0.09	YNYLYRLFR	5.9	0.26	0.26	-	-	-	-	YNYLYRLFR	4.2	1.1	1.1
HLA-DRB5*01:01	Spike	235	249	15	Consensus (smm/nn/sturniolo)	ITRFQTLLALHRSYL	0.26	0.26	-	-	-	-	FQTLLALHR	2	0.01	0.01	FQTLLALHR	5.1	0.26	0.26	-	-	-	-	FQTLLALHR	4.9	1.3	1.3
HLA-DPA1*01:03/DPB1*04:01	Spike	167	181	15	NetMHCIIpan	TFEYVSQPFLMDLEG	0.26	0.26	-	-	-	-	-	-	-	-	-	-	-	-	YVSQPFLMD	48.03	0.26	0.26	-	-	-	-
HLA-DPA1*01:03/DPB1*04:01	Spike	814	828	15	NetMHCIIpan	KRSFIEDLLFNKVTL	0.29	0.29	-	-	-	-	-	-	-	-	-	-	-	-	IEDLLFNKV	50.28	0.29	0.29	-	-	-	-
HLA-DPA1*02:01/DPB1*01:01	Spike	504	518	15	Consensus (comb.lib./smm/nn)	GYQPYRVVVLSFELL	0.3	0.3	VVVLSFELL	0.04	0.3	0.3	GYQPYRVVV	14	0.17	0.17	RVVVLSFEL	170.4	4.2	4.2	-	-	-	-	-	-	-	-
HLA-DPA1*02:01/DPB1*01:01	Spike	507	521	15	Consensus (comb.lib./smm/nn)	PYRVVVLSFELLHAP	0.3	0.3	VVVLSFELL	0.04	0.3	0.3	VVVLSFELL	13	0.16	0.16	VVLSFELLH	70.7	0.97	0.97	-	-	-	-	-	-	-	-
HLA-DPA1*02:01/DPB1*01:01	Spike	506	520	15	Consensus (comb.lib./smm/nn)	QPYRVVVLSFELLHA	0.3	0.3	VVVLSFELL	0.04	0.3	0.3	VVVLSFELL	13	0.16	0.16	VVLSFELLH	63.8	0.77	0.77	-	-	-	-	-	-	-	-
HLA-DPA1*02:01/DPB1*01:01	Spike	505	519	15	Consensus (comb.lib./smm/nn)	YQPYRVVVLSFELLH	0.3	0.3	VVVLSFELL	0.04	0.3	0.3	VVVLSFELL	14	0.17	0.17	RVVVLSFEL	98.7	1.8	1.8	-	-	-	-	-	-	-	-
HLA-DPA1*02:01/DPB1*01:01	Spike	508	522	15	Consensus (comb.lib./smm/nn)	YRVVVLSFELLHAPA	0.3	0.3	VVVLSFELL	0.04	0.3	0.3	VVVLSFELL	13	0.16	0.16	VVLSFELLH	70.8	0.97	0.97	-	-	-	-	-	-	-	-
HLA-DPA1*02:01/DPB1*14:01	Spike	1011	1025	15	NetMHCIIpan	QLIRAAEIRASANLA	0.31	0.31	-	-	-	-	-	-	-	-	-	-	-	-	IRAAEIRAS	275.61	0.31	0.31	-	-	-	-
HLA-DPA1*02:01/DPB1*14:01	Spike	338	352	15	NetMHCIIpan	FGEVFNATRFASVYA	0.32	0.32	-	-	-	-	-	-	-	-	-	-	-	-	FNATRFASV	278.28	0.32	0.32	-	-	-	-
HLA-DRB5*01:01	Spike	233	247	15	Consensus (smm/nn/sturniolo)	INITRFQTLLALHRS	0.32	0.32	-	-	-	-	FQTLLALHR	2	0.01	0.01	FQTLLALHR	5.5	0.32	0.32	-	-	-	-	FQTLLALHR	4.9	1.3	1.3
HLA-DRB5*01:01	Spike	234	248	15	Consensus (smm/nn/sturniolo)	NITRFQTLLALHRSY	0.32	0.32	-	-	-	-	FQTLLALHR	2	0.01	0.01	FQTLLALHR	5.4	0.32	0.32	-	-	-	-	FQTLLALHR	4.9	1.3	1.3
HLA-DRB3*02:02	Spike	1093	1107	15	NetMHCIIpan	GVFVSNGTHWFVTQR	0.33	0.33	-	-	-	-	-	-	-	-	-	-	-	-	FVSNGTHWF	30.09	0.33	0.33	-	-	-	-
HLA-DRB1*13:02	Spike	119	133	15	Consensus (smm/nn/sturniolo)	IVNNATNVVIKVCEF	0.33	0.33	-	-	-	-	IVNNATNVV	15	0.09	0.09	IVNNATNVV	4.9	0.33	0.33	-	-	-	-	IVNNATNVV	2.9	8.4	8.4
HLA-DRB1*09:01	Spike	884	898	15	Consensus (comb.lib./smm/nn)	SGWTFGAGAALQIPF	0.33	0.33	WTFGAGAAL	17879.3	51	51	FGAGAALQI	42	0.33	0.33	FGAGAALQI	11	0.3	0.3	-	-	-	-	-	-	-	-
HLA-DPA1*01:03/DPB1*04:01	Spike	813	827	15	NetMHCIIpan	SKRSFIEDLLFNKVT	0.33	0.33	-	-	-	-	-	-	-	-	-	-	-	-	IEDLLFNKV	55.02	0.33	0.33	-	-	-	-
HLA-DPA1*02:01/DPB1*14:01	Spike	339	353	15	NetMHCIIpan	GEVFNATRFASVYAW	0.34	0.34	-	-	-	-	-	-	-	-	-	-	-	-	FNATRFASV	291.23	0.34	0.34	-	-	-	-
HLA-DPA1*03:01/DPB1*04:02	Spike	1	15	15	Consensus (comb.lib./smm/nn)	MFVFLVLLPLVSSQC	0.34	0.34	VFLVLLPLV	0.01	0.01	0.01	FVFLVLLPL	23	0.34	0.34	FLVLLPLVS	278.8	13	13	-	-	-	-	-	-	-	-
HLA-DPA1*02:01/DPB1*14:01	Spike	1009	1023	15	NetMHCIIpan	TQQLIRAAEIRASAN	0.34	0.34	-	-	-	-	-	-	-	-	-	-	-	-	IRAAEIRAS	290.44	0.34	0.34	-	-	-	-
HLA-DRB1*09:01	Spike	883	897	15	Consensus (comb.lib./smm/nn)	TSGWTFGAGAALQIP	0.34	0.34	WTFGAGAAL	17879.3	51	51	FGAGAALQI	43	0.34	0.34	FGAGAALQI	11.5	0.32	0.32	-	-	-	-	-	-	-	-
HLA-DRB1*09:01	Spike	885	899	15	Consensus (comb.lib./smm/nn)	GWTFGAGAALQIPFA	0.35	0.35	WTFGAGAAL	17879.3	51	51	FGAGAALQI	44	0.35	0.35	FGAGAALQI	11.8	0.34	0.34	-	-	-	-	-	-	-	-
HLA-DRB5*01:01	Spike	236	250	15	Consensus (smm/nn/sturniolo)	TRFQTLLALHRSYLT	0.35	0.35	-	-	-	-	FQTLLALHR	2	0.01	0.01	FQTLLALHR	5.7	0.35	0.35	-	-	-	-	FQTLLALHR	4.9	1.3	1.3
HLA-DPA1*03:01/DPB1*04:02	Spike	2	16	15	Consensus (comb.lib./smm/nn)	FVFLVLLPLVSSQCV	0.36	0.36	VFLVLLPLV	0.01	0.01	0.01	FVFLVLLPL	24	0.36	0.36	FLVLLPLVS	223.9	11	11	-	-	-	-	-	-	-	-
HLA-DPA1*01:03/DPB1*02:01	Spike	504	518	15	Consensus (comb.lib./smm/nn)	GYQPYRVVVLSFELL	0.36	0.36	VVVLSFELL	0.01	0.01	0.01	RVVVLSFEL	20	0.36	0.36	VVVLSFELL	41.8	1.5	1.5	-	-	-	-	-	-	-	-
HLA-DPA1*01:03/DPB1*02:01	Spike	507	521	15	Consensus (comb.lib./smm/nn)	PYRVVVLSFELLHAP	0.36	0.36	VVVLSFELL	0.01	0.01	0.01	VVVLSFELL	20	0.36	0.36	VVVLSFELL	36.8	1.2	1.2	-	-	-	-	-	-	-	-
HLA-DPA1*01:03/DPB1*02:01	Spike	506	520	15	Consensus (comb.lib./smm/nn)	QPYRVVVLSFELLHA	0.36	0.36	VVVLSFELL	0.01	0.01	0.01	VVVLSFELL	20	0.36	0.36	VVVLSFELL	39.3	1.3	1.3	-	-	-	-	-	-	-	-
HLA-DPA1*01:03/DPB1*02:01	Spike	505	519	15	Consensus (comb.lib./smm/nn)	YQPYRVVVLSFELLH	0.36	0.36	VVVLSFELL	0.01	0.01	0.01	VVVLSFELL	20	0.36	0.36	VVVLSFELL	46	1.6	1.6	-	-	-	-	-	-	-	-
HLA-DPA1*01:03/DPB1*02:01	Spike	508	522	15	Consensus (comb.lib./smm/nn)	YRVVVLSFELLHAPA	0.36	0.36	VVVLSFELL	0.01	0.01	0.01	VVVLSFELL	20	0.36	0.36	VVVLSFELL	42.2	1.5	1.5	-	-	-	-	-	-	-	-
HLA-DPA1*02:01/DPB1*14:01	Spike	1012	1026	15	NetMHCIIpan	LIRAAEIRASANLAA	0.39	0.39	-	-	-	-	-	-	-	-	-	-	-	-	IRAAEIRAS	302.85	0.39	0.39	-	-	-	-
HLA-DRB1*07:01	Spike	713	727	15	Consensus (comb.lib./smm/nn)	AIPTNFTISVTTEIL	0.4	0.4	TISVTTEIL	3.83	13	13	FTISVTTEI	13	0.4	0.4	FTISVTTEI	6.5	0.35	0.35	-	-	-	-	-	-	-	-
HLA-DRB3*02:02	Spike	1090	1104	15	NetMHCIIpan	PREGVFVSNGTHWFV	0.41	0.41	-	-	-	-	-	-	-	-	-	-	-	-	FVSNGTHWF	32.4	0.41	0.41	-	-	-	-
HLA-DPA1*02:01/DPB1*14:01	Spike	1008	1022	15	NetMHCIIpan	VTQQLIRAAEIRASA	0.41	0.41	-	-	-	-	-	-	-	-	-	-	-	-	IRAAEIRAS	312.33	0.41	0.41	-	-	-	-
HLA-DRB1*11:01	Spike	448	462	15	Consensus (smm/nn/sturniolo)	NYNYLYRLFRKSNLK	0.42	0.42	-	-	-	-	LYRLFRKSN	13	0.42	0.42	LYRLFRKSN	5.3	0.23	0.23	-	-	-	-	YNYLYRLFR	4.2	1.1	1.1
HLA-DPA1*01:03/DPB1*04:01	Spike	812	826	15	NetMHCIIpan	PSKRSFIEDLLFNKV	0.42	0.42	-	-	-	-	-	-	-	-	-	-	-	-	IEDLLFNKV	59.56	0.42	0.42	-	-	-	-
HLA-DRB1*11:01	Spike	449	463	15	Consensus (smm/nn/sturniolo)	YNYLYRLFRKSNLKP	0.42	0.42	-	-	-	-	LYRLFRKSN	13	0.42	0.42	LYRLFRKSN	5.6	0.23	0.23	-	-	-	-	YNYLYRLFR	4.2	1.1	1.1
HLA-DPA1*02:01/DPB1*14:01	Spike	340	354	15	NetMHCIIpan	EVFNATRFASVYAWN	0.43	0.43	-	-	-	-	-	-	-	-	-	-	-	-	FNATRFASV	320.6	0.43	0.43	-	-	-	-
HLA-DPA1*02:01/DPB1*14:01	Spike	235	249	15	NetMHCIIpan	ITRFQTLLALHRSYL	0.43	0.43	-	-	-	-	-	-	-	-	-	-	-	-	FQTLLALHR	318.02	0.43	0.43	-	-	-	-
HLA-DPA1*02:01/DPB1*14:01	Spike	1015	1029	15	NetMHCIIpan	AAEIRASANLAATKM	0.45	0.45	-	-	-	-	-	-	-	-	-	-	-	-	IRASANLAA	327.38	0.45	0.45	-	-	-	-
HLA-DPA1*02:01/DPB1*14:01	Spike	234	248	15	NetMHCIIpan	NITRFQTLLALHRSY	0.45	0.45	-	-	-	-	-	-	-	-	-	-	-	-	FQTLLALHR	327.09	0.45	0.45	-	-	-	-
HLA-DPA1*01:03/DPB1*04:01	Spike	164	178	15	NetMHCIIpan	NNCTFEYVSQPFLMD	0.45	0.45	-	-	-	-	-	-	-	-	-	-	-	-	YVSQPFLMD	61.99	0.45	0.45	-	-	-	-
HLA-DRB1*07:01	Spike	712	726	15	Consensus (comb.lib./smm/nn)	IAIPTNFTISVTTEI	0.47	0.47	IAIPTNFTI	13.97	19	19	TNFTISVTT	14	0.47	0.47	FTISVTTEI	6.4	0.34	0.34	-	-	-	-	-	-	-	-
HLA-DRB3*01:01	Spike	397	411	15	Consensus (comb.lib./smm/nn)	ADSFVIRGDEVRQIA	0.49	0.49	IRGDEVRQI	0.01	0.01	0.01	IRGDEVRQI	68	0.49	0.49	IRGDEVRQI	17.8	0.76	0.76	-	-	-	-	-	-	-	-
HLA-DRB5*01:01	Spike	344	358	15	Consensus (smm/nn/sturniolo)	ATRFASVYAWNRKRI	0.49	0.49	-	-	-	-	FASVYAWNR	10	0.17	0.17	FASVYAWNR	6.7	0.49	0.49	-	-	-	-	FASVYAWNR	4.2	2.9	2.9
HLA-DRB1*09:01	Spike	882	896	15	Consensus (comb.lib./smm/nn)	ITSGWTFGAGAALQI	0.49	0.49	WTFGAGAAL	17879.3	51	51	WTFGAGAAL	42	0.33	0.33	FGAGAALQI	13.9	0.49	0.49	-	-	-	-	-	-	-	-
HLA-DRB3*01:01	Spike	209	223	15	Consensus (comb.lib./smm/nn)	PINLVRDLPQGFSAL	0.49	0.49	LVRDLPQGF	613.14	37	37	LVRDLPQGF	68	0.49	0.49	LVRDLPQGF	7.7	0.23	0.23	-	-	-	-	-	-	-	-
HLA-DRB3*01:01	Spike	396	410	15	Consensus (comb.lib./smm/nn)	YADSFVIRGDEVRQI	0.49	0.49	IRGDEVRQI	0.01	0.01	0.01	YADSFVIRG	68	0.49	0.49	IRGDEVRQI	21.7	0.87	0.87	-	-	-	-	-	-	-	-
HLA-DPA1*01:03/DPB1*04:01	Spike	815	829	15	NetMHCIIpan	RSFIEDLLFNKVTLA	0.5	0.5	-	-	-	-	-	-	-	-	-	-	-	-	IEDLLFNKV	63.09	0.5	0.5	-	-	-	-
HLA-DPA1*01:03/DPB1*04:01	Spike	341	355	15	NetMHCIIpan	VFNATRFASVYAWNR	0.5	0.5	-	-	-	-	-	-	-	-	-	-	-	-	FNATRFASV	63.17	0.5	0.5	-	-	-	-
HLA-DRB3*01:01	Spike	398	412	15	Consensus (comb.lib./smm/nn)	DSFVIRGDEVRQIAP	0.51	0.51	IRGDEVRQI	0.01	0.01	0.01	IRGDEVRQI	69	0.51	0.51	IRGDEVRQI	21.8	0.88	0.88	-	-	-	-	-	-	-	-
HLA-DRB3*01:01	Spike	207	221	15	Consensus (comb.lib./smm/nn)	HTPINLVRDLPQGFS	0.51	0.51	LVRDLPQGF	613.14	37	37	LVRDLPQGF	70	0.51	0.51	LVRDLPQGF	8.1	0.26	0.26	-	-	-	-	-	-	-	-
HLA-DRB3*01:01	Spike	210	224	15	Consensus (comb.lib./smm/nn)	INLVRDLPQGFSALE	0.51	0.51	LVRDLPQGF	613.14	37	37	LVRDLPQGF	69	0.51	0.51	LVRDLPQGF	10.1	0.38	0.38	-	-	-	-	-	-	-	-
HLA-DQA1*05:01/DQB1*03:01	Spike	1216	1230	15	Consensus (comb.lib./smm/nn)	IWLGFIAGLIAIVMV	0.51	0.51	IWLGFIAGL	0.01	0.01	0.01	FIAGLIAIV	10	0.51	0.51	FIAGLIAIV	104.3	6.6	6.6	-	-	-	-	-	-	-	-
HLA-DRB3*01:01	Spike	206	220	15	Consensus (comb.lib./smm/nn)	KHTPINLVRDLPQGF	0.51	0.51	LVRDLPQGF	613.14	37	37	KHTPINLVR	70	0.51	0.51	LVRDLPQGF	9.9	0.36	0.36	-	-	-	-	-	-	-	-
HLA-DRB1*07:01	Spike	715	729	15	Consensus (comb.lib./smm/nn)	PTNFTISVTTEILPV	0.51	0.51	TISVTTEIL	3.83	13	13	FTISVTTEI	13	0.4	0.4	FTISVTTEI	8	0.51	0.51	-	-	-	-	-	-	-	-
HLA-DRB3*01:01	Spike	399	413	15	Consensus (comb.lib./smm/nn)	SFVIRGDEVRQIAPG	0.51	0.51	IRGDEVRQI	0.01	0.01	0.01	IRGDEVRQI	71	0.51	0.51	IRGDEVRQI	26.9	1.1	1.1	-	-	-	-	-	-	-	-
HLA-DRB3*01:01	Spike	208	222	15	Consensus (comb.lib./smm/nn)	TPINLVRDLPQGFSA	0.51	0.51	LVRDLPQGF	613.14	37	37	LVRDLPQGF	70	0.51	0.51	LVRDLPQGF	8.2	0.27	0.27	-	-	-	-	-	-	-	-
HLA-DQA1*05:01/DQB1*03:01	Spike	1215	1229	15	Consensus (comb.lib./smm/nn)	YIWLGFIAGLIAIVM	0.51	0.51	IWLGFIAGL	0.01	0.01	0.01	FIAGLIAIV	10	0.51	0.51	FIAGLIAIV	94.7	6	6	-	-	-	-	-	-	-	-
HLA-DRB5*01:01	Spike	232	246	15	Consensus (smm/nn/sturniolo)	GINITRFQTLLALHR	0.52	0.52	-	-	-	-	GINITRFQT	2	0.01	0.01	FQTLLALHR	6.8	0.52	0.52	-	-	-	-	FQTLLALHR	4.9	1.3	1.3
HLA-DRB1*07:01	Spike	714	728	15	Consensus (comb.lib./smm/nn)	IPTNFTISVTTEILP	0.52	0.52	TISVTTEIL	3.83	13	13	FTISVTTEI	14	0.47	0.47	FTISVTTEI	8.2	0.52	0.52	-	-	-	-	-	-	-	-
HLA-DRB3*02:02	Spike	118	132	15	NetMHCIIpan	LIVNNATNVVIKVCE	0.52	0.52	-	-	-	-	-	-	-	-	-	-	-	-	IVNNATNVV	36.62	0.52	0.52	-	-	-	-
HLA-DRB1*11:01	Spike	450	464	15	Consensus (smm/nn/sturniolo)	NYLYRLFRKSNLKPF	0.52	0.52	-	-	-	-	LYRLFRKSN	16	0.52	0.52	LYRLFRKSN	6.9	0.39	0.39	-	-	-	-	YRLFRKSNL	2.6	5.6	5.6
HLA-DRB1*07:01	Spike	716	730	15	Consensus (comb.lib./smm/nn)	TNFTISVTTEILPVS	0.52	0.52	TISVTTEIL	3.83	13	13	FTISVTTEI	13	0.4	0.4	FTISVTTEI	8.2	0.52	0.52	-	-	-	-	-	-	-	-
HLA-DRB5*01:01	Spike	345	359	15	Consensus (smm/nn/sturniolo)	TRFASVYAWNRKRIS	0.52	0.52	-	-	-	-	FASVYAWNR	10	0.17	0.17	FASVYAWNR	6.8	0.52	0.52	-	-	-	-	FASVYAWNR	4.2	2.9	2.9
HLA-DQA1*01:02/DQB1*06:02	Spike	1008	1022	15	Consensus (comb.lib./smm/nn)	VTQQLIRAAEIRASA	0.53	0.53	LIRAAEIRA	0.13	5.8	5.8	IRAAEIRAS	57	0.53	0.53	IRAAEIRAS	12.5	0.03	0.03	-	-	-	-	-	-	-	-
HLA-DPA1*02:01/DPB1*14:01	Spike	1016	1030	15	NetMHCIIpan	AEIRASANLAATKMS	0.54	0.54	-	-	-	-	-	-	-	-	-	-	-	-	IRASANLAA	345.28	0.54	0.54	-	-	-	-
HLA-DRB3*01:01	Spike	400	414	15	Consensus (comb.lib./smm/nn)	FVIRGDEVRQIAPGQ	0.54	0.54	IRGDEVRQI	0.01	0.01	0.01	IRGDEVRQI	73	0.54	0.54	IRGDEVRQI	46.3	2.1	2.1	-	-	-	-	-	-	-	-
HLA-DQA1*01:02/DQB1*06:02	Spike	1010	1024	15	Consensus (comb.lib./smm/nn)	QQLIRAAEIRASANL	0.54	0.54	LIRAAEIRA	0.13	5.8	5.8	IRAAEIRAS	58	0.54	0.54	IRAAEIRAS	11.5	0.03	0.03	-	-	-	-	-	-	-	-
HLA-DPA1*01:03/DPB1*04:01	Spike	168	182	15	NetMHCIIpan	FEYVSQPFLMDLEGK	0.56	0.56	-	-	-	-	-	-	-	-	-	-	-	-	YVSQPFLMD	67.24	0.56	0.56	-	-	-	-
HLA-DQA1*01:02/DQB1*06:02	Spike	1009	1023	15	Consensus (comb.lib./smm/nn)	TQQLIRAAEIRASAN	0.56	0.56	LIRAAEIRA	0.13	5.8	5.8	IRAAEIRAS	59	0.56	0.56	IRAAEIRAS	10.8	0.03	0.03	-	-	-	-	-	-	-	-
HLA-DPA1*02:01/DPB1*14:01	Spike	341	355	15	NetMHCIIpan	VFNATRFASVYAWNR	0.56	0.56	-	-	-	-	-	-	-	-	-	-	-	-	FNATRFASV	353.54	0.56	0.56	-	-	-	-
HLA-DRB1*15:01	Spike	749	763	15	Consensus (smm/nn/sturniolo)	CSNLLLQYGSFCTQL	0.58	0.58	-	-	-	-	LLQYGSFCT	45	0.58	0.58	LLQYGSFCT	11.5	0.33	0.33	-	-	-	-	LLQYGSFCT	5.3	1.8	1.8
HLA-DPA1*02:01/DPB1*14:01	Spike	233	247	15	NetMHCIIpan	INITRFQTLLALHRS	0.58	0.58	-	-	-	-	-	-	-	-	-	-	-	-	FQTLLALHR	360.95	0.58	0.58	-	-	-	-
HLA-DRB5*01:01	Spike	237	251	15	Consensus (smm/nn/sturniolo)	RFQTLLALHRSYLTP	0.58	0.58	-	-	-	-	FQTLLALHR	5	0.02	0.02	FQTLLALHR	7.1	0.58	0.58	-	-	-	-	FQTLLALHR	4.9	1.3	1.3
HLA-DQA1*05:01/DQB1*03:01	Spike	1214	1228	15	Consensus (comb.lib./smm/nn)	WYIWLGFIAGLIAIV	0.58	0.58	IWLGFIAGL	0.01	0.01	0.01	LGFIAGLIA	11	0.58	0.58	FIAGLIAIV	85.9	5.3	5.3	-	-	-	-	-	-	-	-
HLA-DRB1*11:01	Spike	2	16	15	Consensus (smm/nn/sturniolo)	FVFLVLLPLVSSQCV	0.59	0.59	-	-	-	-	FLVLLPLVS	18	0.59	0.59	LVLLPLVSS	265.2	18	18	-	-	-	-	FLVLLPLVS	5.3	0.18	0.18
HLA-DRB1*11:01	Spike	1	15	15	Consensus (smm/nn/sturniolo)	MFVFLVLLPLVSSQC	0.59	0.59	-	-	-	-	FLVLLPLVS	18	0.59	0.59	LVLLPLVSS	278.5	18	18	-	-	-	-	FLVLLPLVS	5.3	0.18	0.18
HLA-DRB1*03:01	Spike	208	222	15	Consensus (smm/nn/sturniolo)	TPINLVRDLPQGFSA	0.59	0.59	-	-	-	-	LVRDLPQGF	76	0.74	0.74	LVRDLPQGF	19.8	0.59	0.59	-	-	-	-	LVRDLPQGF	6.4	0.25	0.25
HLA-DRB1*03:01	Spike	209	223	15	Consensus (smm/nn/sturniolo)	PINLVRDLPQGFSAL	0.6	0.6	-	-	-	-	LVRDLPQGF	72	0.67	0.67	LVRDLPQGF	20.1	0.6	0.6	-	-	-	-	LVRDLPQGF	6.4	0.25	0.25
HLA-DPA1*02:01/DPB1*14:01	Spike	1014	1028	15	NetMHCIIpan	RAAEIRASANLAATK	0.6	0.6	-	-	-	-	-	-	-	-	-	-	-	-	IRASANLAA	364.92	0.6	0.6	-	-	-	-
HLA-DRB1*15:01	Spike	750	764	15	Consensus (smm/nn/sturniolo)	SNLLLQYGSFCTQLN	0.6	0.6	-	-	-	-	LLQYGSFCT	46	0.6	0.6	LLQYGSFCT	10.5	0.27	0.27	-	-	-	-	LLQYGSFCT	5.3	1.8	1.8
HLA-DPA1*01:03/DPB1*04:01	Spike	506	520	15	NetMHCIIpan	QPYRVVVLSFELLHA	0.61	0.61	-	-	-	-	-	-	-	-	-	-	-	-	VLSFELLHA	71.36	0.61	0.61	-	-	-	-
HLA-DRB1*03:01	Spike	210	224	15	Consensus (smm/nn/sturniolo)	INLVRDLPQGFSALE	0.62	0.62	-	-	-	-	LVRDLPQGF	70	0.62	0.62	LVRDLPQGF	29	0.98	0.98	-	-	-	-	LVRDLPQGF	6.4	0.25	0.25
HLA-DRB1*09:01	Spike	540	554	15	Consensus (comb.lib./smm/nn)	NFNFNGLTGTGVLTE	0.62	0.62	LTGTGVLTE	1000000	61	61	FNGLTGTGV	57	0.62	0.62	FNGLTGTGV	14.3	0.55	0.55	-	-	-	-	-	-	-	-
HLA-DPA1*02:01/DPB1*01:01	Spike	509	523	15	Consensus (comb.lib./smm/nn)	RVVVLSFELLHAPAT	0.63	0.63	VVVLSFELL	0.04	0.3	0.3	VVVLSFELL	34	0.63	0.63	VVLSFELLH	97.9	1.8	1.8	-	-	-	-	-	-	-	-
HLA-DRB1*15:01	Spike	322	336	15	Consensus (smm/nn/sturniolo)	PTESIVRFPNITNLC	0.64	0.64	-	-	-	-	IVRFPNITN	146	4.2	4.2	IVRFPNITN	15.2	0.64	0.64	-	-	-	-	IVRFPNITN	6.2	0.44	0.44
HLA-DPA1*02:01/DPB1*14:01	Spike	337	351	15	NetMHCIIpan	PFGEVFNATRFASVY	0.65	0.65	-	-	-	-	-	-	-	-	-	-	-	-	FNATRFASV	380.6	0.65	0.65	-	-	-	-
HLA-DQA1*01:02/DQB1*06:02	Spike	1007	1021	15	Consensus (comb.lib./smm/nn)	YVTQQLIRAAEIRAS	0.65	0.65	LIRAAEIRA	0.13	5.8	5.8	QQLIRAAEI	60	0.58	0.58	IRAAEIRAS	39.2	0.65	0.65	-	-	-	-	-	-	-	-
HLA-DQA1*01:02/DQB1*06:02	Spike	1011	1025	15	Consensus (comb.lib./smm/nn)	QLIRAAEIRASANLA	0.66	0.66	LIRAAEIRA	0.13	5.8	5.8	IRAAEIRAS	62	0.66	0.66	IRAAEIRAS	14.7	0.06	0.06	-	-	-	-	-	-	-	-
HLA-DRB3*02:02	Spike	365	379	15	NetMHCIIpan	YSVLYNSASFSTFKC	0.66	0.66	-	-	-	-	-	-	-	-	-	-	-	-	VLYNSASFS	40.67	0.66	0.66	-	-	-	-
HLA-DRB1*09:01	Spike	886	900	15	Consensus (comb.lib./smm/nn)	WTFGAGAALQIPFAM	0.67	0.67	WTFGAGAAL	17879.3	51	51	FGAGAALQI	46	0.39	0.39	FGAGAALQI	15.5	0.67	0.67	-	-	-	-	-	-	-	-
HLA-DRB3*02:02	Spike	364	378	15	NetMHCIIpan	DYSVLYNSASFSTFK	0.68	0.68	-	-	-	-	-	-	-	-	-	-	-	-	VLYNSASFS	41.86	0.68	0.68	-	-	-	-
HLA-DRB1*01:01	Spike	885	899	15	Consensus (comb.lib./smm/nn)	GWTFGAGAALQIPFA	0.68	0.68	GWTFGAGAA	0.01	0.01	0.01	FGAGAALQI	59	12	12	FGAGAALQI	5.4	0.68	0.68	-	-	-	-	-	-	-	-
HLA-DPA1*01:03/DPB1*04:01	Spike	507	521	15	NetMHCIIpan	PYRVVVLSFELLHAP	0.68	0.68	-	-	-	-	-	-	-	-	-	-	-	-	VLSFELLHA	77.14	0.68	0.68	-	-	-	-
HLA-DRB1*11:01	Spike	445	459	15	Consensus (smm/nn/sturniolo)	VGGNYNYLYRLFRKS	0.68	0.68	-	-	-	-	YNYLYRLFR	10	0.29	0.29	YNYLYRLFR	9.4	0.68	0.68	-	-	-	-	YNYLYRLFR	4.2	1.1	1.1
HLA-DPA1*02:01/DPB1*01:01	Spike	510	524	15	Consensus (comb.lib./smm/nn)	VVVLSFELLHAPATV	0.68	0.68	VVVLSFELL	0.04	0.3	0.3	VVVLSFELL	36	0.68	0.68	VLSFELLHA	172.7	4.3	4.3	-	-	-	-	-	-	-	-
HLA-DRB1*15:01	Spike	321	335	15	Consensus (smm/nn/sturniolo)	QPTESIVRFPNITNL	0.69	0.69	-	-	-	-	IVRFPNITN	142	4	4	IVRFPNITN	15.7	0.69	0.69	-	-	-	-	IVRFPNITN	6.2	0.44	0.44
HLA-DRB1*15:01	Spike	323	337	15	Consensus (smm/nn/sturniolo)	TESIVRFPNITNLCP	0.69	0.69	-	-	-	-	IVRFPNITN	149	4.3	4.3	IVRFPNITN	15.7	0.69	0.69	-	-	-	-	IVRFPNITN	6.2	0.44	0.44
HLA-DRB1*13:02	Spike	1126	1140	15	Consensus (smm/nn/sturniolo)	CDVVIGIVNNTVYDP	0.7	0.7	-	-	-	-	VIGIVNNTV	49	0.7	0.7	VIGIVNNTV	6.2	0.57	0.57	-	-	-	-	IVNNTVYDP	2.4	14	14
HLA-DRB1*09:01	Spike	538	552	15	Consensus (comb.lib./smm/nn)	CVNFNFNGLTGTGVL	0.7	0.7	CVNFNFNGL	0.01	0.01	0.01	FNGLTGTGV	58	0.7	0.7	FNGLTGTGV	16.4	0.74	0.74	-	-	-	-	-	-	-	-
HLA-DRB1*13:02	Spike	1127	1141	15	Consensus (smm/nn/sturniolo)	DVVIGIVNNTVYDPL	0.7	0.7	-	-	-	-	VIGIVNNTV	49	0.7	0.7	VIGIVNNTV	5.8	0.5	0.5	-	-	-	-	IVNNTVYDP	2.4	14	14
HLA-DPA1*02:01/DPB1*14:01	Spike	1013	1027	15	NetMHCIIpan	IRAAEIRASANLAAT	0.7	0.7	-	-	-	-	-	-	-	-	-	-	-	-	IRASANLAA	387.82	0.7	0.7	-	-	-	-
HLA-DRB1*09:01	Spike	539	553	15	Consensus (comb.lib./smm/nn)	VNFNFNGLTGTGVLT	0.7	0.7	GLTGTGVLT	1000000	61	61	FNGLTGTGV	58	0.7	0.7	FNGLTGTGV	14.6	0.59	0.59	-	-	-	-	-	-	-	-
HLA-DRB1*01:01	Spike	515	529	15	Consensus (comb.lib./smm/nn)	FELLHAPATVCGPKK	0.71	0.71	FELLHAPAT	0.01	0.01	0.01	FELLHAPAT	16	2.3	2.3	FELLHAPAT	5.6	0.71	0.71	-	-	-	-	-	-	-	-
HLA-DRB1*15:01	Spike	748	762	15	Consensus (smm/nn/sturniolo)	ECSNLLLQYGSFCTQ	0.72	0.72	-	-	-	-	LLQYGSFCT	49	0.72	0.72	LLQYGSFCT	15.1	0.61	0.61	-	-	-	-	LLQYGSFCT	5.3	1.8	1.8
HLA-DRB4*01:01	Spike	894	908	15	Consensus (comb.lib./smm/nn)	LQIPFAMQMAYRFNG	0.73	0.73	PFAMQMAYR	0.01	0.01	0.01	FAMQMAYRF	1181	36	36	PFAMQMAYR	22.2	0.73	0.73	-	-	-	-	-	-	-	-
HLA-DQA1*05:01/DQB1*03:01	Spike	884	898	15	Consensus (comb.lib./smm/nn)	SGWTFGAGAALQIPF	0.73	0.73	GWTFGAGAA	0.38	7.3	7.3	TFGAGAALQ	13	0.73	0.73	FGAGAALQI	13.3	0.19	0.19	-	-	-	-	-	-	-	-
HLA-DQA1*05:01/DQB1*03:01	Spike	883	897	15	Consensus (comb.lib./smm/nn)	TSGWTFGAGAALQIP	0.73	0.73	GWTFGAGAA	0.38	7.3	7.3	TFGAGAALQ	13	0.73	0.73	FGAGAALQI	15.2	0.26	0.26	-	-	-	-	-	-	-	-
HLA-DRB1*03:01	Spike	207	221	15	Consensus (smm/nn/sturniolo)	HTPINLVRDLPQGFS	0.74	0.74	-	-	-	-	LVRDLPQGF	76	0.74	0.74	LVRDLPQGF	25.1	0.81	0.81	-	-	-	-	LVRDLPQGF	6.4	0.25	0.25
HLA-DRB1*03:01	Spike	206	220	15	Consensus (smm/nn/sturniolo)	KHTPINLVRDLPQGF	0.74	0.74	-	-	-	-	KHTPINLVR	76	0.74	0.74	LVRDLPQGF	57	2.6	2.6	-	-	-	-	LVRDLPQGF	6.4	0.25	0.25
HLA-DPA1*02:01/DPB1*05:01	Spike	183	197	15	Consensus (comb.lib./smm/nn)	QGNFKNLREFVFKNI	0.74	0.74	KNLREFVFK	49.04	15	15	FKNLREFVF	276	0.74	0.74	FKNLREFVF	47.2	0.17	0.17	-	-	-	-	-	-	-	-
HLA-DRB1*09:01	Spike	541	555	15	Consensus (comb.lib./smm/nn)	FNFNGLTGTGVLTES	0.75	0.75	TGTGVLTES	1000000	61	61	FNGLTGTGV	58	0.7	0.7	FNGLTGTGV	16.8	0.75	0.75	-	-	-	-	-	-	-	-
HLA-DRB1*09:01	Spike	537	551	15	Consensus (comb.lib./smm/nn)	KCVNFNFNGLTGTGV	0.75	0.75	CVNFNFNGL	0.01	0.01	0.01	FNFNGLTGT	61	0.75	0.75	FNGLTGTGV	26.2	1.8	1.8	-	-	-	-	-	-	-	-
HLA-DRB1*13:02	Spike	1125	1139	15	Consensus (smm/nn/sturniolo)	NCDVVIGIVNNTVYD	0.75	0.75	-	-	-	-	VIGIVNNTV	50	0.71	0.71	VIGIVNNTV	6.9	0.75	0.75	-	-	-	-	VVIGIVNNT	1.9	21	21
HLA-DRB1*15:01	Spike	751	765	15	Consensus (smm/nn/sturniolo)	NLLLQYGSFCTQLNR	0.75	0.75	-	-	-	-	LLQYGSFCT	51	0.75	0.75	LLQYGSFCT	12.1	0.36	0.36	-	-	-	-	LLQYGSFCT	5.3	1.8	1.8
HLA-DRB3*01:01	Spike	1091	1105	15	Consensus (comb.lib./smm/nn)	REGVFVSNGTHWFVT	0.76	0.76	FVSNGTHWF	583.58	36	36	FVSNGTHWF	67	0.47	0.47	FVSNGTHWF	17.7	0.76	0.76	-	-	-	-	-	-	-	-
HLA-DRB1*04:05	Spike	324	338	15	Consensus (smm/nn/sturniolo)	ESIVRFPNITNLCPF	0.77	0.77	-	-	-	-	IVRFPNITN	98	2.4	2.4	IVRFPNITN	22.9	0.38	0.38	-	-	-	-	IVRFPNITN	4.78	0.77	0.77
HLA-DRB1*04:05	Spike	322	336	15	Consensus (smm/nn/sturniolo)	PTESIVRFPNITNLC	0.77	0.77	-	-	-	-	IVRFPNITN	94	2.3	2.3	IVRFPNITN	23.6	0.41	0.41	-	-	-	-	IVRFPNITN	4.78	0.77	0.77
HLA-DRB1*04:05	Spike	323	337	15	Consensus (smm/nn/sturniolo)	TESIVRFPNITNLCP	0.77	0.77	-	-	-	-	IVRFPNITN	97	2.4	2.4	IVRFPNITN	20.9	0.28	0.28	-	-	-	-	IVRFPNITN	4.78	0.77	0.77
HLA-DPA1*02:01/DPB1*14:01	Spike	236	250	15	NetMHCIIpan	TRFQTLLALHRSYLT	0.77	0.77	-	-	-	-	-	-	-	-	-	-	-	-	FQTLLALHR	408.37	0.77	0.77	-	-	-	-
HLA-DRB3*01:01	Spike	1092	1106	15	Consensus (comb.lib./smm/nn)	EGVFVSNGTHWFVTQ	0.78	0.78	FVSNGTHWF	583.58	36	36	FVSNGTHWF	67	0.47	0.47	FVSNGTHWF	19	0.78	0.78	-	-	-	-	-	-	-	-
HLA-DRB3*01:01	Spike	1090	1104	15	Consensus (comb.lib./smm/nn)	PREGVFVSNGTHWFV	0.78	0.78	FVSNGTHWF	583.58	36	36	FVSNGTHWF	67	0.47	0.47	FVSNGTHWF	19.3	0.78	0.78	-	-	-	-	-	-	-	-
HLA-DPA1*02:01/DPB1*05:01	Spike	447	461	15	Consensus (comb.lib./smm/nn)	GNYNYLYRLFRKSNL	0.79	0.79	YLYRLFRKS	60.64	16	16	NYLYRLFRK	287	0.79	0.79	NYLYRLFRK	93.6	0.64	0.64	-	-	-	-	-	-	-	-
HLA-DRB3*02:02	Spike	919	933	15	NetMHCIIpan	NQKLIANQFNSAIGK	0.8	0.8	-	-	-	-	-	-	-	-	-	-	-	-	LIANQFNSA	48.46	0.8	0.8	-	-	-	-
HLA-DRB4*01:01	Spike	893	907	15	Consensus (comb.lib./smm/nn)	ALQIPFAMQMAYRFN	0.81	0.81	PFAMQMAYR	0.01	0.01	0.01	QIPFAMQMA	868	28	28	PFAMQMAYR	24.1	0.81	0.81	-	-	-	-	-	-	-	-
HLA-DRB1*13:02	Spike	1124	1138	15	Consensus (smm/nn/sturniolo)	GNCDVVIGIVNNTVY	0.81	0.81	-	-	-	-	VIGIVNNTV	50	0.71	0.71	VIGIVNNTV	7.2	0.81	0.81	-	-	-	-	VVIGIVNNT	1.9	21	21
HLA-DPA1*01:03/DPB1*04:01	Spike	54	68	15	NetMHCIIpan	LFLPFFSNVTWFHAI	0.81	0.81	-	-	-	-	-	-	-	-	-	-	-	-	FSNVTWFHA	83.12	0.81	0.81	-	-	-	-
HLA-DPA1*02:01/DPB1*05:01	Spike	184	198	15	Consensus (comb.lib./smm/nn)	GNFKNLREFVFKNID	0.82	0.82	KNLREFVFK	49.04	15	15	LREFVFKNI	294	0.82	0.82	FKNLREFVF	52	0.2	0.2	-	-	-	-	-	-	-	-
HLA-DRB1*04:01	Spike	959	973	15	Consensus (smm/nn/sturniolo)	LNTLVKQLSSNFGAI	0.82	0.82	-	-	-	-	LVKQLSSNF	79	0.82	0.82	VKQLSSNFG	16.2	0.15	0.15	-	-	-	-	LVKQLSSNF	1.7	17	17
HLA-DRB4*01:01	Spike	895	909	15	Consensus (comb.lib./smm/nn)	QIPFAMQMAYRFNGI	0.82	0.82	PFAMQMAYR	0.01	0.01	0.01	FAMQMAYRF	1157	35	35	PFAMQMAYR	24.5	0.82	0.82	-	-	-	-	-	-	-	-
HLA-DRB5*01:01	Spike	343	357	15	Consensus (smm/nn/sturniolo)	NATRFASVYAWNRKR	0.83	0.83	-	-	-	-	FASVYAWNR	11	0.21	0.21	FASVYAWNR	8.4	0.83	0.83	-	-	-	-	FASVYAWNR	4.2	2.9	2.9
HLA-DRB1*15:01	Spike	237	251	15	Consensus (smm/nn/sturniolo)	RFQTLLALHRSYLTP	0.84	0.84	-	-	-	-	LALHRSYLT	45	0.58	0.58	LALHRSYLT	18.2	0.84	0.84	-	-	-	-	LLALHRSYL	3.3	15	15
HLA-DRB3*02:02	Spike	363	377	15	NetMHCIIpan	ADYSVLYNSASFSTF	0.85	0.85	-	-	-	-	-	-	-	-	-	-	-	-	VLYNSASFS	51.34	0.85	0.85	-	-	-	-
HLA-DQA1*05:01/DQB1*03:01	Spike	885	899	15	Consensus (comb.lib./smm/nn)	GWTFGAGAALQIPFA	0.85	0.85	GWTFGAGAA	0.38	7.3	7.3	TFGAGAALQ	14	0.85	0.85	FGAGAALQI	13.3	0.19	0.19	-	-	-	-	-	-	-	-
HLA-DQA1*05:01/DQB1*03:01	Spike	882	896	15	Consensus (comb.lib./smm/nn)	ITSGWTFGAGAALQI	0.85	0.85	GWTFGAGAA	0.38	7.3	7.3	TFGAGAALQ	14	0.85	0.85	FGAGAALQI	24	0.74	0.74	-	-	-	-	-	-	-	-
HLA-DPA1*03:01/DPB1*04:02	Spike	509	523	15	Consensus (comb.lib./smm/nn)	RVVVLSFELLHAPAT	0.85	0.85	VLSFELLHA	0.38	4.2	4.2	VVVLSFELL	47	0.85	0.85	VLSFELLHA	16.6	0.12	0.12	-	-	-	-	-	-	-	-
HLA-DRB3*02:02	Spike	1094	1108	15	NetMHCIIpan	VFVSNGTHWFVTQRN	0.85	0.85	-	-	-	-	-	-	-	-	-	-	-	-	FVSNGTHWF	51.78	0.85	0.85	-	-	-	-
HLA-DRB3*02:02	Spike	1015	1029	15	NetMHCIIpan	AAEIRASANLAATKM	0.87	0.87	-	-	-	-	-	-	-	-	-	-	-	-	IRASANLAA	52.67	0.87	0.87	-	-	-	-
HLA-DRB1*04:05	Spike	321	335	15	Consensus (smm/nn/sturniolo)	QPTESIVRFPNITNL	0.87	0.87	-	-	-	-	IVRFPNITN	90	2.1	2.1	IVRFPNITN	35	0.87	0.87	-	-	-	-	IVRFPNITN	4.78	0.77	0.77
HLA-DRB1*04:01	Spike	114	128	15	Consensus (smm/nn/sturniolo)	TQSLLIVNNATNVVI	0.89	0.89	-	-	-	-	LLIVNNATN	79	0.82	0.82	LLIVNNATN	65.2	2.5	2.5	-	-	-	-	IVNNATNVV	4.3	0.89	0.89
HLA-DRB1*04:01	Spike	958	972	15	Consensus (smm/nn/sturniolo)	ALNTLVKQLSSNFGA	0.9	0.9	-	-	-	-	LVKQLSSNF	81	0.9	0.9	VKQLSSNFG	21.4	0.34	0.34	-	-	-	-	LVKQLSSNF	1.7	17	17
HLA-DPA1*03:01/DPB1*04:02	Spike	338	352	15	Consensus (comb.lib./smm/nn)	FGEVFNATRFASVYA	0.9	0.9	FNATRFASV	6.3	13	13	FNATRFASV	50	0.9	0.9	VFNATRFAS	35.5	0.9	0.9	-	-	-	-	-	-	-	-
HLA-DRB1*04:01	Spike	113	127	15	Consensus (smm/nn/sturniolo)	KTQSLLIVNNATNVV	0.9	0.9	-	-	-	-	LLIVNNATN	81	0.9	0.9	LLIVNNATN	70.1	2.7	2.7	-	-	-	-	IVNNATNVV	4.3	0.89	0.89
HLA-DRB1*04:01	Spike	960	974	15	Consensus (smm/nn/sturniolo)	NTLVKQLSSNFGAIS	0.9	0.9	-	-	-	-	LVKQLSSNF	81	0.9	0.9	VKQLSSNFG	16	0.14	0.14	-	-	-	-	LVKQLSSNF	1.7	17	17
HLA-DRB5*01:01	Spike	346	360	15	Consensus (smm/nn/sturniolo)	RFASVYAWNRKRISN	0.9	0.9	-	-	-	-	FASVYAWNR	25	0.9	0.9	FASVYAWNR	8	0.74	0.74	-	-	-	-	FASVYAWNR	4.2	2.9	2.9
HLA-DPA1*03:01/DPB1*04:02	Spike	510	524	15	Consensus (comb.lib./smm/nn)	VVVLSFELLHAPATV	0.9	0.9	VLSFELLHA	0.38	4.2	4.2	VVVLSFELL	50	0.9	0.9	VLSFELLHA	20.9	0.27	0.27	-	-	-	-	-	-	-	-
HLA-DPA1*02:01/DPB1*14:01	Spike	232	246	15	NetMHCIIpan	GINITRFQTLLALHR	0.91	0.91	-	-	-	-	-	-	-	-	-	-	-	-	FQTLLALHR	433.58	0.91	0.91	-	-	-	-
HLA-DRB1*01:01	Spike	235	249	15	Consensus (comb.lib./smm/nn)	ITRFQTLLALHRSYL	0.91	0.91	LLALHRSYL	0.01	0.01	0.01	FQTLLALHR	9	0.91	0.91	FQTLLALHR	8.6	2.1	2.1	-	-	-	-	-	-	-	-
HLA-DRB1*01:01	Spike	236	250	15	Consensus (comb.lib./smm/nn)	TRFQTLLALHRSYLT	0.91	0.91	LLALHRSYL	0.01	0.01	0.01	FQTLLALHR	9	0.91	0.91	FQTLLALHR	7.5	1.7	1.7	-	-	-	-	-	-	-	-
HLA-DRB1*15:01	Spike	324	338	15	Consensus (smm/nn/sturniolo)	ESIVRFPNITNLCPF	0.92	0.92	-	-	-	-	IVRFPNITN	155	4.5	4.5	IVRFPNITN	19.3	0.92	0.92	-	-	-	-	IVRFPNITN	6.2	0.44	0.44
HLA-DRB4*01:01	Spike	892	906	15	Consensus (comb.lib./smm/nn)	AALQIPFAMQMAYRF	0.93	0.93	PFAMQMAYR	0.01	0.01	0.01	QIPFAMQMA	777	25	25	PFAMQMAYR	26.2	0.93	0.93	-	-	-	-	-	-	-	-
HLA-DRB1*15:01	Spike	865	879	15	Consensus (smm/nn/sturniolo)	LTDEMIAQYTSALLA	0.93	0.93	-	-	-	-	IAQYTSALL	61	0.93	0.93	IAQYTSALL	12.5	0.4	0.4	-	-	-	-	IAQYTSALL	3.6	11	11
HLA-DQA1*05:01/DQB1*03:01	Spike	255	269	15	Consensus (comb.lib./smm/nn)	SSGWTAGAAAYYVGY	0.94	0.94	GWTAGAAAY	0.03	2.3	2.3	TAGAAAYYV	15	0.94	0.94	TAGAAAYYV	25.3	0.86	0.86	-	-	-	-	-	-	-	-
HLA-DPA1*03:01/DPB1*04:02	Spike	339	353	15	Consensus (comb.lib./smm/nn)	GEVFNATRFASVYAW	0.95	0.95	FNATRFASV	6.3	13	13	FNATRFASV	51	0.95	0.95	VFNATRFAS	36.4	0.94	0.94	-	-	-	-	-	-	-	-
HLA-DRB3*02:02	Spike	1014	1028	15	NetMHCIIpan	RAAEIRASANLAATK	0.95	0.95	-	-	-	-	-	-	-	-	-	-	-	-	IRASANLAA	55.58	0.95	0.95	-	-	-	-
HLA-DPA1*01:03/DPB1*04:01	Spike	508	522	15	NetMHCIIpan	YRVVVLSFELLHAPA	0.95	0.95	-	-	-	-	-	-	-	-	-	-	-	-	VLSFELLHA	89.96	0.95	0.95	-	-	-	-
HLA-DPA1*01:03/DPB1*04:01	Spike	56	70	15	NetMHCIIpan	LPFFSNVTWFHAIHV	0.96	0.96	-	-	-	-	-	-	-	-	-	-	-	-	FSNVTWFHA	92.08	0.96	0.96	-	-	-	-
HLA-DRB3*02:02	Spike	920	934	15	NetMHCIIpan	QKLIANQFNSAIGKI	0.97	0.97	-	-	-	-	-	-	-	-	-	-	-	-	LIANQFNSA	56.48	0.97	0.97	-	-	-	-
HLA-DPA1*01:03/DPB1*04:01	Spike	505	519	15	NetMHCIIpan	YQPYRVVVLSFELLH	0.97	0.97	-	-	-	-	-	-	-	-	-	-	-	-	RVVVLSFEL	93.02	0.97	0.97	-	-	-	-
HLA-DRB1*04:01	Spike	115	129	15	Consensus (smm/nn/sturniolo)	QSLLIVNNATNVVIK	0.98	0.98	-	-	-	-	LLIVNNATN	84	0.98	0.98	LLIVNNATN	69.7	2.7	2.7	-	-	-	-	IVNNATNVV	4.3	0.89	0.89
HLA-DRB1*04:05	Spike	325	339	15	Consensus (smm/nn/sturniolo)	SIVRFPNITNLCPFG	0.98	0.98	-	-	-	-	IVRFPNITN	281	11	11	IVRFPNITN	37.1	0.98	0.98	-	-	-	-	IVRFPNITN	4.78	0.77	0.77
HLA-DRB3*02:02	Spike	918	932	15	NetMHCIIpan	ENQKLIANQFNSAIG	0.99	0.99	-	-	-	-	-	-	-	-	-	-	-	-	LIANQFNSA	59.81	0.99	0.99	-	-	-	-
HLA-DRB3*02:02	Spike	112	126	15	NetMHCIIpan	SKTQSLLIVNNATNV	0.99	0.99	-	-	-	-	-	-	-	-	-	-	-	-	LIVNNATNV	57.18	0.99	0.99	-	-	-	-
HLA-DRB1*15:01	Spike	867	881	15	Consensus (smm/nn/sturniolo)	DEMIAQYTSALLAGT	1	1	-	-	-	-	IAQYTSALL	62	1	1	IAQYTSALL	11	0.28	0.28	-	-	-	-	IAQYTSALL	3.6	11	11
HLA-DPA1*02:01/DPB1*05:01	Spike	448	462	15	Consensus (comb.lib./smm/nn)	NYNYLYRLFRKSNLK	1	1	YLYRLFRKS	60.64	16	16	NYLYRLFRK	323	1	1	NYLYRLFRK	77.3	0.4	0.4	-	-	-	-	-	-	-	-
HLA-DRB1*09:01	ORF3a protein	66	80	15	Consensus (comb.lib./smm/nn)	KKRWQLALSKGVHFV	0.03	0.03	LALSKGVHF	0.01	0.01	0.01	WQLALSKGV	40	0.32	0.32	WQLALSKGV	7.3	0.03	0.03	-	-	-	-	-	-	-	-
HLA-DRB1*09:01	ORF3a protein	65	79	15	Consensus (comb.lib./smm/nn)	LKKRWQLALSKGVHF	0.03	0.03	LALSKGVHF	0.01	0.01	0.01	WQLALSKGV	41	0.32	0.32	WQLALSKGV	7.3	0.03	0.03	-	-	-	-	-	-	-	-
HLA-DRB1*01:01	ORF3a protein	85	99	15	Consensus (comb.lib./smm/nn)	LLFVTVYSHLLLVAA	0.1	0.1	YSHLLLVAA	0.01	0.01	0.01	FVTVYSHLL	3	0.1	0.1	FVTVYSHLL	35.9	12	12	-	-	-	-	-	-	-	-
HLA-DPA1*01:03/DPB1*04:01	ORF3a protein	110	124	15	NetMHCIIpan	ALVYFLQSINFVRII	0.11	0.11	-	-	-	-	-	-	-	-	-	-	-	-	LQSINFVRI	34.1	0.11	0.11	-	-	-	-
HLA-DRB1*09:01	ORF3a protein	67	81	15	Consensus (comb.lib./smm/nn)	KRWQLALSKGVHFVC	0.11	0.11	LALSKGVHF	0.01	0.01	0.01	WQLALSKGV	41	0.32	0.32	LALSKGVHF	9	0.11	0.11	-	-	-	-	-	-	-	-
HLA-DPA1*01:03/DPB1*04:01	ORF3a protein	111	125	15	NetMHCIIpan	LVYFLQSINFVRIIM	0.11	0.11	-	-	-	-	-	-	-	-	-	-	-	-	LQSINFVRI	32.93	0.11	0.11	-	-	-	-
HLA-DPA1*01:03/DPB1*04:01	ORF3a protein	112	126	15	NetMHCIIpan	VYFLQSINFVRIIMR	0.11	0.11	-	-	-	-	-	-	-	-	-	-	-	-	LQSINFVRI	34.11	0.11	0.11	-	-	-	-
HLA-DPA1*02:01/DPB1*14:01	ORF3a protein	27	41	15	NetMHCIIpan	DFVRATATIPIQASL	0.12	0.12	-	-	-	-	-	-	-	-	-	-	-	-	VRATATIPI	197.98	0.12	0.12	-	-	-	-
HLA-DPA1*02:01/DPB1*14:01	ORF3a protein	28	42	15	NetMHCIIpan	FVRATATIPIQASLP	0.12	0.12	-	-	-	-	-	-	-	-	-	-	-	-	VRATATIPI	196.99	0.12	0.12	-	-	-	-
HLA-DPA1*02:01/DPB1*14:01	ORF3a protein	26	40	15	NetMHCIIpan	SDFVRATATIPIQAS	0.12	0.12	-	-	-	-	-	-	-	-	-	-	-	-	VRATATIPI	201.82	0.12	0.12	-	-	-	-
HLA-DPA1*01:03/DPB1*04:01	ORF3a protein	113	127	15	NetMHCIIpan	YFLQSINFVRIIMRL	0.14	0.14	-	-	-	-	-	-	-	-	-	-	-	-	LQSINFVRI	37.55	0.14	0.14	-	-	-	-
HLA-DPA1*01:03/DPB1*04:01	ORF3a protein	109	123	15	NetMHCIIpan	YALVYFLQSINFVRI	0.15	0.15	-	-	-	-	-	-	-	-	-	-	-	-	LQSINFVRI	38.75	0.15	0.15	-	-	-	-
HLA-DPA1*01:03/DPB1*04:01	ORF3a protein	202	216	15	NetMHCIIpan	VLHSYFTSDYYQLYS	0.17	0.17	-	-	-	-	-	-	-	-	-	-	-	-	YFTSDYYQL	40.32	0.17	0.17	-	-	-	-
HLA-DPA1*01:03/DPB1*04:01	ORF3a protein	203	217	15	NetMHCIIpan	LHSYFTSDYYQLYST	0.18	0.18	-	-	-	-	-	-	-	-	-	-	-	-	YFTSDYYQL	41.45	0.18	0.18	-	-	-	-
HLA-DPA1*01:03/DPB1*04:01	ORF3a protein	201	215	15	NetMHCIIpan	VVLHSYFTSDYYQLY	0.21	0.21	-	-	-	-	-	-	-	-	-	-	-	-	YFTSDYYQL	44.43	0.21	0.21	-	-	-	-
HLA-DPA1*02:01/DPB1*14:01	ORF3a protein	25	39	15	NetMHCIIpan	PSDFVRATATIPIQA	0.23	0.23	-	-	-	-	-	-	-	-	-	-	-	-	VRATATIPI	252.91	0.23	0.23	-	-	-	-
HLA-DPA1*01:03/DPB1*02:01	ORF3a protein	103	117	15	Consensus (comb.lib./smm/nn)	APFLYLYALVYFLQS	0.27	0.27	PFLYLYALV	0.01	0.01	0.01	LYALVYFLQ	16	0.27	0.27	LYALVYFLQ	31.4	0.92	0.92	-	-	-	-	-	-	-	-
HLA-DPA1*01:03/DPB1*02:01	ORF3a protein	104	118	15	Consensus (comb.lib./smm/nn)	PFLYLYALVYFLQSI	0.27	0.27	PFLYLYALV	0.01	0.01	0.01	YALVYFLQS	16	0.27	0.27	YALVYFLQS	23.8	0.5	0.5	-	-	-	-	-	-	-	-
HLA-DPA1*01:03/DPB1*04:01	ORF3a protein	204	218	15	NetMHCIIpan	HSYFTSDYYQLYSTQ	0.33	0.33	-	-	-	-	-	-	-	-	-	-	-	-	YFTSDYYQL	55.21	0.33	0.33	-	-	-	-
HLA-DRB1*09:01	ORF3a protein	68	82	15	Consensus (comb.lib./smm/nn)	RWQLALSKGVHFVCN	0.33	0.33	LALSKGVHF	0.01	0.01	0.01	WQLALSKGV	109	2.5	2.5	LALSKGVHF	11.6	0.33	0.33	-	-	-	-	-	-	-	-
HLA-DRB1*09:01	ORF3a protein	63	77	15	Consensus (comb.lib./smm/nn)	ITLKKRWQLALSKGV	0.34	0.34	ITLKKRWQL	0.01	0.01	0.01	ITLKKRWQL	43	0.34	0.34	WQLALSKGV	23.6	1.5	1.5	-	-	-	-	-	-	-	-
HLA-DRB1*01:01	ORF3a protein	207	221	15	Consensus (comb.lib./smm/nn)	FTSDYYQLYSTQLST	0.38	0.38	YYQLYSTQL	0.01	0.01	0.01	YYQLYSTQL	6	0.38	0.38	YYQLYSTQL	4.8	0.51	0.51	-	-	-	-	-	-	-	-
HLA-DRB1*01:01	ORF3a protein	209	223	15	Consensus (comb.lib./smm/nn)	SDYYQLYSTQLSTDT	0.38	0.38	YYQLYSTQL	0.01	0.01	0.01	YYQLYSTQL	6	0.38	0.38	YYQLYSTQL	5.5	0.7	0.7	-	-	-	-	-	-	-	-
HLA-DRB1*01:01	ORF3a protein	208	222	15	Consensus (comb.lib./smm/nn)	TSDYYQLYSTQLSTD	0.38	0.38	YYQLYSTQL	0.01	0.01	0.01	YYQLYSTQL	6	0.38	0.38	YYQLYSTQL	5	0.54	0.54	-	-	-	-	-	-	-	-
HLA-DRB1*01:01	ORF3a protein	206	220	15	Consensus (comb.lib./smm/nn)	YFTSDYYQLYSTQLS	0.38	0.38	YYQLYSTQL	0.01	0.01	0.01	YYQLYSTQL	6	0.38	0.38	YYQLYSTQL	6.1	0.91	0.91	-	-	-	-	-	-	-	-
HLA-DRB1*11:01	ORF3a protein	115	129	15	Consensus (smm/nn/sturniolo)	LQSINFVRIIMRLWL	0.42	0.42	-	-	-	-	FVRIIMRLW	13	0.42	0.42	VRIIMRLWL	65.4	6.2	6.2	-	-	-	-	VRIIMRLWL	5.1	0.25	0.25
HLA-DRB1*11:01	ORF3a protein	116	130	15	Consensus (smm/nn/sturniolo)	QSINFVRIIMRLWLC	0.42	0.42	-	-	-	-	FVRIIMRLW	13	0.42	0.42	VRIIMRLWL	66.5	6.4	6.4	-	-	-	-	VRIIMRLWL	5.1	0.25	0.25
HLA-DRB1*11:01	ORF3a protein	59	73	15	Consensus (smm/nn/sturniolo)	ASKIITLKKRWQLAL	0.44	0.44	-	-	-	-	IITLKKRWQ	14	0.44	0.44	IITLKKRWQ	6.9	0.39	0.39	-	-	-	-	IITLKKRWQ	2.6	5.9	5.9
HLA-DRB1*11:01	ORF3a protein	118	132	15	Consensus (smm/nn/sturniolo)	INFVRIIMRLWLCWK	0.44	0.44	-	-	-	-	FVRIIMRLW	14	0.44	0.44	VRIIMRLWL	67.7	6.5	6.5	-	-	-	-	VRIIMRLWL	5.1	0.25	0.25
HLA-DRB1*11:01	ORF3a protein	117	131	15	Consensus (smm/nn/sturniolo)	SINFVRIIMRLWLCW	0.44	0.44	-	-	-	-	FVRIIMRLW	14	0.44	0.44	VRIIMRLWL	73.3	7	7	-	-	-	-	VRIIMRLWL	5.1	0.25	0.25
HLA-DRB1*12:01	ORF3a protein	110	124	15	Consensus (smm/nn)	ALVYFLQSINFVRII	0.46	0.46	-	-	-	-	YFLQSINFV	82	0.16	0.16	LQSINFVRI	48.1	0.75	0.75	-	-	-	-	-	-	-	-
HLA-DRB1*11:01	ORF3a protein	58	72	15	Consensus (smm/nn/sturniolo)	SASKIITLKKRWQLA	0.48	0.48	-	-	-	-	IITLKKRWQ	15	0.48	0.48	IITLKKRWQ	7.1	0.41	0.41	-	-	-	-	IITLKKRWQ	2.6	5.9	5.9
HLA-DRB1*11:01	ORF3a protein	60	74	15	Consensus (smm/nn/sturniolo)	SKIITLKKRWQLALS	0.48	0.48	-	-	-	-	IITLKKRWQ	15	0.48	0.48	IITLKKRWQ	7.1	0.41	0.41	-	-	-	-	IITLKKRWQ	2.6	5.9	5.9
HLA-DPA1*03:01/DPB1*04:02	ORF3a protein	75	89	15	Consensus (comb.lib./smm/nn)	KGVHFVCNLLLLFVT	0.5	0.5	HFVCNLLLL	0.01	0.01	0.01	HFVCNLLLL	32	0.5	0.5	HFVCNLLLL	117.3	5.4	5.4	-	-	-	-	-	-	-	-
HLA-DPA1*03:01/DPB1*04:02	ORF3a protein	74	88	15	Consensus (comb.lib./smm/nn)	SKGVHFVCNLLLLFV	0.5	0.5	HFVCNLLLL	0.01	0.01	0.01	HFVCNLLLL	32	0.5	0.5	HFVCNLLLL	123.1	5.8	5.8	-	-	-	-	-	-	-	-
HLA-DPA1*01:03/DPB1*04:01	ORF3a protein	114	128	15	NetMHCIIpan	FLQSINFVRIIMRLW	0.52	0.52	-	-	-	-	-	-	-	-	-	-	-	-	LQSINFVRI	64.4	0.52	0.52	-	-	-	-
HLA-DPA1*03:01/DPB1*04:02	ORF3a protein	76	90	15	Consensus (comb.lib./smm/nn)	GVHFVCNLLLLFVTV	0.53	0.53	HFVCNLLLL	0.01	0.01	0.01	HFVCNLLLL	33	0.53	0.53	HFVCNLLLL	131.6	6.2	6.2	-	-	-	-	-	-	-	-
HLA-DPA1*03:01/DPB1*04:02	ORF3a protein	84	98	15	Consensus (comb.lib./smm/nn)	LLLFVTVYSHLLLVA	0.54	0.54	LFVTVYSHL	0.64	5.3	5.3	TVYSHLLLV	34	0.54	0.54	VTVYSHLLL	11.7	0.05	0.05	-	-	-	-	-	-	-	-
HLA-DPA1*03:01/DPB1*04:02	ORF3a protein	73	87	15	Consensus (comb.lib./smm/nn)	LSKGVHFVCNLLLLF	0.54	0.54	HFVCNLLLL	0.01	0.01	0.01	HFVCNLLLL	34	0.54	0.54	HFVCNLLLL	160.4	7.6	7.6	-	-	-	-	-	-	-	-
HLA-DRB1*12:01	ORF3a protein	111	125	15	Consensus (smm/nn)	LVYFLQSINFVRIIM	0.55	0.55	-	-	-	-	YFLQSINFV	84	0.18	0.18	LQSINFVRI	51.5	0.91	0.91	-	-	-	-	-	-	-	-
HLA-DPA1*01:03/DPB1*04:01	ORF3a protein	205	219	15	NetMHCIIpan	SYFTSDYYQLYSTQL	0.57	0.57	-	-	-	-	-	-	-	-	-	-	-	-	YFTSDYYQL	67.72	0.57	0.57	-	-	-	-
HLA-DRB1*12:01	ORF3a protein	109	123	15	Consensus (smm/nn)	YALVYFLQSINFVRI	0.57	0.57	-	-	-	-	YFLQSINFV	80	0.15	0.15	VYFLQSINF	52.8	1	1	-	-	-	-	-	-	-	-
HLA-DRB3*01:01	ORF3a protein	135	149	15	Consensus (comb.lib./smm/nn)	SKNPLLYDANYFLCW	0.63	0.63	LLYDANYFL	0.01	0.01	0.01	LLYDANYFL	81	0.63	0.63	LLYDANYFL	31.6	1.4	1.4	-	-	-	-	-	-	-	-
HLA-DPA1*03:01/DPB1*04:02	ORF3a protein	83	97	15	Consensus (comb.lib./smm/nn)	LLLLFVTVYSHLLLV	0.64	0.64	LFVTVYSHL	0.64	5.3	5.3	LFVTVYSHL	37	0.64	0.64	VTVYSHLLL	13.4	0.07	0.07	-	-	-	-	-	-	-	-
HLA-DRB3*01:01	ORF3a protein	133	147	15	Consensus (comb.lib./smm/nn)	CRSKNPLLYDANYFL	0.65	0.65	LLYDANYFL	0.01	0.01	0.01	PLLYDANYF	82	0.65	0.65	LLYDANYFL	84.2	3.4	3.4	-	-	-	-	-	-	-	-
HLA-DRB3*01:01	ORF3a protein	136	150	15	Consensus (comb.lib./smm/nn)	KNPLLYDANYFLCWH	0.65	0.65	LLYDANYFL	0.01	0.01	0.01	LLYDANYFL	82	0.65	0.65	LLYDANYFL	32.1	1.5	1.5	-	-	-	-	-	-	-	-
HLA-DRB3*01:01	ORF3a protein	134	148	15	Consensus (comb.lib./smm/nn)	RSKNPLLYDANYFLC	0.65	0.65	LLYDANYFL	0.01	0.01	0.01	LLYDANYFL	82	0.65	0.65	LLYDANYFL	43.7	2	2	-	-	-	-	-	-	-	-
HLA-DRB5*01:01	ORF3a protein	112	126	15	Consensus (smm/nn/sturniolo)	VYFLQSINFVRIIMR	0.66	0.66	-	-	-	-	FLQSINFVR	12	0.25	0.25	FLQSINFVR	7.7	0.66	0.66	-	-	-	-	INFVRIIMR	4	3.6	3.6
HLA-DRB1*01:01	ORF3a protein	87	101	15	Consensus (comb.lib./smm/nn)	FVTVYSHLLLVAAGL	0.67	0.67	HLLLVAAGL	0.01	0.01	0.01	FVTVYSHLL	8	0.67	0.67	YSHLLLVAA	14.7	4.7	4.7	-	-	-	-	-	-	-	-
HLA-DRB1*01:01	ORF3a protein	86	100	15	Consensus (comb.lib./smm/nn)	LFVTVYSHLLLVAAG	0.67	0.67	YSHLLLVAA	0.01	0.01	0.01	FVTVYSHLL	8	0.67	0.67	YSHLLLVAA	27.6	9.4	9.4	-	-	-	-	-	-	-	-
HLA-DRB1*01:01	ORF3a protein	205	219	15	Consensus (comb.lib./smm/nn)	SYFTSDYYQLYSTQL	0.67	0.67	YYQLYSTQL	0.01	0.01	0.01	SYFTSDYYQ	8	0.67	0.67	YYQLYSTQL	12.5	3.9	3.9	-	-	-	-	-	-	-	-
HLA-DRB1*11:01	ORF3a protein	57	71	15	Consensus (smm/nn/sturniolo)	QSASKIITLKKRWQL	0.68	0.68	-	-	-	-	IITLKKRWQ	15	0.48	0.48	IITLKKRWQ	9.4	0.68	0.68	-	-	-	-	IITLKKRWQ	2.6	5.9	5.9
HLA-DRB3*01:01	ORF3a protein	137	151	15	Consensus (comb.lib./smm/nn)	NPLLYDANYFLCWHT	0.71	0.71	LLYDANYFL	0.01	0.01	0.01	LLYDANYFL	85	0.71	0.71	LLYDANYFL	44.5	2	2	-	-	-	-	-	-	-	-
HLA-DPA1*03:01/DPB1*04:02	ORF3a protein	85	99	15	Consensus (comb.lib./smm/nn)	LLFVTVYSHLLLVAA	0.74	0.74	LFVTVYSHL	0.64	5.3	5.3	TVYSHLLLV	42	0.74	0.74	VTVYSHLLL	11.7	0.05	0.05	-	-	-	-	-	-	-	-
HLA-DPA1*03:01/DPB1*04:02	ORF3a protein	86	100	15	Consensus (comb.lib./smm/nn)	LFVTVYSHLLLVAAG	0.77	0.77	LFVTVYSHL	0.64	5.3	5.3	TVYSHLLLV	45	0.77	0.77	VTVYSHLLL	15.7	0.1	0.1	-	-	-	-	-	-	-	-
HLA-DRB1*09:01	ORF3a protein	64	78	15	Consensus (comb.lib./smm/nn)	TLKKRWQLALSKGVH	0.79	0.79	KKRWQLALS	69236	55	55	WQLALSKGV	43	0.34	0.34	WQLALSKGV	17.6	0.79	0.79	-	-	-	-	-	-	-	-
HLA-DRB3*01:01	ORF3a protein	203	217	15	Consensus (comb.lib./smm/nn)	LHSYFTSDYYQLYST	0.8	0.8	YFTSDYYQL	0.3	8.6	8.6	FTSDYYQLY	91	0.8	0.8	FTSDYYQLY	17.7	0.76	0.76	-	-	-	-	-	-	-	-
HLA-DRB3*01:01	ORF3a protein	202	216	15	Consensus (comb.lib./smm/nn)	VLHSYFTSDYYQLYS	0.8	0.8	YFTSDYYQL	0.3	8.6	8.6	FTSDYYQLY	91	0.8	0.8	FTSDYYQLY	17.7	0.76	0.76	-	-	-	-	-	-	-	-
HLA-DPA1*01:03/DPB1*04:01	ORF3a protein	200	214	15	NetMHCIIpan	CVVLHSYFTSDYYQL	0.81	0.81	-	-	-	-	-	-	-	-	-	-	-	-	YFTSDYYQL	81.99	0.81	0.81	-	-	-	-
HLA-DPA1*02:01/DPB1*01:01	ORF3a protein	203	217	15	Consensus (comb.lib./smm/nn)	LHSYFTSDYYQLYST	0.81	0.81	FTSDYYQLY	0.17	0.81	0.81	YFTSDYYQL	68	1.8	1.8	YFTSDYYQL	58.2	0.66	0.66	-	-	-	-	-	-	-	-
HLA-DRB1*04:05	ORF3a protein	229	243	15	Consensus (smm/nn/sturniolo)	TFFIYNKIVDEPEEH	0.81	0.81	-	-	-	-	YNKIVDEPE	55	0.81	0.81	YNKIVDEPE	16.6	0.14	0.14	-	-	-	-	FIYNKIVDE	2.3	14	14
HLA-DPA1*02:01/DPB1*01:01	ORF3a protein	202	216	15	Consensus (comb.lib./smm/nn)	VLHSYFTSDYYQLYS	0.81	0.81	FTSDYYQLY	0.17	0.81	0.81	YFTSDYYQL	69	1.9	1.9	YFTSDYYQL	56.6	0.64	0.64	-	-	-	-	-	-	-	-
HLA-DRB1*04:05	ORF3a protein	228	242	15	Consensus (smm/nn/sturniolo)	VTFFIYNKIVDEPEE	0.81	0.81	-	-	-	-	YNKIVDEPE	55	0.81	0.81	YNKIVDEPE	16.8	0.14	0.14	-	-	-	-	FIYNKIVDE	2.3	14	14
HLA-DPA1*02:01/DPB1*01:01	ORF3a protein	201	215	15	Consensus (comb.lib./smm/nn)	VVLHSYFTSDYYQLY	0.81	0.81	FTSDYYQLY	0.17	0.81	0.81	YFTSDYYQL	68	1.8	1.8	YFTSDYYQL	58.2	0.66	0.66	-	-	-	-	-	-	-	-
HLA-DRB3*01:01	ORF3a protein	204	218	15	Consensus (comb.lib./smm/nn)	HSYFTSDYYQLYSTQ	0.82	0.82	YFTSDYYQL	0.3	8.6	8.6	FTSDYYQLY	92	0.8	0.8	FTSDYYQLY	20	0.82	0.82	-	-	-	-	-	-	-	-
HLA-DPA1*02:01/DPB1*01:01	ORF3a protein	103	117	15	Consensus (comb.lib./smm/nn)	APFLYLYALVYFLQS	0.84	0.84	PFLYLYALV	0.18	0.84	0.84	LYALVYFLQ	29	0.51	0.51	LYALVYFLQ	243.7	6.9	6.9	-	-	-	-	-	-	-	-
HLA-DPA1*02:01/DPB1*01:01	ORF3a protein	102	116	15	Consensus (comb.lib./smm/nn)	EAPFLYLYALVYFLQ	0.84	0.84	PFLYLYALV	0.18	0.84	0.84	YLYALVYFL	37	0.72	0.72	YLYALVYFL	272.4	7.7	7.7	-	-	-	-	-	-	-	-
HLA-DRB1*04:05	ORF3a protein	227	241	15	Consensus (smm/nn/sturniolo)	HVTFFIYNKIVDEPE	0.84	0.84	-	-	-	-	FIYNKIVDE	56	0.84	0.84	FIYNKIVDE	24	0.41	0.41	-	-	-	-	FIYNKIVDE	2.3	14	14
HLA-DPA1*02:01/DPB1*01:01	ORF3a protein	104	118	15	Consensus (comb.lib./smm/nn)	PFLYLYALVYFLQSI	0.84	0.84	PFLYLYALV	0.18	0.84	0.84	LYALVYFLQ	28	0.5	0.5	LYALVYFLQ	225.4	6.2	6.2	-	-	-	-	-	-	-	-
HLA-DPA1*01:03/DPB1*02:01	ORF3a protein	109	123	15	Consensus (comb.lib./smm/nn)	YALVYFLQSINFVRI	0.84	0.84	YALVYFLQS	1.64	9.8	9.8	YALVYFLQS	40	0.84	0.84	LQSINFVRI	21.9	0.4	0.4	-	-	-	-	-	-	-	-
HLA-DPA1*01:03/DPB1*02:01	ORF3a protein	105	119	15	Consensus (comb.lib./smm/nn)	FLYLYALVYFLQSIN	0.85	0.85	LYALVYFLQ	0.02	2.4	2.4	YALVYFLQS	16	0.27	0.27	YALVYFLQS	30.4	0.85	0.85	-	-	-	-	-	-	-	-
HLA-DRB3*01:01	ORF3a protein	201	215	15	Consensus (comb.lib./smm/nn)	VVLHSYFTSDYYQLY	0.85	0.85	YFTSDYYQL	0.3	8.6	8.6	VVLHSYFTS	90	0.79	0.79	FTSDYYQLY	21.3	0.85	0.85	-	-	-	-	-	-	-	-
HLA-DQA1*01:01/DQB1*05:01	ORF3a protein	104	118	15	Consensus (comb.lib./smm/nn)	PFLYLYALVYFLQSI	0.86	0.86	LYLYALVYF	0.01	0.01	0.01	LYLYALVYF	517	0.86	0.86	YALVYFLQS	750.3	13	13	-	-	-	-	-	-	-	-
HLA-DRB5*01:01	ORF3a protein	84	98	15	Consensus (smm/nn/sturniolo)	LLLFVTVYSHLLLVA	0.88	0.88	-	-	-	-	FVTVYSHLL	24	0.88	0.88	FVTVYSHLL	42.3	6.3	6.3	-	-	-	-	FVTVYSHLL	5.2	0.77	0.77
HLA-DRB5*01:01	ORF3a protein	83	97	15	Consensus (smm/nn/sturniolo)	LLLLFVTVYSHLLLV	0.88	0.88	-	-	-	-	FVTVYSHLL	24	0.88	0.88	FVTVYSHLL	45.7	6.7	6.7	-	-	-	-	FVTVYSHLL	5.2	0.77	0.77
HLA-DRB1*11:01	ORF3a protein	56	70	15	Consensus (smm/nn/sturniolo)	FQSASKIITLKKRWQ	0.89	0.89	-	-	-	-	KIITLKKRW	16	0.52	0.52	KIITLKKRW	10.7	0.89	0.89	-	-	-	-	IITLKKRWQ	2.6	5.9	5.9
HLA-DRB5*01:01	ORF3a protein	111	125	15	Consensus (smm/nn/sturniolo)	LVYFLQSINFVRIIM	0.9	0.9	-	-	-	-	FLQSINFVR	12	0.25	0.25	FLQSINFVR	9.2	0.9	0.9	-	-	-	-	VYFLQSINF	3.2	8.8	8.8
HLA-DPA1*03:01/DPB1*04:02	ORF3a protein	77	91	15	Consensus (comb.lib./smm/nn)	VHFVCNLLLLFVTVY	0.9	0.9	HFVCNLLLL	0.01	0.01	0.01	FVCNLLLLF	49	0.9	0.9	HFVCNLLLL	174.2	8.3	8.3	-	-	-	-	-	-	-	-
HLA-DQA1*01:01/DQB1*05:01	ORF3a protein	105	119	15	Consensus (comb.lib./smm/nn)	FLYLYALVYFLQSIN	0.93	0.93	LYLYALVYF	0.01	0.01	0.01	ALVYFLQSI	535	0.93	0.93	YALVYFLQS	551.7	9.6	9.6	-	-	-	-	-	-	-	-
HLA-DPA1*01:03/DPB1*02:01	ORF3a protein	223	237	15	Consensus (comb.lib./smm/nn)	TGVEHVTFFIYNKIV	0.93	0.93	GVEHVTFFI	0.01	0.01	0.01	VEHVTFFIY	90	2.2	2.2	VTFFIYNKI	31.5	0.93	0.93	-	-	-	-	-	-	-	-
HLA-DRB1*04:05	ORF3a protein	230	244	15	Consensus (smm/nn/sturniolo)	FFIYNKIVDEPEEHV	0.94	0.94	-	-	-	-	YNKIVDEPE	59	0.94	0.94	YNKIVDEPE	24.6	0.43	0.43	-	-	-	-	FIYNKIVDE	2.3	14	14
HLA-DPA1*01:03/DPB1*02:01	ORF3a protein	102	116	15	Consensus (comb.lib./smm/nn)	EAPFLYLYALVYFLQ	0.97	0.97	PFLYLYALV	0.01	0.01	0.01	FLYLYALVY	53	1.2	1.2	FLYLYALVY	32.3	0.97	0.97	-	-	-	-	-	-	-	-
HLA-DPA1*01:03/DPB1*02:01	ORF3a protein	101	115	15	Consensus (comb.lib./smm/nn)	LEAPFLYLYALVYFL	0.97	0.97	PFLYLYALV	0.01	0.01	0.01	FLYLYALVY	81	2	2	FLYLYALVY	32.3	0.97	0.97	-	-	-	-	-	-	-	-
HLA-DRB5*01:01	ORF3a protein	85	99	15	Consensus (smm/nn/sturniolo)	LLFVTVYSHLLLVAA	0.97	0.97	-	-	-	-	FVTVYSHLL	26	0.97	0.97	FVTVYSHLL	58.5	8.3	8.3	-	-	-	-	FVTVYSHLL	5.2	0.77	0.77
HLA-DRB5*01:01	ORF3a protein	82	96	15	Consensus (smm/nn/sturniolo)	NLLLLFVTVYSHLLL	0.97	0.97	-	-	-	-	FVTVYSHLL	26	0.97	0.97	FVTVYSHLL	55	7.8	7.8	-	-	-	-	FVTVYSHLL	5.2	0.77	0.77
HLA-DPA1*02:01/DPB1*14:01	ORF3a protein	24	38	15	NetMHCIIpan	TPSDFVRATATIPIQ	0.97	0.97	-	-	-	-	-	-	-	-	-	-	-	-	VRATATIPI	442.82	0.97	0.97	-	-	-	-
HLA-DPA1*03:01/DPB1*04:02	ORF3a protein	87	101	15	Consensus (comb.lib./smm/nn)	FVTVYSHLLLVAAGL	1	1	YSHLLLVAA	5.17	12	12	TVYSHLLLV	53	1	1	VTVYSHLLL	32.1	0.69	0.69	-	-	-	-	-	-	-	-
HLA-DRB1*12:01	ORF3a protein	108	122	15	Consensus (smm/nn)	LYALVYFLQSINFVR	1	1	-	-	-	-	YFLQSINFV	91	0.2	0.2	VYFLQSINF	77.9	1.8	1.8	-	-	-	-	-	-	-	-
HLA-DPA1*03:01/DPB1*04:02	E protein	18	32	15	Consensus (comb.lib./smm/nn)	LLFLAFVVFLLVTLA	0.02	0.02	FVVFLLVTL	0.01	0.01	0.01	LAFVVFLLV	7	0.02	0.02	FLAFVVFLL	2531	50	50	-	-	-	-	-	-	-	-
HLA-DPA1*03:01/DPB1*04:02	E protein	17	31	15	Consensus (comb.lib./smm/nn)	VLLFLAFVVFLLVTL	0.02	0.02	FVVFLLVTL	0.01	0.01	0.01	LAFVVFLLV	7	0.02	0.02	FLAFVVFLL	2496.3	49	49	-	-	-	-	-	-	-	-
HLA-DPA1*03:01/DPB1*04:02	E protein	19	33	15	Consensus (comb.lib./smm/nn)	LFLAFVVFLLVTLAI	0.03	0.03	FVVFLLVTL	0.01	0.01	0.01	LAFVVFLLV	8	0.03	0.03	FLAFVVFLL	3015.1	53	53	-	-	-	-	-	-	-	-
HLA-DPA1*01:03/DPB1*02:01	E protein	18	32	15	Consensus (comb.lib./smm/nn)	LLFLAFVVFLLVTLA	0.03	0.03	LAFVVFLLV	0.01	0.01	0.01	LAFVVFLLV	4	0.03	0.03	LAFVVFLLV	42.2	1.5	1.5	-	-	-	-	-	-	-	-
HLA-DPA1*01:03/DPB1*02:01	E protein	19	33	15	Consensus (comb.lib./smm/nn)	LFLAFVVFLLVTLAI	0.04	0.04	LAFVVFLLV	0.01	0.01	0.01	LAFVVFLLV	5	0.04	0.04	LAFVVFLLV	49.7	1.9	1.9	-	-	-	-	-	-	-	-
HLA-DPA1*01:03/DPB1*02:01	E protein	15	29	15	Consensus (comb.lib./smm/nn)	NSVLLFLAFVVFLLV	0.04	0.04	LAFVVFLLV	0.01	0.01	0.01	FLAFVVFLL	5	0.04	0.04	LAFVVFLLV	31.4	0.92	0.92	-	-	-	-	-	-	-	-
HLA-DPA1*01:03/DPB1*02:01	E protein	16	30	15	Consensus (comb.lib./smm/nn)	SVLLFLAFVVFLLVT	0.04	0.04	LAFVVFLLV	0.01	0.01	0.01	LAFVVFLLV	5	0.04	0.04	LAFVVFLLV	31.2	0.92	0.92	-	-	-	-	-	-	-	-
HLA-DPA1*01:03/DPB1*02:01	E protein	17	31	15	Consensus (comb.lib./smm/nn)	VLLFLAFVVFLLVTL	0.04	0.04	LAFVVFLLV	0.01	0.01	0.01	LAFVVFLLV	5	0.04	0.04	LAFVVFLLV	34.9	1.2	1.2	-	-	-	-	-	-	-	-
HLA-DPA1*03:01/DPB1*04:02	E protein	20	34	15	Consensus (comb.lib./smm/nn)	FLAFVVFLLVTLAIL	0.06	0.06	FLLVTLAIL	0.01	0.01	0.01	FVVFLLVTL	9	0.06	0.06	VFLLVTLAI	2305.4	48	48	-	-	-	-	-	-	-	-
HLA-DPA1*03:01/DPB1*04:02	E protein	21	35	15	Consensus (comb.lib./smm/nn)	LAFVVFLLVTLAILT	0.06	0.06	FLLVTLAIL	0.01	0.01	0.01	FVVFLLVTL	10	0.06	0.06	LLVTLAILT	1587	40	40	-	-	-	-	-	-	-	-
HLA-DPA1*03:01/DPB1*04:02	E protein	15	29	15	Consensus (comb.lib./smm/nn)	NSVLLFLAFVVFLLV	0.06	0.06	FLAFVVFLL	0.01	0.01	0.01	FLAFVVFLL	10	0.06	0.06	FLAFVVFLL	3034.1	53	53	-	-	-	-	-	-	-	-
HLA-DPA1*03:01/DPB1*04:02	E protein	16	30	15	Consensus (comb.lib./smm/nn)	SVLLFLAFVVFLLVT	0.06	0.06	FLAFVVFLL	0.01	0.01	0.01	LAFVVFLLV	10	0.06	0.06	FLAFVVFLL	2766.7	52	52	-	-	-	-	-	-	-	-
HLA-DPA1*02:01/DPB1*01:01	E protein	19	33	15	Consensus (comb.lib./smm/nn)	LFLAFVVFLLVTLAI	0.1	0.1	FLAFVVFLL	0.02	0.1	0.1	LAFVVFLLV	10	0.08	0.08	AFVVFLLVT	1573.3	40	40	-	-	-	-	-	-	-	-
HLA-DPA1*02:01/DPB1*01:01	E protein	18	32	15	Consensus (comb.lib./smm/nn)	LLFLAFVVFLLVTLA	0.1	0.1	FLAFVVFLL	0.02	0.1	0.1	FLAFVVFLL	5	0.03	0.03	FLAFVVFLL	1461.4	38	38	-	-	-	-	-	-	-	-
HLA-DPA1*02:01/DPB1*01:01	E protein	15	29	15	Consensus (comb.lib./smm/nn)	NSVLLFLAFVVFLLV	0.1	0.1	FLAFVVFLL	0.02	0.1	0.1	FLAFVVFLL	6	0.04	0.04	FLAFVVFLL	1638.2	41	41	-	-	-	-	-	-	-	-
HLA-DPA1*02:01/DPB1*01:01	E protein	16	30	15	Consensus (comb.lib./smm/nn)	SVLLFLAFVVFLLVT	0.1	0.1	FLAFVVFLL	0.02	0.1	0.1	FLAFVVFLL	6	0.04	0.04	FLAFVVFLL	1338.5	36	36	-	-	-	-	-	-	-	-
HLA-DPA1*02:01/DPB1*01:01	E protein	17	31	15	Consensus (comb.lib./smm/nn)	VLLFLAFVVFLLVTL	0.1	0.1	FLAFVVFLL	0.02	0.1	0.1	FLAFVVFLL	5	0.03	0.03	FLAFVVFLL	1282.2	35	35	-	-	-	-	-	-	-	-
HLA-DPA1*02:01/DPB1*01:01	E protein	14	28	15	Consensus (comb.lib./smm/nn)	VNSVLLFLAFVVFLL	0.1	0.1	FLAFVVFLL	0.02	0.1	0.1	LFLAFVVFL	8	0.06	0.06	FLAFVVFLL	1576.5	40	40	-	-	-	-	-	-	-	-
HLA-DPA1*02:01/DPB1*01:01	E protein	20	34	15	Consensus (comb.lib./smm/nn)	FLAFVVFLLVTLAIL	0.17	0.17	FLAFVVFLL	0.02	0.1	0.1	FLAFVVFLL	14	0.17	0.17	VFLLVTLAI	1167.2	33	33	-	-	-	-	-	-	-	-
HLA-DPA1*01:03/DPB1*02:01	E protein	20	34	15	Consensus (comb.lib./smm/nn)	FLAFVVFLLVTLAIL	0.22	0.22	LAFVVFLLV	0.01	0.01	0.01	LAFVVFLLV	13	0.22	0.22	FLLVTLAIL	67	2.8	2.8	-	-	-	-	-	-	-	-
HLA-DPA1*01:03/DPB1*02:01	E protein	21	35	15	Consensus (comb.lib./smm/nn)	LAFVVFLLVTLAILT	0.23	0.23	LAFVVFLLV	0.01	0.01	0.01	LAFVVFLLV	14	0.23	0.23	FLLVTLAIL	151.7	7	7	-	-	-	-	-	-	-	-
HLA-DPA1*03:01/DPB1*04:02	E protein	23	37	15	Consensus (comb.lib./smm/nn)	FVVFLLVTLAILTAL	0.24	0.24	FLLVTLAIL	0.01	0.01	0.01	FLLVTLAIL	18	0.24	0.24	LLVTLAILT	407.4	18	18	-	-	-	-	-	-	-	-
HLA-DPA1*03:01/DPB1*04:02	E protein	22	36	15	Consensus (comb.lib./smm/nn)	AFVVFLLVTLAILTA	0.25	0.25	FLLVTLAIL	0.01	0.01	0.01	FLLVTLAIL	19	0.25	0.25	LLVTLAILT	574.6	22	22	-	-	-	-	-	-	-	-
HLA-DPA1*03:01/DPB1*04:02	E protein	24	38	15	Consensus (comb.lib./smm/nn)	VVFLLVTLAILTALR	0.28	0.28	FLLVTLAIL	0.01	0.01	0.01	FLLVTLAIL	20	0.28	0.28	LLVTLAILT	300.7	14	14	-	-	-	-	-	-	-	-
HLA-DQA1*05:01/DQB1*02:01	E protein	17	31	15	Consensus (comb.lib./smm/nn)	VLLFLAFVVFLLVTL	0.34	0.34	FVVFLLVTL	0.01	0.01	0.01	LFLAFVVFL	230	0.34	0.34	LFLAFVVFL	8024.9	70	70	-	-	-	-	-	-	-	-
HLA-DRB1*01:01	E protein	26	40	15	Consensus (comb.lib./smm/nn)	FLLVTLAILTALRLC	0.38	0.38	LAILTALRL	0.01	0.01	0.01	LAILTALRL	6	0.38	0.38	LAILTALRL	11.6	3.5	3.5	-	-	-	-	-	-	-	-
HLA-DRB1*01:01	E protein	27	41	15	Consensus (comb.lib./smm/nn)	LLVTLAILTALRLCA	0.38	0.38	LAILTALRL	0.01	0.01	0.01	LAILTALRL	6	0.38	0.38	LAILTALRL	8.4	2.1	2.1	-	-	-	-	-	-	-	-
HLA-DRB1*01:01	E protein	28	42	15	Consensus (comb.lib./smm/nn)	LVTLAILTALRLCAY	0.38	0.38	LAILTALRL	0.01	0.01	0.01	LAILTALRL	6	0.38	0.38	LAILTALRL	7.1	1.4	1.4	-	-	-	-	-	-	-	-
HLA-DRB1*01:01	E protein	25	39	15	Consensus (comb.lib./smm/nn)	VFLLVTLAILTALRL	0.38	0.38	LAILTALRL	0.01	0.01	0.01	LLVTLAILT	6	0.38	0.38	LAILTALRL	24.7	8.4	8.4	-	-	-	-	-	-	-	-
HLA-DRB1*01:01	E protein	29	43	15	Consensus (comb.lib./smm/nn)	VTLAILTALRLCAYC	0.38	0.38	LAILTALRL	0.01	0.01	0.01	LAILTALRL	6	0.38	0.38	LAILTALRL	7.6	1.7	1.7	-	-	-	-	-	-	-	-
HLA-DQA1*05:01/DQB1*02:01	E protein	15	29	15	Consensus (comb.lib./smm/nn)	NSVLLFLAFVVFLLV	0.43	0.43	FLAFVVFLL	0.01	0.01	0.01	LFLAFVVFL	245	0.43	0.43	LFLAFVVFL	6357	65	65	-	-	-	-	-	-	-	-
HLA-DQA1*05:01/DQB1*02:01	E protein	16	30	15	Consensus (comb.lib./smm/nn)	SVLLFLAFVVFLLVT	0.43	0.43	FLAFVVFLL	0.01	0.01	0.01	LFLAFVVFL	245	0.43	0.43	LFLAFVVFL	7206.2	68	68	-	-	-	-	-	-	-	-
HLA-DQA1*05:01/DQB1*02:01	E protein	14	28	15	Consensus (comb.lib./smm/nn)	VNSVLLFLAFVVFLL	0.45	0.45	FLAFVVFLL	0.01	0.01	0.01	LFLAFVVFL	249	0.45	0.45	FLAFVVFLL	4858.7	58	58	-	-	-	-	-	-	-	-
HLA-DPA1*03:01/DPB1*04:02	E protein	14	28	15	Consensus (comb.lib./smm/nn)	VNSVLLFLAFVVFLL	0.47	0.47	FLAFVVFLL	0.01	0.01	0.01	LFLAFVVFL	31	0.47	0.47	FLAFVVFLL	2666.5	51	51	-	-	-	-	-	-	-	-
HLA-DRB1*04:01	E protein	56	70	15	Consensus (smm/nn/sturniolo)	FYVYSRVKNLNSSRV	0.52	0.52	-	-	-	-	YSRVKNLNS	65	0.52	0.52	YSRVKNLNS	12.5	0.04	0.04	-	-	-	-	YVYSRVKNL	3.3	3.4	3.4
HLA-DRB1*15:01	E protein	13	27	15	Consensus (smm/nn/sturniolo)	IVNSVLLFLAFVVFL	0.53	0.53	-	-	-	-	VLLFLAFVV	8	0.01	0.01	VLLFLAFVV	688.7	30	30	-	-	-	-	VLLFLAFVV	6.1	0.53	0.53
HLA-DRB1*15:01	E protein	12	26	15	Consensus (smm/nn/sturniolo)	LIVNSVLLFLAFVVF	0.53	0.53	-	-	-	-	VLLFLAFVV	9	0.01	0.01	VLLFLAFVV	732	31	31	-	-	-	-	VLLFLAFVV	6.1	0.53	0.53
HLA-DRB1*15:01	E protein	15	29	15	Consensus (smm/nn/sturniolo)	NSVLLFLAFVVFLLV	0.53	0.53	-	-	-	-	VLLFLAFVV	8	0.01	0.01	VLLFLAFVV	906	35	35	-	-	-	-	VLLFLAFVV	6.1	0.53	0.53
HLA-DRB1*15:01	E protein	16	30	15	Consensus (smm/nn/sturniolo)	SVLLFLAFVVFLLVT	0.53	0.53	-	-	-	-	VLLFLAFVV	22	0.12	0.12	VLLFLAFVV	1683	47	47	-	-	-	-	VLLFLAFVV	6.1	0.53	0.53
HLA-DRB1*15:01	E protein	11	25	15	Consensus (smm/nn/sturniolo)	TLIVNSVLLFLAFVV	0.53	0.53	-	-	-	-	SVLLFLAFV	10	0.01	0.01	VLLFLAFVV	504.8	25	25	-	-	-	-	VLLFLAFVV	6.1	0.53	0.53
HLA-DRB1*15:01	E protein	17	31	15	Consensus (smm/nn/sturniolo)	VLLFLAFVVFLLVTL	0.53	0.53	-	-	-	-	VLLFLAFVV	21	0.12	0.12	VLLFLAFVV	6192.2	75	75	-	-	-	-	VLLFLAFVV	6.1	0.53	0.53
HLA-DRB1*15:01	E protein	14	28	15	Consensus (smm/nn/sturniolo)	VNSVLLFLAFVVFLL	0.53	0.53	-	-	-	-	VLLFLAFVV	8	0.01	0.01	VLLFLAFVV	750.9	31	31	-	-	-	-	VLLFLAFVV	6.1	0.53	0.53
HLA-DRB1*04:01	E protein	57	71	15	Consensus (smm/nn/sturniolo)	YVYSRVKNLNSSRVP	0.55	0.55	-	-	-	-	YSRVKNLNS	66	0.55	0.55	YSRVKNLNS	15.2	0.13	0.13	-	-	-	-	YVYSRVKNL	3.3	3.4	3.4
HLA-DPA1*03:01/DPB1*04:02	E protein	25	39	15	Consensus (comb.lib./smm/nn)	VFLLVTLAILTALRL	0.75	0.75	FLLVTLAIL	0.01	0.01	0.01	FLLVTLAIL	44	0.75	0.75	LLVTLAILT	170.6	8.1	8.1	-	-	-	-	-	-	-	-
HLA-DPA1*01:03/DPB1*02:01	E protein	14	28	15	Consensus (comb.lib./smm/nn)	VNSVLLFLAFVVFLL	0.81	0.81	FLAFVVFLL	0.01	0.01	0.01	LLFLAFVVF	38	0.81	0.81	LLFLAFVVF	36.7	1.2	1.2	-	-	-	-	-	-	-	-
HLA-DRB1*04:01	E protein	54	68	15	Consensus (smm/nn/sturniolo)	PSFYVYSRVKNLNSS	0.82	0.82	-	-	-	-	YSRVKNLNS	78	0.82	0.82	YSRVKNLNS	19.8	0.3	0.3	-	-	-	-	YVYSRVKNL	3.3	3.4	3.4
HLA-DRB1*04:01	E protein	55	69	15	Consensus (smm/nn/sturniolo)	SFYVYSRVKNLNSSR	0.82	0.82	-	-	-	-	YSRVKNLNS	79	0.82	0.82	YSRVKNLNS	12.9	0.04	0.04	-	-	-	-	YVYSRVKNL	3.3	3.4	3.4
HLA-DPA1*03:01/DPB1*04:02	E protein	26	40	15	Consensus (comb.lib./smm/nn)	FLLVTLAILTALRLC	0.9	0.9	FLLVTLAIL	0.01	0.01	0.01	FLLVTLAIL	49	0.9	0.9	LLVTLAILT	117.8	5.4	5.4	-	-	-	-	-	-	-	-
HLA-DPA1*01:03/DPB1*02:01	M protein	89	103	15	Consensus (comb.lib./smm/nn)	GLMWLSYFIASFRLF	0.05	0.05	YFIASFRLF	0.01	0.01	0.01	MWLSYFIAS	35	0.73	0.73	YFIASFRLF	8.7	0.05	0.05	-	-	-	-	-	-	-	-
HLA-DPA1*01:03/DPB1*02:01	M protein	90	104	15	Consensus (comb.lib./smm/nn)	LMWLSYFIASFRLFA	0.05	0.05	YFIASFRLF	0.01	0.01	0.01	YFIASFRLF	37	0.79	0.79	YFIASFRLF	9.9	0.05	0.05	-	-	-	-	-	-	-	-
HLA-DRB1*09:01	M protein	176	190	15	Consensus (comb.lib./smm/nn)	LSYYKLGASQRVAGD	0.06	0.06	LSYYKLGAS	0.01	0.01	0.01	YKLGASQRV	19	0.06	0.06	YKLGASQRV	13.5	0.48	0.48	-	-	-	-	-	-	-	-
HLA-DRB1*09:01	M protein	174	188	15	Consensus (comb.lib./smm/nn)	RTLSYYKLGASQRVA	0.06	0.06	LSYYKLGAS	0.01	0.01	0.01	YKLGASQRV	19	0.06	0.06	YKLGASQRV	13.6	0.48	0.48	-	-	-	-	-	-	-	-
HLA-DQA1*01:01/DQB1*05:01	M protein	49	63	15	Consensus (comb.lib./smm/nn)	IKLIFLWLLWPVTLA	0.07	0.07	IFLWLLWPV	0.01	0.01	0.01	IFLWLLWPV	173	0.07	0.07	LWLLWPVTL	202.5	3.9	3.9	-	-	-	-	-	-	-	-
HLA-DRB1*09:01	M protein	173	187	15	Consensus (comb.lib./smm/nn)	SRTLSYYKLGASQRV	0.07	0.07	LSYYKLGAS	0.01	0.01	0.01	SRTLSYYKL	20	0.07	0.07	YKLGASQRV	21.3	1.2	1.2	-	-	-	-	-	-	-	-
HLA-DRB1*09:01	M protein	175	189	15	Consensus (comb.lib./smm/nn)	TLSYYKLGASQRVAG	0.07	0.07	LSYYKLGAS	0.01	0.01	0.01	YKLGASQRV	20	0.07	0.07	YKLGASQRV	13	0.45	0.45	-	-	-	-	-	-	-	-
HLA-DPA1*01:03/DPB1*02:01	M protein	88	102	15	Consensus (comb.lib./smm/nn)	VGLMWLSYFIASFRL	0.07	0.07	LMWLSYFIA	0.01	0.01	0.01	LMWLSYFIA	46	0.97	0.97	WLSYFIASF	11.4	0.07	0.07	-	-	-	-	-	-	-	-
HLA-DPA1*01:03/DPB1*02:01	M protein	91	105	15	Consensus (comb.lib./smm/nn)	MWLSYFIASFRLFAR	0.08	0.08	YFIASFRLF	0.01	0.01	0.01	YFIASFRLF	40	0.84	0.84	YFIASFRLF	11.8	0.08	0.08	-	-	-	-	-	-	-	-
HLA-DQA1*01:01/DQB1*05:01	M protein	50	64	15	Consensus (comb.lib./smm/nn)	KLIFLWLLWPVTLAC	0.11	0.11	IFLWLLWPV	0.01	0.01	0.01	IFLWLLWPV	206	0.11	0.11	LWLLWPVTL	145	2.8	2.8	-	-	-	-	-	-	-	-
HLA-DRB4*01:01	M protein	43	57	15	Consensus (comb.lib./smm/nn)	NRFLYIIKLIFLWLL	0.12	0.12	IIKLIFLWL	0.01	0.01	0.01	LYIIKLIFL	31	0.12	0.12	FLYIIKLIF	233.2	14	14	-	-	-	-	-	-	-	-
HLA-DRB4*01:01	M protein	44	58	15	Consensus (comb.lib./smm/nn)	RFLYIIKLIFLWLLW	0.14	0.14	IIKLIFLWL	0.01	0.01	0.01	IKLIFLWLL	32	0.14	0.14	FLYIIKLIF	231.1	14	14	-	-	-	-	-	-	-	-
HLA-DQA1*01:01/DQB1*05:01	M protein	48	62	15	Consensus (comb.lib./smm/nn)	IIKLIFLWLLWPVTL	0.15	0.15	IFLWLLWPV	0.01	0.01	0.01	IFLWLLWPV	252	0.15	0.15	LIFLWLLWP	745.5	13	13	-	-	-	-	-	-	-	-
HLA-DPA1*01:03/DPB1*02:01	M protein	92	106	15	Consensus (comb.lib./smm/nn)	WLSYFIASFRLFART	0.16	0.16	YFIASFRLF	0.01	0.01	0.01	YFIASFRLF	40	0.84	0.84	YFIASFRLF	14.4	0.16	0.16	-	-	-	-	-	-	-	-
HLA-DQA1*01:01/DQB1*05:01	M protein	46	60	15	Consensus (comb.lib./smm/nn)	LYIIKLIFLWLLWPV	0.17	0.17	IFLWLLWPV	0.01	0.01	0.01	LIFLWLLWP	265	0.17	0.17	KLIFLWLLW	1528	21	21	-	-	-	-	-	-	-	-
HLA-DQA1*01:01/DQB1*05:01	M protein	47	61	15	Consensus (comb.lib./smm/nn)	YIIKLIFLWLLWPVT	0.18	0.18	IFLWLLWPV	0.01	0.01	0.01	IFLWLLWPV	269	0.18	0.18	LIFLWLLWP	1092.6	17	17	-	-	-	-	-	-	-	-
HLA-DPA1*01:03/DPB1*04:01	M protein	91	105	15	NetMHCIIpan	MWLSYFIASFRLFAR	0.19	0.19	-	-	-	-	-	-	-	-	-	-	-	-	YFIASFRLF	42.54	0.19	0.19	-	-	-	-
HLA-DRB4*01:01	M protein	46	60	15	Consensus (comb.lib./smm/nn)	LYIIKLIFLWLLWPV	0.21	0.21	IIKLIFLWL	0.01	0.01	0.01	IKLIFLWLL	36	0.21	0.21	KLIFLWLLW	332.6	19	19	-	-	-	-	-	-	-	-
HLA-DRB4*01:01	M protein	45	59	15	Consensus (comb.lib./smm/nn)	FLYIIKLIFLWLLWP	0.22	0.22	IIKLIFLWL	0.01	0.01	0.01	IKLIFLWLL	37	0.22	0.22	YIIKLIFLW	364.2	20	20	-	-	-	-	-	-	-	-
HLA-DPA1*01:03/DPB1*02:01	M protein	87	101	15	Consensus (comb.lib./smm/nn)	LVGLMWLSYFIASFR	0.25	0.25	LMWLSYFIA	0.01	0.01	0.01	LMWLSYFIA	47	1	1	LMWLSYFIA	17.2	0.25	0.25	-	-	-	-	-	-	-	-
HLA-DPA1*01:03/DPB1*04:01	M protein	92	106	15	NetMHCIIpan	WLSYFIASFRLFART	0.25	0.25	-	-	-	-	-	-	-	-	-	-	-	-	YFIASFRLF	47.23	0.25	0.25	-	-	-	-
HLA-DPA1*01:03/DPB1*02:01	M protein	21	35	15	Consensus (comb.lib./smm/nn)	NLVIGFLFLTWICLL	0.26	0.26	LFLTWICLL	0.02	2.4	2.4	VIGFLFLTW	14	0.23	0.23	FLFLTWICL	17.6	0.26	0.26	-	-	-	-	-	-	-	-
HLA-DPA1*01:03/DPB1*04:01	M protein	90	104	15	NetMHCIIpan	LMWLSYFIASFRLFA	0.27	0.27	-	-	-	-	-	-	-	-	-	-	-	-	YFIASFRLF	48.36	0.27	0.27	-	-	-	-
HLA-DPA1*01:03/DPB1*02:01	M protein	86	100	15	Consensus (comb.lib./smm/nn)	CLVGLMWLSYFIASF	0.29	0.29	LMWLSYFIA	0.01	0.01	0.01	LMWLSYFIA	48	1.1	1.1	LMWLSYFIA	19	0.29	0.29	-	-	-	-	-	-	-	-
HLA-DQA1*01:01/DQB1*05:01	M protein	51	65	15	Consensus (comb.lib./smm/nn)	LIFLWLLWPVTLACF	0.29	0.29	IFLWLLWPV	0.01	0.01	0.01	WLLWPVTLA	314	0.29	0.29	LWLLWPVTL	139.2	2.7	2.7	-	-	-	-	-	-	-	-
HLA-DPA1*03:01/DPB1*04:02	M protein	21	35	15	Consensus (comb.lib./smm/nn)	NLVIGFLFLTWICLL	0.29	0.29	LFLTWICLL	0.01	0.01	0.01	VIGFLFLTW	21	0.29	0.29	LVIGFLFLT	334.1	15	15	-	-	-	-	-	-	-	-
HLA-DRB4*01:01	M protein	47	61	15	Consensus (comb.lib./smm/nn)	YIIKLIFLWLLWPVT	0.31	0.31	IIKLIFLWL	0.01	0.01	0.01	IKLIFLWLL	41	0.31	0.31	KLIFLWLLW	372.4	21	21	-	-	-	-	-	-	-	-
HLA-DPA1*01:03/DPB1*04:01	M protein	89	103	15	NetMHCIIpan	GLMWLSYFIASFRLF	0.33	0.33	-	-	-	-	-	-	-	-	-	-	-	-	YFIASFRLF	54.44	0.33	0.33	-	-	-	-
HLA-DQA1*01:01/DQB1*05:01	M protein	52	66	15	Consensus (comb.lib./smm/nn)	IFLWLLWPVTLACFV	0.33	0.33	IFLWLLWPV	0.01	0.01	0.01	WLLWPVTLA	369	0.33	0.33	LWLLWPVTL	145.1	2.8	2.8	-	-	-	-	-	-	-	-
HLA-DPA1*03:01/DPB1*04:02	M protein	46	60	15	Consensus (comb.lib./smm/nn)	LYIIKLIFLWLLWPV	0.34	0.34	IFLWLLWPV	0.01	0.01	0.01	IIKLIFLWL	23	0.34	0.34	KLIFLWLLW	879	29	29	-	-	-	-	-	-	-	-
HLA-DPA1*01:03/DPB1*04:01	M protein	93	107	15	NetMHCIIpan	LSYFIASFRLFARTR	0.35	0.35	-	-	-	-	-	-	-	-	-	-	-	-	YFIASFRLF	57.08	0.35	0.35	-	-	-	-
HLA-DPA1*01:03/DPB1*02:01	M protein	20	34	15	Consensus (comb.lib./smm/nn)	WNLVIGFLFLTWICL	0.37	0.37	GFLFLTWIC	0.24	5.2	5.2	VIGFLFLTW	21	0.37	0.37	VIGFLFLTW	17.6	0.26	0.26	-	-	-	-	-	-	-	-
HLA-DPA1*03:01/DPB1*04:02	M protein	24	38	15	Consensus (comb.lib./smm/nn)	IGFLFLTWICLLQFA	0.39	0.39	LFLTWICLL	0.01	0.01	0.01	LFLTWICLL	27	0.39	0.39	FLTWICLLQ	95.5	4.2	4.2	-	-	-	-	-	-	-	-
HLA-DPA1*03:01/DPB1*04:02	M protein	22	36	15	Consensus (comb.lib./smm/nn)	LVIGFLFLTWICLLQ	0.39	0.39	LFLTWICLL	0.01	0.01	0.01	LFLTWICLL	27	0.39	0.39	FLTWICLLQ	130.2	6.2	6.2	-	-	-	-	-	-	-	-
HLA-DRB1*11:01	M protein	94	108	15	Consensus (smm/nn/sturniolo)	SYFIASFRLFARTRS	0.39	0.39	-	-	-	-	FIASFRLFA	12	0.39	0.39	FRLFARTRS	6.5	0.32	0.32	-	-	-	-	FRLFARTRS	4	1.3	1.3
HLA-DPA1*03:01/DPB1*04:02	M protein	23	37	15	Consensus (comb.lib./smm/nn)	VIGFLFLTWICLLQF	0.39	0.39	LFLTWICLL	0.01	0.01	0.01	LFLTWICLL	26	0.39	0.39	FLTWICLLQ	100	4.4	4.4	-	-	-	-	-	-	-	-
HLA-DRB1*11:01	M protein	95	109	15	Consensus (smm/nn/sturniolo)	YFIASFRLFARTRSM	0.44	0.44	-	-	-	-	FRLFARTRS	14	0.44	0.44	FRLFARTRS	5.3	0.23	0.23	-	-	-	-	FRLFARTRS	4	1.3	1.3
HLA-DPA1*03:01/DPB1*04:02	M protein	25	39	15	Consensus (comb.lib./smm/nn)	GFLFLTWICLLQFAY	0.46	0.46	LFLTWICLL	0.01	0.01	0.01	LFLTWICLL	30	0.46	0.46	FLTWICLLQ	93.9	4.1	4.1	-	-	-	-	-	-	-	-
HLA-DPA1*01:03/DPB1*02:01	M protein	18	32	15	Consensus (comb.lib./smm/nn)	EQWNLVIGFLFLTWI	0.47	0.47	LVIGFLFLT	0.84	8	8	VIGFLFLTW	25	0.47	0.47	VIGFLFLTW	15.6	0.19	0.19	-	-	-	-	-	-	-	-
HLA-DPA1*01:03/DPB1*02:01	M protein	17	31	15	Consensus (comb.lib./smm/nn)	LEQWNLVIGFLFLTW	0.47	0.47	LVIGFLFLT	0.84	8	8	NLVIGFLFL	26	0.47	0.47	VIGFLFLTW	17	0.24	0.24	-	-	-	-	-	-	-	-
HLA-DPA1*01:03/DPB1*02:01	M protein	19	33	15	Consensus (comb.lib./smm/nn)	QWNLVIGFLFLTWIC	0.47	0.47	GFLFLTWIC	0.24	5.2	5.2	VIGFLFLTW	26	0.47	0.47	VIGFLFLTW	16.5	0.23	0.23	-	-	-	-	-	-	-	-
HLA-DRB1*11:01	M protein	98	112	15	Consensus (smm/nn/sturniolo)	ASFRLFARTRSMWSF	0.48	0.48	-	-	-	-	FRLFARTRS	15	0.48	0.48	FRLFARTRS	4.6	0.16	0.16	-	-	-	-	FRLFARTRS	4	1.3	1.3
HLA-DRB1*11:01	M protein	96	110	15	Consensus (smm/nn/sturniolo)	FIASFRLFARTRSMW	0.48	0.48	-	-	-	-	FRLFARTRS	15	0.48	0.48	FRLFARTRS	5.1	0.21	0.21	-	-	-	-	FRLFARTRS	4	1.3	1.3
HLA-DRB1*11:01	M protein	97	111	15	Consensus (smm/nn/sturniolo)	IASFRLFARTRSMWS	0.48	0.48	-	-	-	-	FRLFARTRS	15	0.48	0.48	FRLFARTRS	4.7	0.16	0.16	-	-	-	-	FRLFARTRS	4	1.3	1.3
HLA-DRB1*09:01	M protein	177	191	15	Consensus (comb.lib./smm/nn)	SYYKLGASQRVAGDS	0.48	0.48	KLGASQRVA	214961	57	57	YKLGASQRV	20	0.07	0.07	YKLGASQRV	13.6	0.48	0.48	-	-	-	-	-	-	-	-
HLA-DPA1*01:03/DPB1*02:01	M protein	22	36	15	Consensus (comb.lib./smm/nn)	LVIGFLFLTWICLLQ	0.49	0.49	LFLTWICLL	0.02	2.4	2.4	LFLTWICLL	21	0.37	0.37	FLFLTWICL	23.4	0.49	0.49	-	-	-	-	-	-	-	-
HLA-DQA1*01:02/DQB1*06:02	M protein	74	88	15	Consensus (comb.lib./smm/nn)	NWITGGIAIAMACLV	0.53	0.53	ITGGIAIAM	0.01	0.01	0.01	TGGIAIAMA	57	0.53	0.53	TGGIAIAMA	39.1	0.65	0.65	-	-	-	-	-	-	-	-
HLA-DQA1*01:02/DQB1*06:02	M protein	73	87	15	Consensus (comb.lib./smm/nn)	INWITGGIAIAMACL	0.54	0.54	ITGGIAIAM	0.01	0.01	0.01	TGGIAIAMA	58	0.54	0.54	TGGIAIAMA	37.1	0.59	0.59	-	-	-	-	-	-	-	-
HLA-DPA1*01:03/DPB1*02:01	M protein	84	98	15	Consensus (comb.lib./smm/nn)	MACLVGLMWLSYFIA	0.54	0.54	LMWLSYFIA	0.01	0.01	0.01	LVGLMWLSY	75	1.9	1.9	LVGLMWLSY	24.5	0.54	0.54	-	-	-	-	-	-	-	-
HLA-DPA1*01:03/DPB1*02:01	M protein	93	107	15	Consensus (comb.lib./smm/nn)	LSYFIASFRLFARTR	0.56	0.56	YFIASFRLF	0.01	0.01	0.01	YFIASFRLF	41	0.84	0.84	YFIASFRLF	25.1	0.56	0.56	-	-	-	-	-	-	-	-
HLA-DQA1*01:02/DQB1*06:02	M protein	72	86	15	Consensus (comb.lib./smm/nn)	RINWITGGIAIAMAC	0.56	0.56	ITGGIAIAM	0.01	0.01	0.01	TGGIAIAMA	61	0.62	0.62	TGGIAIAMA	36.3	0.56	0.56	-	-	-	-	-	-	-	-
HLA-DPA1*01:03/DPB1*02:01	M protein	23	37	15	Consensus (comb.lib./smm/nn)	VIGFLFLTWICLLQF	0.56	0.56	LFLTWICLL	0.02	2.4	2.4	LFLTWICLL	22	0.37	0.37	FLFLTWICL	25.2	0.56	0.56	-	-	-	-	-	-	-	-
HLA-DPA1*01:03/DPB1*02:01	M protein	85	99	15	Consensus (comb.lib./smm/nn)	ACLVGLMWLSYFIAS	0.57	0.57	LMWLSYFIA	0.01	0.01	0.01	LMWLSYFIA	47	1	1	LMWLSYFIA	25.4	0.57	0.57	-	-	-	-	-	-	-	-
HLA-DQA1*05:01/DQB1*03:01	M protein	73	87	15	Consensus (comb.lib./smm/nn)	INWITGGIAIAMACL	0.58	0.58	WITGGIAIA	0.01	0.01	0.01	ITGGIAIAM	11	0.58	0.58	ITGGIAIAM	25	0.82	0.82	-	-	-	-	-	-	-	-
HLA-DQA1*05:01/DQB1*03:01	M protein	72	86	15	Consensus (comb.lib./smm/nn)	RINWITGGIAIAMAC	0.58	0.58	WITGGIAIA	0.01	0.01	0.01	ITGGIAIAM	11	0.58	0.58	ITGGIAIAM	25.8	0.91	0.91	-	-	-	-	-	-	-	-
HLA-DPA1*03:01/DPB1*04:02	M protein	47	61	15	Consensus (comb.lib./smm/nn)	YIIKLIFLWLLWPVT	0.58	0.58	IFLWLLWPV	0.01	0.01	0.01	IKLIFLWLL	35	0.58	0.58	KLIFLWLLW	887.2	29	29	-	-	-	-	-	-	-	-
HLA-DQA1*01:02/DQB1*06:02	M protein	71	85	15	Consensus (comb.lib./smm/nn)	YRINWITGGIAIAMA	0.58	0.58	ITGGIAIAM	0.01	0.01	0.01	ITGGIAIAM	60	0.58	0.58	ITGGIAIAM	100.7	2.9	2.9	-	-	-	-	-	-	-	-
HLA-DQA1*05:01/DQB1*03:01	M protein	71	85	15	Consensus (comb.lib./smm/nn)	YRINWITGGIAIAMA	0.58	0.58	WITGGIAIA	0.01	0.01	0.01	ITGGIAIAM	11	0.58	0.58	ITGGIAIAM	28	1.1	1.1	-	-	-	-	-	-	-	-
HLA-DPA1*02:01/DPB1*01:01	M protein	90	104	15	Consensus (comb.lib./smm/nn)	LMWLSYFIASFRLFA	0.61	0.61	LMWLSYFIA	0.38	1.4	1.4	YFIASFRLF	33	0.61	0.61	YFIASFRLF	40.8	0.31	0.31	-	-	-	-	-	-	-	-
HLA-DPA1*02:01/DPB1*01:01	M protein	93	107	15	Consensus (comb.lib./smm/nn)	LSYFIASFRLFARTR	0.61	0.61	IASFRLFAR	2.76	4.2	4.2	YFIASFRLF	33	0.61	0.61	FIASFRLFA	31.2	0.2	0.2	-	-	-	-	-	-	-	-
HLA-DPA1*02:01/DPB1*01:01	M protein	89	103	15	Consensus (comb.lib./smm/nn)	GLMWLSYFIASFRLF	0.63	0.63	LMWLSYFIA	0.38	1.4	1.4	MWLSYFIAS	34	0.63	0.63	SYFIASFRL	51.2	0.51	0.51	-	-	-	-	-	-	-	-
HLA-DPA1*02:01/DPB1*01:01	M protein	91	105	15	Consensus (comb.lib./smm/nn)	MWLSYFIASFRLFAR	0.63	0.63	IASFRLFAR	2.76	4.2	4.2	YFIASFRLF	34	0.63	0.63	FIASFRLFA	30.1	0.19	0.19	-	-	-	-	-	-	-	-
HLA-DPA1*01:03/DPB1*04:01	M protein	94	108	15	NetMHCIIpan	SYFIASFRLFARTRS	0.63	0.63	-	-	-	-	-	-	-	-	-	-	-	-	FIASFRLFA	73.69	0.63	0.63	-	-	-	-
HLA-DPA1*02:01/DPB1*01:01	M protein	92	106	15	Consensus (comb.lib./smm/nn)	WLSYFIASFRLFART	0.63	0.63	IASFRLFAR	2.76	4.2	4.2	YFIASFRLF	34	0.63	0.63	FIASFRLFA	30.7	0.2	0.2	-	-	-	-	-	-	-	-
HLA-DPA1*01:03/DPB1*04:01	M protein	88	102	15	NetMHCIIpan	VGLMWLSYFIASFRL	0.64	0.64	-	-	-	-	-	-	-	-	-	-	-	-	WLSYFIASF	74.24	0.64	0.64	-	-	-	-
HLA-DRB1*11:01	M protein	40	54	15	Consensus (smm/nn/sturniolo)	ANRNRFLYIIKLIFL	0.65	0.65	-	-	-	-	FLYIIKLIF	11	0.34	0.34	FLYIIKLIF	163.8	13	13	-	-	-	-	FLYIIKLIF	4.5	0.65	0.65
HLA-DRB1*11:01	M protein	43	57	15	Consensus (smm/nn/sturniolo)	NRFLYIIKLIFLWLL	0.65	0.65	-	-	-	-	FLYIIKLIF	11	0.34	0.34	FLYIIKLIF	324.5	20	20	-	-	-	-	FLYIIKLIF	4.5	0.65	0.65
HLA-DRB1*11:01	M protein	41	55	15	Consensus (smm/nn/sturniolo)	NRNRFLYIIKLIFLW	0.65	0.65	-	-	-	-	FLYIIKLIF	11	0.34	0.34	FLYIIKLIF	152	13	13	-	-	-	-	FLYIIKLIF	4.5	0.65	0.65
HLA-DRB1*11:01	M protein	42	56	15	Consensus (smm/nn/sturniolo)	RNRFLYIIKLIFLWL	0.65	0.65	-	-	-	-	FLYIIKLIF	10	0.29	0.29	FLYIIKLIF	162.6	13	13	-	-	-	-	FLYIIKLIF	4.5	0.65	0.65
HLA-DRB1*11:01	M protein	39	53	15	Consensus (smm/nn/sturniolo)	YANRNRFLYIIKLIF	0.65	0.65	-	-	-	-	YANRNRFLY	11	0.34	0.34	FLYIIKLIF	134.9	12	12	-	-	-	-	FLYIIKLIF	4.5	0.65	0.65
HLA-DQA1*01:02/DQB1*06:02	M protein	75	89	15	Consensus (comb.lib./smm/nn)	WITGGIAIAMACLVG	0.66	0.66	ITGGIAIAM	0.01	0.01	0.01	TGGIAIAMA	62	0.66	0.66	TGGIAIAMA	50.6	1.1	1.1	-	-	-	-	-	-	-	-
HLA-DRB1*01:01	M protein	176	190	15	Consensus (comb.lib./smm/nn)	LSYYKLGASQRVAGD	0.67	0.67	YYKLGASQR	0.02	5.1	5.1	YKLGASQRV	8	0.67	0.67	YKLGASQRV	2.8	0.03	0.03	-	-	-	-	-	-	-	-
HLA-DRB1*01:01	M protein	174	188	15	Consensus (comb.lib./smm/nn)	RTLSYYKLGASQRVA	0.67	0.67	YYKLGASQR	0.02	5.1	5.1	YKLGASQRV	8	0.67	0.67	YKLGASQRV	3.1	0.07	0.07	-	-	-	-	-	-	-	-
HLA-DRB1*01:01	M protein	175	189	15	Consensus (comb.lib./smm/nn)	TLSYYKLGASQRVAG	0.67	0.67	YYKLGASQR	0.02	5.1	5.1	YKLGASQRV	8	0.67	0.67	YKLGASQRV	2.7	0.03	0.03	-	-	-	-	-	-	-	-
HLA-DPA1*02:01/DPB1*05:01	M protein	91	105	15	Consensus (comb.lib./smm/nn)	MWLSYFIASFRLFAR	0.69	0.69	IASFRLFAR	14.36	9.1	9.1	YFIASFRLF	254	0.69	0.69	SYFIASFRL	94	0.64	0.64	-	-	-	-	-	-	-	-
HLA-DPA1*02:01/DPB1*14:01	M protein	98	112	15	NetMHCIIpan	ASFRLFARTRSMWSF	0.7	0.7	-	-	-	-	-	-	-	-	-	-	-	-	RLFARTRSM	387.29	0.7	0.7	-	-	-	-
HLA-DRB1*07:01	M protein	62	76	15	Consensus (comb.lib./smm/nn)	LACFVLAAVYRINWI	0.7	0.7	FVLAAVYRI	0.01	0.01	0.01	FVLAAVYRI	17	0.7	0.7	FVLAAVYRI	19.3	2.1	2.1	-	-	-	-	-	-	-	-
HLA-DRB3*02:02	M protein	34	48	15	NetMHCIIpan	LLQFAYANRNRFLYI	0.75	0.75	-	-	-	-	-	-	-	-	-	-	-	-	AYANRNRFL	46.63	0.75	0.75	-	-	-	-
HLA-DRB1*07:01	M protein	59	73	15	Consensus (comb.lib./smm/nn)	PVTLACFVLAAVYRI	0.76	0.76	FVLAAVYRI	0.01	0.01	0.01	PVTLACFVL	18	0.76	0.76	FVLAAVYRI	14	1.3	1.3	-	-	-	-	-	-	-	-
HLA-DRB1*07:01	M protein	60	74	15	Consensus (comb.lib./smm/nn)	VTLACFVLAAVYRIN	0.76	0.76	FVLAAVYRI	0.01	0.01	0.01	FVLAAVYRI	18	0.76	0.76	FVLAAVYRI	18.4	2	2	-	-	-	-	-	-	-	-
HLA-DPA1*02:01/DPB1*14:01	M protein	99	113	15	NetMHCIIpan	SFRLFARTRSMWSFN	0.77	0.77	-	-	-	-	-	-	-	-	-	-	-	-	FARTRSMWS	407.64	0.77	0.77	-	-	-	-
HLA-DQA1*01:01/DQB1*05:01	M protein	88	102	15	Consensus (comb.lib./smm/nn)	VGLMWLSYFIASFRL	0.79	0.79	VGLMWLSYF	0.19	2.5	2.5	WLSYFIASF	249	0.15	0.15	WLSYFIASF	56.1	0.79	0.79	-	-	-	-	-	-	-	-
HLA-DPA1*02:01/DPB1*01:01	M protein	45	59	15	Consensus (comb.lib./smm/nn)	FLYIIKLIFLWLLWP	0.81	0.81	IIKLIFLWL	0.16	0.81	0.81	IIKLIFLWL	23	0.37	0.37	YIIKLIFLW	953.3	28	28	-	-	-	-	-	-	-	-
HLA-DPA1*02:01/DPB1*01:01	M protein	46	60	15	Consensus (comb.lib./smm/nn)	LYIIKLIFLWLLWPV	0.81	0.81	IIKLIFLWL	0.16	0.81	0.81	IIKLIFLWL	20	0.3	0.3	LIFLWLLWP	984.2	29	29	-	-	-	-	-	-	-	-
HLA-DPA1*02:01/DPB1*01:01	M protein	43	57	15	Consensus (comb.lib./smm/nn)	NRFLYIIKLIFLWLL	0.81	0.81	IIKLIFLWL	0.16	0.81	0.81	IIKLIFLWL	19	0.29	0.29	FLYIIKLIF	515.9	16	16	-	-	-	-	-	-	-	-
HLA-DPA1*02:01/DPB1*01:01	M protein	44	58	15	Consensus (comb.lib./smm/nn)	RFLYIIKLIFLWLLW	0.81	0.81	IIKLIFLWL	0.16	0.81	0.81	IIKLIFLWL	20	0.3	0.3	YIIKLIFLW	640.4	20	20	-	-	-	-	-	-	-	-
HLA-DPA1*02:01/DPB1*01:01	M protein	42	56	15	Consensus (comb.lib./smm/nn)	RNRFLYIIKLIFLWL	0.81	0.81	IIKLIFLWL	0.16	0.81	0.81	LYIIKLIFL	24	0.39	0.39	FLYIIKLIF	277.9	7.9	7.9	-	-	-	-	-	-	-	-
HLA-DPA1*02:01/DPB1*01:01	M protein	47	61	15	Consensus (comb.lib./smm/nn)	YIIKLIFLWLLWPVT	0.81	0.81	IIKLIFLWL	0.16	0.81	0.81	IKLIFLWLL	32	0.58	0.58	IFLWLLWPV	760.5	23	23	-	-	-	-	-	-	-	-
HLA-DQA1*01:01/DQB1*05:01	M protein	89	103	15	Consensus (comb.lib./smm/nn)	GLMWLSYFIASFRLF	0.82	0.82	GLMWLSYFI	16.48	14	14	WLSYFIASF	252	0.15	0.15	WLSYFIASF	58.1	0.82	0.82	-	-	-	-	-	-	-	-
HLA-DPA1*02:01/DPB1*01:01	M protein	48	62	15	Consensus (comb.lib./smm/nn)	IIKLIFLWLLWPVTL	0.83	0.83	IIKLIFLWL	0.16	0.81	0.81	IIKLIFLWL	40	0.83	0.83	IFLWLLWPV	476.5	15	15	-	-	-	-	-	-	-	-
HLA-DQA1*05:01/DQB1*03:01	M protein	74	88	15	Consensus (comb.lib./smm/nn)	NWITGGIAIAMACLV	0.85	0.85	WITGGIAIA	0.01	0.01	0.01	ITGGIAIAM	14	0.85	0.85	ITGGIAIAM	28.8	1.1	1.1	-	-	-	-	-	-	-	-
HLA-DQA1*05:01/DQB1*03:01	M protein	70	84	15	Consensus (comb.lib./smm/nn)	VYRINWITGGIAIAM	0.85	0.85	WITGGIAIA	0.01	0.01	0.01	WITGGIAIA	14	0.85	0.85	WITGGIAIA	36.3	1.7	1.7	-	-	-	-	-	-	-	-
HLA-DRB3*02:02	M protein	35	49	15	NetMHCIIpan	LQFAYANRNRFLYII	0.87	0.87	-	-	-	-	-	-	-	-	-	-	-	-	AYANRNRFL	52.4	0.87	0.87	-	-	-	-
HLA-DPA1*03:01/DPB1*04:02	M protein	20	34	15	Consensus (comb.lib./smm/nn)	WNLVIGFLFLTWICL	0.87	0.87	FLFLTWICL	0.01	0.01	0.01	VIGFLFLTW	48	0.87	0.87	LVIGFLFLT	439.1	19	19	-	-	-	-	-	-	-	-
HLA-DRB1*07:01	M protein	63	77	15	Consensus (comb.lib./smm/nn)	ACFVLAAVYRINWIT	0.88	0.88	FVLAAVYRI	0.01	0.01	0.01	FVLAAVYRI	19	0.88	0.88	FVLAAVYRI	19.9	2.2	2.2	-	-	-	-	-	-	-	-
HLA-DRB1*07:01	M protein	61	75	15	Consensus (comb.lib./smm/nn)	TLACFVLAAVYRINW	0.88	0.88	FVLAAVYRI	0.01	0.01	0.01	FVLAAVYRI	19	0.88	0.88	FVLAAVYRI	20.2	2.2	2.2	-	-	-	-	-	-	-	-
HLA-DPA1*02:01/DPB1*05:01	M protein	92	106	15	Consensus (comb.lib./smm/nn)	WLSYFIASFRLFART	0.88	0.88	IASFRLFAR	14.36	9.1	9.1	YFIASFRLF	304	0.88	0.88	IASFRLFAR	85.6	0.5	0.5	-	-	-	-	-	-	-	-
HLA-DPA1*01:03/DPB1*02:01	M protein	24	38	15	Consensus (comb.lib./smm/nn)	IGFLFLTWICLLQFA	0.93	0.93	LFLTWICLL	0.02	2.4	2.4	LFLTWICLL	31	0.57	0.57	LTWICLLQF	31.5	0.93	0.93	-	-	-	-	-	-	-	-
HLA-DPA1*02:01/DPB1*05:01	M protein	93	107	15	Consensus (comb.lib./smm/nn)	LSYFIASFRLFARTR	0.97	0.97	IASFRLFAR	14.36	9.1	9.1	YFIASFRLF	312	0.97	0.97	IASFRLFAR	76.2	0.39	0.39	-	-	-	-	-	-	-	-
HLA-DRB3*02:02	M protein	33	47	15	NetMHCIIpan	CLLQFAYANRNRFLY	0.99	0.99	-	-	-	-	-	-	-	-	-	-	-	-	AYANRNRFL	57.32	0.99	0.99	-	-	-	-
HLA-DQA1*01:01/DQB1*05:01	ORF6 protein	22	36	15	Consensus (comb.lib./smm/nn)	FKVSIWNLDYIINLI	0.02	0.02	VSIWNLDYI	0.01	0.01	0.01	WNLDYIINL	210	0.11	0.11	KVSIWNLDY	8	0.02	0.02	-	-	-	-	-	-	-	-
HLA-DQA1*01:01/DQB1*05:01	ORF6 protein	23	37	15	Consensus (comb.lib./smm/nn)	KVSIWNLDYIINLII	0.02	0.02	VSIWNLDYI	0.01	0.01	0.01	WNLDYIINL	280	0.2	0.2	WNLDYIINL	8.5	0.02	0.02	-	-	-	-	-	-	-	-
HLA-DQA1*01:01/DQB1*05:01	ORF6 protein	21	35	15	Consensus (comb.lib./smm/nn)	TFKVSIWNLDYIINL	0.02	0.02	VSIWNLDYI	0.01	0.01	0.01	VSIWNLDYI	208	0.11	0.11	KVSIWNLDY	9.5	0.02	0.02	-	-	-	-	-	-	-	-
HLA-DQA1*01:01/DQB1*05:01	ORF6 protein	24	38	15	Consensus (comb.lib./smm/nn)	VSIWNLDYIINLIIK	0.05	0.05	VSIWNLDYI	0.01	0.01	0.01	WNLDYIINL	310	0.28	0.28	WNLDYIINL	12	0.05	0.05	-	-	-	-	-	-	-	-
HLA-DRB1*15:01	ORF6 protein	13	27	15	Consensus (smm/nn/sturniolo)	EILLIIMRTFKVSIW	0.1	0.1	-	-	-	-	LIIMRTFKV	18	0.08	0.08	LIIMRTFKV	5.7	0.1	0.1	-	-	-	-	LIIMRTFKV	5.26	1.8	1.8
HLA-DRB1*15:01	ORF6 protein	14	28	15	Consensus (smm/nn/sturniolo)	ILLIIMRTFKVSIWN	0.1	0.1	-	-	-	-	LIIMRTFKV	18	0.08	0.08	LIIMRTFKV	6.1	0.1	0.1	-	-	-	-	LIIMRTFKV	5.26	1.8	1.8
HLA-DRB1*15:01	ORF6 protein	12	26	15	Consensus (smm/nn/sturniolo)	AEILLIIMRTFKVSI	0.11	0.11	-	-	-	-	LIIMRTFKV	16	0.06	0.06	LIIMRTFKV	6.4	0.11	0.11	-	-	-	-	LIIMRTFKV	5.26	1.8	1.8
HLA-DRB1*15:01	ORF6 protein	11	25	15	Consensus (smm/nn/sturniolo)	IAEILLIIMRTFKVS	0.22	0.22	-	-	-	-	LIIMRTFKV	17	0.07	0.07	LIIMRTFKV	9.5	0.22	0.22	-	-	-	-	LIIMRTFKV	5.26	1.8	1.8
HLA-DRB1*13:02	ORF6 protein	31	45	15	Consensus (smm/nn/sturniolo)	YIINLIIKNLSKSLT	0.3	0.3	-	-	-	-	IIKNLSKSL	12	0.07	0.07	IIKNLSKSL	4.5	0.3	0.3	-	-	-	-	LIIKNLSKS	2.8	8.4	8.4
HLA-DRB1*13:02	ORF6 protein	32	46	15	Consensus (smm/nn/sturniolo)	IINLIIKNLSKSLTE	0.31	0.31	-	-	-	-	IIKNLSKSL	12	0.07	0.07	IIKNLSKSL	4.6	0.31	0.31	-	-	-	-	LIIKNLSKS	2.8	8.4	8.4
HLA-DRB1*13:02	ORF6 protein	33	47	15	Consensus (smm/nn/sturniolo)	INLIIKNLSKSLTEN	0.31	0.31	-	-	-	-	IIKNLSKSL	12	0.07	0.07	IIKNLSKSL	4.7	0.31	0.31	-	-	-	-	LIIKNLSKS	2.8	8.4	8.4
HLA-DQA1*01:01/DQB1*05:01	ORF6 protein	20	34	15	Consensus (comb.lib./smm/nn)	RTFKVSIWNLDYIIN	0.33	0.33	VSIWNLDYI	0.01	0.01	0.01	VSIWNLDYI	597	1.2	1.2	KVSIWNLDY	28.8	0.33	0.33	-	-	-	-	-	-	-	-
HLA-DRB1*12:01	ORF6 protein	31	45	15	Consensus (smm/nn)	YIINLIIKNLSKSLT	0.37	0.37	-	-	-	-	IIKNLSKSL	126	0.43	0.43	IKNLSKSLT	33.5	0.31	0.31	-	-	-	-	-	-	-	-
HLA-DPA1*01:03/DPB1*04:01	ORF6 protein	19	33	15	NetMHCIIpan	MRTFKVSIWNLDYII	0.43	0.43	-	-	-	-	-	-	-	-	-	-	-	-	FKVSIWNLD	60.7	0.43	0.43	-	-	-	-
HLA-DQA1*01:01/DQB1*05:01	ORF6 protein	25	39	15	Consensus (comb.lib./smm/nn)	SIWNLDYIINLIIKN	0.43	0.43	WNLDYIINL	8.55	12	12	WNLDYIINL	395	0.43	0.43	WNLDYIINL	28.3	0.33	0.33	-	-	-	-	-	-	-	-
HLA-DRB1*13:02	ORF6 protein	30	44	15	Consensus (smm/nn/sturniolo)	DYIINLIIKNLSKSL	0.46	0.46	-	-	-	-	DYIINLIIK	12	0.07	0.07	IIKNLSKSL	5.5	0.46	0.46	-	-	-	-	LIIKNLSKS	2.8	8.4	8.4
HLA-DRB1*13:02	ORF6 protein	34	48	15	Consensus (smm/nn/sturniolo)	NLIIKNLSKSLTENK	0.49	0.49	-	-	-	-	IIKNLSKSL	12	0.07	0.07	IIKNLSKSL	5.7	0.49	0.49	-	-	-	-	LIIKNLSKS	2.8	8.4	8.4
HLA-DPA1*03:01/DPB1*04:02	ORF6 protein	4	18	15	Consensus (comb.lib./smm/nn)	LVDFQVTIAEILLII	0.54	0.54	DFQVTIAEI	0.14	3	3	FQVTIAEIL	34	0.54	0.54	DFQVTIAEI	28.6	0.54	0.54	-	-	-	-	-	-	-	-
HLA-DPA1*01:03/DPB1*04:01	ORF6 protein	18	32	15	NetMHCIIpan	IMRTFKVSIWNLDYI	0.56	0.56	-	-	-	-	-	-	-	-	-	-	-	-	FKVSIWNLD	66.82	0.56	0.56	-	-	-	-
HLA-DPA1*03:01/DPB1*04:02	ORF6 protein	5	19	15	Consensus (comb.lib./smm/nn)	VDFQVTIAEILLIIM	0.57	0.57	DFQVTIAEI	0.14	3	3	FQVTIAEIL	31	0.47	0.47	VTIAEILLI	29.1	0.57	0.57	-	-	-	-	-	-	-	-
HLA-DQA1*01:01/DQB1*05:01	ORF6 protein	19	33	15	Consensus (comb.lib./smm/nn)	MRTFKVSIWNLDYII	0.6	0.6	VSIWNLDYI	0.01	0.01	0.01	VSIWNLDYI	582	1.1	1.1	KVSIWNLDY	45.6	0.6	0.6	-	-	-	-	-	-	-	-
HLA-DPA1*01:03/DPB1*04:01	ORF6 protein	20	34	15	NetMHCIIpan	RTFKVSIWNLDYIIN	0.61	0.61	-	-	-	-	-	-	-	-	-	-	-	-	FKVSIWNLD	71.33	0.61	0.61	-	-	-	-
HLA-DPA1*03:01/DPB1*04:02	ORF6 protein	3	17	15	Consensus (comb.lib./smm/nn)	HLVDFQVTIAEILLI	0.67	0.67	DFQVTIAEI	0.14	3	3	FQVTIAEIL	38	0.67	0.67	DFQVTIAEI	29.5	0.58	0.58	-	-	-	-	-	-	-	-
HLA-DRB1*15:01	ORF6 protein	15	29	15	Consensus (smm/nn/sturniolo)	LLIIMRTFKVSIWNL	0.68	0.68	-	-	-	-	LIIMRTFKV	48	0.68	0.68	LIIMRTFKV	7.2	0.13	0.13	-	-	-	-	LIIMRTFKV	5.26	1.8	1.8
HLA-DRB3*02:02	ORF6 protein	30	44	15	NetMHCIIpan	DYIINLIIKNLSKSL	0.71	0.71	-	-	-	-	-	-	-	-	-	-	-	-	YIINLIIKN	42.92	0.71	0.71	-	-	-	-
HLA-DRB3*02:02	ORF6 protein	31	45	15	NetMHCIIpan	YIINLIIKNLSKSLT	0.71	0.71	-	-	-	-	-	-	-	-	-	-	-	-	IIKNLSKSL	43.56	0.71	0.71	-	-	-	-
HLA-DRB1*12:01	ORF6 protein	30	44	15	Consensus (smm/nn)	DYIINLIIKNLSKSL	0.75	0.75	-	-	-	-	YIINLIIKN	118	0.4	0.4	IIKNLSKSL	57.8	1.1	1.1	-	-	-	-	-	-	-	-
HLA-DRB1*15:01	ORF6 protein	16	30	15	Consensus (smm/nn/sturniolo)	LIIMRTFKVSIWNLD	0.78	0.78	-	-	-	-	LIIMRTFKV	52	0.78	0.78	MRTFKVSIW	11.9	0.36	0.36	-	-	-	-	LIIMRTFKV	5.26	1.8	1.8
HLA-DRB1*07:01	ORF6 protein	1	15	15	Consensus (comb.lib./smm/nn)	MFHLVDFQVTIAEIL	0.8	0.8	DFQVTIAEI	24.23	22	22	MFHLVDFQV	10	0.21	0.21	FQVTIAEIL	10.7	0.8	0.8	-	-	-	-	-	-	-	-
HLA-DRB1*15:01	ORF6 protein	10	24	15	Consensus (smm/nn/sturniolo)	TIAEILLIIMRTFKV	0.83	0.83	-	-	-	-	ILLIIMRTF	17	0.07	0.07	LIIMRTFKV	17.8	0.83	0.83	-	-	-	-	LIIMRTFKV	5.26	1.8	1.8
HLA-DRB1*12:01	ORF6 protein	32	46	15	Consensus (smm/nn)	IINLIIKNLSKSLTE	0.86	0.86	-	-	-	-	IIKNLSKSL	226	1.3	1.3	IKNLSKSLT	37.1	0.42	0.42	-	-	-	-	-	-	-	-
HLA-DPA1*03:01/DPB1*04:02	ORF6 protein	2	16	15	Consensus (comb.lib./smm/nn)	FHLVDFQVTIAEILL	0.87	0.87	DFQVTIAEI	0.14	3	3	FQVTIAEIL	42	0.74	0.74	DFQVTIAEI	34.6	0.87	0.87	-	-	-	-	-	-	-	-
HLA-DRB3*02:02	ORF6 protein	32	46	15	NetMHCIIpan	IINLIIKNLSKSLTE	0.87	0.87	-	-	-	-	-	-	-	-	-	-	-	-	IIKNLSKSL	53.68	0.87	0.87	-	-	-	-
HLA-DRB3*02:02	ORF6 protein	33	47	15	NetMHCIIpan	INLIIKNLSKSLTEN	0.87	0.87	-	-	-	-	-	-	-	-	-	-	-	-	IIKNLSKSL	53.4	0.87	0.87	-	-	-	-
HLA-DRB1*04:05	ORF6 protein	16	30	15	Consensus (smm/nn/sturniolo)	LIIMRTFKVSIWNLD	0.88	0.88	-	-	-	-	MRTFKVSIW	57	0.88	0.88	FKVSIWNLD	63.1	2.6	2.6	-	-	-	-	LIIMRTFKV	4.85	0.68	0.68
HLA-DPA1*01:03/DPB1*04:01	ORF6 protein	17	31	15	NetMHCIIpan	IIMRTFKVSIWNLDY	0.9	0.9	-	-	-	-	-	-	-	-	-	-	-	-	FKVSIWNLD	87.22	0.9	0.9	-	-	-	-
HLA-DPA1*03:01/DPB1*04:02	ORF6 protein	6	20	15	Consensus (comb.lib./smm/nn)	DFQVTIAEILLIIMR	0.99	0.99	DFQVTIAEI	0.14	3	3	IAEILLIIM	52	0.99	0.99	VTIAEILLI	33	0.74	0.74	-	-	-	-	-	-	-	-
HLA-DRB1*12:01	ORF6 protein	33	47	15	Consensus (smm/nn)	INLIIKNLSKSLTEN	1	1	-	-	-	-	IIKNLSKSL	234	1.4	1.4	IKNLSKSLT	43.3	0.61	0.61	-	-	-	-	-	-	-	-
HLA-DPA1*01:03/DPB1*04:01	ORF7a protein	52	66	15	NetMHCIIpan	NKFALTCFSTQFAFA	0.13	0.13	-	-	-	-	-	-	-	-	-	-	-	-	FALTCFSTQ	35.96	0.13	0.13	-	-	-	-
HLA-DRB1*01:01	ORF7a protein	3	17	15	Consensus (comb.lib./smm/nn)	IILFLALITLATCEL	0.16	0.16	FLALITLAT	0.01	0.01	0.01	FLALITLAT	4	0.16	0.16	FLALITLAT	15.5	5	5	-	-	-	-	-	-	-	-
HLA-DRB1*01:01	ORF7a protein	4	18	15	Consensus (comb.lib./smm/nn)	ILFLALITLATCELY	0.16	0.16	FLALITLAT	0.01	0.01	0.01	FLALITLAT	4	0.16	0.16	FLALITLAT	15.6	5	5	-	-	-	-	-	-	-	-
HLA-DRB1*01:01	ORF7a protein	2	16	15	Consensus (comb.lib./smm/nn)	KIILFLALITLATCE	0.16	0.16	FLALITLAT	0.01	0.01	0.01	FLALITLAT	4	0.16	0.16	FLALITLAT	17	5.6	5.6	-	-	-	-	-	-	-	-
HLA-DRB1*01:01	ORF7a protein	1	15	15	Consensus (comb.lib./smm/nn)	MKIILFLALITLATC	0.16	0.16	FLALITLAT	0.01	0.01	0.01	FLALITLAT	4	0.16	0.16	FLALITLAT	19.5	6.4	6.4	-	-	-	-	-	-	-	-
HLA-DPA1*01:03/DPB1*04:01	ORF7a protein	51	65	15	NetMHCIIpan	DNKFALTCFSTQFAF	0.18	0.18	-	-	-	-	-	-	-	-	-	-	-	-	FALTCFSTQ	41.7	0.18	0.18	-	-	-	-
HLA-DPA1*01:03/DPB1*04:01	ORF7a protein	92	106	15	NetMHCIIpan	EVQELYSPIFLIVAA	0.21	0.21	-	-	-	-	-	-	-	-	-	-	-	-	ELYSPIFLI	44.21	0.21	0.21	-	-	-	-
HLA-DPA1*01:03/DPB1*04:01	ORF7a protein	91	105	15	NetMHCIIpan	EEVQELYSPIFLIVA	0.23	0.23	-	-	-	-	-	-	-	-	-	-	-	-	ELYSPIFLI	44.88	0.23	0.23	-	-	-	-
HLA-DPA1*01:03/DPB1*04:01	ORF7a protein	53	67	15	NetMHCIIpan	KFALTCFSTQFAFAC	0.26	0.26	-	-	-	-	-	-	-	-	-	-	-	-	FALTCFSTQ	47.45	0.26	0.26	-	-	-	-
HLA-DPA1*01:03/DPB1*04:01	ORF7a protein	90	104	15	NetMHCIIpan	QEEVQELYSPIFLIV	0.28	0.28	-	-	-	-	-	-	-	-	-	-	-	-	ELYSPIFLI	49.65	0.28	0.28	-	-	-	-
HLA-DPA1*01:03/DPB1*04:01	ORF7a protein	50	64	15	NetMHCIIpan	ADNKFALTCFSTQFA	0.32	0.32	-	-	-	-	-	-	-	-	-	-	-	-	FALTCFSTQ	52.57	0.32	0.32	-	-	-	-
HLA-DPA1*01:03/DPB1*04:01	ORF7a protein	93	107	15	NetMHCIIpan	VQELYSPIFLIVAAI	0.32	0.32	-	-	-	-	-	-	-	-	-	-	-	-	ELYSPIFLI	52.62	0.32	0.32	-	-	-	-
HLA-DPA1*03:01/DPB1*04:02	ORF7a protein	1	15	15	Consensus (comb.lib./smm/nn)	MKIILFLALITLATC	0.39	0.39	ILFLALITL	0.01	0.01	0.01	ILFLALITL	27	0.39	0.39	FLALITLAT	1109.3	33	33	-	-	-	-	-	-	-	-
HLA-DRB1*07:01	ORF7a protein	98	112	15	Consensus (comb.lib./smm/nn)	SPIFLIVAAIVFITL	0.4	0.4	FLIVAAIVF	0.01	0.01	0.01	FLIVAAIVF	13	0.4	0.4	FLIVAAIVF	1568.5	54	54	-	-	-	-	-	-	-	-
HLA-DRB1*15:01	ORF7a protein	1	15	15	Consensus (smm/nn/sturniolo)	MKIILFLALITLATC	0.44	0.44	-	-	-	-	IILFLALIT	17	0.07	0.07	IILFLALIT	1235.1	41	41	-	-	-	-	IILFLALIT	6.2	0.44	0.44
HLA-DRB1*07:01	ORF7a protein	99	113	15	Consensus (comb.lib./smm/nn)	PIFLIVAAIVFITLC	0.47	0.47	FLIVAAIVF	0.01	0.01	0.01	FLIVAAIVF	14	0.47	0.47	FLIVAAIVF	1925.8	59	59	-	-	-	-	-	-	-	-
HLA-DRB1*07:01	ORF7a protein	97	111	15	Consensus (comb.lib./smm/nn)	YSPIFLIVAAIVFIT	0.47	0.47	FLIVAAIVF	0.01	0.01	0.01	FLIVAAIVF	14	0.47	0.47	FLIVAAIVF	1321.8	50	50	-	-	-	-	-	-	-	-
HLA-DRB1*15:01	ORF7a protein	2	16	15	Consensus (smm/nn/sturniolo)	KIILFLALITLATCE	0.49	0.49	-	-	-	-	IILFLALIT	42	0.49	0.49	IILFLALIT	1385.1	43	43	-	-	-	-	IILFLALIT	6.2	0.44	0.44
HLA-DPA1*01:03/DPB1*04:01	ORF7a protein	49	63	15	NetMHCIIpan	LADNKFALTCFSTQF	0.5	0.5	-	-	-	-	-	-	-	-	-	-	-	-	FALTCFSTQ	63.26	0.5	0.5	-	-	-	-
HLA-DRB1*07:01	ORF7a protein	96	110	15	Consensus (comb.lib./smm/nn)	LYSPIFLIVAAIVFI	0.58	0.58	FLIVAAIVF	0.01	0.01	0.01	FLIVAAIVF	15	0.58	0.58	FLIVAAIVF	1070.9	46	46	-	-	-	-	-	-	-	-
HLA-DRB1*07:01	ORF7a protein	95	109	15	Consensus (comb.lib./smm/nn)	ELYSPIFLIVAAIVF	0.64	0.64	FLIVAAIVF	0.01	0.01	0.01	IFLIVAAIV	16	0.64	0.64	FLIVAAIVF	595	35	35	-	-	-	-	-	-	-	-
HLA-DRB1*01:01	ORF7a protein	98	112	15	Consensus (comb.lib./smm/nn)	SPIFLIVAAIVFITL	0.67	0.67	FLIVAAIVF	0.01	0.01	0.01	FLIVAAIVF	8	0.67	0.67	PIFLIVAAI	1626.1	77	77	-	-	-	-	-	-	-	-
HLA-DPA1*01:03/DPB1*04:01	ORF7a protein	54	68	15	NetMHCIIpan	FALTCFSTQFAFACP	0.68	0.68	-	-	-	-	-	-	-	-	-	-	-	-	CFSTQFAFA	76.07	0.68	0.68	-	-	-	-
HLA-DPA1*01:03/DPB1*04:01	ORF7a protein	94	108	15	NetMHCIIpan	QELYSPIFLIVAAIV	0.68	0.68	-	-	-	-	-	-	-	-	-	-	-	-	ELYSPIFLI	77.27	0.68	0.68	-	-	-	-
HLA-DPA1*02:01/DPB1*01:01	ORF7a protein	100	114	15	Consensus (comb.lib./smm/nn)	IFLIVAAIVFITLCF	0.71	0.71	IFLIVAAIV	0.13	0.71	0.71	VAAIVFITL	15	0.2	0.2	IVAAIVFIT	650.9	20	20	-	-	-	-	-	-	-	-
HLA-DPA1*02:01/DPB1*01:01	ORF7a protein	99	113	15	Consensus (comb.lib./smm/nn)	PIFLIVAAIVFITLC	0.71	0.71	IFLIVAAIV	0.13	0.71	0.71	VAAIVFITL	16	0.24	0.24	IVAAIVFIT	1211.7	33	33	-	-	-	-	-	-	-	-
HLA-DPA1*02:01/DPB1*01:01	ORF7a protein	98	112	15	Consensus (comb.lib./smm/nn)	SPIFLIVAAIVFITL	0.71	0.71	IFLIVAAIV	0.13	0.71	0.71	IFLIVAAIV	15	0.2	0.2	IVAAIVFIT	1337.6	36	36	-	-	-	-	-	-	-	-
HLA-DRB1*15:01	ORF7a protein	3	17	15	Consensus (smm/nn/sturniolo)	IILFLALITLATCEL	0.75	0.75	-	-	-	-	IILFLALIT	51	0.75	0.75	FLALITLAT	3545.8	63	63	-	-	-	-	IILFLALIT	6.2	0.44	0.44
HLA-DPA1*03:01/DPB1*04:02	ORF7a protein	2	16	15	Consensus (comb.lib./smm/nn)	KIILFLALITLATCE	0.87	0.87	ILFLALITL	0.01	0.01	0.01	ILFLALITL	48	0.87	0.87	FLALITLAT	989.8	31	31	-	-	-	-	-	-	-	-
HLA-DPA1*01:03/DPB1*04:01	ORF7a protein	89	103	15	NetMHCIIpan	RQEEVQELYSPIFLI	0.87	0.87	-	-	-	-	-	-	-	-	-	-	-	-	ELYSPIFLI	86.25	0.87	0.87	-	-	-	-
HLA-DRB1*01:01	ORF7a protein	95	109	15	Consensus (comb.lib./smm/nn)	ELYSPIFLIVAAIVF	0.91	0.91	FLIVAAIVF	0.01	0.01	0.01	IFLIVAAIV	9	0.91	0.91	YSPIFLIVA	69	20	20	-	-	-	-	-	-	-	-
HLA-DRB1*01:01	ORF7a protein	96	110	15	Consensus (comb.lib./smm/nn)	LYSPIFLIVAAIVFI	0.91	0.91	FLIVAAIVF	0.01	0.01	0.01	FLIVAAIVF	9	0.91	0.91	YSPIFLIVA	299.2	45	45	-	-	-	-	-	-	-	-
HLA-DRB1*01:01	ORF7a protein	97	111	15	Consensus (comb.lib./smm/nn)	YSPIFLIVAAIVFIT	0.91	0.91	FLIVAAIVF	0.01	0.01	0.01	FLIVAAIVF	9	0.91	0.91	PIFLIVAAI	727.3	62	62	-	-	-	-	-	-	-	-
HLA-DPA1*03:01/DPB1*04:02	ORF7b protein	11	25	15	Consensus (comb.lib./smm/nn)	LCFLAFLLFLVLIML	0.02	0.02	LLFLVLIML	0.01	0.01	0.01	LAFLLFLVL	6	0.02	0.02	FLAFLLFLV	3171.8	54	54	-	-	-	-	-	-	-	-
HLA-DPA1*03:01/DPB1*04:02	ORF7b protein	10	24	15	Consensus (comb.lib./smm/nn)	YLCFLAFLLFLVLIM	0.02	0.02	FLLFLVLIM	0.01	0.01	0.01	LAFLLFLVL	7	0.02	0.02	FLAFLLFLV	2008.5	45	45	-	-	-	-	-	-	-	-
HLA-DPA1*03:01/DPB1*04:02	ORF7b protein	12	26	15	Consensus (comb.lib./smm/nn)	CFLAFLLFLVLIMLI	0.03	0.03	LFLVLIMLI	0.01	0.01	0.01	LAFLLFLVL	8	0.03	0.03	FLAFLLFLV	4466.2	61	61	-	-	-	-	-	-	-	-
HLA-DPA1*03:01/DPB1*04:02	ORF7b protein	8	22	15	Consensus (comb.lib./smm/nn)	DFYLCFLAFLLFLVL	0.03	0.03	FLAFLLFLV	0.01	0.01	0.01	FLAFLLFLV	8	0.03	0.03	YLCFLAFLL	966	31	31	-	-	-	-	-	-	-	-
HLA-DPA1*03:01/DPB1*04:02	ORF7b protein	9	23	15	Consensus (comb.lib./smm/nn)	FYLCFLAFLLFLVLI	0.03	0.03	FLAFLLFLV	0.01	0.01	0.01	LAFLLFLVL	8	0.03	0.03	FLAFLLFLV	1146.3	34	34	-	-	-	-	-	-	-	-
HLA-DPA1*01:03/DPB1*02:01	ORF7b protein	6	20	15	Consensus (comb.lib./smm/nn)	LIDFYLCFLAFLLFL	0.05	0.05	YLCFLAFLL	0.01	0.01	0.01	LCFLAFLLF	26	0.47	0.47	LCFLAFLLF	9.7	0.05	0.05	-	-	-	-	-	-	-	-
HLA-DPA1*03:01/DPB1*04:02	ORF7b protein	13	27	15	Consensus (comb.lib./smm/nn)	FLAFLLFLVLIMLII	0.06	0.06	LFLVLIMLI	0.01	0.01	0.01	LLFLVLIML	10	0.06	0.06	FLLFLVLIM	8001.6	73	73	-	-	-	-	-	-	-	-
HLA-DPA1*01:03/DPB1*02:01	ORF7b protein	9	23	15	Consensus (comb.lib./smm/nn)	FYLCFLAFLLFLVLI	0.06	0.06	FLAFLLFLV	0.01	0.01	0.01	LAFLLFLVL	6	0.06	0.06	LCFLAFLLF	15.2	0.18	0.18	-	-	-	-	-	-	-	-
HLA-DPA1*01:03/DPB1*02:01	ORF7b protein	7	21	15	Consensus (comb.lib./smm/nn)	IDFYLCFLAFLLFLV	0.06	0.06	FLAFLLFLV	0.01	0.01	0.01	LCFLAFLLF	18	0.32	0.32	LCFLAFLLF	10.5	0.06	0.06	-	-	-	-	-	-	-	-
HLA-DPA1*01:03/DPB1*02:01	ORF7b protein	11	25	15	Consensus (comb.lib./smm/nn)	LCFLAFLLFLVLIML	0.06	0.06	FLAFLLFLV	0.01	0.01	0.01	LAFLLFLVL	6	0.06	0.06	LAFLLFLVL	36.4	1.2	1.2	-	-	-	-	-	-	-	-
HLA-DPA1*01:03/DPB1*02:01	ORF7b protein	10	24	15	Consensus (comb.lib./smm/nn)	YLCFLAFLLFLVLIM	0.06	0.06	FLAFLLFLV	0.01	0.01	0.01	LAFLLFLVL	6	0.06	0.06	LAFLLFLVL	21.8	0.4	0.4	-	-	-	-	-	-	-	-
HLA-DPA1*01:03/DPB1*02:01	ORF7b protein	5	19	15	Consensus (comb.lib./smm/nn)	SLIDFYLCFLAFLLF	0.07	0.07	YLCFLAFLL	0.01	0.01	0.01	FYLCFLAFL	27	0.5	0.5	LCFLAFLLF	11.2	0.07	0.07	-	-	-	-	-	-	-	-
HLA-DPA1*01:03/DPB1*02:01	ORF7b protein	12	26	15	Consensus (comb.lib./smm/nn)	CFLAFLLFLVLIMLI	0.08	0.08	FLAFLLFLV	0.01	0.01	0.01	LAFLLFLVL	7	0.08	0.08	LAFLLFLVL	61.4	2.6	2.6	-	-	-	-	-	-	-	-
HLA-DPA1*01:03/DPB1*02:01	ORF7b protein	8	22	15	Consensus (comb.lib./smm/nn)	DFYLCFLAFLLFLVL	0.08	0.08	FLAFLLFLV	0.01	0.01	0.01	FLAFLLFLV	7	0.08	0.08	LCFLAFLLF	13.1	0.15	0.15	-	-	-	-	-	-	-	-
HLA-DPA1*03:01/DPB1*04:02	ORF7b protein	14	28	15	Consensus (comb.lib./smm/nn)	LAFLLFLVLIMLIIF	0.08	0.08	LFLVLIMLI	0.01	0.01	0.01	LLFLVLIML	11	0.08	0.08	FLLFLVLIM	10388.3	79	79	-	-	-	-	-	-	-	-
HLA-DRB4*01:01	ORF7b protein	14	28	15	Consensus (comb.lib./smm/nn)	LAFLLFLVLIMLIIF	0.12	0.12	FLVLIMLII	0.01	0.01	0.01	LFLVLIMLI	31	0.12	0.12	FLLFLVLIM	10773.5	90	90	-	-	-	-	-	-	-	-
HLA-DRB4*01:01	ORF7b protein	15	29	15	Consensus (comb.lib./smm/nn)	AFLLFLVLIMLIIFW	0.14	0.14	FLVLIMLII	0.01	0.01	0.01	LFLVLIMLI	32	0.14	0.14	FLLFLVLIM	12686.8	93	93	-	-	-	-	-	-	-	-
HLA-DRB4*01:01	ORF7b protein	13	27	15	Consensus (comb.lib./smm/nn)	FLAFLLFLVLIMLII	0.14	0.14	FLVLIMLII	0.01	0.01	0.01	LFLVLIMLI	32	0.14	0.14	FLLFLVLIM	10489.8	90	90	-	-	-	-	-	-	-	-
HLA-DQA1*01:01/DQB1*05:01	ORF7b protein	20	34	15	Consensus (comb.lib./smm/nn)	LVLIMLIIFWFSLEL	0.14	0.14	LVLIMLIIF	0.01	0.01	0.01	LIIFWFSLE	245	0.14	0.14	LIIFWFSLE	469.8	8.3	8.3	-	-	-	-	-	-	-	-
HLA-DPA1*01:03/DPB1*02:01	ORF7b protein	4	18	15	Consensus (comb.lib./smm/nn)	LSLIDFYLCFLAFLL	0.15	0.15	YLCFLAFLL	0.01	0.01	0.01	FYLCFLAFL	48	1.1	1.1	DFYLCFLAF	12.9	0.15	0.15	-	-	-	-	-	-	-	-
HLA-DPA1*03:01/DPB1*04:02	ORF7b protein	7	21	15	Consensus (comb.lib./smm/nn)	IDFYLCFLAFLLFLV	0.16	0.16	FLAFLLFLV	0.01	0.01	0.01	FYLCFLAFL	14	0.16	0.16	YLCFLAFLL	866.9	29	29	-	-	-	-	-	-	-	-
HLA-DRB4*01:01	ORF7b protein	16	30	15	Consensus (comb.lib./smm/nn)	FLLFLVLIMLIIFWF	0.19	0.19	LIMLIIFWF	0.01	0.01	0.01	LFLVLIMLI	35	0.19	0.19	VLIMLIIFW	12027.5	92	92	-	-	-	-	-	-	-	-
HLA-DPA1*03:01/DPB1*04:02	ORF7b protein	15	29	15	Consensus (comb.lib./smm/nn)	AFLLFLVLIMLIIFW	0.2	0.2	LFLVLIMLI	0.01	0.01	0.01	LLFLVLIML	15	0.2	0.2	FLLFLVLIM	11404	81	81	-	-	-	-	-	-	-	-
HLA-DQA1*01:01/DQB1*05:01	ORF7b protein	2	16	15	Consensus (comb.lib./smm/nn)	IELSLIDFYLCFLAF	0.3	0.3	IELSLIDFY	0.01	0.01	0.01	LIDFYLCFL	320	0.3	0.3	SLIDFYLCF	125.4	2.4	2.4	-	-	-	-	-	-	-	-
HLA-DQA1*01:01/DQB1*05:01	ORF7b protein	14	28	15	Consensus (comb.lib./smm/nn)	LAFLLFLVLIMLIIF	0.3	0.3	LVLIMLIIF	0.01	0.01	0.01	FLLFLVLIM	318	0.3	0.3	FLLFLVLIM	2794.9	31	31	-	-	-	-	-	-	-	-
HLA-DQA1*01:01/DQB1*05:01	ORF7b protein	1	15	15	Consensus (comb.lib./smm/nn)	MIELSLIDFYLCFLA	0.3	0.3	IELSLIDFY	0.01	0.01	0.01	LIDFYLCFL	323	0.3	0.3	IELSLIDFY	96.6	1.8	1.8	-	-	-	-	-	-	-	-
HLA-DPA1*01:03/DPB1*02:01	ORF7b protein	13	27	15	Consensus (comb.lib./smm/nn)	FLAFLLFLVLIMLII	0.32	0.32	FLAFLLFLV	0.01	0.01	0.01	LAFLLFLVL	18	0.32	0.32	LLFLVLIML	137	6.2	6.2	-	-	-	-	-	-	-	-
HLA-DPA1*03:01/DPB1*04:02	ORF7b protein	16	30	15	Consensus (comb.lib./smm/nn)	FLLFLVLIMLIIFWF	0.34	0.34	LFLVLIMLI	0.01	0.01	0.01	LFLVLIMLI	23	0.34	0.34	FLVLIMLII	13165.9	84	84	-	-	-	-	-	-	-	-
HLA-DPA1*03:01/DPB1*04:02	ORF7b protein	17	31	15	Consensus (comb.lib./smm/nn)	LLFLVLIMLIIFWFS	0.53	0.53	LFLVLIMLI	0.01	0.01	0.01	FLVLIMLII	33	0.53	0.53	FLVLIMLII	12179.1	82	82	-	-	-	-	-	-	-	-
HLA-DPA1*01:03/DPB1*02:01	ORF7b protein	21	35	15	Consensus (comb.lib./smm/nn)	VLIMLIIFWFSLELQ	0.54	0.54	IFWFSLELQ	0.01	0.01	0.01	LIIFWFSLE	29	0.54	0.54	IFWFSLELQ	30	0.83	0.83	-	-	-	-	-	-	-	-
HLA-DPA1*01:03/DPB1*02:01	ORF7b protein	22	36	15	Consensus (comb.lib./smm/nn)	LIMLIIFWFSLELQD	0.57	0.57	IFWFSLELQ	0.01	0.01	0.01	LIIFWFSLE	31	0.57	0.57	IFWFSLELQ	30.1	0.83	0.83	-	-	-	-	-	-	-	-
HLA-DRB4*01:01	ORF7b protein	17	31	15	Consensus (comb.lib./smm/nn)	LLFLVLIMLIIFWFS	0.61	0.61	LIMLIIFWF	0.01	0.01	0.01	LFLVLIMLI	59	0.61	0.61	VLIMLIIFW	10867.6	90	90	-	-	-	-	-	-	-	-
HLA-DRB1*04:05	ORF7b protein	15	29	15	Consensus (smm/nn/sturniolo)	AFLLFLVLIMLIIFW	0.63	0.63	-	-	-	-	FLLFLVLIM	33	0.31	0.31	FLVLIMLII	16243	96	96	-	-	-	-	FLLFLVLIM	4.9	0.63	0.63
HLA-DRB1*04:05	ORF7b protein	12	26	15	Consensus (smm/nn/sturniolo)	CFLAFLLFLVLIMLI	0.63	0.63	-	-	-	-	FLLFLVLIM	17	0.07	0.07	FLAFLLFLV	6518.1	80	80	-	-	-	-	FLLFLVLIM	4.9	0.63	0.63
HLA-DRB1*04:05	ORF7b protein	13	27	15	Consensus (smm/nn/sturniolo)	FLAFLLFLVLIMLII	0.63	0.63	-	-	-	-	FLLFLVLIM	16	0.06	0.06	FLLFLVLIM	10600.7	90	90	-	-	-	-	FLLFLVLIM	4.9	0.63	0.63
HLA-DRB1*04:05	ORF7b protein	16	30	15	Consensus (smm/nn/sturniolo)	FLLFLVLIMLIIFWF	0.63	0.63	-	-	-	-	FLLFLVLIM	34	0.35	0.35	FLVLIMLII	18329.1	98	98	-	-	-	-	FLLFLVLIM	4.9	0.63	0.63
HLA-DRB1*04:05	ORF7b protein	14	28	15	Consensus (smm/nn/sturniolo)	LAFLLFLVLIMLIIF	0.63	0.63	-	-	-	-	FLLFLVLIM	17	0.07	0.07	FLLFLVLIM	14692.1	95	95	-	-	-	-	FLLFLVLIM	4.9	0.63	0.63
HLA-DRB1*04:05	ORF7b protein	11	25	15	Consensus (smm/nn/sturniolo)	LCFLAFLLFLVLIML	0.63	0.63	-	-	-	-	FLLFLVLIM	16	0.06	0.06	FLAFLLFLV	5091.3	75	75	-	-	-	-	FLLFLVLIM	4.9	0.63	0.63
HLA-DRB1*04:05	ORF7b protein	10	24	15	Consensus (smm/nn/sturniolo)	YLCFLAFLLFLVLIM	0.63	0.63	-	-	-	-	FLAFLLFLV	16	0.06	0.06	FLAFLLFLV	2745	59	59	-	-	-	-	FLLFLVLIM	4.9	0.63	0.63
HLA-DQA1*01:01/DQB1*05:01	ORF7b protein	23	37	15	Consensus (comb.lib./smm/nn)	IMLIIFWFSLELQDH	0.7	0.7	IFWFSLELQ	0.03	1.1	1.1	IIFWFSLEL	169	0.06	0.06	IIFWFSLEL	49.6	0.7	0.7	-	-	-	-	-	-	-	-
HLA-DQA1*01:01/DQB1*05:01	ORF7b protein	24	38	15	Consensus (comb.lib./smm/nn)	MLIIFWFSLELQDHN	0.72	0.72	IFWFSLELQ	0.03	1.1	1.1	IIFWFSLEL	215	0.12	0.12	IIFWFSLEL	51	0.72	0.72	-	-	-	-	-	-	-	-
HLA-DPA1*01:03/DPB1*02:01	ORF7b protein	23	37	15	Consensus (comb.lib./smm/nn)	IMLIIFWFSLELQDH	0.73	0.73	IFWFSLELQ	0.01	0.01	0.01	LIIFWFSLE	35	0.73	0.73	IFWFSLELQ	31.8	0.93	0.93	-	-	-	-	-	-	-	-
HLA-DRB4*01:01	ORF7b protein	18	32	15	Consensus (comb.lib./smm/nn)	LFLVLIMLIIFWFSL	0.73	0.73	LIMLIIFWF	0.01	0.01	0.01	LFLVLIMLI	66	0.73	0.73	VLIMLIIFW	8749.3	87	87	-	-	-	-	-	-	-	-
HLA-DQA1*01:01/DQB1*05:01	ORF7b protein	25	39	15	Consensus (comb.lib./smm/nn)	LIIFWFSLELQDHNE	0.82	0.82	IFWFSLELQ	0.03	1.1	1.1	IFWFSLELQ	301	0.25	0.25	IIFWFSLEL	57.7	0.82	0.82	-	-	-	-	-	-	-	-
HLA-DQA1*01:01/DQB1*05:01	ORF7b protein	22	36	15	Consensus (comb.lib./smm/nn)	LIMLIIFWFSLELQD	0.88	0.88	IFWFSLELQ	0.03	1.1	1.1	IIFWFSLEL	191	0.09	0.09	IIFWFSLEL	60.4	0.88	0.88	-	-	-	-	-	-	-	-
HLA-DPA1*02:01/DPB1*01:01	ORF7b protein	12	26	15	Consensus (comb.lib./smm/nn)	CFLAFLLFLVLIMLI	0.91	0.91	FLAFLLFLV	0.21	0.91	0.91	FLAFLLFLV	8	0.06	0.06	FLAFLLFLV	2068.1	47	47	-	-	-	-	-	-	-	-
HLA-DPA1*02:01/DPB1*01:01	ORF7b protein	8	22	15	Consensus (comb.lib./smm/nn)	DFYLCFLAFLLFLVL	0.91	0.91	FLAFLLFLV	0.21	0.91	0.91	FLAFLLFLV	5	0.03	0.03	FLAFLLFLV	418.7	13	13	-	-	-	-	-	-	-	-
HLA-DPA1*02:01/DPB1*01:01	ORF7b protein	13	27	15	Consensus (comb.lib./smm/nn)	FLAFLLFLVLIMLII	0.91	0.91	FLAFLLFLV	0.21	0.91	0.91	FLAFLLFLV	9	0.07	0.07	AFLLFLVLI	4664.7	69	69	-	-	-	-	-	-	-	-
HLA-DPA1*02:01/DPB1*01:01	ORF7b protein	9	23	15	Consensus (comb.lib./smm/nn)	FYLCFLAFLLFLVLI	0.91	0.91	FLAFLLFLV	0.21	0.91	0.91	FLAFLLFLV	5	0.03	0.03	FLAFLLFLV	517.3	16	16	-	-	-	-	-	-	-	-
HLA-DPA1*02:01/DPB1*01:01	ORF7b protein	7	21	15	Consensus (comb.lib./smm/nn)	IDFYLCFLAFLLFLV	0.91	0.91	FLAFLLFLV	0.21	0.91	0.91	YLCFLAFLL	7	0.04	0.04	CFLAFLLFL	333.1	9.9	9.9	-	-	-	-	-	-	-	-
HLA-DPA1*02:01/DPB1*01:01	ORF7b protein	11	25	15	Consensus (comb.lib./smm/nn)	LCFLAFLLFLVLIML	0.91	0.91	FLAFLLFLV	0.21	0.91	0.91	FLAFLLFLV	5	0.03	0.03	FLAFLLFLV	1599.1	41	41	-	-	-	-	-	-	-	-
HLA-DPA1*02:01/DPB1*01:01	ORF7b protein	10	24	15	Consensus (comb.lib./smm/nn)	YLCFLAFLLFLVLIM	0.91	0.91	FLAFLLFLV	0.21	0.91	0.91	FLAFLLFLV	5	0.03	0.03	FLAFLLFLV	775.1	24	24	-	-	-	-	-	-	-	-
HLA-DPA1*02:01/DPB1*01:01	ORF7b protein	14	28	15	Consensus (comb.lib./smm/nn)	LAFLLFLVLIMLIIF	0.93	0.93	LAFLLFLVL	0.23	0.93	0.93	LLFLVLIML	13	0.16	0.16	FLLFLVLIM	8630.9	83	83	-	-	-	-	-	-	-	-
HLA-DQA1*05:01/DQB1*02:01	ORF7b protein	22	36	15	Consensus (comb.lib./smm/nn)	LIMLIIFWFSLELQD	0.97	0.97	LIMLIIFWF	0.01	0.01	0.01	IIFWFSLEL	325	0.97	0.97	IFWFSLELQ	217.4	5.7	5.7	-	-	-	-	-	-	-	-
HLA-DPA1*02:01/DPB1*01:01	ORF7b protein	27	41	15	Consensus (comb.lib./smm/nn)	IFWFSLELQDHNETC	0.98	0.98	IFWFSLELQ	0.26	0.98	0.98	IFWFSLELQ	24	0.39	0.39	WFSLELQDH	289.8	8.3	8.3	-	-	-	-	-	-	-	-
HLA-DPA1*02:01/DPB1*01:01	ORF7b protein	26	40	15	Consensus (comb.lib./smm/nn)	IIFWFSLELQDHNET	0.98	0.98	IFWFSLELQ	0.26	0.98	0.98	IFWFSLELQ	20	0.3	0.3	FWFSLELQD	128.7	2.7	2.7	-	-	-	-	-	-	-	-
HLA-DPA1*02:01/DPB1*01:01	ORF7b protein	23	37	15	Consensus (comb.lib./smm/nn)	IMLIIFWFSLELQDH	0.98	0.98	IFWFSLELQ	0.26	0.98	0.98	IFWFSLELQ	7	0.04	0.04	FWFSLELQD	90.2	1.6	1.6	-	-	-	-	-	-	-	-
HLA-DPA1*02:01/DPB1*01:01	ORF7b protein	25	39	15	Consensus (comb.lib./smm/nn)	LIIFWFSLELQDHNE	0.98	0.98	IFWFSLELQ	0.26	0.98	0.98	IFWFSLELQ	8	0.06	0.06	FWFSLELQD	96.3	1.7	1.7	-	-	-	-	-	-	-	-
HLA-DPA1*02:01/DPB1*01:01	ORF7b protein	22	36	15	Consensus (comb.lib./smm/nn)	LIMLIIFWFSLELQD	0.98	0.98	IFWFSLELQ	0.26	0.98	0.98	IFWFSLELQ	6	0.04	0.04	IFWFSLELQ	117.9	2.3	2.3	-	-	-	-	-	-	-	-
HLA-DPA1*02:01/DPB1*01:01	ORF7b protein	24	38	15	Consensus (comb.lib./smm/nn)	MLIIFWFSLELQDHN	0.98	0.98	IFWFSLELQ	0.26	0.98	0.98	IFWFSLELQ	7	0.04	0.04	FWFSLELQD	90.1	1.6	1.6	-	-	-	-	-	-	-	-
HLA-DPA1*02:01/DPB1*01:01	ORF7b protein	21	35	15	Consensus (comb.lib./smm/nn)	VLIMLIIFWFSLELQ	0.98	0.98	IFWFSLELQ	0.26	0.98	0.98	IIFWFSLEL	6	0.04	0.04	IIFWFSLEL	190.3	4.9	4.9	-	-	-	-	-	-	-	-
HLA-DRB3*01:01	ORF8 protein	29	43	15	Consensus (comb.lib./smm/nn)	QPYVVDDPCPIHFYS	0.07	0.07	YVVDDPCPI	0.01	0.01	0.01	YVVDDPCPI	26	0.07	0.07	YVVDDPCPI	9.4	0.35	0.35	-	-	-	-	-	-	-	-
HLA-DRB3*01:01	ORF8 protein	25	39	15	Consensus (comb.lib./smm/nn)	CTQHQPYVVDDPCPI	0.08	0.08	YVVDDPCPI	0.01	0.01	0.01	CTQHQPYVV	28	0.08	0.08	YVVDDPCPI	21.1	0.85	0.85	-	-	-	-	-	-	-	-
HLA-DRB3*01:01	ORF8 protein	28	42	15	Consensus (comb.lib./smm/nn)	HQPYVVDDPCPIHFY	0.08	0.08	YVVDDPCPI	0.01	0.01	0.01	YVVDDPCPI	27	0.08	0.08	YVVDDPCPI	7.9	0.25	0.25	-	-	-	-	-	-	-	-
HLA-DRB3*01:01	ORF8 protein	27	41	15	Consensus (comb.lib./smm/nn)	QHQPYVVDDPCPIHF	0.08	0.08	YVVDDPCPI	0.01	0.01	0.01	YVVDDPCPI	27	0.08	0.08	YVVDDPCPI	9	0.31	0.31	-	-	-	-	-	-	-	-
HLA-DRB3*01:01	ORF8 protein	26	40	15	Consensus (comb.lib./smm/nn)	TQHQPYVVDDPCPIH	0.08	0.08	YVVDDPCPI	0.01	0.01	0.01	YVVDDPCPI	28	0.08	0.08	YVVDDPCPI	13	0.52	0.52	-	-	-	-	-	-	-	-
HLA-DQA1*01:01/DQB1*05:01	ORF8 protein	98	112	15	Consensus (comb.lib./smm/nn)	LVVRCSFYEDFLEYH	0.45	0.45	RCSFYEDFL	0.09	1.8	1.8	RCSFYEDFL	412	0.45	0.45	VRCSFYEDF	5.7	0.01	0.01	-	-	-	-	-	-	-	-
HLA-DQA1*01:01/DQB1*05:01	ORF8 protein	99	113	15	Consensus (comb.lib./smm/nn)	VVRCSFYEDFLEYHD	0.46	0.46	RCSFYEDFL	0.09	1.8	1.8	RCSFYEDFL	416	0.46	0.46	VRCSFYEDF	5.7	0.01	0.01	-	-	-	-	-	-	-	-
HLA-DRB3*01:01	ORF8 protein	30	44	15	Consensus (comb.lib./smm/nn)	PYVVDDPCPIHFYSK	0.58	0.58	YVVDDPCPI	0.01	0.01	0.01	YVVDDPCPI	77	0.58	0.58	YVVDDPCPI	15.7	0.65	0.65	-	-	-	-	-	-	-	-
HLA-DRB3*01:01	ORF8 protein	31	45	15	Consensus (comb.lib./smm/nn)	YVVDDPCPIHFYSKW	0.61	0.61	YVVDDPCPI	0.01	0.01	0.01	YVVDDPCPI	79	0.61	0.61	YVVDDPCPI	55.5	2.4	2.4	-	-	-	-	-	-	-	-
HLA-DPA1*01:03/DPB1*02:01	ORF8 protein	97	111	15	Consensus (comb.lib./smm/nn)	SLVVRCSFYEDFLEY	0.62	0.62	RCSFYEDFL	0.23	5.1	5.1	VVRCSFYED	32	0.62	0.62	SFYEDFLEY	13.4	0.15	0.15	-	-	-	-	-	-	-	-
HLA-DPA1*01:03/DPB1*02:01	ORF8 protein	98	112	15	Consensus (comb.lib./smm/nn)	LVVRCSFYEDFLEYH	0.65	0.65	RCSFYEDFL	0.23	5.1	5.1	SFYEDFLEY	33	0.65	0.65	SFYEDFLEY	9.7	0.05	0.05	-	-	-	-	-	-	-	-
HLA-DPA1*01:03/DPB1*02:01	ORF8 protein	100	114	15	Consensus (comb.lib./smm/nn)	VRCSFYEDFLEYHDV	0.65	0.65	RCSFYEDFL	0.23	5.1	5.1	SFYEDFLEY	33	0.65	0.65	SFYEDFLEY	12.7	0.15	0.15	-	-	-	-	-	-	-	-
HLA-DPA1*01:03/DPB1*02:01	ORF8 protein	101	115	15	Consensus (comb.lib./smm/nn)	RCSFYEDFLEYHDVR	0.67	0.67	RCSFYEDFL	0.23	5.1	5.1	SFYEDFLEY	34	0.67	0.67	FYEDFLEYH	16.2	0.23	0.23	-	-	-	-	-	-	-	-
HLA-DPA1*01:03/DPB1*02:01	ORF8 protein	99	113	15	Consensus (comb.lib./smm/nn)	VVRCSFYEDFLEYHD	0.67	0.67	RCSFYEDFL	0.23	5.1	5.1	SFYEDFLEY	34	0.67	0.67	SFYEDFLEY	11	0.07	0.07	-	-	-	-	-	-	-	-
HLA-DQA1*01:01/DQB1*05:01	ORF8 protein	97	111	15	Consensus (comb.lib./smm/nn)	SLVVRCSFYEDFLEY	0.7	0.7	RCSFYEDFL	0.09	1.8	1.8	RCSFYEDFL	464	0.7	0.7	VRCSFYEDF	6.3	0.01	0.01	-	-	-	-	-	-	-	-
HLA-DRB1*11:01	ORF8 protein	43	57	15	Consensus (smm/nn/sturniolo)	SKWYIRVGARKSAPL	0.72	0.72	-	-	-	-	YIRVGARKS	20	0.72	0.72	YIRVGARKS	6.7	0.36	0.36	-	-	-	-	YIRVGARKS	2.5	6.5	6.5
HLA-DRB1*11:01	ORF8 protein	41	55	15	Consensus (smm/nn/sturniolo)	FYSKWYIRVGARKSA	0.76	0.76	-	-	-	-	YIRVGARKS	21	0.76	0.76	YIRVGARKS	7.5	0.43	0.43	-	-	-	-	YIRVGARKS	2.5	6.5	6.5
HLA-DRB1*11:01	ORF8 protein	44	58	15	Consensus (smm/nn/sturniolo)	KWYIRVGARKSAPLI	0.76	0.76	-	-	-	-	YIRVGARKS	21	0.76	0.76	IRVGARKSA	7	0.4	0.4	-	-	-	-	YIRVGARKS	2.5	6.5	6.5
HLA-DRB1*11:01	ORF8 protein	42	56	15	Consensus (smm/nn/sturniolo)	YSKWYIRVGARKSAP	0.84	0.84	-	-	-	-	YIRVGARKS	22	0.84	0.84	YIRVGARKS	6.6	0.34	0.34	-	-	-	-	YIRVGARKS	2.5	6.5	6.5
HLA-DPA1*01:03/DPB1*04:01	ORF8 protein	98	112	15	NetMHCIIpan	LVVRCSFYEDFLEYH	0.94	0.94	-	-	-	-	-	-	-	-	-	-	-	-	SFYEDFLEY	89.25	0.94	0.94	-	-	-	-
HLA-DRB5*01:01	ORF8 protein	43	57	15	Consensus (smm/nn/sturniolo)	SKWYIRVGARKSAPL	0.97	0.97	-	-	-	-	YIRVGARKS	26	0.97	0.97	YIRVGARKS	8.4	0.83	0.83	-	-	-	-	YIRVGARKS	4.9	1.3	1.3
HLA-DPA1*01:03/DPB1*04:01	ORF8 protein	97	111	15	NetMHCIIpan	SLVVRCSFYEDFLEY	0.98	0.98	-	-	-	-	-	-	-	-	-	-	-	-	SFYEDFLEY	93.47	0.98	0.98	-	-	-	-
HLA-DQA1*01:01/DQB1*05:01	ORF8 protein	96	110	15	Consensus (comb.lib./smm/nn)	GSLVVRCSFYEDFLE	1	1	RCSFYEDFL	0.09	1.8	1.8	RCSFYEDFL	561	1	1	VRCSFYEDF	8.1	0.02	0.02	-	-	-	-	-	-	-	-
HLA-DRB1*09:01	N protein	305	319	15	Consensus (comb.lib./smm/nn)	AQFAPSASAFFGMSR	0.01	0.01	AQFAPSASA	0.01	0.01	0.01	FAPSASAFF	57	0.62	0.62	FAPSASAFF	5.5	0.01	0.01	-	-	-	-	-	-	-	-
HLA-DRB1*09:01	N protein	304	318	15	Consensus (comb.lib./smm/nn)	IAQFAPSASAFFGMS	0.01	0.01	AQFAPSASA	0.01	0.01	0.01	FAPSASAFF	56	0.61	0.61	FAPSASAFF	5.1	0.01	0.01	-	-	-	-	-	-	-	-
HLA-DRB1*09:01	N protein	302	316	15	Consensus (comb.lib./smm/nn)	PQIAQFAPSASAFFG	0.01	0.01	AQFAPSASA	0.01	0.01	0.01	FAPSASAFF	52	0.54	0.54	FAPSASAFF	4.7	0.01	0.01	-	-	-	-	-	-	-	-
HLA-DRB1*09:01	N protein	303	317	15	Consensus (comb.lib./smm/nn)	QIAQFAPSASAFFGM	0.01	0.01	AQFAPSASA	0.01	0.01	0.01	FAPSASAFF	56	0.61	0.61	FAPSASAFF	4.8	0.01	0.01	-	-	-	-	-	-	-	-
HLA-DRB1*09:01	N protein	301	315	15	Consensus (comb.lib./smm/nn)	WPQIAQFAPSASAFF	0.01	0.01	AQFAPSASA	0.01	0.01	0.01	IAQFAPSAS	51	0.49	0.49	FAPSASAFF	4.8	0.01	0.01	-	-	-	-	-	-	-	-
HLA-DQA1*01:02/DQB1*06:02	N protein	150	164	15	Consensus (comb.lib./smm/nn)	NPANNAAIVLQLPQG	0.03	0.03	NNAAIVLQL	0.01	0.01	0.01	NNAAIVLQL	16	0.03	0.03	NAAIVLQLP	34.2	0.5	0.5	-	-	-	-	-	-	-	-
HLA-DQA1*01:02/DQB1*06:02	N protein	151	165	15	Consensus (comb.lib./smm/nn)	PANNAAIVLQLPQGT	0.04	0.04	NNAAIVLQL	0.01	0.01	0.01	NNAAIVLQL	17	0.04	0.04	NAAIVLQLP	39.9	0.65	0.65	-	-	-	-	-	-	-	-
HLA-DQA1*01:02/DQB1*06:02	N protein	149	163	15	Consensus (comb.lib./smm/nn)	RNPANNAAIVLQLPQ	0.04	0.04	NNAAIVLQL	0.01	0.01	0.01	NNAAIVLQL	17	0.04	0.04	NAAIVLQLP	33.9	0.5	0.5	-	-	-	-	-	-	-	-
HLA-DQA1*01:02/DQB1*06:02	N protein	148	162	15	Consensus (comb.lib./smm/nn)	TRNPANNAAIVLQLP	0.04	0.04	NNAAIVLQL	0.01	0.01	0.01	NNAAIVLQL	17	0.04	0.04	NNAAIVLQL	84.8	2.2	2.2	-	-	-	-	-	-	-	-
HLA-DQA1*01:02/DQB1*06:02	N protein	147	161	15	Consensus (comb.lib./smm/nn)	GTRNPANNAAIVLQL	0.05	0.05	NNAAIVLQL	0.01	0.01	0.01	ANNAAIVLQ	21	0.05	0.05	ANNAAIVLQ	178.7	6.2	6.2	-	-	-	-	-	-	-	-
HLA-DQA1*01:02/DQB1*06:02	N protein	152	166	15	Consensus (comb.lib./smm/nn)	ANNAAIVLQLPQGTT	0.2	0.2	NNAAIVLQL	0.01	0.01	0.01	NNAAIVLQL	37	0.2	0.2	NAAIVLQLP	50.9	1.1	1.1	-	-	-	-	-	-	-	-
HLA-DRB1*11:01	N protein	83	97	15	Consensus (smm/nn/sturniolo)	QIGYYRRATRRIRGG	0.39	0.39	-	-	-	-	YRRATRRIR	12	0.39	0.39	YRRATRRIR	3.5	0.04	0.04	-	-	-	-	YRRATRRIR	2.5	6.1	6.1
HLA-DRB1*11:01	N protein	81	95	15	Consensus (smm/nn/sturniolo)	DDQIGYYRRATRRIR	0.42	0.42	-	-	-	-	YYRRATRRI	13	0.42	0.42	YRRATRRIR	6.5	0.32	0.32	-	-	-	-	YRRATRRIR	2.5	6.1	6.1
HLA-DRB1*11:01	N protein	82	96	15	Consensus (smm/nn/sturniolo)	DQIGYYRRATRRIRG	0.42	0.42	-	-	-	-	YRRATRRIR	13	0.42	0.42	YRRATRRIR	4.2	0.13	0.13	-	-	-	-	YRRATRRIR	2.5	6.1	6.1
HLA-DRB1*11:01	N protein	85	99	15	Consensus (smm/nn/sturniolo)	GYYRRATRRIRGGDG	0.42	0.42	-	-	-	-	YRRATRRIR	13	0.42	0.42	YRRATRRIR	3.6	0.05	0.05	-	-	-	-	YRRATRRIR	2.5	6.1	6.1
HLA-DRB1*11:01	N protein	84	98	15	Consensus (smm/nn/sturniolo)	IGYYRRATRRIRGGD	0.42	0.42	-	-	-	-	YRRATRRIR	13	0.42	0.42	YRRATRRIR	3.5	0.04	0.04	-	-	-	-	YRRATRRIR	2.5	6.1	6.1
HLA-DQA1*01:02/DQB1*06:02	N protein	153	167	15	Consensus (comb.lib./smm/nn)	NNAAIVLQLPQGTTL	0.42	0.42	NNAAIVLQL	0.01	0.01	0.01	NNAAIVLQL	50	0.42	0.42	NAAIVLQLP	95	2.7	2.7	-	-	-	-	-	-	-	-
HLA-DRB5*01:01	N protein	82	96	15	Consensus (smm/nn/sturniolo)	DQIGYYRRATRRIRG	0.58	0.58	-	-	-	-	YRRATRRIR	34	1.4	1.4	YRRATRRIR	6.9	0.54	0.54	-	-	-	-	YRRATRRIR	5.4	0.58	0.58
HLA-DRB1*07:01	N protein	328	342	15	Consensus (comb.lib./smm/nn)	GTWLTYTGAIKLDDK	0.58	0.58	WLTYTGAIK	0.53	6.2	6.2	LTYTGAIKL	15	0.58	0.58	LTYTGAIKL	6.6	0.35	0.35	-	-	-	-	-	-	-	-
HLA-DRB1*07:01	N protein	326	340	15	Consensus (comb.lib./smm/nn)	PSGTWLTYTGAIKLD	0.58	0.58	WLTYTGAIK	0.53	6.2	6.2	LTYTGAIKL	15	0.58	0.58	LTYTGAIKL	5.1	0.22	0.22	-	-	-	-	-	-	-	-
HLA-DRB5*01:01	N protein	83	97	15	Consensus (smm/nn/sturniolo)	QIGYYRRATRRIRGG	0.58	0.58	-	-	-	-	YRRATRRIR	35	1.5	1.5	YRRATRRIR	6.7	0.49	0.49	-	-	-	-	YRRATRRIR	5.4	0.58	0.58
HLA-DRB1*07:01	N protein	327	341	15	Consensus (comb.lib./smm/nn)	SGTWLTYTGAIKLDD	0.58	0.58	WLTYTGAIK	0.53	6.2	6.2	LTYTGAIKL	15	0.58	0.58	LTYTGAIKL	5.9	0.27	0.27	-	-	-	-	-	-	-	-
HLA-DRB1*07:01	N protein	325	339	15	Consensus (comb.lib./smm/nn)	TPSGTWLTYTGAIKL	0.58	0.58	WLTYTGAIK	0.53	6.2	6.2	TPSGTWLTY	15	0.58	0.58	LTYTGAIKL	4.2	0.11	0.11	-	-	-	-	-	-	-	-
HLA-DRB1*07:01	N protein	329	343	15	Consensus (comb.lib./smm/nn)	TWLTYTGAIKLDDKD	0.58	0.58	WLTYTGAIK	0.53	6.2	6.2	LTYTGAIKL	15	0.58	0.58	LTYTGAIKL	7.2	0.44	0.44	-	-	-	-	-	-	-	-
HLA-DRB4*01:01	N protein	217	231	15	Consensus (comb.lib./smm/nn)	AALALLLLDRLNQLE	0.61	0.61	LALLLLDRL	491.2	41	41	LALLLLDRL	17	0.02	0.02	ALALLLLDR	20.9	0.61	0.61	-	-	-	-	-	-	-	-
HLA-DRB5*01:01	N protein	84	98	15	Consensus (smm/nn/sturniolo)	IGYYRRATRRIRGGD	0.63	0.63	-	-	-	-	YRRATRRIR	37	1.6	1.6	YRRATRRIR	7.5	0.63	0.63	-	-	-	-	YRRATRRIR	5.4	0.58	0.58
HLA-DRB4*01:01	N protein	153	167	15	Consensus (comb.lib./smm/nn)	NNAAIVLQLPQGTTL	0.81	0.81	IVLQLPQGT	0.53	8.5	8.5	IVLQLPQGT	71	0.81	0.81	AIVLQLPQG	23.6	0.77	0.77	-	-	-	-	-	-	-	-
HLA-DRB4*01:01	N protein	216	230	15	Consensus (comb.lib./smm/nn)	DAALALLLLDRLNQL	0.85	0.85	LALLLLDRL	491.2	41	41	LALLLLDRL	17	0.02	0.02	ALALLLLDR	25	0.85	0.85	-	-	-	-	-	-	-	-
HLA-DRB5*01:01	N protein	81	95	15	Consensus (smm/nn/sturniolo)	DDQIGYYRRATRRIR	0.85	0.85	-	-	-	-	GYYRRATRR	33	1.4	1.4	YRRATRRIR	9	0.85	0.85	-	-	-	-	YRRATRRIR	5.4	0.58	0.58
HLA-DRB1*04:05	N protein	105	119	15	Consensus (smm/nn/sturniolo)	SPRWYFYYLGTGPEA	0.92	0.92	-	-	-	-	FYYLGTGPE	296	11	11	FYYLGTGPE	35.2	0.88	0.88	-	-	-	-	FYYLGTGPE	4.7	0.92	0.92
HLA-DRB4*01:01	N protein	218	232	15	Consensus (comb.lib./smm/nn)	ALALLLLDRLNQLES	0.93	0.93	LALLLLDRL	491.2	41	41	LLLDRLNQL	28	0.09	0.09	ALALLLLDR	26	0.93	0.93	-	-	-	-	-	-	-	-
HLA-DRB4*01:01	N protein	154	168	15	Consensus (comb.lib./smm/nn)	NAAIVLQLPQGTTLP	0.94	0.94	IVLQLPQGT	0.53	8.5	8.5	IVLQLPQGT	77	0.94	0.94	AIVLQLPQG	22.6	0.75	0.75	-	-	-	-	-	-	-	-
HLA-DRB1*04:05	N protein	106	120	15	Consensus (smm/nn/sturniolo)	PRWYFYYLGTGPEAG	0.94	0.94	-	-	-	-	FYYLGTGPE	302	11	11	FYYLGTGPE	36.2	0.94	0.94	-	-	-	-	FYYLGTGPE	4.7	0.92	0.92
HLA-DPA1*03:01/DPB1*04:02	N protein	217	231	15	Consensus (comb.lib./smm/nn)	AALALLLLDRLNQLE	0.99	0.99	LALLLLDRL	0.25	3.7	3.7	LLLDRLNQL	52	0.99	0.99	LLLLDRLNQ	33	0.74	0.74	-	-	-	-	-	-	-	-
HLA-DPA1*01:03/DPB1*02:01	ORF10 protein	4	18	15	Consensus (comb.lib./smm/nn)	INVFAFPFTIYSLLL	0.29	0.29	FPFTIYSLL	0.01	0.01	0.01	FPFTIYSLL	45	0.95	0.95	FPFTIYSLL	18.7	0.29	0.29	-	-	-	-	-	-	-	-
HLA-DPA1*01:03/DPB1*02:01	ORF10 protein	3	17	15	Consensus (comb.lib./smm/nn)	YINVFAFPFTIYSLL	0.29	0.29	FPFTIYSLL	0.01	0.01	0.01	VFAFPFTIY	48	1.1	1.1	VFAFPFTIY	18.7	0.29	0.29	-	-	-	-	-	-	-	-
HLA-DPA1*01:03/DPB1*04:01	ORF10 protein	7	21	15	NetMHCIIpan	FAFPFTIYSLLLCRM	0.35	0.35	-	-	-	-	-	-	-	-	-	-	-	-	FPFTIYSLL	56.96	0.35	0.35	-	-	-	-
HLA-DPA1*01:03/DPB1*04:01	ORF10 protein	4	18	15	NetMHCIIpan	INVFAFPFTIYSLLL	0.35	0.35	-	-	-	-	-	-	-	-	-	-	-	-	AFPFTIYSL	57.28	0.35	0.35	-	-	-	-
HLA-DPA1*01:03/DPB1*04:01	ORF10 protein	6	20	15	NetMHCIIpan	VFAFPFTIYSLLLCR	0.35	0.35	-	-	-	-	-	-	-	-	-	-	-	-	FPFTIYSLL	57.26	0.35	0.35	-	-	-	-
HLA-DPA1*01:03/DPB1*02:01	ORF10 protein	5	19	15	Consensus (comb.lib./smm/nn)	NVFAFPFTIYSLLLC	0.4	0.4	FPFTIYSLL	0.01	0.01	0.01	FPFTIYSLL	54	1.3	1.3	FPFTIYSLL	22.2	0.4	0.4	-	-	-	-	-	-	-	-
HLA-DPA1*01:03/DPB1*04:01	ORF10 protein	5	19	15	NetMHCIIpan	NVFAFPFTIYSLLLC	0.43	0.43	-	-	-	-	-	-	-	-	-	-	-	-	AFPFTIYSL	61.54	0.43	0.43	-	-	-	-
HLA-DPA1*01:03/DPB1*04:01	ORF10 protein	3	17	15	NetMHCIIpan	YINVFAFPFTIYSLL	0.52	0.52	-	-	-	-	-	-	-	-	-	-	-	-	AFPFTIYSL	64.5	0.52	0.52	-	-	-	-
HLA-DPA1*02:01/DPB1*01:01	ORF10 protein	6	20	15	Consensus (comb.lib./smm/nn)	VFAFPFTIYSLLLCR	0.66	0.66	FPFTIYSLL	14.76	10	10	FPFTIYSLL	33	0.61	0.61	AFPFTIYSL	58.8	0.66	0.66	-	-	-	-	-	-	-	-
HLA-DPA1*02:01/DPB1*01:01	ORF10 protein	5	19	15	Consensus (comb.lib./smm/nn)	NVFAFPFTIYSLLLC	0.69	0.69	FPFTIYSLL	14.76	10	10	FPFTIYSLL	33	0.61	0.61	AFPFTIYSL	60.7	0.69	0.69	-	-	-	-	-	-	-	-
HLA-DPA1*01:03/DPB1*04:01	ORF10 protein	2	16	15	NetMHCIIpan	GYINVFAFPFTIYSL	0.71	0.71	-	-	-	-	-	-	-	-	-	-	-	-	YINVFAFPF	78.42	0.71	0.71	-	-	-	-
HLA-DPA1*01:03/DPB1*02:01	ORF10 protein	6	20	15	Consensus (comb.lib./smm/nn)	VFAFPFTIYSLLLCR	0.71	0.71	FPFTIYSLL	0.01	0.01	0.01	FPFTIYSLL	54	1.3	1.3	FPFTIYSLL	27.4	0.71	0.71	-	-	-	-	-	-	-	-
HLA-DPA1*02:01/DPB1*01:01	ORF10 protein	4	18	15	Consensus (comb.lib./smm/nn)	INVFAFPFTIYSLLL	0.72	0.72	FPFTIYSLL	14.76	10	10	VFAFPFTIY	22	0.35	0.35	AFPFTIYSL	62.3	0.72	0.72	-	-	-	-	-	-	-	-
[truncated: 2 more rows]

## Sheet: B
Table SD10 (B). CD4+ T cell epitopes (column A) of the canonical (15 nonstructural, 4 structural and 6 accessory) proteins (column B) of SARS-CoV-2 predicted using Tepitool (percentile rank ≤ 1 (column D) and HLA class II allele count (number of HLA II alleles epitope binds with) ≥2 (column C) are given. Subsequently, the top (lowest) percentile rank (column D) and the corresponding HLA class II …
Peptide	Proteins	Allele count	Top percentile rank	Top allele
LFFFLYENAFLPFAM	Nsp6	8	0.02	HLA-DPA1*01:03/DPB1*04:01;
WSLFFFLYENAFLPF	Nsp6	7	0.07	HLA-DPA1*01:03/DPB1*04:01;
SLFFFLYENAFLPFA	Nsp6	7	0.03	HLA-DPA1*01:03/DPB1*04:01;
QWSLFFFLYENAFLP	Nsp6	6	0.04	HLA-DPA1*01:03/DPB1*02:01;
GLVAEWFLAYILFTR	Nsp3	5	0.23	HLA-DPA1*01:03/DPB1*02:01;
LVQSTQWSLFFFLYE	Nsp6	5	0.15	HLA-DPA1*01:03/DPB1*02:01;
TQWSLFFFLYENAFL	Nsp6	5	0.04	HLA-DPA1*01:03/DPB1*02:01;
QSTQWSLFFFLYENA	Nsp6	5	0.1	HLA-DQA1*01:01/DQB1*05:01;
VQSTQWSLFFFLYEN	Nsp6	5	0.11	HLA-DQA1*01:01/DQB1*05:01;
DMTYRRLISMMGFKM	Nsp14	5	0.41	HLA-DRB1*04:01;
MTYRRLISMMGFKMN	Nsp14	5	0.35	HLA-DPA1*02:01/DPB1*14:01;
NSVLLFLAFVVFLLV	E protein	5	0.04	HLA-DPA1*01:03/DPB1*02:01;
SVLLFLAFVVFLLVT	E protein	5	0.04	HLA-DPA1*01:03/DPB1*02:01;
VLLFLAFVVFLLVTL	E protein	5	0.02	HLA-DPA1*03:01/DPB1*04:02;
VNSVLLFLAFVVFLL	E protein	5	0.1	HLA-DPA1*02:01/DPB1*01:01;
LAFLLFLVLIMLIIF	ORF7b protein	5	0.08	HLA-DPA1*03:01/DPB1*04:02;
FLAFLLFLVLIMLII	ORF7b protein	5	0.06	HLA-DPA1*03:01/DPB1*04:02;
LASFSASTSAFVETV	Nsp2	4	0.03	HLA-DRB1*09:01;
ASFSASTSAFVETVK	Nsp2	4	0.03	HLA-DRB1*09:01;
MVRMYIFFASFYYVW	Nsp3	4	0.03	HLA-DPA1*01:03/DPB1*02:01;
VRMYIFFASFYYVWK	Nsp3	4	0.03	HLA-DPA1*01:03/DPB1*02:01;
AEWFLAYILFTRFFY	Nsp3	4	0.14	HLA-DPA1*01:03/DPB1*04:01;
EWFLAYILFTRFFYV	Nsp3	4	0.03	HLA-DPA1*01:03/DPB1*02:01;
WFLAYILFTRFFYVL	Nsp3	4	0.01	HLA-DPA1*01:03/DPB1*02:01;
FLAYILFTRFFYVLG	Nsp3	4	0.01	HLA-DPA1*01:03/DPB1*02:01;
QLFFSYFAVHFISNS	Nsp3	4	0.15	HLA-DPA1*01:03/DPB1*02:01;
LAYILFTRFFYVLGL	Nsp3	4	0.01	HLA-DPA1*01:03/DPB1*02:01;
VAEWFLAYILFTRFF	Nsp3	4	0.17	HLA-DPA1*01:03/DPB1*04:01;
LVAEWFLAYILFTRF	Nsp3	4	0.18	HLA-DPA1*01:03/DPB1*04:01;
ILFTRFFYVLGLAAI	Nsp3	4	0.11	HLA-DPA1*01:03/DPB1*02:01;
AYILFTRFFYVLGLA	Nsp3	4	0.01	HLA-DPA1*01:03/DPB1*02:01;
TAFGLVAEWFLAYIL	Nsp3	4	0.2	HLA-DPA1*01:03/DPB1*02:01;
CTNYMPYFFTLLLQL	Nsp3	4	0.01	HLA-DPA1*03:01/DPB1*04:02;
LEETKFLTENLLLYI	Nsp3	4	0.03	HLA-DPA1*03:01/DPB1*04:02;
NYMPYFFTLLLQLCT	Nsp3	4	0.01	HLA-DPA1*03:01/DPB1*04:02;
TLEETKFLTENLLLY	Nsp3	4	0.05	HLA-DPA1*03:01/DPB1*04:02;
TNYMPYFFTLLLQLC	Nsp3	4	0.01	HLA-DPA1*03:01/DPB1*04:02;
FFFLYENAFLPFAMG	Nsp6	4	0.03	HLA-DPA1*01:03/DPB1*04:01;
STQWSLFFFLYENAF	Nsp6	4	0.05	HLA-DPA1*01:03/DPB1*02:01;
VLVQSTQWSLFFFLY	Nsp6	4	0.15	HLA-DPA1*01:03/DPB1*02:01;
PLIVTALRANSAVKL	Nsp8	4	0.09	HLA-DRB1*13:02;
PNMLRIMASLVLARK	Nsp12	4	0.01	HLA-DRB1*15:01;
NMLRIMASLVLARKH	Nsp12	4	0.01	HLA-DRB1*15:01;
ETFKLSYGIATVREV	Nsp13	4	0.56	HLA-DPA1*02:01/DPB1*14:01;
KDMTYRRLISMMGFK	Nsp14	4	0.52	HLA-DRB1*04:01;HLA-DRB1*11:01;
QPYRVVVLSFELLHA	Spike	4	0.24	HLA-DPA1*03:01/DPB1*04:02;
PYRVVVLSFELLHAP	Spike	4	0.25	HLA-DPA1*03:01/DPB1*04:02;
YRVVVLSFELLHAPA	Spike	4	0.25	HLA-DPA1*03:01/DPB1*04:02;
GLMWLSYFIASFRLF	M protein	4	0.05	HLA-DPA1*01:03/DPB1*02:01;
LSYFIASFRLFARTR	M protein	4	0.35	HLA-DPA1*01:03/DPB1*04:01;
MWLSYFIASFRLFAR	M protein	4	0.08	HLA-DPA1*01:03/DPB1*02:01;
WLSYFIASFRLFART	M protein	4	0.16	HLA-DPA1*01:03/DPB1*02:01;
LYIIKLIFLWLLWPV	M protein	4	0.17	HLA-DQA1*01:01/DQB1*05:01;
YIIKLIFLWLLWPVT	M protein	4	0.18	HLA-DQA1*01:01/DQB1*05:01;
CFLAFLLFLVLIMLI	ORF7b protein	4	0.03	HLA-DPA1*03:01/DPB1*04:02;
LCFLAFLLFLVLIML	ORF7b protein	4	0.02	HLA-DPA1*03:01/DPB1*04:02;
YLCFLAFLLFLVLIM	ORF7b protein	4	0.02	HLA-DPA1*03:01/DPB1*04:02;
LIMLIIFWFSLELQD	ORF7b protein	4	0.57	HLA-DPA1*01:03/DPB1*02:01;
SVQTFFKLVNKFLAL	Nsp2	3	0.17	HLA-DPA1*02:01/DPB1*05:01;
IILASFSASTSAFVE	Nsp2	3	0.01	HLA-DRB1*09:01;
ILASFSASTSAFVET	Nsp2	3	0.02	HLA-DRB1*09:01;
LTNIFGTVYEKLKPV	Nsp2	3	0.43	HLA-DPA1*01:03/DPB1*04:01;
QWLTNIFGTVYEKLK	Nsp2	3	0.3	HLA-DPA1*01:03/DPB1*04:01;
SQWLTNIFGTVYEKL	Nsp2	3	0.32	HLA-DPA1*01:03/DPB1*04:01;
WLTNIFGTVYEKLKP	Nsp2	3	0.35	HLA-DPA1*01:03/DPB1*04:01;
YIFFASFYYVWKSYV	Nsp3	3	0.05	HLA-DPA1*01:03/DPB1*02:01;
ASFNYLKSPNFSKLI	Nsp3	3	0.34	HLA-DRB1*04:01;
EASFNYLKSPNFSKL	Nsp3	3	0.46	HLA-DRB1*04:01;
LEASFNYLKSPNFSK	Nsp3	3	0.61	HLA-DRB1*04:05;
AMVRMYIFFASFYYV	Nsp3	3	0.05	HLA-DPA1*01:03/DPB1*02:01;
RMYIFFASFYYVWKS	Nsp3	3	0.04	HLA-DPA1*01:03/DPB1*02:01;
QESPFVMMSAPPAQY	Nsp3	3	0.01	HLA-DRB1*01:01;
ESPFVMMSAPPAQYE	Nsp3	3	0.01	HLA-DRB1*01:01;
SPFVMMSAPPAQYEL	Nsp3	3	0.01	HLA-DRB1*01:01;
FFSYFAVHFISNSWL	Nsp3	3	0.53	HLA-DPA1*01:03/DPB1*04:01;
LFFSYFAVHFISNSW	Nsp3	3	0.52	HLA-DPA1*01:03/DPB1*04:01;
KSAFYILPSIISNEK	Nsp3	3	0.27	HLA-DRB1*01:01;
MYIFFASFYYVWKSY	Nsp3	3	0.04	HLA-DPA1*01:03/DPB1*02:01;
SAFYILPSIISNEKQ	Nsp3	3	0.42	HLA-DRB1*11:01;
IMQLFFSYFAVHFIS	Nsp3	3	0.05	HLA-DPA1*01:03/DPB1*02:01;
LINIIIWFLLLSVCL	Nsp3	3	0.09	HLA-DPA1*03:01/DPB1*04:02;
MQLFFSYFAVHFISN	Nsp3	3	0.05	HLA-DPA1*01:03/DPB1*02:01;
AIMQLFFSYFAVHFI	Nsp3	3	0.05	HLA-DPA1*01:03/DPB1*02:01;
INIIIWFLLLSVCLG	Nsp3	3	0.14	HLA-DQA1*01:01/DQB1*05:01;
LCTFTRSTNSRIKAS	Nsp3	3	0.12	HLA-DRB1*07:01;
QLCTFTRSTNSRIKA	Nsp3	3	0.12	HLA-DRB1*07:01;
SKLINIIIWFLLLSV	Nsp3	3	0.09	HLA-DPA1*03:01/DPB1*04:02;
KLINIIIWFLLLSVC	Nsp3	3	0.09	HLA-DPA1*03:01/DPB1*04:02;
AAIMQLFFSYFAVHF	Nsp3	3	0.05	HLA-DPA1*01:03/DPB1*02:01;
AFGLVAEWFLAYILF	Nsp3	3	0.15	HLA-DPA1*01:03/DPB1*02:01;
FGLVAEWFLAYILFT	Nsp3	3	0.15	HLA-DPA1*01:03/DPB1*02:01;
LAAIMQLFFSYFAVH	Nsp3	3	0.07	HLA-DPA1*01:03/DPB1*02:01;
LTAFGLVAEWFLAYI	Nsp3	3	0.27	HLA-DPA1*01:03/DPB1*02:01;
YILFTRFFYVLGLAA	Nsp3	3	0.08	HLA-DPA1*01:03/DPB1*02:01;
TTLEETKFLTENLLL	Nsp3	3	0.67	HLA-DPA1*02:01/DPB1*01:01;
EETKFLTENLLLYID	Nsp3	3	0.03	HLA-DPA1*03:01/DPB1*04:02;
ETKFLTENLLLYIDI	Nsp3	3	0.03	HLA-DPA1*03:01/DPB1*04:02;
NNCYLATALLTLQQI	Nsp3	3	0.39	HLA-DPA1*03:01/DPB1*04:02;
TKFLTENLLLYIDIN	Nsp3	3	0.05	HLA-DPA1*03:01/DPB1*04:02;
YMPYFFTLLLQLCTF	Nsp3	3	0.01	HLA-DPA1*03:01/DPB1*04:02;
CTFTRSTNSRIKASM	Nsp3	3	0.12	HLA-DRB1*07:01;
KHFYWFFSNYLKRRV	Nsp4	3	0.14	HLA-DPA1*01:03/DPB1*04:01;
FVAAIFYLITPVHVM	Nsp4	3	0.63	HLA-DRB1*07:01;
VTLVFLFVAAIFYLI	Nsp4	3	0.19	HLA-DPA1*01:03/DPB1*02:01;
TLVFLFVAAIFYLIT	Nsp4	3	0.19	HLA-DPA1*01:03/DPB1*02:01;
LFVAAIFYLITPVHV	Nsp4	3	0.55	HLA-DPA1*01:03/DPB1*02:01;
LVFLFVAAIFYLITP	Nsp4	3	0.19	HLA-DPA1*01:03/DPB1*02:01;
VFLFVAAIFYLITPV	Nsp4	3	0.14	HLA-DPA1*01:03/DPB1*02:01;
IYLYLTFYLTNDVSF	Nsp4	3	0.47	HLA-DPA1*01:03/DPB1*02:01;
TQYNRYLALYNKYKY	Nsp4	3	0.61	HLA-DRB1*04:05;
FLFVAAIFYLITPVH	Nsp4	3	0.19	HLA-DPA1*01:03/DPB1*02:01;
LCTFLLNKEMYLKLR	Nsp4	3	0.71	HLA-DRB3*02:02;
GVYSVIYLYLTFYLT	Nsp4	3	0.19	HLA-DPA1*01:03/DPB1*02:01;
SVIYLYLTFYLTNDV	Nsp4	3	0.14	HLA-DPA1*01:03/DPB1*02:01;
VIYLYLTFYLTNDVS	Nsp4	3	0.19	HLA-DPA1*01:03/DPB1*02:01;
VYSVIYLYLTFYLTN	Nsp4	3	0.19	HLA-DPA1*01:03/DPB1*02:01;
YSVIYLYLTFYLTND	Nsp4	3	0.19	HLA-DPA1*01:03/DPB1*02:01;
RVVFNGVSFSTFEEA	Nsp4	3	0.68	HLA-DPA1*02:01/DPB1*01:01;
STQEFRYMNSQGLLP	Nsp6	3	0.26	HLA-DRB1*04:05;
VSTQEFRYMNSQGLL	Nsp6	3	0.26	HLA-DRB1*04:05;
TQEFRYMNSQGLLPP	Nsp6	3	0.26	HLA-DRB1*04:05;
QEFRYMNSQGLLPPK	Nsp6	3	0.26	HLA-DRB1*04:05;
FFLYENAFLPFAMGI	Nsp6	3	0.07	HLA-DPA1*01:03/DPB1*04:01;
LVLVQSTQWSLFFFL	Nsp6	3	0.21	HLA-DPA1*01:03/DPB1*04:01;
LIVTALRANSAVKLQ	Nsp8	3	0.09	HLA-DRB1*13:02;
ASEFSSLPSYAAFAT	Nsp8	3	0.12	HLA-DRB1*04:01;
IASEFSSLPSYAAFA	Nsp8	3	0.13	HLA-DRB1*04:01;
SEFSSLPSYAAFATA	Nsp8	3	0.15	HLA-DRB1*04:01;
AIASEFSSLPSYAAF	Nsp8	3	0.13	HLA-DRB1*04:01;
KVKYLYFIKGLNNLN	Nsp9	3	0.31	HLA-DRB1*04:05;
MPNMLRIMASLVLAR	Nsp12	3	0.01	HLA-DRB1*15:01;
AMPNMLRIMASLVLA	Nsp12	3	0.01	HLA-DRB1*15:01;
LRIMASLVLARKHTT	Nsp12	3	0.32	HLA-DPA1*02:01/DPB1*14:01;
MLRIMASLVLARKHT	Nsp12	3	0.2	HLA-DPA1*02:01/DPB1*14:01;
FYAYLRKHFSMMILS	Nsp12	3	0.44	HLA-DRB1*11:01;
DVDTDFVNEFYAYLR	Nsp12	3	0.72	HLA-DPA1*01:03/DPB1*04:01;
DTDFVNEFYAYLRKH	Nsp12	3	0.62	HLA-DPA1*01:03/DPB1*04:01;
TDFVNEFYAYLRKHF	Nsp12	3	0.56	HLA-DPA1*01:03/DPB1*04:01;
VDTDFVNEFYAYLRK	Nsp12	3	0.61	HLA-DPA1*01:03/DPB1*04:01;
EETFKLSYGIATVRE	Nsp13	3	0.7	HLA-DRB1*01:01;
TEETFKLSYGIATVR	Nsp13	3	0.78	HLA-DRB3*02:02;
PKDMTYRRLISMMGF	Nsp14	3	0.52	HLA-DRB1*11:01;
IPKDMTYRRLISMMG	Nsp14	3	0.54	HLA-DRB1*11:01;
AKRFKESPFELEDFI	Nsp15	3	0.42	HLA-DPA1*02:01/DPB1*01:01;
LAKRFKESPFELEDF	Nsp15	3	0.44	HLA-DPA1*02:01/DPB1*01:01;
AWWTAFVTNVNASSS	Nsp16	3	0.01	HLA-DRB3*02:02;
TAFVTNVNASSSEAF	Nsp16	3	0.01	HLA-DRB3*02:02;
WTAFVTNVNASSSEA	Nsp16	3	0.01	HLA-DRB3*02:02;
WWTAFVTNVNASSSE	Nsp16	3	0.01	HLA-DRB3*02:02;
TRFQTLLALHRSYLT	Spike	3	0.35	HLA-DRB5*01:01;
TQSLLIVNNATNVVI	Spike	3	0.01	HLA-DRB1*13:02;
KTQSLLIVNNATNVV	Spike	3	0.01	HLA-DRB1*13:02;
ITRFQTLLALHRSYL	Spike	3	0.26	HLA-DRB5*01:01;
QSLLIVNNATNVVIK	Spike	3	0.01	HLA-DRB1*13:02;
FGEVFNATRFASVYA	Spike	3	0.03	HLA-DPA1*01:03/DPB1*04:01;
GEVFNATRFASVYAW	Spike	3	0.07	HLA-DPA1*01:03/DPB1*04:01;
YQPYRVVVLSFELLH	Spike	3	0.3	HLA-DPA1*02:01/DPB1*01:01;
FVFLVLLPLVSSQCV	Spike	3	0.24	HLA-DRB1*01:01;
MFVFLVLLPLVSSQC	Spike	3	0.24	HLA-DRB1*01:01;
RVVVLSFELLHAPAT	Spike	3	0.24	HLA-DRB1*01:01;
VVVLSFELLHAPATV	Spike	3	0.09	HLA-DRB1*01:01;
GWTFGAGAALQIPFA	Spike	3	0.35	HLA-DRB1*09:01;
YALVYFLQSINFVRI	ORF3a protein	3	0.15	HLA-DPA1*01:03/DPB1*04:01;
PFLYLYALVYFLQSI	ORF3a protein	3	0.27	HLA-DPA1*01:03/DPB1*02:01;
LLFVTVYSHLLLVAA	ORF3a protein	3	0.1	HLA-DRB1*01:01;
LHSYFTSDYYQLYST	ORF3a protein	3	0.18	HLA-DPA1*01:03/DPB1*04:01;
LVYFLQSINFVRIIM	ORF3a protein	3	0.11	HLA-DPA1*01:03/DPB1*04:01;
VLHSYFTSDYYQLYS	ORF3a protein	3	0.17	HLA-DPA1*01:03/DPB1*04:01;
VVLHSYFTSDYYQLY	ORF3a protein	3	0.21	HLA-DPA1*01:03/DPB1*04:01;
FLAFVVFLLVTLAIL	E protein	3	0.06	HLA-DPA1*03:01/DPB1*04:02;
LFLAFVVFLLVTLAI	E protein	3	0.03	HLA-DPA1*03:01/DPB1*04:02;
LLFLAFVVFLLVTLA	E protein	3	0.02	HLA-DPA1*03:01/DPB1*04:02;
VGLMWLSYFIASFRL	M protein	3	0.07	HLA-DPA1*01:03/DPB1*02:01;
LMWLSYFIASFRLFA	M protein	3	0.05	HLA-DPA1*01:03/DPB1*02:01;
NRFLYIIKLIFLWLL	M protein	3	0.12	HLA-DRB4*01:01;
YIINLIIKNLSKSLT	ORF6 protein	3	0.3	HLA-DRB1*13:02;
IINLIIKNLSKSLTE	ORF6 protein	3	0.31	HLA-DRB1*13:02;
INLIIKNLSKSLTEN	ORF6 protein	3	0.31	HLA-DRB1*13:02;
DYIINLIIKNLSKSL	ORF6 protein	3	0.46	HLA-DRB1*13:02;
SPIFLIVAAIVFITL	ORF7a protein	3	0.4	HLA-DRB1*07:01;
KIILFLALITLATCE	ORF7a protein	3	0.16	HLA-DRB1*01:01;
MKIILFLALITLATC	ORF7a protein	3	0.16	HLA-DRB1*01:01;
FLLFLVLIMLIIFWF	ORF7b protein	3	0.19	HLA-DRB4*01:01;
AFLLFLVLIMLIIFW	ORF7b protein	3	0.14	HLA-DRB4*01:01;
FYLCFLAFLLFLVLI	ORF7b protein	3	0.03	HLA-DPA1*03:01/DPB1*04:02;
DFYLCFLAFLLFLVL	ORF7b protein	3	0.03	HLA-DPA1*03:01/DPB1*04:02;
IDFYLCFLAFLLFLV	ORF7b protein	3	0.06	HLA-DPA1*01:03/DPB1*02:01;
IMLIIFWFSLELQDH	ORF7b protein	3	0.7	HLA-DQA1*01:01/DQB1*05:01;
SLVVRCSFYEDFLEY	ORF8 protein	3	0.62	HLA-DPA1*01:03/DPB1*02:01;
LVVRCSFYEDFLEYH	ORF8 protein	3	0.45	HLA-DQA1*01:01/DQB1*05:01;
INVFAFPFTIYSLLL	ORF10 protein	3	0.29	HLA-DPA1*01:03/DPB1*02:01;
NVFAFPFTIYSLLLC	ORF10 protein	3	0.4	HLA-DPA1*01:03/DPB1*02:01;
VFAFPFTIYSLLLCR	ORF10 protein	3	0.35	HLA-DPA1*01:03/DPB1*04:01;
QTFFKLVNKFLALCA	Nsp2	2	0.19	HLA-DPA1*02:01/DPB1*05:01;
VQTFFKLVNKFLALC	Nsp2	2	0.18	HLA-DPA1*02:01/DPB1*05:01;
TFFKLVNKFLALCAD	Nsp2	2	0.5	HLA-DPA1*02:01/DPB1*05:01;
AIILASFSASTSAFV	Nsp2	2	0.01	HLA-DRB1*09:01;
PLYAFASEAARVVRS	Nsp2	2	0.56	HLA-DPA1*02:01/DPB1*14:01;
LYAFASEAARVVRSI	Nsp2	2	0.15	HLA-DQA1*01:02/DQB1*06:02;
GFMGRIRSVYPVASP	Nsp2	2	0.64	HLA-DRB1*08:02;
YAFASEAARVVRSIF	Nsp2	2	0.08	HLA-DQA1*01:02/DQB1*06:02;
FMGRIRSVYPVASPN	Nsp2	2	0.54	HLA-DPA1*02:01/DPB1*14:01;
TNIFGTVYEKLKPVL	Nsp2	2	0.81	HLA-DPA1*02:01/DPB1*01:01;
SFSASTSAFVETVKG	Nsp2	2	0.27	HLA-DRB1*09:01;
GDFKLNEEIAIILAS	Nsp2	2	0.59	HLA-DRB3*02:02;
TCMMCYKRNRATRVE	Nsp3	2	0.15	HLA-DRB3*02:02;
STCMMCYKRNRATRV	Nsp3	2	0.44	HLA-DRB1*09:01;HLA-DRB3*02:02;
CMMCYKRNRATRVEC	Nsp3	2	0.15	HLA-DRB3*02:02;
MMCYKRNRATRVECT	Nsp3	2	0.11	HLA-DRB3*02:02;
SYFAVHFISNSWLMW	Nsp3	2	0.39	HLA-DPA1*01:03/DPB1*04:01;
KPTVVVNAANVYLKH	Nsp3	2	0.32	HLA-DRB1*13:02;
FSYFAVHFISNSWLM	Nsp3	2	0.61	HLA-DPA1*01:03/DPB1*04:01;
YFAVHFISNSWLMWL	Nsp3	2	0.34	HLA-DPA1*01:03/DPB1*04:01;
LIINLVQMAPISAMV	Nsp3	2	0.68	HLA-DRB1*01:01;
INLVQMAPISAMVRM	Nsp3	2	0.73	HLA-DRB1*01:01;
PFVMMSAPPAQYELK	Nsp3	2	0.33	HLA-DRB1*09:01;
VKPTVVVNAANVYLK	Nsp3	2	0.32	HLA-DRB1*13:02;
CKSAFYILPSIISNE	Nsp3	2	0.42	HLA-DRB1*11:01;
HSLSHFVNLDNLRAN	Nsp3	2	0.34	HLA-DRB1*04:01;
KCKSAFYILPSIISN	Nsp3	2	0.42	HLA-DRB1*11:01;
SLSHFVNLDNLRANN	Nsp3	2	0.15	HLA-DRB1*04:01;
QQESPFVMMSAPPAQ	Nsp3	2	0.1	HLA-DRB1*01:01;
LSHFVNLDNLRANNT	Nsp3	2	0.17	HLA-DRB1*04:01;
KKCKSAFYILPSIIS	Nsp3	2	0.42	HLA-DRB1*11:01;
GSLIYSTAALGVLMS	Nsp3	2	0.75	HLA-DRB1*09:01;
SHFVNLDNLRANNTK	Nsp3	2	0.27	HLA-DRB1*04:01;
LGSLIYSTAALGVLM	Nsp3	2	0.68	HLA-DRB1*07:01;
CLGSLIYSTAALGVL	Nsp3	2	0.77	HLA-DRB1*07:01;
ARFYFYTSKTTVASL	Nsp3	2	0.55	HLA-DRB1*04:01;
HFVNLDNLRANNTKG	Nsp3	2	0.63	HLA-DRB1*04:05;
NIIIWFLLLSVCLGS	Nsp3	2	0.24	HLA-DPA1*03:01/DPB1*04:02;
MCYKRNRATRVECTT	Nsp3	2	0.17	HLA-DRB3*02:02;
STNSRIKASMPTTIA	Nsp3	2	0.49	HLA-DRB1*13:02;
RFYFYTSKTTVASLI	Nsp3	2	0.74	HLA-DRB3*02:02;
DLTAFGLVAEWFLAY	Nsp3	2	0.38	HLA-DPA1*01:03/DPB1*02:01;
GLAAIMQLFFSYFAV	Nsp3	2	0.34	HLA-DPA1*01:03/DPB1*02:01;
DKNLYDKLVSSFLEM	Nsp3	2	0.55	HLA-DPA1*01:03/DPB1*04:01;
KNLYDKLVSSFLEMK	Nsp3	2	0.25	HLA-DPA1*01:03/DPB1*04:01;
DNNCYLATALLTLQQ	Nsp3	2	0.62	HLA-DPA1*03:01/DPB1*04:02;
MPYFFTLLLQLCTFT	Nsp3	2	0.01	HLA-DPA1*03:01/DPB1*04:02;
NCYLATALLTLQQIE	Nsp3	2	0.4	HLA-DPA1*03:01/DPB1*04:02;
EFGATSAALQPEEEQ	Nsp3	2	0.2	HLA-DQA1*03:01/DQB1*03:02;
LEFGATSAALQPEEE	Nsp3	2	0.11	HLA-DQA1*03:01/DQB1*03:02;
PLEFGATSAALQPEE	Nsp3	2	0.25	HLA-DQA1*03:01/DQB1*03:02;
FGATSAALQPEEEQE	Nsp3	2	0.3	HLA-DQA1*04:01/DQB1*04:02;
GATSAALQPEEEQEE	Nsp3	2	0.5	HLA-DQA1*04:01/DQB1*04:02;
EKLKTLVATAEAELA	Nsp3	2	0.66	HLA-DQA1*05:01/DQB1*02:01;
FKWDLTAFGLVAEWF	Nsp3	2	0.36	HLA-DQA1*05:01/DQB1*02:01;
DSATLVSDIDITFLK	Nsp3	2	0.86	HLA-DRB1*03:01;
RHSLSHFVNLDNLRA	Nsp3	2	0.35	HLA-DRB1*04:05;
LQLCTFTRSTNSRIK	Nsp3	2	0.12	HLA-DRB1*07:01;
TFTRSTNSRIKASMP	Nsp3	2	0.81	HLA-DRB1*09:01;
NSRIKASMPTTIAKN	Nsp3	2	0.47	HLA-DRB1*13:02;
TNSRIKASMPTTIAK	Nsp3	2	0.47	HLA-DRB1*13:02;
KPIVWHVNNATNKAT	Nsp3	2	0.44	HLA-DRB3*02:02;
TKHFYWFFSNYLKRR	Nsp4	2	0.18	HLA-DPA1*01:03/DPB1*04:01;
STKHFYWFFSNYLKR	Nsp4	2	0.25	HLA-DPA1*01:03/DPB1*04:01;
AYYFMRFRRAFGEYS	Nsp4	2	0.4	HLA-DRB1*11:01;
YYFMRFRRAFGEYSH	Nsp4	2	0.57	HLA-DRB1*11:01;
LAYYFMRFRRAFGEY	Nsp4	2	0.52	HLA-DRB1*11:01;
VAAIFYLITPVHVMS	Nsp4	2	0.67	HLA-DRB1*01:01;
KEMYLKLRSDVLLPL	Nsp4	2	0.56	HLA-DRB1*01:01;
EMYLKLRSDVLLPLT	Nsp4	2	0.56	HLA-DRB1*01:01;
KVTLVFLFVAAIFYL	Nsp4	2	0.04	HLA-DPA1*02:01/DPB1*05:01;
ALCTFLLNKEMYLKL	Nsp4	2	0.85	HLA-DRB3*02:02;
CTFLLNKEMYLKLRS	Nsp4	2	0.85	HLA-DRB3*02:02;
VVAFNTLLFLMSFTV	Nsp4	2	0.66	HLA-DRB1*15:01;
LTQYNRYLALYNKYK	Nsp4	2	0.55	HLA-DRB1*04:05;
PGVYSVIYLYLTFYL	Nsp4	2	0.36	HLA-DRB1*15:01;
KYKFVRIQPGQTFSV	Nsp5	2	0.61	HLA-DRB4*01:01;
LNGLWLDDVVYCPRH	Nsp5	2	0.76	HLA-DQA1*01:01/DQB1*05:01;
TLNGLWLDDVVYCPR	Nsp5	2	0.34	HLA-DQA1*01:01/DQB1*05:01;
TTLNGLWLDDVVYCP	Nsp5	2	0.28	HLA-DQA1*01:01/DQB1*05:01;
VLLILMTARTVYDDG	Nsp6	2	0.56	HLA-DRB1*01:01;
VVLLILMTARTVYDD	Nsp6	2	0.38	HLA-DRB1*01:01;
AVVLLILMTARTVYD	Nsp6	2	0.38	HLA-DRB1*01:01;
SAVVLLILMTARTVY	Nsp6	2	0.38	HLA-DRB1*01:01;
LVSTQEFRYMNSQGL	Nsp6	2	0.26	HLA-DRB1*04:05;
MWALIISVTSNYSGV	Nsp6	2	0.54	HLA-DRB1*08:02;
WALIISVTSNYSGVV	Nsp6	2	0.52	HLA-DRB1*08:02;
SMWALIISVTSNYSG	Nsp6	2	0.2	HLA-DRB1*04:01;
THHWLLLTILTSLLV	Nsp6	2	0.24	HLA-DRB1*01:01;
HHWLLLTILTSLLVL	Nsp6	2	0.24	HLA-DRB1*01:01;
HWLLLTILTSLLVLV	Nsp6	2	0.16	HLA-DRB1*01:01;
HAFLCLFLLPSLATV	Nsp6	2	0.38	HLA-DRB1*01:01;
KHAFLCLFLLPSLAT	Nsp6	2	0.56	HLA-DRB1*01:01;
AWPLIVTALRANSAV	Nsp8	2	0.55	HLA-DRB1*08:02;
LNIIPLTTAAKLMVV	Nsp8	2	0.53	HLA-DRB1*08:02;
TSAMQTMLFTMLRKL	Nsp8	2	0.9	HLA-DPA1*01:03/DPB1*04:01;
SLPSYAAFATAQEAY	Nsp8	2	0.25	HLA-DQA1*03:01/DQB1*03:02;
LPSYAAFATAQEAYE	Nsp8	2	0.2	HLA-DQA1*04:01/DQB1*04:02;
PSYAAFATAQEAYEQ	Nsp8	2	0.23	HLA-DQA1*04:01/DQB1*04:02;
SSLPSYAAFATAQEA	Nsp8	2	0.3	HLA-DQA1*04:01/DQB1*04:02;
SYAAFATAQEAYEQA	Nsp8	2	0.36	HLA-DQA1*04:01/DQB1*04:02;
VKYLYFIKGLNNLNR	Nsp9	2	0.29	HLA-DRB1*04:05;
KYLYFIKGLNNLNRG	Nsp9	2	0.3	HLA-DRB1*04:05;
LYFIKGLNNLNRGMV	Nsp9	2	0.29	HLA-DRB1*04:05;
PKVKYLYFIKGLNNL	Nsp9	2	0.35	HLA-DPA1*02:01/DPB1*05:01;
YLYFIKGLNNLNRGM	Nsp9	2	0.29	HLA-DRB1*04:05;
GPKVKYLYFIKGLNN	Nsp9	2	0.41	HLA-DPA1*02:01/DPB1*05:01;
KGKYVQIPTTCANDP	Nsp10	2	0.53	HLA-DRB1*04:01;
LKGKYVQIPTTCAND	Nsp10	2	0.49	HLA-DRB1*04:01;
RAMPNMLRIMASLVL	Nsp12	2	0.01	HLA-DRB1*15:01;
QMNLKYAISAKNRAR	Nsp12	2	0.07	HLA-DPA1*02:01/DPB1*14:01;
TQMNLKYAISAKNRA	Nsp12	2	0.11	HLA-DPA1*02:01/DPB1*14:01;
MNLKYAISAKNRART	Nsp12	2	0.08	HLA-DPA1*02:01/DPB1*14:01;
EFYAYLRKHFSMMIL	Nsp12	2	0.05	HLA-DRB1*11:01;
YAYLRKHFSMMILSD	Nsp12	2	0.88	HLA-DRB1*07:01;
AYLRKHFSMMILSDD	Nsp12	2	0.88	HLA-DRB1*04:05;HLA-DRB1*07:01;
GLVASIKNFKSVLYY	Nsp12	2	0.46	HLA-DRB1*15:01;
QGLVASIKNFKSVLY	Nsp12	2	0.46	HLA-DRB1*15:01;
IKNFKSVLYYQNNVF	Nsp12	2	0.81	HLA-DPA1*01:03/DPB1*04:01;
LVASIKNFKSVLYYQ	Nsp12	2	0.58	HLA-DRB1*15:01;
IERFVSLAIDAYPLT	Nsp12	2	0.82	HLA-DPA1*02:01/DPB1*14:01;
MIERFVSLAIDAYPL	Nsp12	2	0.65	HLA-DQA1*05:01/DQB1*02:01;
VVDSYYSLLMPILTL	Nsp12	2	0.16	HLA-DRB1*01:01;
PVVDSYYSLLMPILT	Nsp12	2	0.24	HLA-DRB1*01:01;
FTGYRVTKNSKVQIG	Nsp13	2	0.27	HLA-DRB1*07:01;
VFTGYRVTKNSKVQI	Nsp13	2	0.21	HLA-DRB1*07:01;
TERLKLFAAETLKAT	Nsp13	2	0.15	HLA-DPA1*02:01/DPB1*14:01;
CTERLKLFAAETLKA	Nsp13	2	0.41	HLA-DPA1*02:01/DPB1*14:01;
NVNRFNVAITRAKVG	Nsp13	2	0.74	HLA-DRB5*01:01;
VNRFNVAITRAKVGI	Nsp13	2	0.67	HLA-DRB5*01:01;
TFKLSYGIATVREVL	Nsp13	2	0.51	HLA-DRB1*01:01;
ALPETTADIVVFDEI	Nsp13	2	0.13	HLA-DQA1*03:01/DQB1*03:02;
TYRRLISMMGFKMNY	Nsp14	2	0.39	HLA-DPA1*02:01/DPB1*14:01;
PWNVVRIKIVQMLSD	Nsp14	2	0.41	HLA-DRB4*01:01;
VVRIKIVQMLSDTLK	Nsp14	2	0.38	HLA-DRB4*01:01;
WNVVRIKIVQMLSDT	Nsp14	2	0.39	HLA-DRB4*01:01;
NVVRIKIVQMLSDTL	Nsp14	2	0.39	HLA-DRB4*01:01;
TVIWDYKRDAPAHIS	Nsp15	2	0.24	HLA-DRB3*01:01;
VIWDYKRDAPAHIST	Nsp15	2	0.24	HLA-DRB3*01:01;
NTVIWDYKRDAPAHI	Nsp15	2	0.24	HLA-DRB3*01:01;
IWDYKRDAPAHISTI	Nsp15	2	0.21	HLA-DRB3*01:01;
WDYKRDAPAHISTIG	Nsp15	2	0.24	HLA-DRB3*01:01;
RFKESPFELEDFIPM	Nsp15	2	0.81	HLA-DPA1*01:03/DPB1*04:01;
GLAKRFKESPFELED	Nsp15	2	0.47	HLA-DPA1*02:01/DPB1*01:01;
IGLAKRFKESPFELE	Nsp15	2	0.68	HLA-DPA1*02:01/DPB1*01:01;
KRFKESPFELEDFIP	Nsp15	2	0.51	HLA-DPA1*02:01/DPB1*01:01;
CSVIDLLLDDFVEII	Nsp15	2	0.28	HLA-DQA1*01:01/DQB1*05:01;
DFLELAMDEFIERYK	Nsp15	2	0.46	HLA-DQA1*05:01/DQB1*02:01;
EIDFLELAMDEFIER	Nsp15	2	0.04	HLA-DQA1*05:01/DQB1*02:01;
IDFLELAMDEFIERY	Nsp15	2	0.05	HLA-DQA1*05:01/DQB1*02:01;
MEIDFLELAMDEFIE	Nsp15	2	0.04	HLA-DQA1*05:01/DQB1*02:01;
GRLIIRENNRVVISS	Nsp16	2	0.19	HLA-DRB1*13:02;
KGRLIIRENNRVVIS	Nsp16	2	0.18	HLA-DRB1*13:02;
TQLCQYLNTLTLAVP	Nsp16	2	0.69	HLA-DRB1*04:01;
YTQLCQYLNTLTLAV	Nsp16	2	0.93	HLA-DRB1*04:01;
AFVTNVNASSSEAFL	Nsp16	2	0.01	HLA-DRB3*02:02;
FAWWTAFVTNVNASS	Nsp16	2	0.01	HLA-DRB3*02:02;
NYNYLYRLFRKSNLK	Spike	2	0.42	HLA-DRB1*11:01;
RFQTLLALHRSYLTP	Spike	2	0.58	HLA-DRB5*01:01;
SLLIVNNATNVVIKV	Spike	2	0.01	HLA-DRB1*13:02;
GNYNYLYRLFRKSNL	Spike	2	0.22	HLA-DRB1*11:01;
VFNATRFASVYAWNR	Spike	2	0.5	HLA-DPA1*01:03/DPB1*04:01;
AAEIRASANLAATKM	Spike	2	0.45	HLA-DPA1*02:01/DPB1*14:01;
NITRFQTLLALHRSY	Spike	2	0.32	HLA-DRB5*01:01;
INITRFQTLLALHRS	Spike	2	0.32	HLA-DRB5*01:01;
GINITRFQTLLALHR	Spike	2	0.52	HLA-DRB5*01:01;
SKTQSLLIVNNATNV	Spike	2	0.03	HLA-DRB1*13:02;
RAAEIRASANLAATK	Spike	2	0.6	HLA-DPA1*02:01/DPB1*14:01;
LLIVNNATNVVIKVC	Spike	2	0.01	HLA-DRB1*13:02;
PINLVRDLPQGFSAL	Spike	2	0.49	HLA-DRB3*01:01;
PFGEVFNATRFASVY	Spike	2	0.07	HLA-DPA1*01:03/DPB1*04:01;
TPINLVRDLPQGFSA	Spike	2	0.51	HLA-DRB3*01:01;
VTQQLIRAAEIRASA	Spike	2	0.41	HLA-DPA1*02:01/DPB1*14:01;
INLVRDLPQGFSALE	Spike	2	0.51	HLA-DRB3*01:01;
EVFNATRFASVYAWN	Spike	2	0.14	HLA-DPA1*01:03/DPB1*04:01;
GYQPYRVVVLSFELL	Spike	2	0.3	HLA-DPA1*02:01/DPB1*01:01;
QLIRAAEIRASANLA	Spike	2	0.31	HLA-DPA1*02:01/DPB1*14:01;
QQLIRAAEIRASANL	Spike	2	0.2	HLA-DPA1*02:01/DPB1*14:01;
TQQLIRAAEIRASAN	Spike	2	0.34	HLA-DPA1*02:01/DPB1*14:01;
ESIVRFPNITNLCPF	Spike	2	0.77	HLA-DRB1*04:05;
ITSGWTFGAGAALQI	Spike	2	0.49	HLA-DRB1*09:01;
SGWTFGAGAALQIPF	Spike	2	0.33	HLA-DRB1*09:01;
TSGWTFGAGAALQIP	Spike	2	0.34	HLA-DRB1*09:01;
LIVNNATNVVIKVCE	Spike	2	0.03	HLA-DRB1*13:02;
PTESIVRFPNITNLC	Spike	2	0.64	HLA-DRB1*15:01;
QPTESIVRFPNITNL	Spike	2	0.69	HLA-DRB1*15:01;
TESIVRFPNITNLCP	Spike	2	0.69	HLA-DRB1*15:01;
HTPINLVRDLPQGFS	Spike	2	0.51	HLA-DRB3*01:01;
KHTPINLVRDLPQGF	Spike	2	0.51	HLA-DRB3*01:01;
EGVFVSNGTHWFVTQ	Spike	2	0.21	HLA-DRB3*02:02;
PREGVFVSNGTHWFV	Spike	2	0.41	HLA-DRB3*02:02;
REGVFVSNGTHWFVT	Spike	2	0.2	HLA-DRB3*02:02;
ALVYFLQSINFVRII	ORF3a protein	2	0.11	HLA-DPA1*01:03/DPB1*04:01;
VYFLQSINFVRIIMR	ORF3a protein	2	0.11	HLA-DPA1*01:03/DPB1*04:01;
LLLLFVTVYSHLLLV	ORF3a protein	2	0.64	HLA-DPA1*03:01/DPB1*04:02;
FLYLYALVYFLQSIN	ORF3a protein	2	0.85	HLA-DPA1*01:03/DPB1*02:01;
LLLFVTVYSHLLLVA	ORF3a protein	2	0.54	HLA-DPA1*03:01/DPB1*04:02;
APFLYLYALVYFLQS	ORF3a protein	2	0.27	HLA-DPA1*01:03/DPB1*02:01;
SYFTSDYYQLYSTQL	ORF3a protein	2	0.57	HLA-DPA1*01:03/DPB1*04:01;
HSYFTSDYYQLYSTQ	ORF3a protein	2	0.33	HLA-DPA1*01:03/DPB1*04:01;
EAPFLYLYALVYFLQ	ORF3a protein	2	0.84	HLA-DPA1*02:01/DPB1*01:01;
FVTVYSHLLLVAAGL	ORF3a protein	2	0.67	HLA-DRB1*01:01;
LFVTVYSHLLLVAAG	ORF3a protein	2	0.67	HLA-DRB1*01:01;
VFLLVTLAILTALRL	E protein	2	0.38	HLA-DRB1*01:01;
FLLVTLAILTALRLC	E protein	2	0.38	HLA-DRB1*01:01;
LAFVVFLLVTLAILT	E protein	2	0.06	HLA-DPA1*03:01/DPB1*04:02;
SYFIASFRLFARTRS	M protein	2	0.39	HLA-DRB1*11:01;
ASFRLFARTRSMWSF	M protein	2	0.48	HLA-DRB1*11:01;
RTLSYYKLGASQRVA	M protein	2	0.06	HLA-DRB1*09:01;
RNRFLYIIKLIFLWL	M protein	2	0.65	HLA-DRB1*11:01;
TLSYYKLGASQRVAG	M protein	2	0.07	HLA-DRB1*09:01;
LSYYKLGASQRVAGD	M protein	2	0.06	HLA-DRB1*09:01;
RFLYIIKLIFLWLLW	M protein	2	0.14	HLA-DRB4*01:01;
FLYIIKLIFLWLLWP	M protein	2	0.22	HLA-DRB4*01:01;
IIKLIFLWLLWPVTL	M protein	2	0.15	HLA-DQA1*01:01/DQB1*05:01;
NLVIGFLFLTWICLL	M protein	2	0.26	HLA-DPA1*01:03/DPB1*02:01;
WNLVIGFLFLTWICL	M protein	2	0.37	HLA-DPA1*01:03/DPB1*02:01;
IGFLFLTWICLLQFA	M protein	2	0.39	HLA-DPA1*03:01/DPB1*04:02;
LVIGFLFLTWICLLQ	M protein	2	0.39	HLA-DPA1*03:01/DPB1*04:02;
VIGFLFLTWICLLQF	M protein	2	0.39	HLA-DPA1*03:01/DPB1*04:02;
INWITGGIAIAMACL	M protein	2	0.54	HLA-DQA1*01:02/DQB1*06:02;
NWITGGIAIAMACLV	M protein	2	0.53	HLA-DQA1*01:02/DQB1*06:02;
RINWITGGIAIAMAC	M protein	2	0.56	HLA-DQA1*01:02/DQB1*06:02;
YRINWITGGIAIAMA	M protein	2	0.58	HLA-DQA1*01:02/DQB1*06:02;HLA-DQA1*05:01/DQB1*03:01;
LIIMRTFKVSIWNLD	ORF6 protein	2	0.78	HLA-DRB1*15:01;
MRTFKVSIWNLDYII	ORF6 protein	2	0.43	HLA-DPA1*01:03/DPB1*04:01;
RTFKVSIWNLDYIIN	ORF6 protein	2	0.33	HLA-DQA1*01:01/DQB1*05:01;
PIFLIVAAIVFITLC	ORF7a protein	2	0.47	HLA-DRB1*07:01;
YSPIFLIVAAIVFIT	ORF7a protein	2	0.47	HLA-DRB1*07:01;
ELYSPIFLIVAAIVF	ORF7a protein	2	0.64	HLA-DRB1*07:01;
LYSPIFLIVAAIVFI	ORF7a protein	2	0.58	HLA-DRB1*07:01;
IILFLALITLATCEL	ORF7a protein	2	0.16	HLA-DRB1*01:01;
LLFLVLIMLIIFWFS	ORF7b protein	2	0.53	HLA-DPA1*03:01/DPB1*04:02;
VLIMLIIFWFSLELQ	ORF7b protein	2	0.54	HLA-DPA1*01:03/DPB1*02:01;
LIIFWFSLELQDHNE	ORF7b protein	2	0.82	HLA-DQA1*01:01/DQB1*05:01;
MLIIFWFSLELQDHN	ORF7b protein	2	0.72	HLA-DQA1*01:01/DQB1*05:01;
SKWYIRVGARKSAPL	ORF8 protein	2	0.72	HLA-DRB1*11:01;
VVRCSFYEDFLEYHD	ORF8 protein	2	0.46	HLA-DQA1*01:01/DQB1*05:01;
DQIGYYRRATRRIRG	N protein	2	0.42	HLA-DRB1*11:01;
QIGYYRRATRRIRGG	N protein	2	0.39	HLA-DRB1*11:01;
IGYYRRATRRIRGGD	N protein	2	0.42	HLA-DRB1*11:01;
DDQIGYYRRATRRIR	N protein	2	0.42	HLA-DRB1*11:01;
AALALLLLDRLNQLE	N protein	2	0.61	HLA-DRB4*01:01;
NNAAIVLQLPQGTTL	N protein	2	0.42	HLA-DQA1*01:02/DQB1*06:02;
YINVFAFPFTIYSLL	ORF10 protein	2	0.29	HLA-DPA1*01:03/DPB1*02:01;

## Sheet: C
Table SD10 (C). Predicted SARS-CoV-2 CD4+ T-cell epitopes (column A) corresponding to the canonical ORF proteins (15 non-structural, 4 structural and 6 accessory) (column B). The number (column C) of HLA class II alleles (to which the epitopes bind with) with percentile rank ≤ 1 (predicted from IEDB) is also given. Subsequently, the top (lowest) percentile rank (column E) and the corresponding HL…
Epitope	Proteins	Allele count	Top allele	Top percentile rank	Combined immunogenicity score	Vaxigen antigenicity score
SYFIASFRLFARTRS	M protein	2	HLA-DRB1*11:01;	0.39	22.026	0.3751
KHFYWFFSNYLKRRV	Nsp4	3	HLA-DPA1*01:03/DPB1*04:01;	0.14	23.5286	0.4111
QTFFKLVNKFLALCA	Nsp2	2	HLA-DPA1*02:01/DPB1*05:01;	0.19	24.6482	0.2527
TKHFYWFFSNYLKRR	Nsp4	2	HLA-DPA1*01:03/DPB1*04:01;	0.18	24.9862	0.6182
VQTFFKLVNKFLALC	Nsp2	2	HLA-DPA1*02:01/DPB1*05:01;	0.18	25.1072	0.2605
ASFRLFARTRSMWSF	M protein	2	HLA-DRB1*11:01;	0.48	25.2444	0.7304
SVQTFFKLVNKFLAL	Nsp2	3	HLA-DPA1*02:01/DPB1*05:01;	0.17	26.3886	0.093
MPNMLRIMASLVLAR	Nsp12	3	HLA-DRB1*15:01;	0.01	26.4738	0.1001
TFFKLVNKFLALCAD	Nsp2	2	HLA-DPA1*02:01/DPB1*05:01;	0.5	26.6715	0.1777
AMPNMLRIMASLVLA	Nsp12	3	HLA-DRB1*15:01;	0.01	27.3819	0.096
LRIMASLVLARKHTT	Nsp12	3	HLA-DPA1*02:01/DPB1*14:01;	0.32	27.694	0.6646
RAMPNMLRIMASLVL	Nsp12	2	HLA-DRB1*15:01;	0.01	28.1144	0.0255
STKHFYWFFSNYLKR	Nsp4	2	HLA-DPA1*01:03/DPB1*04:01;	0.25	28.2972	0.4838
PNMLRIMASLVLARK	Nsp12	4	HLA-DRB1*15:01;	0.01	28.2994	0.4128
GRLIIRENNRVVISS	Nsp16	2	HLA-DRB1*13:02;	0.19	28.3784	0.5903
MLRIMASLVLARKHT	Nsp12	3	HLA-DPA1*02:01/DPB1*14:01;	0.2	28.3883	0.5283
NMLRIMASLVLARKH	Nsp12	4	HLA-DRB1*15:01;	0.01	28.8357	0.4897
TCMMCYKRNRATRVE	Nsp3	2	HLA-DRB3*02:02;	0.15	29.0602	0.8512
LIIMRTFKVSIWNLD	ORF6 protein	2	HLA-DRB1*15:01;	0.78	29.1118	0.2619
QMNLKYAISAKNRAR	Nsp12	2	HLA-DPA1*02:01/DPB1*14:01;	0.07	29.1294	1.5044
KGRLIIRENNRVVIS	Nsp16	2	HLA-DRB1*13:02;	0.18	29.3184	0.7821
STCMMCYKRNRATRV	Nsp3	2	HLA-DRB1*09:01;HLA-DRB3*02:02;	0.44	29.5795	0.6671
TQMNLKYAISAKNRA	Nsp12	2	HLA-DPA1*02:01/DPB1*14:01;	0.11	30.0115	1.4529
DQIGYYRRATRRIRG	N protein	2	HLA-DRB1*11:01;	0.42	30.4571	-0.0825
MNLKYAISAKNRART	Nsp12	2	HLA-DPA1*02:01/DPB1*14:01;	0.08	30.4728	1.4377
VLLILMTARTVYDDG	Nsp6	2	HLA-DRB1*01:01;	0.56	30.7812	0.3442
QIGYYRRATRRIRGG	N protein	2	HLA-DRB1*11:01;	0.39	30.9554	0.4614
CMMCYKRNRATRVEC	Nsp3	2	HLA-DRB3*02:02;	0.15	31.0421	1.0731
VVLLILMTARTVYDD	Nsp6	2	HLA-DRB1*01:01;	0.38	31.258	0.6304
DMTYRRLISMMGFKM	Nsp14	5	HLA-DRB1*04:01;	0.41	31.6564	0.6502
IGYYRRATRRIRGGD	N protein	2	HLA-DRB1*11:01;	0.42	31.8355	0.6649
AVVLLILMTARTVYD	Nsp6	2	HLA-DRB1*01:01;	0.38	32.2389	0.6962
DDQIGYYRRATRRIR	N protein	2	HLA-DRB1*11:01;	0.42	32.247	0.3334
YIFFASFYYVWKSYV	Nsp3	3	HLA-DPA1*01:03/DPB1*02:01;	0.05	32.2511	0.1124
MTYRRLISMMGFKMN	Nsp14	5	HLA-DPA1*02:01/DPB1*14:01;	0.35	32.279	0.5230
ASFNYLKSPNFSKLI	Nsp3	3	HLA-DRB1*04:01;	0.34	32.5562	0.3652
SAVVLLILMTARTVY	Nsp6	2	HLA-DRB1*01:01;	0.38	33.1882	0.7040
EASFNYLKSPNFSKL	Nsp3	3	HLA-DRB1*04:01;	0.46	33.4506	0.5954
AYYFMRFRRAFGEYS	Nsp4	2	HLA-DRB1*11:01;	0.4	33.5228	-0.0463
TYRRLISMMGFKMNY	Nsp14	2	HLA-DPA1*02:01/DPB1*14:01;	0.39	33.7934	0.4691
VGLMWLSYFIASFRL	M protein	3	HLA-DPA1*01:03/DPB1*02:01;	0.07	34.087	0.6658
LEASFNYLKSPNFSK	Nsp3	3	HLA-DRB1*04:05;	0.61	34.1572	0.6015
AMVRMYIFFASFYYV	Nsp3	3	HLA-DPA1*01:03/DPB1*02:01;	0.05	34.1613	0.2160
YYFMRFRRAFGEYSH	Nsp4	2	HLA-DRB1*11:01;	0.57	34.3358	-0.0773
GLMWLSYFIASFRLF	M protein	4	HLA-DPA1*01:03/DPB1*02:01;	0.05	35.0038	0.0766
MMCYKRNRATRVECT	Nsp3	2	HLA-DRB3*02:02;	0.11	35.2906	0.9501
STQEFRYMNSQGLLP	Nsp6	3	HLA-DRB1*04:05;	0.26	35.5292	0.5127
LMWLSYFIASFRLFA	M protein	3	HLA-DPA1*01:03/DPB1*02:01;	0.05	35.567	0.1022
FTGYRVTKNSKVQIG	Nsp13	2	HLA-DRB1*07:01;	0.27	35.5913	0.7725
VKYLYFIKGLNNLNR	Nsp9	2	HLA-DRB1*04:05;	0.29	35.6097	0.4595
VFLLVTLAILTALRL	E protein	2	HLA-DRB1*01:01;	0.38	35.7364	0.7218
KYLYFIKGLNNLNRG	Nsp9	2	HLA-DRB1*04:05;	0.3	35.7786	0.6418
MVRMYIFFASFYYVW	Nsp3	4	HLA-DPA1*01:03/DPB1*02:01;	0.03	35.8049	0.0509
LAYYFMRFRRAFGEY	Nsp4	2	HLA-DRB1*11:01;	0.52	35.8064	-0.1613
LIVTALRANSAVKLQ	Nsp8	3	HLA-DRB1*13:02;	0.09	35.8274	0.7473
KVKYLYFIKGLNNLN	Nsp9	3	HLA-DRB1*04:05;	0.31	35.8858	0.9061
RMYIFFASFYYVWKS	Nsp3	3	HLA-DPA1*01:03/DPB1*02:01;	0.04	35.9297	0.1656
VFTGYRVTKNSKVQI	Nsp13	2	HLA-DRB1*07:01;	0.21	36.0189	0.6256
EFYAYLRKHFSMMIL	Nsp12	2	HLA-DRB1*11:01;	0.05	36.0384	0.3900
YAYLRKHFSMMILSD	Nsp12	2	HLA-DRB1*07:01;	0.88	36.0808	0.3378
VRMYIFFASFYYVWK	Nsp3	4	HLA-DPA1*01:03/DPB1*02:01;	0.03	36.3168	0.0652
VSTQEFRYMNSQGLL	Nsp6	3	HLA-DRB1*04:05;	0.26	36.3683	0.4972
YIINLIIKNLSKSLT	ORF6 protein	3	HLA-DRB1*13:02;	0.3	36.612	0.2621
FLLFLVLIMLIIFWF	ORF7b protein	3	HLA-DRB4*01:01;	0.19	36.8173	0.3508
TQEFRYMNSQGLLPP	Nsp6	3	HLA-DRB1*04:05;	0.26	36.841	0.5071
PKDMTYRRLISMMGF	Nsp14	3	HLA-DRB1*11:01;	0.52	36.9114	0.217
TVIWDYKRDAPAHIS	Nsp15	2	HLA-DRB3*01:01;	0.24	37.0189	0.7983
LLFLVLIMLIIFWFS	ORF7b protein	2	HLA-DPA1*03:01/DPB1*04:02;	0.53	37.0348	0.3597
VIWDYKRDAPAHIST	Nsp15	2	HLA-DRB3*01:01;	0.24	37.0689	0.7102
AYLRKHFSMMILSDD	Nsp12	2	HLA-DRB1*04:05;HLA-DRB1*07:01;	0.88	37.0732	0.2707
KDMTYRRLISMMGFK	Nsp14	4	HLA-DRB1*04:01;HLA-DRB1*11:01;	0.52	37.102	0.3405
IINLIIKNLSKSLTE	ORF6 protein	3	HLA-DRB1*13:02;	0.31	37.1814	0.1462
NYNYLYRLFRKSNLK	Spike	2	HLA-DRB1*11:01;	0.42	37.2758	0.1089
GLVASIKNFKSVLYY	Nsp12	2	HLA-DRB1*15:01;	0.46	37.3164	0.4166
PLIVTALRANSAVKL	Nsp8	4	HLA-DRB1*13:02;	0.09	37.3864	0.6555
RFQTLLALHRSYLTP	Spike	2	HLA-DRB5*01:01;	0.58	37.3995	0.5470
QGLVASIKNFKSVLY	Nsp12	2	HLA-DRB1*15:01;	0.46	37.4836	0.3690
NTVIWDYKRDAPAHI	Nsp15	2	HLA-DRB3*01:01;	0.24	37.5379	0.5217
SYFAVHFISNSWLMW	Nsp3	2	HLA-DPA1*01:03/DPB1*04:01;	0.39	37.72	0.4186
LAFLLFLVLIMLIIF	ORF7b protein	5	HLA-DPA1*03:01/DPB1*04:02;	0.08	37.7277	0.5655
QEFRYMNSQGLLPPK	Nsp6	3	HLA-DRB1*04:05;	0.26	38.0143	0.731
TRFQTLLALHRSYLT	Spike	3	HLA-DRB5*01:01;	0.35	38.0922	0.3262
KPTVVVNAANVYLKH	Nsp3	2	HLA-DRB1*13:02;	0.32	38.154	0.6614
VAAIFYLITPVHVMS	Nsp4	2	HLA-DRB1*01:01;	0.67	38.2305	0.2697
LSYFIASFRLFARTR	M protein	4	HLA-DPA1*01:03/DPB1*04:01;	0.35	38.2582	0.3427
LYFIKGLNNLNRGMV	Nsp9	2	HLA-DRB1*04:05;	0.29	38.4513	0.5197
INLIIKNLSKSLTEN	ORF6 protein	3	HLA-DRB1*13:02;	0.31	38.4739	0.2443
EETFKLSYGIATVRE	Nsp13	3	HLA-DRB1*01:01;	0.7	38.568	0.8194
FSYFAVHFISNSWLM	Nsp3	2	HLA-DPA1*01:03/DPB1*04:01;	0.61	38.5918	0.4114
SKWYIRVGARKSAPL	ORF8 protein	2	HLA-DRB1*11:01;	0.72	38.6056	0.8829
TQSLLIVNNATNVVI	Spike	3	HLA-DRB1*13:02;	0.01	38.643	0.4333
KTQSLLIVNNATNVV	Spike	3	HLA-DRB1*13:02;	0.01	38.7404	0.6303
TEETFKLSYGIATVR	Nsp13	3	HLA-DRB3*02:02;	0.78	38.7966	0.8859
IKNFKSVLYYQNNVF	Nsp12	2	HLA-DPA1*01:03/DPB1*04:01;	0.81	38.9115	0.2248
ETFKLSYGIATVREV	Nsp13	4	HLA-DPA1*02:01/DPB1*14:01;	0.56	38.9565	0.7612
PKVKYLYFIKGLNNL	Nsp9	2	HLA-DPA1*02:01/DPB1*05:01;	0.35	38.9856	0.62
YFAVHFISNSWLMWL	Nsp3	2	HLA-DPA1*01:03/DPB1*04:01;	0.34	39.0003	0.3096
DYIINLIIKNLSKSL	ORF6 protein	3	HLA-DRB1*13:02;	0.46	39.0184	0.2085
LVSTQEFRYMNSQGL	Nsp6	2	HLA-DRB1*04:05;	0.26	39.0982	0.6617
RTLSYYKLGASQRVA	M protein	2	HLA-DRB1*09:01;	0.06	39.1253	0.5644
QESPFVMMSAPPAQY	Nsp3	3	HLA-DRB1*01:01;	0.01	39.2481	0.5853
RNRFLYIIKLIFLWL	M protein	2	HLA-DRB1*11:01;	0.65	39.4372	0.5114
ITRFQTLLALHRSYL	Spike	3	HLA-DRB5*01:01;	0.26	39.4375	0.1131
ESPFVMMSAPPAQYE	Nsp3	3	HLA-DRB1*01:01;	0.01	39.4937	0.5462
MWLSYFIASFRLFAR	M protein	4	HLA-DPA1*01:03/DPB1*02:01;	0.08	39.5233	0.0043
IWDYKRDAPAHISTI	Nsp15	2	HLA-DRB3*01:01;	0.21	39.5272	0.5607
SPFVMMSAPPAQYEL	Nsp3	3	HLA-DRB1*01:01;	0.01	39.6615	0.5833
FFSYFAVHFISNSWL	Nsp3	3	HLA-DPA1*01:03/DPB1*04:01;	0.53	39.6806	0.1902
FYAYLRKHFSMMILS	Nsp12	3	HLA-DRB1*11:01;	0.44	39.695	0.4202
QSLLIVNNATNVVIK	Spike	3	HLA-DRB1*13:02;	0.01	39.6954	0.4343
IPKDMTYRRLISMMG	Nsp14	3	HLA-DRB1*11:01;	0.54	39.7737	-0.2303
LIINLVQMAPISAMV	Nsp3	2	HLA-DRB1*01:01;	0.68	39.9288	0.6837
FLAFLLFLVLIMLII	ORF7b protein	5	HLA-DPA1*03:01/DPB1*04:02;	0.06	39.9939	0.4966
SPIFLIVAAIVFITL	ORF7a protein	3	HLA-DRB1*07:01;	0.4	40.0232	0.7118
AEWFLAYILFTRFFY	Nsp3	4	HLA-DPA1*01:03/DPB1*04:01;	0.14	40.2027	0.0121
FVAAIFYLITPVHVM	Nsp4	3	HLA-DRB1*07:01;	0.63	40.2166	0.263
YALVYFLQSINFVRI	ORF3a protein	3	HLA-DPA1*01:03/DPB1*04:01;	0.15	40.2259	0.7342
KYKFVRIQPGQTFSV	Nsp5	2	HLA-DRB4*01:01;	0.61	40.2803	0.1753
MWALIISVTSNYSGV	Nsp6	2	HLA-DRB1*08:02;	0.54	40.3771	0.6264
WALIISVTSNYSGVV	Nsp6	2	HLA-DRB1*08:02;	0.52	40.4212	0.7434
LFFSYFAVHFISNSW	Nsp3	3	HLA-DPA1*01:03/DPB1*04:01;	0.52	40.4495	0.341
