# Supplementary material for: Revelation of Potent Epitopes Present in Unannotated ORF Antigens of SARS-CoV-2 for Epitope-Based Polyvalent Vaccine Design Using Immunoinformatics Approach
Source: Front Immunol. 2021 Aug 23;12:692937. doi: 10.3389/fimmu.2021.692937 (PMC8419283; doi:10.3389/fimmu.2021.692937)
Supplement: Supplementary file 11 [file DataSheet_11.xlsx]

## Sheet: A
Table SD11 (A). Details about the promiscuous canonical (15 nonstructural, 4 structural and 6 accessory) protein epitopes and their HLA class I allele binding partners (supertypes (Sidney et al., 2008)/supergroups (Mukherjee et al., 2015)). The residue numbers of an epitope (column A) located in a particular protein (column B) and its amino acid sequence (column C) are given along with the number…
Residue number	Proteins	Epitope	Allele count	HLA-Allele	Number of unique supertypes	Supertype	Number of unique supergroups	Supergroup
360-368	Nsp14	AYKIEELFY	7	HLA-A*23:01;HLA-A*24:02;HLA-A*29:02;HLA-A*30:02;HLA-C*07:01;HLA-C*07:02;HLA-C*14:02;	4	A01;A01;A24;A24;UNC;	3	S1;S6;S7;
444-452	Nsp13	CPAEIVDTV	7	HLA-A*68:02;HLA-B*35:01;HLA-B*35:03;HLA-B*51:01;HLA-B*53:01;HLA-B*55:01;HLA-B*56:01;	2	A02;B07;	2	S3;S6;
417-425	Nsp3	CVEEVTTTL	11	HLA-A*68:02;HLA-B*35:03;HLA-C*01:02;HLA-C*03:02;HLA-C*03:03;HLA-C*03:04;HLA-C*04:01;HLA-C*05:01;HLA-C*08:01;HLA-C*08:02;HLA-C*17:01;	3	A02;B07;UNC;	2	S3;S6;
599-607	Nsp3	DYGARFYFY	6	HLA-A*23:01;HLA-A*24:02;HLA-A*29:02;HLA-A*33:01;HLA-C*07:02;HLA-C*14:02;	4	A01;A24;A03;A24;UNC;	3	S1;S6;S7;
291-298	Nsp2	EEIAIILAS	3	HLA-B*18:01;HLA-B*44:03;HLA-B*50:01;	1	B44;	2	S3;S5;
244-252	Nsp13	EHYVRITGL	9	HLA-B*08:01;HLA-B*14:02;HLA-B*38:01;HLA-B*39:01;HLA-B*48:01;HLA-C*06:02;HLA-C*07:01;HLA-C*07:02;HLA-C*07:04;	3	B08;B27;UNC;	3	S3;S6;S7;
263-271	Nsp15	FELEDFIPM	10	HLA-B*13:01;HLA-B*18:01;HLA-B*37:01;HLA-B*39:01;HLA-B*40:01;HLA-B*40:02;HLA-B*44:03;HLA-B*48:01;HLA-B*49:01;HLA-B*50:01;	3	B27;B44;UNC;	2	S3;S5;
184-192	Nsp6	FLARGIVFM	22	HLA-A*02:01;HLA-A*02:06;HLA-A*26:01;HLA-B*13:01;HLA-B*15:02;HLA-B*15:25;HLA-B*46:01;HLA-C*01:02;HLA-C*02:02;HLA-C*02:09;HLA-C*03:02;HLA-C*03:03;HLA-C*03:04;HLA-C*04:01;HLA-C*05:01;HLA-C*07:04;HLA-C*08:01;HLA-C*12:02;HLA-C*12:03;HLA-C*17:01;HLA-E*01:01;HLA-E*01:03;	4	A01;A02;B62;UNC;	4	S2;S3;S6;UNC;
17-25	Nsp4	FLFVAAIFY	12	HLA-A*01:01;HLA-A*26:01;HLA-A*29:02;HLA-A*30:02;HLA-B*15:01;HLA-B*15:02;HLA-B*15:25;HLA-B*35:01;HLA-B*46:01;HLA-C*02:02;HLA-C*02:09;HLA-C*03:02;	5	A01;A01;A24;B07;B62;UNC;	4	S1;S3;S6;UNC;
1533-1541	Nsp3	FSYFAVHFI	18	HLA-A*02:06;HLA-A*68:02;HLA-B*51:01;HLA-B*52:01;HLA-B*58:02;HLA-C*02:02;HLA-C*02:09;HLA-C*03:02;HLA-C*03:03;HLA-C*03:04;HLA-C*06:02;HLA-C*07:04;HLA-C*08:01;HLA-C*12:02;HLA-C*12:03;HLA-C*15:02;HLA-C*16:01;HLA-C*17:01;	5	A02;B07;B58;B62;UNC;	4	S2;S3;S6;UNC;
185-193	Nsp16	GHFAWWTAF	7	HLA-A*23:01;HLA-B*14:02;HLA-B*27:02;HLA-B*38:01;HLA-B*39:01;HLA-B*48:01;HLA-C*07:02;	3	A24;B27;UNC;	4	S1;S3;S4;S7;
146-154	Nsp5	GSVGFNIDY	7	HLA-A*01:01;HLA-A*29:02;HLA-A*30:02;HLA-C*02:02;HLA-C*02:09;HLA-C*03:02;HLA-C*12:02;	3	A01;A01;A24;UNC;	3	S1;S6;UNC;
229-237	Nsp15	GYAFEHIVY	8	HLA-A*23:01;HLA-A*24:02;HLA-A*29:02;HLA-A*30:02;HLA-B*15:02;HLA-C*07:01;HLA-C*07:02;HLA-C*14:02;	5	A01;A01;A24;A24;B62;UNC;	4	S1;S3;S6;S7;
56-64	Nsp2	HEIAWYTER	3	HLA-A*33:01;HLA-A*33:03;HLA-B*18:01;	2	A03;B44;	2	S1;S5;
389-397	Nsp4	HFYWFFSNY	9	HLA-A*23:01;HLA-A*26:01;HLA-A*29:02;HLA-A*30:02;HLA-A*33:01;HLA-B*15:02;HLA-C*06:02;HLA-C*07:02;HLA-C*14:02;	6	A01;A01;A24;A03;A24;B62;UNC;	4	S1;S3;S6;S7;
1889-1897	Nsp3	HNIALIWNV	3	HLA-A*68:02;HLA-B*13:02;HLA-B*52:01;	3	A02;B62;UNC;	2	S3;S6;
110-118	Nsp1	HVGEIPVAY	29	HLA-A*01:01;HLA-A*11:01;HLA-A*25:01;HLA-A*26:01;HLA-A*29:02;HLA-A*30:02;HLA-A*32:01;HLA-A*68:01;HLA-A*74:01;HLA-B*15:01;HLA-B*15:02;HLA-B*15:25;HLA-B*18:01;HLA-B*35:01;HLA-B*35:03;HLA-B*46:01;HLA-B*53:01;HLA-B*58:01;HLA-B*58:02;HLA-C*02:02;HLA-C*02:09;HLA-C*03:02;HLA-C*04:01;HLA-C*07:01;HLA-C*07:02;HLA-C*12:02;HLA-C*12:03;HLA-C*14:02;HLA-C*16:01;	8	A01;A01;A24;A03;B07;B44;B58;B62;UNC;	6	S1;S3;S5;S6;S7;UNC;
245-253	Nsp13	HYVRITGLY	15	HLA-A*23:01;HLA-A*24:02;HLA-A*25:01;HLA-A*26:01;HLA-A*29:02;HLA-A*30:02;HLA-B*15:02;HLA-C*07:01;HLA-C*07:02;HLA-C*14:02;HLA-G*01:01;HLA-G*01:02;HLA-G*01:03;HLA-G*01:04;HLA-G*01:06;	5	A01;A01;A24;A24;B62;UNC;	5	S1;S3;S6;S7;UNC;
91-99	Nsp4	IAAVITREV	20	HLA-A*02:06;HLA-A*68:02;HLA-B*46:01;HLA-B*51:01;HLA-B*52:01;HLA-C*01:02;HLA-C*02:02;HLA-C*02:09;HLA-C*03:02;HLA-C*03:03;HLA-C*03:04;HLA-C*06:02;HLA-C*07:01;HLA-C*07:04;HLA-C*08:01;HLA-C*12:02;HLA-C*12:03;HLA-C*15:02;HLA-C*16:01;HLA-C*17:01;	4	A02;B07;B62;UNC;	5	S2;S3;S6;S7;UNC;
95-103	Nsp4	ITREVGFVV	8	HLA-A*30:01;HLA-A*68:02;HLA-B*52:01;HLA-C*02:02;HLA-C*02:09;HLA-C*12:03;HLA-C*15:02;HLA-C*16:01;	4	A01;A02;B62;UNC;	4	S1;S3;S6;UNC;
284-292	Nsp4	IVAGGIVAI	23	HLA-A*02:01;HLA-A*02:06;HLA-A*25:01;HLA-A*32:01;HLA-A*68:02;HLA-B*13:01;HLA-B*13:02;HLA-B*35:03;HLA-B*46:01;HLA-B*52:01;HLA-C*01:02;HLA-C*02:02;HLA-C*02:09;HLA-C*03:02;HLA-C*03:03;HLA-C*03:04;HLA-C*07:04;HLA-C*08:01;HLA-C*12:02;HLA-C*12:03;HLA-C*15:02;HLA-C*16:01;HLA-C*17:01;	5	A01;A02;B07;B62;UNC;	5	S1;S2;S3;S6;UNC;
370-378	Nsp13	IVVFDEISM	6	HLA-B*35:01;HLA-B*35:03;HLA-B*46:01;HLA-C*03:02;HLA-C*03:03;HLA-C*03:04;	3	B07;B62;UNC;	2	S3;S6;
155-163	Nsp14	KGLPWNVVR	3	HLA-A*30:01;HLA-A*31:01;HLA-A*74:01;	2	A01;A03;	1	S1;
67-75	Nsp4	KHADFDTWF	9	HLA-B*38:01;HLA-B*39:01;HLA-C*07:01;HLA-C*07:02;HLA-G*01:01;HLA-G*01:02;HLA-G*01:03;HLA-G*01:04;HLA-G*01:06;	2	B27;UNC;	3	S3;S7;UNC;
288-296	Nsp14	KRVDWTIEY	17	HLA-A*26:01;HLA-A*29:02;HLA-A*30:02;HLA-A*32:01;HLA-B*27:02;HLA-B*27:05;HLA-B*38:01;HLA-C*02:02;HLA-C*02:09;HLA-C*03:02;HLA-C*06:02;HLA-C*07:01;HLA-C*07:02;HLA-C*07:04;HLA-C*12:02;HLA-C*12:03;HLA-C*14:02;	4	A01;A01;A24;B27;UNC;	6	S1;S3;S4;S6;S7;UNC;
542-550	Nsp2	KSREETGLL	10	HLA-A*30:01;HLA-B*57:01;HLA-B*58:02;HLA-C*02:02;HLA-C*02:09;HLA-C*12:03;HLA-C*15:02;HLA-C*16:01;HLA-E*01:01;HLA-E*01:03;	3	A01;B58;UNC;	4	S1;S3;S6;UNC;
19-26	Nsp3	KSVNITFEL	29	HLA-A*02:06;HLA-A*32:01;HLA-B*13:01;HLA-B*13:02;HLA-B*46:01;HLA-B*48:01;HLA-B*57:01;HLA-B*58:01;HLA-B*58:02;HLA-C*02:02;HLA-C*02:09;HLA-C*03:02;HLA-C*03:03;HLA-C*03:04;HLA-C*06:02;HLA-C*07:01;HLA-C*08:01;HLA-C*12:02;HLA-C*12:03;HLA-C*15:02;HLA-C*16:01;HLA-C*17:01;HLA-E*01:01;HLA-E*01:03;HLA-G*01:01;HLA-G*01:02;HLA-G*01:03;HLA-G*01:04;HLA-G*01:06;	6	A01;A02;B27;B58;B62;UNC;	6	S1;S2;S3;S6;S7;UNC;
286-294	Nsp5	LLEDEFTPF	7	HLA-B*15:01;HLA-B*15:02;HLA-B*15:25;HLA-B*46:01;HLA-C*04:01;HLA-C*05:01;HLA-C*08:02;	2	B62;UNC;	2	S3;S6;
177-185	Nsp14	LSDRVVFVL	18	HLA-B*58:01;HLA-B*58:02;HLA-C*01:02;HLA-C*03:03;HLA-C*03:04;HLA-C*04:01;HLA-C*05:01;HLA-C*08:01;HLA-C*08:02;HLA-C*15:02;HLA-C*17:01;HLA-E*01:01;HLA-E*01:03;HLA-G*01:01;HLA-G*01:02;HLA-G*01:03;HLA-G*01:04;HLA-G*01:06;	2	B58;UNC;	3	S3;S6;UNC;
147-155	Nsp13	LSYGIATVR	7	HLA-A*03:01;HLA-A*11:01;HLA-A*31:01;HLA-A*33:01;HLA-A*33:03;HLA-A*68:01;HLA-A*74:01;	1	A03;	1	S1;
1794-1802	Nsp3	LVATAEAEL	8	HLA-A*68:02;HLA-B*35:03;HLA-C*01:02;HLA-C*03:02;HLA-C*03:03;HLA-C*03:04;HLA-C*08:01;HLA-C*17:01;	3	A02;B07;UNC;	2	S3;S6;
542-560	Nsp3	LVSDIDITF	40	HLA-A*02:06;HLA-A*23:01;HLA-A*24:02;HLA-A*25:01;HLA-A*26:01;HLA-A*29:02;HLA-A*32:01;HLA-A*68:02;HLA-B*13:01;HLA-B*15:01;HLA-B*15:02;HLA-B*15:25;HLA-B*35:01;HLA-B*35:03;HLA-B*46:01;HLA-B*52:01;HLA-B*53:01;HLA-B*57:01;HLA-B*58:01;HLA-B*58:02;HLA-C*02:02;HLA-C*02:09;HLA-C*03:02;HLA-C*03:03;HLA-C*03:04;HLA-C*04:01;HLA-C*05:01;HLA-C*07:01;HLA-C*08:01;HLA-C*08:02;HLA-C*12:02;HLA-C*12:03;HLA-C*15:02;HLA…	8	A01;A01;A24;A02;A24;B07;B58;B62;UNC;	6	S1;S2;S3;S6;S7;UNC;
418-426	Nsp2	MAYITGGVV	10	HLA-B*51:01;HLA-B*52:01;HLA-B*55:01;HLA-B*56:01;HLA-C*03:02;HLA-C*03:03;HLA-C*03:04;HLA-C*12:02;HLA-C*12:03;HLA-C*16:01;	3	B07;B62;UNC;	2	S3;S6;
183-191	Nsp6	MFLARGIVF	16	HLA-A*23:01;HLA-A*24:02;HLA-A*29:02;HLA-B*08:01;HLA-B*15:02;HLA-B*15:25;HLA-C*03:02;HLA-C*04:01;HLA-C*07:02;HLA-C*07:04;HLA-C*14:02;HLA-G*01:01;HLA-G*01:02;HLA-G*01:03;HLA-G*01:04;HLA-G*01:06;	5	A01;A24;A24;B08;B62;UNC;	5	S1;S3;S6;S7;UNC;
560-568	Nsp3	MLAHAEETR	4	HLA-A*33:01;HLA-A*33:03;HLA-A*68:01;HLA-A*74:01;	1	A03;	1	S1;
1351-1359	Nsp3	MPYFFTLLL	16	HLA-A*68:02;HLA-B*07:02;HLA-B*08:01;HLA-B*14:02;HLA-B*15:02;HLA-B*35:01;HLA-B*35:03;HLA-B*39:01;HLA-B*51:01;HLA-B*52:01;HLA-B*53:01;HLA-B*55:01;HLA-B*56:01;HLA-C*03:03;HLA-C*03:04;HLA-C*08:01;	6	A02;B07;B08;B27;B62;UNC;	2	S3;S6;
196-204	Nsp12	MRNAGIVGV	9	HLA-B*14:02;HLA-B*27:02;HLA-B*27:05;HLA-B*38:01;HLA-B*39:01;HLA-C*06:02;HLA-C*07:01;HLA-C*07:02;HLA-C*07:04;	2	B27;UNC;	4	S3;S4;S6;S7;
82-90	Nsp15	NTVIWDYKR	4	HLA-A*31:01;HLA-A*33:01;HLA-A*33:03;HLA-A*68:01;	1	A03;	1	S1;
79-87	Nsp12	NYQHEETIY	3	HLA-A*29:02;HLA-C*07:02;HLA-C*14:02;	2	A01;A24;UNC;	3	S1;S6;S7;
50-58	Nsp15	PVNVAFELW	3	HLA-B*57:01;HLA-B*58:01;HLA-B*58:02;	1	B58;	1	S3;
245-253	Nsp14	QQWGFTGNL	8	HLA-A*02:06;HLA-A*32:01;HLA-B*13:01;HLA-B*13:02;HLA-B*38:01;HLA-B*39:01;HLA-B*48:01;HLA-B*52:01;	5	A01;A02;B27;B62;UNC;	3	S1;S2;S3;
52-60	Nsp2	REHEHEIAW	17	HLA-A*32:01;HLA-B*13:01;HLA-B*18:01;HLA-B*27:02;HLA-B*37:01;HLA-B*38:01;HLA-B*40:01;HLA-B*40:02;HLA-B*44:02;HLA-B*44:03;HLA-B*48:01;HLA-B*49:01;HLA-B*50:01;HLA-B*52:01;HLA-B*53:01;HLA-B*58:01;HLA-B*58:02;	7	A01;B07;B27;B44;B58;B62;UNC;	4	S1;S3;S4;S5;
279-287	Nsp16	RLIIRENNR	3	HLA-A*31:01;HLA-A*33:03;HLA-A*74:01;	1	A03;	1	S1;
151-159	Nsp8	SALWEIQQV	18	HLA-A*02:01;HLA-A*02:06;HLA-A*68:02;HLA-B*13:02;HLA-B*51:01;HLA-B*52:01;HLA-C*02:02;HLA-C*02:09;HLA-C*03:02;HLA-C*03:03;HLA-C*03:04;HLA-C*06:02;HLA-C*08:01;HLA-C*12:02;HLA-C*12:03;HLA-C*15:02;HLA-C*16:01;HLA-C*17:01;	4	A02;B07;B62;UNC;	4	S2;S3;S6;UNC;
289-297	Nsp13	SHFAIGLAL	11	HLA-B*14:02;HLA-B*27:02;HLA-B*38:01;HLA-B*39:01;HLA-B*48:01;HLA-B*52:01;HLA-C*06:02;HLA-C*07:01;HLA-C*07:02;HLA-C*07:04;HLA-C*14:02;	3	B27;B62;UNC;	4	S3;S4;S6;S7;
743-751	Nsp3	SLREVRTIK	4	HLA-A*03:01;HLA-A*30:01;HLA-A*31:01;HLA-A*74:01;	2	A01;A03;	1	S1;
343-351	Nsp12	STGYHFREL	19	HLA-C*01:02;HLA-C*02:02;HLA-C*02:09;HLA-C*03:02;HLA-C*03:03;HLA-C*03:04;HLA-C*06:02;HLA-C*12:02;HLA-C*12:03;HLA-C*15:02;HLA-C*16:01;HLA-C*17:01;HLA-E*01:01;HLA-E*01:03;HLA-G*01:01;HLA-G*01:02;HLA-G*01:03;HLA-G*01:04;HLA-G*01:06;	1	UNC;	2	S6;UNC;
386-394	Nsp4	STKHFYWFF	18	HLA-A*23:01;HLA-A*24:02;HLA-A*25:01;HLA-A*26:01;HLA-A*29:02;HLA-A*30:02;HLA-A*32:01;HLA-B*57:01;HLA-B*58:01;HLA-B*58:02;HLA-C*02:02;HLA-C*02:09;HLA-C*07:01;HLA-G*01:01;HLA-G*01:02;HLA-G*01:03;HLA-G*01:04;HLA-G*01:06;	5	A01;A01;A24;A24;B58;UNC;	5	S1;S3;S6;S7;UNC;
1455-1463	Nsp3	STNVTIATY	27	HLA-A*01:01;HLA-A*03:01;HLA-A*11:01;HLA-A*25:01;HLA-A*26:01;HLA-A*29:02;HLA-A*30:01;HLA-A*30:02;HLA-A*32:01;HLA-A*68:01;HLA-A*74:01;HLA-B*15:01;HLA-B*15:02;HLA-B*15:25;HLA-B*35:01;HLA-B*46:01;HLA-B*53:01;HLA-B*57:01;HLA-B*58:01;HLA-B*58:02;HLA-C*02:02;HLA-C*02:09;HLA-C*03:02;HLA-C*07:01;HLA-C*12:02;HLA-C*12:03;HLA-C*16:01;	7	A01;A01;A24;A03;B07;B58;B62;UNC;	5	S1;S3;S6;S7;UNC;
808-816	Nsp3	TLRVEAFEY	9	HLA-A*01:01;HLA-A*29:02;HLA-A*30:02;HLA-B*15:01;HLA-B*15:02;HLA-B*15:25;HLA-B*35:01;HLA-B*46:01;HLA-C*03:02;	5	A01;A01;A24;B07;B62;UNC;	3	S1;S3;S6;
703-711	Nsp3	TQLGIEFLK	3	HLA-A*03:01;HLA-A*11:01;HLA-A*74:01;	1	A03;	1	S1;
912-920	Nsp12	TSRYWEPEF	10	HLA-B*46:01;HLA-B*57:01;HLA-B*58:01;HLA-B*58:02;HLA-C*02:02;HLA-C*02:09;HLA-C*03:02;HLA-C*12:02;HLA-C*12:03;HLA-C*16:01;	3	B58;B62;UNC;	3	S3;S6;UNC;
552-560	Nsp3	TVSWNLREM	16	HLA-A*25:01;HLA-A*26:01;HLA-B*46:01;HLA-C*01:02;HLA-C*02:02;HLA-C*02:09;HLA-C*03:02;HLA-C*03:03;HLA-C*03:04;HLA-C*06:02;HLA-C*08:01;HLA-C*12:02;HLA-C*12:03;HLA-C*15:02;HLA-C*16:01;HLA-C*17:01;	3	A01;B62;UNC;	2	S6;UNC;
447-455	Nsp2	VLDWLEEKF	12	HLA-A*01:01;HLA-A*23:01;HLA-A*24:02;HLA-A*32:01;HLA-B*13:01;HLA-C*04:01;HLA-C*05:01;HLA-C*08:01;HLA-C*08:02;HLA-C*17:01;HLA-E*01:01;HLA-E*01:03;	3	A01;A24;UNC;	4	S1;S3;S6;UNC;
373-381	Nsp4	VPFWITIAY	19	HLA-A*25:01;HLA-A*26:01;HLA-A*29:02;HLA-A*30:02;HLA-B*07:02;HLA-B*15:02;HLA-B*15:25;HLA-B*18:01;HLA-B*35:01;HLA-B*35:03;HLA-B*46:01;HLA-B*51:01;HLA-B*53:01;HLA-B*55:01;HLA-B*56:01;HLA-C*03:02;HLA-C*07:01;HLA-C*12:02;HLA-C*12:03;	6	A01;A01;A24;B07;B44;B62;UNC;	5	S1;S3;S5;S6;S7;
453-461	Nsp3	VSDIDITFL	13	HLA-A*01:01;HLA-C*01:02;HLA-C*03:03;HLA-C*03:04;HLA-C*04:01;HLA-C*05:01;HLA-C*07:04;HLA-C*08:01;HLA-C*08:02;HLA-C*15:02;HLA-C*17:01;HLA-E*01:01;HLA-E*01:03;	2	A01;UNC;	3	S1;S6;UNC;
30-38	Nsp12	VVYRAFDIY	14	HLA-A*25:01;HLA-A*26:01;HLA-A*29:02;HLA-A*30:02;HLA-A*32:01;HLA-B*15:01;HLA-B*15:02;HLA-B*15:25;HLA-B*35:01;HLA-B*46:01;HLA-C*02:02;HLA-C*02:09;HLA-C*03:02;HLA-C*12:02;	5	A01;A01;A24;B07;B62;UNC;	4	S1;S3;S6;UNC;
916-924	Nsp12	WEPEFYEAM	4	HLA-B*18:01;HLA-B*37:01;HLA-B*40:01;HLA-B*40:02;	1	B44;	2	S3;S5;
230-238	Nsp15	YAFEHIVYG	4	HLA-C*02:02;HLA-C*02:09;HLA-C*12:02;HLA-C*12:03;	1	UNC;	2	S6;UNC;
149-157	Nsp13	YGIATVREV	19	HLA-A*02:06;HLA-B*13:02;HLA-B*51:01;HLA-B*52:01;HLA-C*01:02;HLA-C*02:02;HLA-C*02:09;HLA-C*03:02;HLA-C*03:03;HLA-C*03:04;HLA-C*06:02;HLA-C*07:01;HLA-C*07:04;HLA-C*08:01;HLA-C*12:02;HLA-C*12:03;HLA-C*15:02;HLA-C*16:01;HLA-C*17:01;	4	A02;B07;B62;UNC;	5	S2;S3;S6;S7;UNC;
93-101	Nsp4	AVITREVGF	17	HLA-A*25:01;HLA-A*26:01;HLA-A*32:01;HLA-B*13:01;HLA-B*15:01;HLA-B*15:25;HLA-B*46:01;HLA-B*58:02;HLA-C*02:02;HLA-C*02:09;HLA-C*03:02;HLA-C*12:02;HLA-G*01:01;HLA-G*01:02;HLA-G*01:03;HLA-G*01:04;HLA-G*01:06;	4	A01;B58;B62;UNC;	4	S1;S3;S6;UNC;
144-152	Nsp16	DSKEGFFTY	22	HLA-A*01:01;HLA-A*25:01;HLA-A*26:01;HLA-A*29:02;HLA-A*30:02;HLA-A*68:01;HLA-B*15:01;HLA-B*15:02;HLA-B*15:25;HLA-B*18:01;HLA-B*35:01;HLA-B*46:01;HLA-B*53:01;HLA-B*58:02;HLA-C*02:02;HLA-C*02:09;HLA-C*03:02;HLA-C*07:01;HLA-C*07:02;HLA-C*12:02;HLA-C*12:03;HLA-C*16:01;	8	A01;A01;A24;A03;B07;B44;B58;B62;UNC;	6	S1;S3;S5;S6;S7;UNC;
286-294	Nsp14	FVKRVDWTI	9	HLA-A*02:06;HLA-A*32:01;HLA-A*68:02;HLA-B*08:01;HLA-B*13:02;HLA-B*52:01;HLA-C*02:02;HLA-C*02:09;HLA-C*17:01;	5	A01;A02;B08;B62;UNC;	5	S1;S2;S3;S6;UNC;
156-164	Nsp14	GLPWNVVRI	9	HLA-A*02:01;HLA-C*01:02;HLA-E*01:01;HLA-E*01:03;HLA-G*01:01;HLA-G*01:02;HLA-G*01:03;HLA-G*01:04;HLA-G*01:06;	2	A02;UNC;	3	S2;S6;UNC;
54-62	Nsp2	HEHEIAWYT	6	HLA-B*18:01;HLA-B*40:01;HLA-B*40:02;HLA-B*44:03;HLA-B*49:01;HLA-B*50:01;	2	B44;UNC;	2	S3;S5;
23-31	Nsp3	ITFELDERI	10	HLA-A*02:06;HLA-A*68:02;HLA-B*13:01;HLA-B*13:02;HLA-B*52:01;HLA-B*57:01;HLA-B*58:01;HLA-B*58:02;HLA-C*15:02;HLA-C*17:01;	4	A02;B58;B62;UNC;	3	S2;S3;S6;
288-296	Nsp2	KLNEEIAII	10	HLA-A*02:01;HLA-A*02:06;HLA-A*32:01;HLA-B*13:01;HLA-B*13:02;HLA-B*52:01;HLA-C*07:04;HLA-C*17:01;HLA-E*01:01;HLA-E*01:03;	4	A01;A02;B62;UNC;	5	S1;S2;S3;S6;UNC;
1511-1519	Nsp3	LAYILFTRF	21	HLA-A*23:01;HLA-A*32:01;HLA-B*15:01;HLA-B*15:02;HLA-B*15:25;HLA-B*35:01;HLA-B*46:01;HLA-B*51:01;HLA-B*52:01;HLA-B*53:01;HLA-B*57:01;HLA-B*58:01;HLA-B*58:02;HLA-C*02:02;HLA-C*02:09;HLA-C*03:02;HLA-C*03:03;HLA-C*03:04;HLA-C*12:02;HLA-C*12:03;HLA-C*16:01;	6	A01;A24;B07;B58;B62;UNC;	4	S1;S3;S6;UNC;
742-750	Nsp3	LSLREVRTI	7	HLA-B*51:01;HLA-B*52:01;HLA-B*57:01;HLA-B*58:01;HLA-B*58:02;HLA-C*15:02;HLA-C*16:01;	4	B07;B58;B62;UNC;	2	S3;S6;
261-269	Nsp15	SPFELEDFI	6	HLA-B*35:01;HLA-B*35:03;HLA-B*51:01;HLA-B*53:01;HLA-B*55:01;HLA-B*56:01;	1	B07;	1	S3;
285-293	Nsp4	VAGGIVAIV	5	HLA-B*51:01;HLA-B*52:01;HLA-C*12:03;HLA-C*15:02;HLA-C*17:01;	3	B07;B62;UNC;	2	S3;S6;
12 to 20	N protein	APRITFGGP	3	HLA-B*07:02;HLA-B*55:01;HLA-B*56:01;	1	B07;	2	S3;S6;
39-47	ORF3a protein	ASLPFGWLI	13	HLA-A*02:06;HLA-A*23:01;HLA-A*32:01;HLA-B*13:01;HLA-B*13:02;HLA-B*52:01;HLA-B*57:01;HLA-B*58:01;HLA-B*58:02;HLA-C*15:02;HLA-C*17:01;HLA-E*01:01;HLA-E*01:03;	6	A01;A02;A24;B58;B62;UNC;	5	S1;S2;S3;S6;UNC;
348-356	Spike	ASVYAWNRK	3	HLA-A*03:01;HLA-A*11:01;HLA-A*30:01;	2	A01;A03;	1	S1;
103-111	N protein	DLSPRWYFY	8	HLA-A*01:01;HLA-A*25:01;HLA-A*26:01;HLA-A*29:02;HLA-A*30:02;HLA-A*33:01;HLA-B*15:02;HLA-B*35:01;	5	A01;A01;A24;A03;B07;B62;	3	S1;S3;S6;
7 to 15	ORF10 protein	FAFPFTIYS	6	HLA-A*68:02;HLA-B*56:01;HLA-C*02:02;HLA-C*02:09;HLA-C*12:02;HLA-C*12:03;	3	A02;B07;UNC;	3	S3;S6;UNC;
58-66	Spike	FFSNVTWFH	5	HLA-A*29:02;HLA-A*33:01;HLA-A*33:03;HLA-C*07:02;HLA-C*14:02;	3	A01;A24;A03;UNC;	3	S1;S6;S7;
20-28	E protein	FLAFVVFLL	3	HLA-A*02:01;HLA-A*02:06;HLA-C*17:01;	2	A02;UNC;	2	S2;S6;
1089-1097	Spike	FPREGVFVS	5	HLA-B*07:02;HLA-B*35:01;HLA-B*35:03;HLA-B*55:01;HLA-B*56:01;	1	B07;	2	S3;S6;
7 to 15	ORF6 protein	FQVTIAEIL	16	HLA-A*02:06;HLA-B*13:01;HLA-B*13:02;HLA-B*38:01;HLA-B*39:01;HLA-B*40:01;HLA-B*46:01;HLA-B*48:01;HLA-B*52:01;HLA-C*02:02;HLA-C*02:09;HLA-C*03:03;HLA-C*03:04;HLA-C*08:01;HLA-C*12:02;HLA-C*17:01;	5	A02;B27;B44;B62;UNC;	4	S2;S3;S6;UNC;
6 to 14	M protein	GTITVEELK	4	HLA-A*03:01;HLA-A*11:01;HLA-A*68:01;HLA-A*74:01;	1	A03;	1	S1;
227-235	ORF3a protein	HVTFFIYNK	7	HLA-A*03:01;HLA-A*11:01;HLA-A*31:01;HLA-A*33:01;HLA-A*33:03;HLA-A*68:01;HLA-A*74:01;	1	A03;	1	S1;
1221-1229	Spike	IAGLIAIVM	10	HLA-B*35:01;HLA-B*35:03;HLA-B*46:01;HLA-C*03:02;HLA-C*03:03;HLA-C*03:04;HLA-C*08:01;HLA-C*12:02;HLA-C*12:03;HLA-C*16:01;	3	B07;B62;UNC;	2	S3;S6;
7 to 15	ORF3a protein	IFTIGTVTL	16	HLA-A*23:01;HLA-A*24:02;HLA-C*01:02;HLA-C*03:03;HLA-C*03:04;HLA-C*04:01;HLA-C*07:02;HLA-C*07:04;HLA-C*14:02;HLA-E*01:01;HLA-E*01:03;HLA-G*01:01;HLA-G*01:02;HLA-G*01:03;HLA-G*01:04;HLA-G*01:06;	2	A24;UNC;	4	S1;S6;S7;UNC;
26-34	ORF7b protein	IIFWFSLEL	17	HLA-A*02:01;HLA-A*02:06;HLA-A*32:01;HLA-B*46:01;HLA-C*01:02;HLA-C*02:02;HLA-C*02:09;HLA-C*03:02;HLA-C*03:03;HLA-C*03:04;HLA-C*08:01;HLA-C*12:02;HLA-C*12:03;HLA-C*15:02;HLA-C*17:01;HLA-E*01:01;HLA-E*01:03;	4	A01;A02;B62;UNC;	4	S1;S2;S6;UNC;
118-126	ORF3a protein	INFVRIIMR	3	HLA-A*31:01;HLA-A*33:01;HLA-A*33:03;	1	A03;	1	S1;
71-79	ORF8 protein	IQYIDIGNY	11	HLA-A*29:02;HLA-A*30:02;HLA-B*15:01;HLA-B*15:02;HLA-B*15:25;HLA-B*18:01;HLA-B*46:01;HLA-C*02:02;HLA-C*02:09;HLA-C*03:02;HLA-C*12:02;	5	A01;A01;A24;B44;B62;UNC;	5	S1;S3;S5;S6;UNC;
76-84	M protein	ITGGIAIAM	11	HLA-B*46:01;HLA-C*02:02;HLA-C*02:09;HLA-C*03:02;HLA-C*03:03;HLA-C*03:04;HLA-C*12:02;HLA-C*12:03;HLA-C*15:02;HLA-C*16:01;HLA-C*17:01;	2	B62;UNC;	2	S6;UNC;
50-58	M protein	KLIFLWLLW	5	HLA-A*23:01;HLA-A*32:01;HLA-B*57:01;HLA-B*58:01;HLA-B*58:02;	3	A01;A24;B58;	2	S1;S3;
23-31	ORF6 protein	KVSIWNLDY	9	HLA-A*01:01;HLA-A*03:01;HLA-A*11:01;HLA-A*29:02;HLA-A*30:02;HLA-A*32:01;HLA-A*74:01;HLA-B*15:01;HLA-B*15:25;	4	A01;A01;A24;A03;B62;	2	S1;S3;
841-849	Spike	LGDIAARDL	3	HLA-C*05:01;HLA-C*08:01;HLA-C*08:02;	1	UNC;	1	S6;
229-237	Spike	LPIGINITR	6	HLA-A*33:01;HLA-A*33:03;HLA-A*68:01;HLA-B*35:01;HLA-B*55:01;HLA-B*56:01;	2	A03;B07;	2	S1;S3;
104-112	N protein	LSPRWYFYY	9	HLA-A*01:01;HLA-A*29:02;HLA-A*30:02;HLA-B*57:01;HLA-B*58:01;HLA-B*58:02;HLA-C*02:02;HLA-C*02:09;HLA-C*12:03;	4	A01;A01;A24;B58;UNC;	4	S1;S3;S6;UNC;
138-146	M protein	LVIGAVILR	7	HLA-A*03:01;HLA-A*11:01;HLA-A*31:01;HLA-A*33:01;HLA-A*33:03;HLA-A*68:01;HLA-A*74:01;	1	A03;	1	S1;
1 to 9	ORF7a protein	MKIILFLAL	3	HLA-B*14:02;HLA-B*39:01;HLA-B*48:01;	1	B27;	1	S3;
5 to 13	ORF3a protein	MRIFTIGTV	6	HLA-B*14:02;HLA-B*27:02;HLA-B*27:05;HLA-B*39:01;HLA-C*06:02;HLA-C*07:01;	2	B27;UNC;	4	S3;S4;S6;S7;
5 to 13	ORF10 protein	NVFAFPFTI	18	HLA-A*02:01;HLA-A*02:06;HLA-A*25:01;HLA-A*32:01;HLA-A*68:02;HLA-B*13:01;HLA-B*13:02;HLA-B*14:02;HLA-B*51:01;HLA-B*52:01;HLA-C*02:02;HLA-C*02:09;HLA-C*06:02;HLA-C*12:02;HLA-C*12:03;HLA-C*15:02;HLA-C*16:01;HLA-C*17:01;	6	A01;A02;B07;B27;B62;UNC;	5	S1;S2;S3;S6;UNC;
628-636	Spike	QLTPTWRVY	18	HLA-A*01:01;HLA-A*25:01;HLA-A*26:01;HLA-A*29:02;HLA-A*30:02;HLA-A*32:01;HLA-B*15:01;HLA-B*15:02;HLA-B*15:25;HLA-B*35:01;HLA-B*46:01;HLA-C*02:02;HLA-C*02:09;HLA-C*03:02;HLA-C*12:02;HLA-C*12:03;HLA-C*14:02;HLA-C*16:01;	5	A01;A01;A24;B07;B62;UNC;	4	S1;S3;S6;UNC;
116-124	ORF3a protein	QSINFVRII	15	HLA-A*32:01;HLA-B*51:01;HLA-B*52:01;HLA-B*57:01;HLA-B*58:01;HLA-B*58:02;HLA-C*02:02;HLA-C*02:09;HLA-C*06:02;HLA-C*12:03;HLA-C*15:02;HLA-C*16:01;HLA-C*17:01;HLA-E*01:01;HLA-E*01:03;	5	A01;B07;B58;B62;UNC;	4	S1;S3;S6;UNC;
136-144	M protein	SELVIGAVI	11	HLA-B*13:01;HLA-B*13:02;HLA-B*18:01;HLA-B*37:01;HLA-B*40:01;HLA-B*40:02;HLA-B*44:02;HLA-B*44:03;HLA-B*49:01;HLA-B*50:01;HLA-B*52:01;	3	B44;B62;UNC;	2	S3;S5;
40-48	ORF3a protein	SLPFGWLIV	3	HLA-C*01:02;HLA-E*01:01;HLA-E*01:03;	1	UNC;	2	S6;UNC;
98-106	ORF7a protein	SPIFLIVAA	6	HLA-B*07:02;HLA-B*35:01;HLA-B*35:03;HLA-B*51:01;HLA-B*55:01;HLA-B*56:01;	1	B07;	2	S3;S6;
105-113	N protein	SPRWYFYYL	7	HLA-B*07:02;HLA-B*08:01;HLA-B*14:02;HLA-B*35:03;HLA-B*51:01;HLA-B*55:01;HLA-B*56:01;	3	B07;B08;B27;	2	S3;S6;
721-729	Spike	SVTTEILPV	4	HLA-A*02:01;HLA-A*02:06;HLA-A*68:02;HLA-C*15:02;	2	A02;UNC;	2	S2;S6;
827-835	Spike	TLADAGFIK	4	HLA-A*03:01;HLA-A*11:01;HLA-A*68:01;HLA-A*74:01;	1	A03;	1	S1;
104-112	ORF7a protein	VAAIVFITL	28	HLA-A*68:02;HLA-B*08:01;HLA-B*35:03;HLA-B*46:01;HLA-B*51:01;HLA-B*52:01;HLA-B*58:01;HLA-B*58:02;HLA-C*01:02;HLA-C*02:02;HLA-C*02:09;HLA-C*03:02;HLA-C*03:03;HLA-C*03:04;HLA-C*07:04;HLA-C*08:01;HLA-C*12:02;HLA-C*12:03;HLA-C*15:02;HLA-C*16:01;HLA-C*17:01;HLA-E*01:01;HLA-E*01:03;HLA-G*01:01;HLA-G*01:02;HLA-G*01:03;HLA-G*01:04;HLA-G*01:06;	6	A02;B07;B08;B58;B62;UNC;	3	S3;S6;UNC;
227-235	Spike	VDLPIGINI	6	HLA-B*13:01;HLA-B*13:02;HLA-B*37:01;HLA-B*40:02;HLA-B*49:01;HLA-B*52:01;	3	B44;B62;UNC;	1	S3;
225-233	ORF3a protein	VEHVTFFIY	7	HLA-A*29:02;HLA-A*30:02;HLA-B*18:01;HLA-B*44:02;HLA-B*44:03;HLA-B*49:01;HLA-B*50:01;	4	A01;A01;A24;B44;UNC;	3	S1;S3;S5;
5 to 13	ORF8 protein	VFLGIITTV	10	HLA-A*02:01;HLA-A*02:06;HLA-A*23:01;HLA-A*24:02;HLA-B*52:01;HLA-C*04:01;HLA-C*06:02;HLA-C*07:02;HLA-C*07:04;HLA-C*14:02;	4	A02;A24;B62;UNC;	5	S1;S2;S3;S6;S7;
9 to 17	ORF6 protein	VTIAEILLI	14	HLA-A*02:06;HLA-A*32:01;HLA-A*68:02;HLA-B*13:02;HLA-B*52:01;HLA-B*57:01;HLA-B*58:01;HLA-B*58:02;HLA-C*02:02;HLA-C*02:09;HLA-C*15:02;HLA-C*17:01;HLA-E*01:01;HLA-E*01:03;	5	A01;A02;B58;B62;UNC;	5	S1;S2;S3;S6;UNC;
62-70	Spike	VTWFHAIHV	9	HLA-A*02:01;HLA-A*02:06;HLA-A*32:01;HLA-A*68:02;HLA-B*13:02;HLA-B*52:01;HLA-C*12:03;HLA-C*15:02;HLA-C*17:01;	4	A01;A02;B62;UNC;	4	S1;S2;S3;S6;
660-668	Spike	YECDIPIGA	5	HLA-B*18:01;HLA-B*40:01;HLA-B*40:02;HLA-B*49:01;HLA-B*50:01;	2	B44;UNC;	2	S3;S5;
1209-1217	Spike	YIKWPWYIW	6	HLA-A*25:01;HLA-A*32:01;HLA-B*53:01;HLA-B*57:01;HLA-B*58:01;HLA-B*58:02;	3	A01;B07;B58;	3	S1;S3;S6;
101-109	ORF7a	FLIVAAIVF	7	HLA-B*15:01;HLA-B*15:02;HLA-B*15:25;HLA-B*46:01;HLA-C*03:02;HLA-C*03:03;HLA-C*03:04;	2	B62;UNC;	2	S3;S6;
223-231	ORF3a	TGVEHVTFF	24	HLA-A*25:01;HLA-A*26:01;HLA-B*35:01;HLA-B*46:01;HLA-B*52:01;HLA-B*53:01;HLA-B*58:02;HLA-C*02:02;HLA-C*02:09;HLA-C*03:02;HLA-C*03:03;HLA-C*03:04;HLA-C*06:02;HLA-C*07:01;HLA-C*08:01;HLA-C*12:02;HLA-C*12:03;HLA-C*16:01;HLA-C*17:01;HLA-G*01:01;HLA-G*01:02;HLA-G*01:03;HLA-G*01:04;HLA-G*01:06;	5	A01;B07;B58;B62;UNC;	4	S3;S6;S7;UNC;

## Sheet: B
Table SD11 (B). Heatmap describing the promiscuous canonical (15 non-structural, 4 structural and 6 accessory) protein epitopes binding with different HLA class I supergroups (Mukherjee et al., 2015) (columns E-L). Check Table SD11 (A) for the description of columns A-D.
Residue number	Proteins	Allele count	Epitope	S1	S2	S3	S4	S5	S6	S7	UNC
360-368	Nsp14	7	AYKIEELFY	4	0	0	0	0	1	2	0
444-452	Nsp13	7	CPAEIVDTV	0	0	6	0	0	1	0	0
417-425	Nsp3	11	CVEEVTTTL	0	0	1	0	0	10	0	0
599-607	Nsp3	6	DYGARFYFY	4	0	0	0	0	1	1	0
291-298	Nsp2	3	EEIAIILAS	0	0	2	0	1	0	0	0
244-252	Nsp13	9	EHYVRITGL	0	0	5	0	0	2	2	0
263-271	Nsp15	10	FELEDFIPM	0	0	9	0	1	0	0	0
184-192	Nsp6	22	FLARGIVFM	0	2	3	0	0	14	0	3
17-25	Nsp4	12	FLFVAAIFY	3	0	4	0	0	4	0	1
1533-1541	Nsp3	18	FSYFAVHFI	0	1	3	0	0	13	0	1
185-193	Nsp16	7	GHFAWWTAF	1	0	4	1	0	0	1	0
146-154	Nsp5	7	GSVGFNIDY	3	0	0	0	0	3	0	1
229-237	Nsp15	8	GYAFEHIVY	4	0	1	0	0	1	2	0
56-64	Nsp2	3	HEIAWYTER	2	0	0	0	1	0	0	0
389-397	Nsp4	9	HFYWFFSNY	4	0	1	0	0	3	1	0
1889-1897	Nsp3	3	HNIALIWNV	0	0	2	0	0	1	0	0
110-118	Nsp1	29	HVGEIPVAY	7	0	8	0	1	10	2	1
245-253	Nsp13	15	HYVRITGLY	4	0	1	0	0	3	2	5
91-99	Nsp4	20	IAAVITREV	0	1	2	0	0	15	1	1
95-103	Nsp4	8	ITREVGFVV	1	0	1	0	0	5	0	1
284-292	Nsp4	23	IVAGGIVAI	1	2	4	0	0	15	0	1
370-378	Nsp13	6	IVVFDEISM	0	0	2	0	0	4	0	0
155-163	Nsp14	3	KGLPWNVVR	3	0	0	0	0	0	0	0
67-75	Nsp4	9	KHADFDTWF	0	0	2	0	0	0	2	5
288-296	Nsp14	17	KRVDWTIEY	3	0	1	2	0	8	2	1
542-550	Nsp2	10	KSREETGLL	1	0	2	0	0	4	0	3
19-26	Nsp3	29	KSVNITFEL	1	1	6	0	0	12	1	8
286-294	Nsp5	7	LLEDEFTPF	0	0	3	0	0	4	0	0
177-185	Nsp14	18	LSDRVVFVL	0	0	2	0	0	9	0	7
147-155	Nsp13	7	LSYGIATVR	7	0	0	0	0	0	0	0
1794-1802	Nsp3	8	LVATAEAEL	0	0	1	0	0	7	0	0
542-560	Nsp3	40	LVSDIDITF	4	1	11	0	0	17	1	6
418-426	Nsp2	10	MAYITGGVV	0	0	4	0	0	6	0	0
183-191	Nsp6	16	MFLARGIVF	3	0	3	0	0	4	1	5
560-568	Nsp3	4	MLAHAEETR	4	0	0	0	0	0	0	0
1351-1359	Nsp3	16	MPYFFTLLL	0	0	11	0	0	5	0	0
196-204	Nsp12	9	MRNAGIVGV	0	0	3	2	0	2	2	0
82-90	Nsp15	4	NTVIWDYKR	4	0	0	0	0	0	0	0
79-87	Nsp12	3	NYQHEETIY	1	0	0	0	0	1	1	0
50-58	Nsp15	3	PVNVAFELW	0	0	3	0	0	0	0	0
245-253	Nsp14	8	QQWGFTGNL	1	1	6	0	0	0	0	0
52-60	Nsp2	17	REHEHEIAW	1	0	14	1	1	0	0	0
279-287	Nsp16	3	RLIIRENNR	3	0	0	0	0	0	0	0
151-159	Nsp8	18	SALWEIQQV	0	2	3	0	0	12	0	1
289-297	Nsp13	11	SHFAIGLAL	0	0	5	1	0	3	2	0
743-751	Nsp3	4	SLREVRTIK	4	0	0	0	0	0	0	0
343-351	Nsp12	19	STGYHFREL	0	0	0	0	0	11	0	8
386-394	Nsp4	18	STKHFYWFF	5	0	3	0	0	3	1	6
1455-1463	Nsp3	27	STNVTIATY	9	0	8	0	0	8	1	1
808-816	Nsp3	9	TLRVEAFEY	3	0	4	0	0	2	0	0
703-711	Nsp3	3	TQLGIEFLK	3	0	0	0	0	0	0	0
912-920	Nsp12	10	TSRYWEPEF	0	0	3	0	0	6	0	1
552-560	Nsp3	16	TVSWNLREM	0	0	0	0	0	15	0	1
447-455	Nsp2	12	VLDWLEEKF	4	0	1	0	0	5	0	2
373-381	Nsp4	19	VPFWITIAY	2	0	8	0	1	7	1	0
453-461	Nsp3	13	VSDIDITFL	1	0	0	0	0	10	0	2
30-38	Nsp12	14	VVYRAFDIY	3	0	4	0	0	6	0	1
916-924	Nsp12	4	WEPEFYEAM	0	0	3	0	1	0	0	0
230-238	Nsp15	4	YAFEHIVYG	0	0	0	0	0	3	0	1
149-157	Nsp13	19	YGIATVREV	0	1	3	0	0	13	1	1
93-101	Nsp4	17	AVITREVGF	1	0	4	0	0	6	0	6
144-152	Nsp16	22	DSKEGFFTY	4	0	6	0	1	8	2	1
286-294	Nsp14	9	FVKRVDWTI	1	1	3	0	0	3	0	1
156-164	Nsp14	9	GLPWNVVRI	0	1	0	0	0	1	0	7
54-62	Nsp2	6	HEHEIAWYT	0	0	5	0	1	0	0	0
23-31	Nsp3	10	ITFELDERI	0	1	6	0	0	3	0	0
288-296	Nsp2	10	KLNEEIAII	1	2	3	0	0	2	0	2
1511-1519	Nsp3	21	LAYILFTRF	2	0	10	0	0	8	0	1
742-750	Nsp3	7	LSLREVRTI	0	0	5	0	0	2	0	0
261-269	Nsp15	6	SPFELEDFI	0	0	6	0	0	0	0	0
285-293	Nsp4	5	VAGGIVAIV	0	0	2	0	0	3	0	0
20-28	E protein	3	FLAFVVFLL	0	2	0	0	0	1	0	0
76-84	M protein	11	ITGGIAIAM	0	0	0	0	0	10	0	1
136-144	M protein	11	SELVIGAVI	0	0	10	0	1	0	0	0
50-58	M protein	5	KLIFLWLLW	2	0	3	0	0	0	0	0
138-146	M protein	7	LVIGAVILR	7	0	0	0	0	0	0	0
2021-06-14	M protein	4	GTITVEELK	4	0	0	0	0	0	0	0
104-112	N protein	9	LSPRWYFYY	3	0	3	0	0	2	0	1
103-111	N protein	8	DLSPRWYFY	4	0	2	0	0	2	0	0
105-113	N protein	7	SPRWYFYYL	0	0	6	0	0	1	0	0
12 to 20	N protein	3	APRITFGGP	0	0	2	0	0	1	0	0
5 to 13	ORF10 protein	18	NVFAFPFTI	1	2	5	0	0	9	0	1
7 to 15	ORF10 protein	6	FAFPFTIYS	0	0	1	0	0	4	0	1
223-231	ORF3a protein	24	TGVEHVTFF	0	0	4	0	0	13	1	6
39-47	ORF3a protein	13	ASLPFGWLI	2	1	6	0	0	2	0	2
7 to 15	ORF3a protein	16	IFTIGTVTL	2	0	0	0	0	6	1	7
116-124	ORF3a protein	15	QSINFVRII	1	0	5	0	0	6	0	3
5 to 13	ORF3a protein	6	MRIFTIGTV	0	0	2	2	0	1	1	0
225-233	ORF3a protein	7	VEHVTFFIY	2	0	4	0	1	0	0	0
40-48	ORF3a protein	3	SLPFGWLIV	0	0	0	0	0	1	0	2
227-235	ORF3a protein	7	HVTFFIYNK	7	0	0	0	0	0	0	0
118-126	ORF3a protein	3	INFVRIIMR	3	0	0	0	0	0	0	0
9 to 17	ORF6 protein	14	VTIAEILLI	1	1	5	0	0	4	0	3
7 to 15	ORF6 protein	16	FQVTIAEIL	0	1	7	0	0	7	0	1
23-31	ORF6 protein	9	KVSIWNLDY	7	0	2	0	0	0	0	0
101-109	ORF7a protein	7	FLIVAAIVF	0	0	3	0	0	4	0	0
104-112	ORF7a protein	28	VAAIVFITL	0	0	6	0	0	14	0	8
98-106	ORF7a protein	6	SPIFLIVAA	0	0	5	0	0	1	0	0
1 to 9	ORF7a protein	3	MKIILFLAL	0	0	3	0	0	0	0	0
26-34	ORF7b protein	17	IIFWFSLEL	1	2	0	0	0	11	0	3
71-79	ORF8 protein	11	IQYIDIGNY	2	0	3	0	1	4	0	1
5 to 13	ORF8 protein	10	VFLGIITTV	2	2	1	0	0	4	1	0
628-636	Spike	18	QLTPTWRVY	4	0	4	0	0	9	0	1
62-70	Spike	9	VTWFHAIHV	1	2	2	0	0	4	0	0
1209-1217	Spike	6	YIKWPWYIW	1	0	4	0	0	1	0	0
58-66	Spike	5	FFSNVTWFH	3	0	0	0	0	1	1	0
1221-1229	Spike	10	IAGLIAIVM	0	0	2	0	0	8	0	0
229-237	Spike	6	LPIGINITR	3	0	3	0	0	0	0	0
1089-1097	Spike	5	FPREGVFVS	0	0	4	0	0	1	0	0
660-668	Spike	5	YECDIPIGA	0	0	4	0	1	0	0	0
721-729	Spike	4	SVTTEILPV	0	2	0	0	0	2	0	0
227-235	Spike	6	VDLPIGINI	0	0	6	0	0	0	0	0
827-835	Spike	4	TLADAGFIK	4	0	0	0	0	0	0	0
348-356	Spike	3	ASVYAWNRK	3	0	0	0	0	0	0	0
841-849	Spike	3	LGDIAARDL	0	0	0	0	0	3	0	0

## Sheet: C
Table SD11 (C). Heatmap describing the promiscuous canonical (15 non-structural, 4 structural and 6 accessory) protein epitopes binding with different HLA class I supertypes (Sydney et al., 2008) (columns E-P). Check Table SD11 (A) for the description of columns A-D.
Residue number	Proteins	Allele count	Epitope	A01	A01;A24	A02	A03	A24	B07	B08	B27	B44	B58	B62	UNC
360-368	Nsp14	7	AYKIEELFY	1	1	0	0	2	0	0	0	0	0	0	3
444-452	Nsp13	7	CPAEIVDTV	0	0	1	0	0	6	0	0	0	0	0	0
417-425	Nsp3	11	CVEEVTTTL	0	0	1	0	0	1	0	0	0	0	0	9
599-607	Nsp3	6	DYGARFYFY	0	1	0	1	2	0	0	0	0	0	0	2
291-298	Nsp2	3	EEIAIILAS	0	0	0	0	0	0	0	0	3	0	0	0
244-252	Nsp13	9	EHYVRITGL	0	0	0	0	0	0	1	4	0	0	0	4
263-271	Nsp15	10	FELEDFIPM	0	0	0	0	0	0	0	2	6	0	0	2
184-192	Nsp6	22	FLARGIVFM	1	0	2	0	0	0	0	0	0	0	3	16
17-25	Nsp4	12	FLFVAAIFY	3	1	0	0	0	1	0	0	0	0	4	3
1533-1541	Nsp3	18	FSYFAVHFI	0	0	2	0	0	1	0	0	0	1	1	13
185-193	Nsp16	7	GHFAWWTAF	0	0	0	0	1	0	0	5	0	0	0	1
146-154	Nsp5	7	GSVGFNIDY	2	1	0	0	0	0	0	0	0	0	0	4
229-237	Nsp15	8	GYAFEHIVY	1	1	0	0	2	0	0	0	0	0	1	3
56-64	Nsp2	3	HEIAWYTER	0	0	0	2	0	0	0	0	1	0	0	0
389-397	Nsp4	9	HFYWFFSNY	2	1	0	1	1	0	0	0	0	0	1	3
1889-1897	Nsp3	3	HNIALIWNV	0	0	1	0	0	0	0	0	0	0	1	1
110-118	Nsp1	29	HVGEIPVAY	5	1	0	3	0	3	0	0	1	2	4	10
245-253	Nsp13	15	HYVRITGLY	3	1	0	0	2	0	0	0	0	0	1	8
91-99	Nsp4	20	IAAVITREV	0	0	2	0	0	1	0	0	0	0	2	15
95-103	Nsp4	8	ITREVGFVV	1	0	1	0	0	0	0	0	0	0	1	5
284-292	Nsp4	23	IVAGGIVAI	2	0	3	0	0	1	0	0	0	0	2	15
370-378	Nsp13	6	IVVFDEISM	0	0	0	0	0	2	0	0	0	0	1	3
155-163	Nsp14	3	KGLPWNVVR	1	0	0	2	0	0	0	0	0	0	0	0
67-75	Nsp4	9	KHADFDTWF	0	0	0	0	0	0	0	2	0	0	0	7
288-296	Nsp14	17	KRVDWTIEY	3	1	0	0	0	0	0	3	0	0	0	10
542-550	Nsp2	10	KSREETGLL	1	0	0	0	0	0	0	0	0	2	0	7
19-26	Nsp3	29	KSVNITFEL	1	0	1	0	0	0	0	1	0	3	1	22
286-294	Nsp5	7	LLEDEFTPF	0	0	0	0	0	0	0	0	0	0	4	3
177-185	Nsp14	18	LSDRVVFVL	0	0	0	0	0	0	0	0	0	2	0	16
147-155	Nsp13	7	LSYGIATVR	0	0	0	7	0	0	0	0	0	0	0	0
1794-1802	Nsp3	8	LVATAEAEL	0	0	1	0	0	1	0	0	0	0	0	6
542-560	Nsp3	40	LVSDIDITF	3	1	2	0	2	3	0	0	0	3	5	21
418-426	Nsp2	10	MAYITGGVV	0	0	0	0	0	3	0	0	0	0	1	6
183-191	Nsp6	16	MFLARGIVF	0	1	0	0	2	0	1	0	0	0	2	10
560-568	Nsp3	4	MLAHAEETR	0	0	0	4	0	0	0	0	0	0	0	0
1351-1359	Nsp3	16	MPYFFTLLL	0	0	1	0	0	7	1	2	0	0	2	3
196-204	Nsp12	9	MRNAGIVGV	0	0	0	0	0	0	0	5	0	0	0	4
82-90	Nsp15	4	NTVIWDYKR	0	0	0	4	0	0	0	0	0	0	0	0
79-87	Nsp12	3	NYQHEETIY	0	1	0	0	0	0	0	0	0	0	0	2
50-58	Nsp15	3	PVNVAFELW	0	0	0	0	0	0	0	0	0	3	0	0
245-253	Nsp14	8	QQWGFTGNL	1	0	1	0	0	0	0	3	0	0	1	2
52-60	Nsp2	17	REHEHEIAW	1	0	0	0	0	1	0	3	7	2	1	2
279-287	Nsp16	3	RLIIRENNR	0	0	0	3	0	0	0	0	0	0	0	0
151-159	Nsp8	18	SALWEIQQV	0	0	3	0	0	1	0	0	0	0	1	13
289-297	Nsp13	11	SHFAIGLAL	0	0	0	0	0	0	0	5	0	0	1	5
743-751	Nsp3	4	SLREVRTIK	1	0	0	3	0	0	0	0	0	0	0	0
343-351	Nsp12	19	STGYHFREL	0	0	0	0	0	0	0	0	0	0	0	19
386-394	Nsp4	18	STKHFYWFF	4	1	0	0	2	0	0	0	0	3	0	8
1455-1463	Nsp3	27	STNVTIATY	6	1	0	4	0	2	0	0	0	3	4	7
808-816	Nsp3	9	TLRVEAFEY	2	1	0	0	0	1	0	0	0	0	4	1
703-711	Nsp3	3	TQLGIEFLK	0	0	0	3	0	0	0	0	0	0	0	0
912-920	Nsp12	10	TSRYWEPEF	0	0	0	0	0	0	0	0	0	3	1	6
552-560	Nsp3	16	TVSWNLREM	2	0	0	0	0	0	0	0	0	0	1	13
447-455	Nsp2	12	VLDWLEEKF	2	0	0	0	2	0	0	0	0	0	0	8
373-381	Nsp4	19	VPFWITIAY	3	1	0	0	0	7	0	0	1	0	3	4
453-461	Nsp3	13	VSDIDITFL	1	0	0	0	0	0	0	0	0	0	0	12
30-38	Nsp12	14	VVYRAFDIY	4	1	0	0	0	1	0	0	0	0	4	4
916-924	Nsp12	4	WEPEFYEAM	0	0	0	0	0	0	0	0	4	0	0	0
230-238	Nsp15	4	YAFEHIVYG	0	0	0	0	0	0	0	0	0	0	0	4
149-157	Nsp13	19	YGIATVREV	0	0	1	0	0	1	0	0	0	0	1	16
93-101	Nsp4	17	AVITREVGF	3	0	0	0	0	0	0	0	0	1	3	10
144-152	Nsp16	22	DSKEGFFTY	4	1	0	1	0	2	0	0	1	1	4	8
286-294	Nsp14	9	FVKRVDWTI	1	0	2	0	0	0	1	0	0	0	1	4
156-164	Nsp14	9	GLPWNVVRI	0	0	1	0	0	0	0	0	0	0	0	8
54-62	Nsp2	6	HEHEIAWYT	0	0	0	0	0	0	0	0	5	0	0	1
23-31	Nsp3	10	ITFELDERI	0	0	2	0	0	0	0	0	0	3	1	4
288-296	Nsp2	10	KLNEEIAII	1	0	2	0	0	0	0	0	0	0	1	6
1511-1519	Nsp3	21	LAYILFTRF	1	0	0	0	1	3	0	0	0	3	5	8
742-750	Nsp3	7	LSLREVRTI	0	0	0	0	0	1	0	0	0	3	1	2
261-269	Nsp15	6	SPFELEDFI	0	0	0	0	0	6	0	0	0	0	0	0
285-293	Nsp4	5	VAGGIVAIV	0	0	0	0	0	1	0	0	0	0	1	3
20-28	E protein	3	FLAFVVFLL	0	0	2	0	0	0	0	0	0	0	0	1
6 to 14	M protein	4	GTITVEELK	0	0	0	4	0	0	0	0	0	0	0	0
76-84	M protein	11	ITGGIAIAM	0	0	0	0	0	0	0	0	0	0	1	10
50-58	M protein	5	KLIFLWLLW	1	0	0	0	1	0	0	0	0	3	0	0
138-146	M protein	7	LVIGAVILR	0	0	0	7	0	0	0	0	0	0	0	0
136-144	M protein	11	SELVIGAVI	0	0	0	0	0	0	0	0	7	0	1	3
12 to 20	N protein	3	APRITFGGP	0	0	0	0	0	3	0	0	0	0	0	0
103-111	N protein	8	DLSPRWYFY	4	1	0	1	0	1	0	0	0	0	1	0
104-112	N protein	9	LSPRWYFYY	2	1	0	0	0	0	0	0	0	3	0	3
105-113	N protein	7	SPRWYFYYL	0	0	0	0	0	5	1	1	0	0	0	0
7 to 15	ORF10 protein	6	FAFPFTIYS	0	0	1	0	0	1	0	0	0	0	0	4
5 to 13	ORF10 protein	18	NVFAFPFTI	2	0	3	0	0	1	0	1	0	0	1	10
223-231	ORF3a	24	TGVEHVTFF	2	0	0	0	0	2	0	0	0	1	2	17
39-47	ORF3a protein	13	ASLPFGWLI	1	0	1	0	1	0	0	0	0	3	1	6
227-235	ORF3a protein	7	HVTFFIYNK	0	0	0	7	0	0	0	0	0	0	0	0
7 to 15	ORF3a protein	16	IFTIGTVTL	0	0	0	0	2	0	0	0	0	0	0	14
118-126	ORF3a protein	3	INFVRIIMR	0	0	0	3	0	0	0	0	0	0	0	0
5 to 13	ORF3a protein	6	MRIFTIGTV	0	0	0	0	0	0	0	4	0	0	0	2
116-124	ORF3a protein	15	QSINFVRII	1	0	0	0	0	1	0	0	0	3	1	9
40-48	ORF3a protein	3	SLPFGWLIV	0	0	0	0	0	0	0	0	0	0	0	3
225-233	ORF3a protein	7	VEHVTFFIY	1	1	0	0	0	0	0	0	4	0	0	1
7 to 15	ORF6 protein	16	FQVTIAEIL	0	0	1	0	0	0	0	3	1	0	2	9
23-31	ORF6 protein	9	KVSIWNLDY	3	1	0	3	0	0	0	0	0	0	2	0
9 to 17	ORF6 protein	14	VTIAEILLI	1	0	2	0	0	0	0	0	0	3	1	7
101-109	ORF7a	7	FLIVAAIVF	0	0	0	0	0	0	0	0	0	0	4	3
1 to 9	ORF7a protein	3	MKIILFLAL	0	0	0	0	0	0	0	3	0	0	0	0
98-106	ORF7a protein	6	SPIFLIVAA	0	0	0	0	0	6	0	0	0	0	0	0
104-112	ORF7a protein	28	VAAIVFITL	0	0	1	0	0	2	1	0	0	2	2	20
26-34	ORF7b protein	17	IIFWFSLEL	1	0	2	0	0	0	0	0	0	0	1	13
71-79	ORF8 protein	11	IQYIDIGNY	1	1	0	0	0	0	0	0	1	0	4	4
5 to 13	ORF8 protein	10	VFLGIITTV	0	0	2	0	2	0	0	0	0	0	1	5
348-356	Spike	3	ASVYAWNRK	1	0	0	2	0	0	0	0	0	0	0	0
58-66	Spike	5	FFSNVTWFH	0	1	0	2	0	0	0	0	0	0	0	2
1089-1097	Spike	5	FPREGVFVS	0	0	0	0	0	5	0	0	0	0	0	0
1221-1229	Spike	10	IAGLIAIVM	0	0	0	0	0	2	0	0	0	0	1	7
841-849	Spike	3	LGDIAARDL	0	0	0	0	0	0	0	0	0	0	0	3
229-237	Spike	6	LPIGINITR	0	0	0	3	0	3	0	0	0	0	0	0
628-636	Spike	18	QLTPTWRVY	5	1	0	0	0	1	0	0	0	0	4	7
721-729	Spike	4	SVTTEILPV	0	0	3	0	0	0	0	0	0	0	0	1
827-835	Spike	4	TLADAGFIK	0	0	0	4	0	0	0	0	0	0	0	0
227-235	Spike	6	VDLPIGINI	0	0	0	0	0	0	0	0	2	0	1	3
62-70	Spike	9	VTWFHAIHV	1	0	3	0	0	0	0	0	0	0	1	4
660-668	Spike	5	YECDIPIGA	0	0	0	0	0	0	0	0	4	0	0	1
1209-1217	Spike	6	YIKWPWYIW	2	0	0	0	0	1	0	0	0	3	0	0
