# Supplementary material for: Revelation of Potent Epitopes Present in Unannotated ORF Antigens of SARS-CoV-2 for Epitope-Based Polyvalent Vaccine Design Using Immunoinformatics Approach
Source: Front Immunol. 2021 Aug 23;12:692937. doi: 10.3389/fimmu.2021.692937 (PMC8419283; doi:10.3389/fimmu.2021.692937)
Supplement: Supplementary file 12 [file DataSheet_12.xlsx]

## Sheet: A
Table SD12 (A). List of CD8+ T-cell epitopes (column B) corresponding to canonical ORF proteins (column A) that have either partial or complete overlap with the previously reported epitopes (columns C-P). See main text for details. Note that the yellow highlight indicates the complete overlap between the predicted and previously reported epitopes. The matching regions of the predicted and previou…
Proteins	Epitope	IEDB-SARS-CoV epitopes	IEDB-SARS-CoV-2 epitopes	Behmard et al.,2020	Bert et al.,2020	Crooke et al.,2020	Dong et al.,2020	Grifoni et al.,2020a	Lee et al.,2020	Prachar et al.,2020	Oliveira et al.,2020	Sekine et al.,2020	Shomuradova et al.,2020	Peng et al.,2020	Lineburg et al.,2021
E protein	FLAFVVFLL	16 (AFVVFLLVTLAILTA;FLAFVVFLL;FLAFVVFLLV;FLAFVVFLLVTLAIL;FVVFLLVTL;LAFVVFLLV;LAFVVFLLVTLAILT;LFLAFVVFL;LFLAFVVFLL;LLFLAFVVFL;SVLLFLAFVV;SVLLFLAFVVFLLVT;TLIVNSVLLFLAFVV;VLLFLAFVV;VLLFLAFVVFLLVTL;VNSVLLFLAFVVFLL;)	0 (NA)	2(FVVFLLVTL;LLFLAFVVF;)	0(NA)	0(NA)	0(NA)	0(NA)	0(NA)	0(NA)	0(NA)	3(FLAFVVFLL;FVVFLLVTL;VLLFLAFVV;)	0(NA)	0(NA)	0(NA)
M protein	KLIFLWLLW	7 (FLWLLWPVT;FLWLLWPVTL;FLWLLWPVTLACFVL;IKLVFLWLLWPVTLA;LVFLWLLWPV;RFLYIIKLVFLWLLW;VFLWLLWPVTLACFV;)	0 (NA)	0(NA)	0(NA)	0(NA)	0(NA)	0(NA)	0(NA)	0(NA)	0(NA)	0(NA)	0(NA)	0(NA)	0(NA)
M protein	LVIGAVILR	6 (ELVIGAVIIRGHLRM;ESELVIGAVIIRGHL;RPLMESELVIGAVII;SELVIGAVI;SELVIGAVII;SELVIGAVIIRGHLR;)	0 (NA)	0(NA)	0(NA)	0(NA)	0(NA)	0(NA)	0(NA)	0(NA)	0(NA)	1(GAVILRGHL;)	0(NA)	LLESELVIGAVILRGHLR	0(NA)
M protein	SELVIGAVI	6 (ELVIGAVIIRGHLRM;ESELVIGAVIIRGHL;RPLMESELVIGAVII;SELVIGAVI;SELVIGAVII;SELVIGAVIIRGHLR;)	0 (NA)	0(NA)	0(NA)	0(NA)	0(NA)	0(NA)	0(NA)	0(NA)	0(NA)	0(NA)	0(NA)	LLESELVIGAVILRGHLR	0(NA)
M protein	ITGGIAIAM	4 (GIAIAMACIVGLMWL;INWVTGGIAIAMACI;RINWVTGGIAIAMAC;TGGIAIAMACIVGLM;)	0 (NA)	0(NA)	0(NA)	0(NA)	0(NA)	0(NA)	0(NA)	0(NA)	0(NA)	0(NA)	0(NA)	0(NA)	0(NA)
M protein	GTITVEELK	2 (MADNGTITVEELKQL;MADNGTITVEELKQLLEQWNLVI;)	0 (NA)	1(GTITVEELK;)	0(NA)	0(NA)	0(NA)	0(NA)	0(NA)	0(NA)	0(NA)	0(NA)	0(NA)	0(NA)	0(NA)
N protein	APRITFGGP	3 (NQRSAPRITFGGPTDSTDNN;QSNQRSAPRITFGGPTDS;RITFGGPTDSTDNNQNGGR;)	1 (APRITFGGP;)	0(NA)	0(NA)	0(NA)	0(NA)	0(NA)	0(NA)	0(NA)	0(NA)	1(APRITFGGP;)	0(NA)	NQRNAPRITFGGPSDSTG;MSDNGPQNQRNAPRITF	0(NA)
N protein	DLSPRWYFY	8 (ELSPRWYFY;ELSPRWYFYY;GGDGKMKELSPRWYFY;KELSPRWYF;KELSPRWYFY;LSPRWYFYY;SPRWYFYYL;VRGGDGKMKELSPRWY;)	0 (NA)	1(LSPRWYFYYL;)	1(MKDLSPRWYFYYLGTGPEAG;)	0(NA)	0(NA)	0(NA)	0(NA)	0(NA)	2(GDGKMKDLSPRWYFYYLGTGPEAGLPYGANKDGIIWVATEG;PRWYFYYLG;)	1(SPRWYFYYL*;)	0(NA)	MKDLSPRWYFYYL;LSPRWYFYYLGTGPEAGL	0(NA)
N protein	LSPRWYFYY	8 (ELSPRWYFY;ELSPRWYFYY;GGDGKMKELSPRWYFY;KELSPRWYF;KELSPRWYFY;LSPRWYFYY;SPRWYFYYL;VRGGDGKMKELSPRWY;)	0 (NA)	1(LSPRWYFYYL;)	1(MKDLSPRWYFYYLGTGPEAG;)	0(NA)	0(NA)	0(NA)	0(NA)	0(NA)	3(GDGKMKDLSPRWYFYYLGTGPEAGLPYGANKDGIIWVATEG;PRWYFYYLG;RWYFYYLGT;)	1(SPRWYFYYL*;)	0(NA)	LSPRWYFYYLGTGPEAGL;MKDLSPRWYFYYL	0(NA)
N protein	SPRWYFYYL	7 (ELSPRWYFY;ELSPRWYFYY;GGDGKMKELSPRWYFY;KELSPRWYF;KELSPRWYFY;LSPRWYFYY;SPRWYFYYL;)	0 (NA)	1(LSPRWYFYYL;)	1(MKDLSPRWYFYYLGTGPEAG;)	0(NA)	0(NA)	0(NA)	0(NA)	0(NA)	4(GDGKMKDLSPRWYFYYLGTGPEAGLPYGANKDGIIWVATEG;PRWYFYYLG;RWYFYYLGT;WYFYYLGTG;)	1(SPRWYFYYL*;)	0(NA)	LSPRWYFYYLGTGPEAGL;MKDLSPRWYFYYL	SPRWYFYYL
Nsp12	WEPEFYEAM	5 (EPEFYEAMY;PEFYEAMYT;PEFYEAMYTPHTVLQ;TSRYWEPEFY;WEPEFYEAMY;)	0 (NA)	0(NA)	0(NA)	0(NA)	0(NA)	0(NA)	0(NA)	0(NA)	0(NA)	0(NA)	0(NA)	0(NA)	0(NA)
Nsp12	STGYHFREL	3 (GYHFRELGVVHNQDV;PFVVSTGYHF;VVSTGYHFR;)	0 (NA)	0(NA)	0(NA)	0(NA)	0(NA)	0(NA)	0(NA)	0(NA)	0(NA)	0(NA)	0(NA)	0(NA)	0(NA)
Nsp12	VVYRAFDIY	2 (RAFDIYNEK;VVYRAFDIY;)	0 (NA)	0(NA)	0(NA)	0(NA)	0(NA)	0(NA)	0(NA)	0(NA)	0(NA)	0(NA)	0(NA)	0(NA)	0(NA)
Nsp12	MRNAGIVGV	2 (CDAMRDAGIVGVLTL;DAGIVGVLTLDNQDL;)	0 (NA)	0(NA)	0(NA)	0(NA)	0(NA)	0(NA)	0(NA)	0(NA)	0(NA)	0(NA)	0(NA)	0(NA)	0(NA)
Nsp12	TSRYWEPEF	1 (TSRYWEPEFY;)	0 (NA)	0(NA)	0(NA)	0(NA)	0(NA)	0(NA)	0(NA)	0(NA)	0(NA)	0(NA)	0(NA)	0(NA)	0(NA)
Nsp12	NYQHEETIY	0 (NA)	0 (NA)	0(NA)	0(NA)	0(NA)	0(NA)	0(NA)	0(NA)	1(HEETIYNLL;)	0(NA)	0(NA)	0(NA)	0(NA)	0(NA)
Nsp13	LSYGIATVR	4 (KLSYGIATV;KLSYGIATVR;KLSYGIATVREVLSD;TFKLSYGIATVREVL;)	0 (NA)	0(NA)	0(NA)	0(NA)	0(NA)	0(NA)	0(NA)	1(KLSYGIATV;)	0(NA)	0(NA)	0(NA)	0(NA)	0(NA)
Nsp13	YGIATVREV	4 (KLSYGIATV;KLSYGIATVR;KLSYGIATVREVLSD;TFKLSYGIATVREVL;)	0 (NA)	0(NA)	0(NA)	0(NA)	0(NA)	0(NA)	0(NA)	1(KLSYGIATV;)	0(NA)	0(NA)	0(NA)	0(NA)	0(NA)
Nsp13	CPAEIVDTV	4 (AEIVDTVSA;AEIVDTVSAL;CPAEIVDTV;PAEIVDTVSALVYDN;)	0 (NA)	0(NA)	0(NA)	0(NA)	0(NA)	0(NA)	0(NA)	0(NA)	0(NA)	0(NA)	0(NA)	0(NA)	0(NA)
Nsp13	SHFAIGLAL	3 (HFAIGLALY;HFAIGLALYY;KSHFAIGLALYYPSA;)	0 (NA)	0(NA)	0(NA)	0(NA)	0(NA)	0(NA)	0(NA)	0(NA)	0(NA)	0(NA)	0(NA)	0(NA)	0(NA)
Nsp13	IVVFDEISM	3 (DIVVFDEISMATNYD;FDEISMATNY;IVVFDEISMATNYDL;)	0 (NA)	0(NA)	0(NA)	0(NA)	0(NA)	0(NA)	0(NA)	0(NA)	0(NA)	0(NA)	0(NA)	0(NA)	0(NA)
Nsp13	EHYVRITGL	2 (HYVRITGLY;YVRITGLYPTLNISD;)	0 (NA)	0(NA)	0(NA)	0(NA)	0(NA)	0(NA)	0(NA)	0(NA)	0(NA)	0(NA)	0(NA)	0(NA)	0(NA)
Nsp13	HYVRITGLY	2 (HYVRITGLY;YVRITGLYPTLNISD;)	0 (NA)	0(NA)	0(NA)	0(NA)	0(NA)	0(NA)	0(NA)	0(NA)	0(NA)	0(NA)	0(NA)	0(NA)	0(NA)
Nsp14	KRVDWTIEY	0 (NA)	1 (KRVDWTIEY;)	0(NA)	0(NA)	0(NA)	0(NA)	0(NA)	0(NA)	1(KRVDWTIEY;)	0(NA)	0(NA)	0(NA)	0(NA)	0(NA)
Nsp14	AYKIEELFY	4 (IEELFYSYA;IEELFYSYAT;IEELFYSYATHHDKF;KIEELFYSY;)	0 (NA)	0(NA)	0(NA)	0(NA)	0(NA)	0(NA)	0(NA)	0(NA)	0(NA)	0(NA)	0(NA)	0(NA)	0(NA)
Nsp14	KGLPWNVVR	3 (IPLMYKGLPWNVVRI;LMYKGLPWNV;PWNVVRIKIVQMLSD;)	0 (NA)	0(NA)	0(NA)	0(NA)	0(NA)	0(NA)	0(NA)	0(NA)	0(NA)	0(NA)	0(NA)	0(NA)	0(NA)
Nsp14	LSDRVVFVL	3 (DRVVFVLWAHGFELT;GLSDRVVFV;SDRVVFVLWA;)	0 (NA)	0(NA)	0(NA)	0(NA)	0(NA)	0(NA)	0(NA)	0(NA)	0(NA)	0(NA)	0(NA)	0(NA)	0(NA)
Nsp14	FVKRVDWTI	1(HECFVKRVDW)	1(KRVDWTIEY)	0(NA)	0(NA)	0(NA)	0(NA)	0(NA)	0(NA)	0(NA)	0(NA)	0(NA)	0(NA)	0(NA)	0(NA)
Nsp14	GLPWNVVRI	1(IPLMYKGLPWNVVRI;LMYKGLPWNV;PWNVVRIKIVQMLSD	0 (NA)	0(NA)	0(NA)	0(NA)	0(NA)	0(NA)	0(NA)	0(NA)	0(NA)	0(NA)	0(NA)	0(NA)	0(NA)
Nsp15	PVNVAFELW	3 (LPVNVAFEL;NVAFELWAK;VAFELWAKR;)	0 (NA)	0(NA)	0(NA)	0(NA)	0(NA)	0(NA)	0(NA)	0(NA)	0(NA)	0(NA)	0(NA)	0(NA)	0(NA)
Nsp15	GYAFEHIVY	3 (FEHIVYGDF;GYAFEHIVY;LEGYAFEHIV;)	0 (NA)	0(NA)	0(NA)	0(NA)	0(NA)	0(NA)	0(NA)	0(NA)	0(NA)	0(NA)	0(NA)	0(NA)	0(NA)
Nsp15	YAFEHIVYG	3 (FEHIVYGDF;GYAFEHIVY;LEGYAFEHIV;)	0 (NA)	0(NA)	0(NA)	0(NA)	0(NA)	0(NA)	0(NA)	0(NA)	0(NA)	0(NA)	0(NA)	0(NA)	0(NA)
Nsp15	NTVIWDYKR	3 (AANTVIWDY;GVDIAANTVIWDYKR;IWDYKREAPAHVSTI;)	0 (NA)	0(NA)	0(NA)	0(NA)	0(NA)	0(NA)	0(NA)	0(NA)	0(NA)	0(NA)	0(NA)	0(NA)	0(NA)
Nsp15	FELEDFIPM	1 (LEDFIPMDSTVKNYF;)	0 (NA)	0(NA)	0(NA)	0(NA)	0(NA)	0(NA)	0(NA)	1(FELEDFIPM;)	0(NA)	0(NA)	0(NA)	0(NA)	0(NA)
Nsp16	DSKEGFFTY	1(DSKEGFFTY;KEGFFTYLCG;KENDSKEGFF)	0 (NA)	0(NA)	0(NA)	0(NA)	0(NA)	0(NA)	0(NA)	0(NA)	0(NA)	0(NA)	0(NA)	0(NA)	0(NA)
Nsp2	EEIAIILAS	4 (AIILASFSA;EEVAIILASF;NEEVAIILASFSAST;VAIILASFSASTSAF;)	0 (NA)	0(NA)	0(NA)	0(NA)	0(NA)	0(NA)	0(NA)	0(NA)	0(NA)	0(NA)	0(NA)	0(NA)	0(NA)
Nsp3	STNVTIATY	0 (NA)	1 (YLNSTNVTI + DEAM(N3;N6);)	0(NA)	0(NA)	1(STNVTIATY;)	0(NA)	0(NA)	0(NA)	1(YLNSTNVTI;)	0(NA)	0(NA)	0(NA)	0(NA)	0(NA)
Nsp3	MLAHAEETR	3 (MLAHAEETRK;REMLAHAEET;SWNLREMLAHAEETR;)	0 (NA)	0(NA)	0(NA)	0(NA)	0(NA)	0(NA)	0(NA)	0(NA)	0(NA)	0(NA)	0(NA)	0(NA)	0(NA)
Nsp3	TVSWNLREM	1 (SWNLREMLAHAEETR;)	0 (NA)	0(NA)	0(NA)	0(NA)	0(NA)	0(NA)	0(NA)	0(NA)	0(NA)	0(NA)	0(NA)	0(NA)	0(NA)
Nsp3	MPYFFTLLL	0 (NA)	0 (NA)	0(NA)	0(NA)	0(NA)	0(NA)	0(NA)	0(NA)	1(NYMPYFFTL;)	0(NA)	0(NA)	0(NA)	0(NA)	0(NA)
Nsp3	LSLREVRTI	1(LDKLKSLLSLREVKT;LLSLREVKTIKVFTT;SLLSLREVK)	0 (NA)	0(NA)	0(NA)	0(NA)	0(NA)	0(NA)	0(NA)	0(NA)	0(NA)	0(NA)	0(NA)	0(NA)	0(NA)
Nsp4	VPFWITIAY	2 (IVPFWITAIY;WFAMFSPIVPFWITA;)	0 (NA)	0(NA)	0(NA)	0(NA)	0(NA)	0(NA)	0(NA)	0(NA)	0(NA)	0(NA)	0(NA)	0(NA)	0(NA)
Nsp5	GSVGFNIDY	2 (CGSVGFNIDY;GSVGFNIDY;)	0 (NA)	0(NA)	0(NA)	0(NA)	0(NA)	0(NA)	0(NA)	0(NA)	0(NA)	0(NA)	0(NA)	0(NA)	0(NA)
Nsp8	SALWEIQQV	3 (ALWEIQQVV;FTYASALWEI;WEIQQVVDA;)	0 (NA)	0(NA)	0(NA)	0(NA)	0(NA)	0(NA)	0(NA)	0(NA)	0(NA)	0(NA)	0(NA)	0(NA)	0(NA)
ORF10 protein	FAFPFTIYS	0 (NA)	1 (INVFAFPFTIYSLLL;)	0(NA)	0(NA)	0(NA)	0(NA)	0(NA)	0(NA)	0(NA)	0(NA)	0(NA)	0(NA)	0(NA)	0(NA)
ORF10 protein	NVFAFPFTI	0 (NA)	1 (INVFAFPFTIYSLLL;)	0(NA)	0(NA)	0(NA)	0(NA)	0(NA)	0(NA)	0(NA)	0(NA)	0(NA)	0(NA)	0(NA)	0(NA)
ORF3a protein	IFTIGTVTL	0 (NA)	1 (FMRIFTIGTVTLKQG;)	0(NA)	0(NA)	0(NA)	0(NA)	1(RIFTIGTVTLKQGEI;)	0(NA)	0(NA)	0(NA)	0(NA)	0(NA)	0(NA)	0(NA)
ORF3a protein	MRIFTIGTV	0 (NA)	1 (FMRIFTIGTVTLKQG;)	0(NA)	0(NA)	0(NA)	0(NA)	1(RIFTIGTVTLKQGEI;)	0(NA)	0(NA)	0(NA)	0(NA)	0(NA)	0(NA)	0(NA)
ORF3a protein	ASLPFGWLI	3 (PLQASLPFGWLVIGV;SLPFGWLVIGVAFLA;TATIPLQASLPFGWL;)	0 (NA)	0(NA)	0(NA)	0(NA)	0(NA)	0(NA)	0(NA)	0(NA)	0(NA)	0(NA)	0(NA)	0(NA)	0(NA)
ORF3a protein	SLPFGWLIV	3 (PLQASLPFGWLVIGV;SLPFGWLVIGVAFLA;TATIPLQASLPFGWL;)	0 (NA)	0(NA)	0(NA)	0(NA)	0(NA)	0(NA)	0(NA)	0(NA)	0(NA)	0(NA)	0(NA)	0(NA)	0(NA)
ORF3a protein	HVTFFIYNK	0 (NA)	0 (NA)	0(NA)	0(NA)	0(NA)	0(NA)	0(NA)	0(NA)	0(NA)	0(NA)	0(NA)	0(NA)	GVEHVTFFIYNKIVDEPEEH	0(NA)
ORF3a protein	INFVRIIMR	0 (NA)	0 (NA)	0(NA)	0(NA)	0(NA)	0(NA)	0(NA)	0(NA)	0(NA)	0(NA)	1(SINFVRIIM;)	0(NA)	0(NA)	0(NA)
ORF3a protein	QSINFVRII	0 (NA)	0 (NA)	0(NA)	0(NA)	0(NA)	0(NA)	0(NA)	0(NA)	0(NA)	0(NA)	1(SINFVRIIM;)	0(NA)	0(NA)	0(NA)
ORF3a protein	VEHVTFFIY	0 (NA)	0 (NA)	0(NA)	0(NA)	0(NA)	0(NA)	0(NA)	0(NA)	0(NA)	0(NA)	0(NA)	0(NA)	GVEHVTFFIYNKIVDEPEEH	0(NA)
ORF6 protein	KVSIWNLDY	0 (NA)	1 (IWNLDYIINLIIKNL;)	0(NA)	0(NA)	0(NA)	0(NA)	0(NA)	0(NA)	0(NA)	0(NA)	2(SIWNLDYII;TFKVSIWNL;)	0(NA)	0(NA)	0(NA)
ORF6 protein	FQVTIAEIL	3 (DFQVTIAEILIIIMR;FHLVDFQVTIAEILI;QVTIAEILIIIMRTF;)	0 (NA)	0(NA)	0(NA)	0(NA)	0(NA)	0(NA)	0(NA)	0(NA)	0(NA)	4(FQVTIAEIL;QVTIAEILL;TIAEILLII;VTIAEILLI;)	0(NA)	0(NA)	0(NA)
ORF6 protein	VTIAEILLI	3 (DFQVTIAEILIIIMR;FHLVDFQVTIAEILI;QVTIAEILIIIMRTF;)	0 (NA)	0(NA)	0(NA)	0(NA)	0(NA)	0(NA)	0(NA)	0(NA)	0(NA)	5(FQVTIAEIL;IAEILLIIM;QVTIAEILL;TIAEILLII;VTIAEILLI;)	0(NA)	0(NA)	0(NA)
ORF7a protein	SPIFLIVAA	8 (FLIVAALVFL;LFLIVAALVF;PLFLIVAALVFLILC;QELYSPLFLIVAALV;SPLFLIVAA;SPLFLIVAAL;SPLFLIVAALVFLIL;YSPLFLIVAALVFLI;)	1 (QEEVQELYSPIFLIV;)	0(NA)	0(NA)	0(NA)	1(SPIFLIVAA;)	0(NA)	0(NA)	0(NA)	0(NA)	2(ELYSPIFLI;SPIFLIVAA;)	0(NA)	0(NA)	0(NA)
ORF7a protein	MKIILFLAL	3 (KIILFLTLI;KIILFLTLIVFTSCE;MKIILFLTLIVFTSC;)	0 (NA)	0(NA)	0(NA)	0(NA)	0(NA)	0(NA)	0(NA)	0(NA)	0(NA)	2(ILFLALITL;KIILFLALI;)	0(NA)	0(NA)	0(NA)
ORF7a protein	VAAIVFITL	0 (NA)	0 (NA)	0(NA)	0(NA)	0(NA)	0(NA)	0(NA)	0(NA)	0(NA)	0(NA)	2(LIVAAIVFI;VAAIVFITL;)	0(NA)	0(NA)	0(NA)
ORF7b protein	IIFWFSLEL	6 (FLVLIMLIIFWFSLE;IIFWFSLEI;IMLIIFWFSL;LFLVLIMLIIFWFSL;LLFLVLIMLIIFWFS;MLIIFWFSL;)	0 (NA)	0(NA)	0(NA)	0(NA)	0(NA)	0(NA)	0(NA)	0(NA)	0(NA)	0(NA)	0(NA)	0(NA)	0(NA)
ORF8 protein	IQYIDIGNY	0 (NA)	0 (NA)	0(NA)	0(NA)	0(NA)	0(NA)	0(NA)	0(NA)	0(NA)	0(NA)	1(YIDIGNYTV;)	0(NA)	0(NA)	0(NA)
ORF8 protein	VFLGIITTV	0 (NA)	0 (NA)	0(NA)	0(NA)	0(NA)	0(NA)	0(NA)	0(NA)	0(NA)	0(NA)	4(FLGIITTVA;GIITTVAAF;LVFLGIITT;VFLGIITTV;)	0(NA)	0(NA)	0(NA)
Spike	QLTPTWRVY	0 (NA)	2 (HADQLTPTW;QLTPTWRVY;)	0(NA)	0(NA)	0(NA)	0(NA)	0(NA)	0(NA)	0(NA)	0(NA)	0(NA)	0(NA)	0(NA)	0(NA)
Spike	YIKWPWYIW	2 (QYIKWPWYVW;YEQYIKWPWY;)	1 (QYIKWPWYI;)	1(EQYIKWPWYI;)	0(NA)	0(NA)	0(NA)	0(NA)	0(NA)	0(NA)	0(NA)	0(NA)	0(NA)	YEQYIKWPWYIWLGF	0(NA)
Spike	IAGLIAIVM	9 (AGLIAIVMVTILLCC;FIAGLIAIV;GLIAIVMVTI;IAGLIAIVMVTILLC;IAGLIAIVMVTILLCCM;LGFIAGLIAIVMVTI;LIAIVMVTILLCCMT;PWYVWLGFIAGLIAIVM;WLGFIAGLIAIVMVT;)	0 (NA)	0(NA)	0(NA)	0(NA)	0(NA)	1(FIAGLIAIV;)	0(NA)	0(NA)	0(NA)	1(FIAGLIAIV;)	1(FIAGLIAIV;)	0(NA)	0(NA)
Spike	TLADAGFIK	7 (EDLLFNKVTLADAGF;FIEDLLFNKVTLADAGF;IEDLLFNKVTLADAG;LLFNKVTLADAGFMKQYGECLGDINA;PDPLKPTKRSFIEDLLFNKVTLADAG;TLADAGFMK;VTLADAGFMK;)	0 (NA)	0(NA)	0(NA)	0(NA)	0(NA)	0(NA)	0(NA)	0(NA)	0(NA)	0(NA)	0(NA)	0(NA)	0(NA)
Spike	FPREGVFVS	7 (AYFPREGVF;AYFPREGVFVFNGTSWF;FPREGVFVF;PAICHEGKAYFPREGVFVFNGTSWFITQRNFFS;REGVFVFNG;REGVFVFNGT;YFPREGVFVF;)	0 (NA)	0(NA)	0(NA)	0(NA)	0(NA)	0(NA)	0(NA)	0(NA)	0(NA)	0(NA)	0(NA)	0(NA)	0(NA)
Spike	YECDIPIGA	5 (CDIPIGAGICASYHTVS;DIPIGAGICASYHTVSLL;DTSYECDIPIGAGICA;ECDIPIGAGICASYHT;HVDTSYECDIPIGAGIC;)	0 (NA)	0(NA)	0(NA)	0(NA)	0(NA)	0(NA)	0(NA)	0(NA)	0(NA)	0(NA)	0(NA)	0(NA)	0(NA)
Spike	FFSNVTWFH	0 (NA)	0 (NA)	0(NA)	0(NA)	0(NA)	0(NA)	0(NA)	1(FLPFFSNVT;)	0(NA)	0(NA)	0(NA)	0(NA)	0(NA)	0(NA)
Spike	SVTTEILPV	0 (NA)	0 (NA)	0(NA)	0(NA)	0(NA)	0(NA)	0(NA)	1(SVTTEILPV;)	0(NA)	0(NA)	0(NA)	0(NA)	SVTTEILPVSMTKTS	0(NA)
Spike	VDLPIGINI	0 (NA)	0 (NA)	1(LPIGINITRF;)	0(NA)	0(NA)	0(NA)	0(NA)	1(PLVDLPIGI;)	0(NA)	0(NA)	0(NA)	0(NA)	0(NA)	0(NA)
Spike	VTWFHAIHV	0 (NA)	0 (NA)	0(NA)	0(NA)	0(NA)	0(NA)	0(NA)	1(VTWFHAIHV;)	0(NA)	0(NA)	0(NA)	0(NA)	0(NA)	0(NA)

## Sheet: B
Table SD12 (B). List of CD4+ T-cell epitopes (column B) corresponding to canonical ORF proteins (column A) that have either partial or complete overlap with the previously reported epitopes (columns C-K). See main text for details. Note that the yellow highlight indicates the complete overlap between the predicted and previously reported epitopes. The matching regions of the predicted and previou…
Proteins	Epitope	IEDB-SARS-CoV epitopes	IEDB-SARS-CoV-2 epitopes	Behmard et al.,2020	Crooke et al.,2020	Dong et al.,2020	Grifoni et al.,2020	Prachar et al.,2020	Mateus et al.,2020	Peng et al.,2020
Nsp13	TEETFKLSYGIATVR	7 (ATEETFKLSY;EETFKLSYGI;KLSYGIATV;KLSYGIATVR;KLSYGIATVREVLSD;TEETFKLSY;TFKLSYGIATVREVL;)	0 (NA)	0(NA)	1(TEETFKLSYGIATVR;)	0(NA)	0(NA)	0(NA)	0(NA)	0(NA)
Nsp12	NMLRIMASLVLARKH	6 (IMASLVLAR;LRIMASLVLARKHNT;MLRIMASLVLARKHN;MPNMLRIMASLVLAR;NMLRIMASL;PNMLRIMASLVLARK;)	0 (NA)	0(NA)	0(NA)	0(NA)	0(NA)	0(NA)	0(NA)	0(NA)
Nsp12	PNMLRIMASLVLARK	6 (IMASLVLAR;LRIMASLVLARKHNT;MLRIMASLVLARKHN;MPNMLRIMASLVLAR;NMLRIMASL;PNMLRIMASLVLARK;)	0 (NA)	0(NA)	0(NA)	0(NA)	0(NA)	0(NA)	0(NA)	0(NA)
Nsp12	LRIMASLVLARKHTT	5 (IMASLVLAR;LRIMASLVLARKHNT;MLRIMASLVLARKHN;MPNMLRIMASLVLAR;PNMLRIMASLVLARK;)	0 (NA)	0(NA)	0(NA)	0(NA)	0(NA)	0(NA)	0(NA)	0(NA)
Nsp12	MLRIMASLVLARKHT	5 (IMASLVLAR;LRIMASLVLARKHNT;MLRIMASLVLARKHN;MPNMLRIMASLVLAR;PNMLRIMASLVLARK;)	0 (NA)	0(NA)	0(NA)	0(NA)	0(NA)	0(NA)	0(NA)	0(NA)
Nsp6	LVSTQEFRYMNSQGL	5 (FRYMNSQGLLPPKSS;LGVYDYLVSTQEFRY;LVSTQEFRY;QEFRYMNSQG;TQEFRYMNSQGLLPP;)	0 (NA)	0(NA)	0(NA)	0(NA)	0(NA)	0(NA)	0(NA)	0(NA)
Nsp13	EETFKLSYGIATVRE	5 (EETFKLSYGI;KLSYGIATV;KLSYGIATVR;KLSYGIATVREVLSD;TFKLSYGIATVREVL;)	0 (NA)	0(NA)	1(TEETFKLSYGIATVR;)	0(NA)	0(NA)	0(NA)	0(NA)	0(NA)
Nsp13	ETFKLSYGIATVREV	5 (EETFKLSYGI;KLSYGIATV;KLSYGIATVR;KLSYGIATVREVLSD;TFKLSYGIATVREVL;)	0 (NA)	0(NA)	1(TEETFKLSYGIATVR;)	0(NA)	0(NA)	0(NA)	0(NA)	0(NA)
Nsp14	TYRRLISMMGFKMNY	5 (DMTYRRLISMMGFKM;ISMMGFKMNY;PKDMTYRRLISMMGF;RLISMMGFK;SMMGFKMNY;)	0 (NA)	0(NA)	0(NA)	0(NA)	0(NA)	1(TYRRLISMMGFK;)	0(NA)	0(NA)
Nsp6	AVVLLILMTARTVYD	5 (ALVLLILMTARTVYD;ASALVLLILMTARTV;LVLLILMTAR;LVLLILMTARTVYDD;SALVLLILMTARTVY;)	0 (NA)	0(NA)	0(NA)	0(NA)	0(NA)	0(NA)	0(NA)	0(NA)
Nsp6	SAVVLLILMTARTVY	5 (ALVLLILMTARTVYD;ASALVLLILMTARTV;LVLLILMTAR;LVLLILMTARTVYDD;SALVLLILMTARTVY;)	0 (NA)	0(NA)	0(NA)	0(NA)	0(NA)	0(NA)	0(NA)	0(NA)
Nsp6	VVLLILMTARTVYDD	5 (ALVLLILMTARTVYD;ASALVLLILMTARTV;LVLLILMTAR;LVLLILMTARTVYDD;SALVLLILMTARTVY;)	0 (NA)	0(NA)	0(NA)	0(NA)	0(NA)	0(NA)	0(NA)	0(NA)
Nsp8	PLIVTALRANSAVKL	5 (ALRANSAVK;AWPLIVTALRANSAV;PLIVTALRANSAVKL;SPNLAWPLIVTALRA;VTALRANSAVKLQNN;)	0 (NA)	0(NA)	2(IVTALRANSAVKLQN;LIVTALRANSAVKLQ;)	0(NA)	0(NA)	0(NA)	1(LIVTALRANSAVKLQ;)	0(NA)
Nsp14	MTYRRLISMMGFKMN	4 (DMTYRRLISMMGFKM;ISMMGFKMNY;PKDMTYRRLISMMGF;RLISMMGFK;)	0 (NA)	0(NA)	0(NA)	0(NA)	0(NA)	1(TYRRLISMMGFK;)	0(NA)	0(NA)
Nsp8	LIVTALRANSAVKLQ	4 (ALRANSAVK;AWPLIVTALRANSAV;PLIVTALRANSAVKL;VTALRANSAVKLQNN;)	0 (NA)	0(NA)	2(IVTALRANSAVKLQN;LIVTALRANSAVKLQ;)	0(NA)	0(NA)	0(NA)	1(LIVTALRANSAVKLQ;)	0(NA)
M protein	RTLSYYKLGASQRVA	3 (LSYYKLGASQRVGTD;TLSYYKLGASQRVGT;TLSYYKLGASQRVGTDSGFA;)	1 (LSYYKLGASQRVAGD;)	0(NA)	0(NA)	0(NA)	0(NA)	1(SYYKLGASQRVA;)	0(NA)	TSRTLSYYKLGASQRVA
Nsp9	KVKYLYFIKGLNNLN	3 (KVKYLYFIK;KYLYFIKGL;LYFIKGLNNL;)	0 (NA)	0(NA)	0(NA)	1(GPKVKYLYFIKGLNN;)	0(NA)	0(NA)	0(NA)	0(NA)
Nsp9	PKVKYLYFIKGLNNL	3 (KVKYLYFIK;KYLYFIKGL;LYFIKGLNNL;)	0 (NA)	0(NA)	0(NA)	1(GPKVKYLYFIKGLNN;)	0(NA)	0(NA)	0(NA)	0(NA)
Nsp12	MNLKYAISAKNRART	3 (IPTITQMNLKYAISA;ITQMNLKYAISAKNR;QMNLKYAISAKNRAR;)	0 (NA)	0(NA)	1(QMNLKYAISAKNRAR;)	0(NA)	0(NA)	0(NA)	0(NA)	0(NA)
Nsp12	QMNLKYAISAKNRAR	3 (IPTITQMNLKYAISA;ITQMNLKYAISAKNR;QMNLKYAISAKNRAR;)	0 (NA)	0(NA)	1(QMNLKYAISAKNRAR;)	0(NA)	0(NA)	0(NA)	0(NA)	0(NA)
Nsp12	TQMNLKYAISAKNRA	3 (IPTITQMNLKYAISA;ITQMNLKYAISAKNR;QMNLKYAISAKNRAR;)	0 (NA)	0(NA)	1(QMNLKYAISAKNRAR;)	0(NA)	0(NA)	0(NA)	0(NA)	0(NA)
Nsp6	QEFRYMNSQGLLPPK	3 (FRYMNSQGLLPPKSS;QEFRYMNSQG;TQEFRYMNSQGLLPP;)	0 (NA)	0(NA)	0(NA)	0(NA)	0(NA)	0(NA)	0(NA)	0(NA)
Nsp6	STQEFRYMNSQGLLP	3 (FRYMNSQGLLPPKSS;QEFRYMNSQG;TQEFRYMNSQGLLPP;)	0 (NA)	0(NA)	0(NA)	0(NA)	0(NA)	0(NA)	0(NA)	0(NA)
Nsp6	TQEFRYMNSQGLLPP	3 (FRYMNSQGLLPPKSS;QEFRYMNSQG;TQEFRYMNSQGLLPP;)	0 (NA)	0(NA)	0(NA)	0(NA)	0(NA)	0(NA)	0(NA)	0(NA)
Nsp6	VSTQEFRYMNSQGLL	3 (FRYMNSQGLLPPKSS;QEFRYMNSQG;TQEFRYMNSQGLLPP;)	0 (NA)	0(NA)	0(NA)	0(NA)	0(NA)	0(NA)	0(NA)	0(NA)
Nsp3	ESPFVMMSAPPAQYE	3 (ESSFVMMSAPPAEYK;FVMMSAPPAEYKLQQ;SFVMMSAPPAEYKLQ;)	0 (NA)	0(NA)	0(NA)	0(NA)	0(NA)	0(NA)	0(NA)	0(NA)
Nsp3	QESPFVMMSAPPAQY	3 (ESSFVMMSAPPAEYK;FVMMSAPPAEYKLQQ;SFVMMSAPPAEYKLQ;)	0 (NA)	0(NA)	0(NA)	0(NA)	0(NA)	0(NA)	0(NA)	0(NA)
Nsp3	SPFVMMSAPPAQYEL	3 (ESSFVMMSAPPAEYK;FVMMSAPPAEYKLQQ;SFVMMSAPPAEYKLQ;)	0 (NA)	0(NA)	0(NA)	0(NA)	0(NA)	0(NA)	0(NA)	0(NA)
Nsp14	DMTYRRLISMMGFKM	3 (DMTYRRLISMMGFKM;PKDMTYRRLISMMGF;RLISMMGFK;)	0 (NA)	0(NA)	0(NA)	0(NA)	0(NA)	1(TYRRLISMMGFK;)	0(NA)	0(NA)
Nsp13	VFTGYRVTKNSKVQI	2 (VFTGYRVTK;YVFTGYRVTK;)	0 (NA)	0(NA)	0(NA)	0(NA)	0(NA)	0(NA)	0(NA)	0(NA)
N protein	IGYYRRATRRIRGGD	2 (NTNSGPDDQIGYYRRATR;QIGYYRRATRRVRGGDGK;)	1 (IGYYRRATRRIRGGD;)	1(QIGYYRRATRRIRGG;)	0(NA)	1(DDQIGYYRRATRRIR;)	0(NA)	0(NA)	1(DDQIGYYRRATRRIR;)	DQIGYYRRATRRIR
N protein	QIGYYRRATRRIRGG	2 (NTNSGPDDQIGYYRRATR;QIGYYRRATRRVRGGDGK;)	1 (IGYYRRATRRIRGGD;)	1(QIGYYRRATRRIRGG;)	0(NA)	1(DDQIGYYRRATRRIR;)	0(NA)	0(NA)	1(DDQIGYYRRATRRIR;)	DQIGYYRRATRRIR
Nsp3	STCMMCYKRNRATRV	2 (MMCYKRNRATRVECT;STCMMCYKR;)	0 (NA)	0(NA)	0(NA)	0(NA)	0(NA)	0(NA)	0(NA)	0(NA)
Nsp9	LYFIKGLNNLNRGMV	2 (LNNLNRGMVLGSLAA;LYFIKGLNNL;)	0 (NA)	0(NA)	0(NA)	2(GPKVKYLYFIKGLNN;KGLNNLNRGMVLGSL;)	0(NA)	0(NA)	0(NA)	0(NA)
Nsp9	KYLYFIKGLNNLNRG	2 (KYLYFIKGL;LYFIKGLNNL;)	0 (NA)	0(NA)	0(NA)	2(GPKVKYLYFIKGLNN;KGLNNLNRGMVLGSL;)	0(NA)	0(NA)	0(NA)	0(NA)
Nsp9	VKYLYFIKGLNNLNR	2 (KYLYFIKGL;LYFIKGLNNL;)	0 (NA)	0(NA)	0(NA)	1(GPKVKYLYFIKGLNN;)	0(NA)	0(NA)	0(NA)	0(NA)
E protein	VFLLVTLAILTALRL	11 (AFVVFLLVTLAILTA;FLAFVVFLLVTLAIL;FLLVTLAIL;FLLVTLAILTALRLC;LAFVVFLLVTLAILT;LLVTLAILTA;LVTLAILTALRLCAY;TLAILTALR;VFLLVTLAILTALRL;VTLAILTALR;VVFLLVTLAILTALR;)	0 (NA)	0(NA)	0(NA)	0(NA)	0(NA)	0(NA)	1(LAILTALRLCAYCCN;)	0(NA)
Nsp12	FYAYLRKHFSMMILS	1 (YAYLRKHFSMMILSD;)	0 (NA)	0(NA)	0(NA)	0(NA)	0(NA)	0(NA)	2(EFYAYLRKHFSMMIL;LRKHFSMMILSDDAV;)	0(NA)
Nsp3	CMMCYKRNRATRVEC	1 (MMCYKRNRATRVECT;)	0 (NA)	0(NA)	0(NA)	0(NA)	0(NA)	0(NA)	0(NA)	0(NA)
Nsp3	MMCYKRNRATRVECT	1 (MMCYKRNRATRVECT;)	0 (NA)	0(NA)	0(NA)	0(NA)	0(NA)	0(NA)	0(NA)	0(NA)
Nsp3	TCMMCYKRNRATRVE	1 (MMCYKRNRATRVECT;)	0 (NA)	0(NA)	0(NA)	0(NA)	0(NA)	0(NA)	0(NA)	0(NA)
M protein	ASFRLFARTRSMWSF	1 (LFARTRSMW;)	0 (NA)	0(NA)	1(ASFRLFARTRSMWSF;)	0(NA)	0(NA)	1(RLFARTRSMWSF;)	0(NA)	0(NA)
Nsp3	FSYFAVHFISNSWLM	1 (HFISNSWLM;)	0 (NA)	0(NA)	0(NA)	0(NA)	0(NA)	0(NA)	0(NA)	0(NA)
Nsp3	SYFAVHFISNSWLMW	1 (HFISNSWLM;)	0 (NA)	0(NA)	0(NA)	0(NA)	0(NA)	0(NA)	0(NA)	0(NA)
Nsp15	NTVIWDYKRDAPAHI	1 (GVDIAANTVIWDYKR;)	0 (NA)	0(NA)	0(NA)	0(NA)	0(NA)	0(NA)	0(NA)	0(NA)
Nsp12	GLVASIKNFKSVLYY	1 (GLVASIKNFK;)	0 (NA)	0(NA)	0(NA)	0(NA)	0(NA)	1(GLVASIKNFKSV;)	1(GLVASIKNFKSVLYY;)	0(NA)
Nsp3	EASFNYLKSPNFSKL	0 (NA)	0 (NA)	0(NA)	0(NA)	0(NA)	0(NA)	0(NA)	1(LEASFNYLKSPNFSK;)	0(NA)
Nsp16	GRLIIRENNRVVISS	0 (NA)	0 (NA)	0(NA)	1(KGRLIIRENNRVVIS;)	0(NA)	0(NA)	0(NA)	0(NA)	0(NA)
Nsp16	KGRLIIRENNRVVIS	0 (NA)	0 (NA)	0(NA)	1(KGRLIIRENNRVVIS;)	0(NA)	0(NA)	0(NA)	0(NA)	0(NA)
Nsp4	KHFYWFFSNYLKRRV	0 (NA)	0 (NA)	0(NA)	0(NA)	0(NA)	0(NA)	0(NA)	1(KHFYWFFSNYLKRRV;)	0(NA)
Spike	KTQSLLIVNNATNVV	0 (NA)	0 (NA)	0(NA)	0(NA)	0(NA)	0(NA)	0(NA)	1(SLLIVNNATNVVIKV;)	0(NA)
Nsp3	LEASFNYLKSPNFSK	0 (NA)	0 (NA)	0(NA)	0(NA)	0(NA)	0(NA)	0(NA)	1(LEASFNYLKSPNFSK;)	0(NA)
Nsp3	LIINLVQMAPISAMV	0 (NA)	0 (NA)	0(NA)	3(IINLVQMAPISAMVR;INLVQMAPISAMVRM;WLIINLVQMAPISAM;)	0(NA)	0(NA)	0(NA)	0(NA)	0(NA)
Spike	QSLLIVNNATNVVIK	0 (NA)	0 (NA)	0(NA)	0(NA)	0(NA)	0(NA)	0(NA)	2(NNATNVVIKVCEFQF;SLLIVNNATNVVIKV;)	0(NA)
Spike	RFQTLLALHRSYLTP	0 (NA)	1 (ITRFQTLLALHRSYL;)	0(NA)	0(NA)	0(NA)	1(TRFQTLLALHRSYLTPGD;)	0(NA)	3(IGINITRFQTLLALH;LLALHRSYLTPGDSS;TRFQTLLALHRSYLT;)	0(NA)
ORF8 protein	SKWYIRVGARKSAPL	0 (NA)	1 (SKWYIRVGARKSAPL;)	0(NA)	1(SKWYIRVGARKSAPL;)	2(HFYSKWYIRVGARKS;IHFYSKWYIRVGARK;)	0(NA)	0(NA)	2(FYSKWYIRVGARKSA;YIRVGARKSAPLIEL;)	0(NA)
Nsp4	STKHFYWFFSNYLKR	0 (NA)	0 (NA)	0(NA)	0(NA)	0(NA)	0(NA)	0(NA)	1(KHFYWFFSNYLKRRV;)	0(NA)
Nsp4	TKHFYWFFSNYLKRR	0 (NA)	0 (NA)	0(NA)	0(NA)	0(NA)	0(NA)	0(NA)	1(KHFYWFFSNYLKRRV;)	0(NA)
Spike	TQSLLIVNNATNVVI	0 (NA)	0 (NA)	0(NA)	0(NA)	0(NA)	0(NA)	0(NA)	1(SLLIVNNATNVVIKV;)	0(NA)
M protein	VGLMWLSYFIASFRL	0 (NA)	1 (SYFIASFRLF;)	0(NA)	0(NA)	0(NA)	0(NA)	0(NA)	0(NA)	0(NA)
ORF3a protein	YALVYFLQSINFVRI	0 (NA)	1 (VYFLQSINF;)	0(NA)	0(NA)	0(NA)	0(NA)	0(NA)	1(LVYFLQSINFVRIIM;)	0(NA)

## Sheet: C
Table SD12 (C). List of B-cell epitopes (column B) corresponding to canonical ORF proteins (column A) that have either partial or complete overlap with the previously reported epitopes (columns C-J). See main text for details. Note that the yellow highlight indicates the complete overlap between the predicted and previously reported epitopes. The matching regions of the predicted and previously r…
Proteins	Epitope	IEDB-SARS-CoV epitopes	IEDB-SARS-CoV-2 epitopes	Amrun et al.,2020	Crooke et al.,2020	Dong et al.,2020	Oliveira et al.,2020	Qi et al.,2020	Grifoni et al.,2020
M protein	ASQRVAG	0 (NA)	1 (LSYYKLGASQRVAGD;)	0(NA)	0(NA)	0(NA)	0(NA)	0(NA)	0(NA)
Spike	DEVRQIAPGQTGKI	1 (IAPGQTGVIADYNYKLP;)	0 (NA)	0(NA)	1(DEVRQIAPGQTGKIADYNYKLPDD;)	0(NA)	0(NA)	0(NA)	0(NA)
Spike	FDEDDSEP	2 (ACSCGSCCKFDEDDSEPVLKGVKLHYT;DEDDSEPVL;)	0 (NA)	0(NA)	0(NA)	0(NA)	0(NA)	0(NA)	0(NA)
N protein	FYAEGSRGGSQASSRSSSRSRNSSRNSTPGSSRGTSPARMAGN	11 (AEGSRGGSQA;ASSRSSSRSRGNSRNST;NNAATVLQLPQGTTLPKGFYAEGSRG;PKGFYAEGSRGGSQASSR;QLPQGTTLPKGFYAEGSR;RSRGNSRNSTPGSSR;SQASSRSSSR;SQASSRSSSRSRGNSR;SRGGSQASSRSSSRSR;SRGNSPARMASGGGETAL;SRNSTPGSSRGNSPARMA;)	0 (NA)	0(NA)	0(NA)	0(NA)	1(SRGGSQASSRSSSRSRNSSRNSTPGSSRGTS;)	1(SRNSSRNS;)	0(NA)
N protein	GPSDSTGSNQNGERSGARSKQRRPQGLPN	4 (GRNGARPKQRRPQGL;NGGRNGARPKQRRPQGLPNNTASWFTA;RPKQRRPQGL;RPKQRRPQGLPNNTASWF;)	0 (NA)	0(NA)	0(NA)	0(NA)	1(SDSTGSNQNGER;)	0(NA)	0(NA)
N protein	KKPRQKRTATKAYNVTQAFGRRGPEQTQGNFGDQELIRQGTDYKHWPQIAQFAPSASAFFGMSRIGMEVTPSGTWLTYTGAIKLDDKDPNFKDQVILLNKHIDAYKTFP	31 (APSASAFFGM;AQFAPSASA;ASAFFGMSR;DDKDPQFKDNVILLNK;DPQFKDNVILLNKHI;FFGMSRIGMEVTPSGTW;GMSRIGMEV;GNFGDQDLIRQGTDYKHW;GTWLTYHGAIKLDDK;IDAYKTFPPTEPKKD;ILLNKHIDA;IRQGTDYKHWPQIAQFA;KHWPQIAQFAPSASAFF;KKSAAEASKKPRQKRTA;KLDDKDPQFKDNVILL;KRTATKQYNVTQAFGRR;LNKHIDAYKTFPPTEPK;MEVTPSGTWLTYHGAIK;MSRIGMEVTPSGTWL;NKHIDAYKTFPPTEP;QFAPSASAFFGMSRIGM;QFKDNVILLNKHIDAYK;QGNFGDQDLIRQGTD;RGPEQTQGNFGDQDLIR;SASAFFGMSR;SKKP…	4 (ASAFFGMSRIGMEVT;DYKHWPQIAQF;GTWLTYTGAIKLDDK;YKHWPQIAQFAPSAS;)	0(NA)	0(NA)	0(NA)	0(NA)	0(NA)	0(NA)
N protein	KPRQKRTAT	2 (KKSAAEASKKPRQKRTA;SKKPRQKRTATKQYNV;)	0 (NA)	0(NA)	0(NA)	1(KSAAEASKKPRQKRTA;)	1(KSAAEASKKPRQKRT;)	0(NA)	0(NA)
Spike	KYFKNHTSPDVDLGDI	3 (DKYFKNHTSPDVDLG;KNHTSPDVDLGDISGIN;LDKYFKNHTSPDVDL;)	0 (NA)	0(NA)	0(NA)	0(NA)	0(NA)	1(DKYFKNHT;)	0(NA)
Spike	LDSKVGGN	0 (NA)	0 (NA)	0(NA)	1(NLDSKVGGNYN;)	0(NA)	0(NA)	0(NA)	0(NA)
N protein	LNTPKDHIGTRNPANNAAI	5 (EGIVWVATEGALNTPKD;GALNTPKDHIGTRNPNNNA;IGTRNPNNNAATVLQL;IVWVATEGALNTPKD;IVWVATEGALNTPKDHI;)	0 (NA)	0(NA)	0(NA)	1(EGALNTPKOHIGTRNP;)	0(NA)	0(NA)	0(NA)
Spike	NNSYECDI	3 (AGCLIGAEHVDTSYECDI;DTSYECDIPIGAGICA;HVDTSYECDIPIGAGIC;)	0 (NA)	0(NA)	0(NA)	0(NA)	0(NA)	0(NA)	0(NA)
Spike	PLQPELD	3 (TVYDPLQPELDSFKEEL;VIGIINNTVYDPLQPEL;VYDPLQPEL;)	0 (NA)	0(NA)	0(NA)	0(NA)	0(NA)	0(NA)	PLQPELD
Spike	PTKLNDL	2 (CYGVSATKLNDLCFSNV;FKCYGVSATKLNDLC;)	0 (NA)	0(NA)	0(NA)	0(NA)	0(NA)	0(NA)	0(NA)
N protein	QLESKMSGKGQQQQGQTVTKKSAA	9 (DRLNQLESKVSGKGQQQQ;GQTVTKKSAAEASKK;KVSGKGQQQQGQTVTKK;LNQLESKVSGKGQQQQ;QQQGQTVTK;QQQGQTVTKK;QQQGQTVTKKSAAEASKK;QQQQGQTVTK;SKVSGKGQQQQGQTVTKKS;)	1 (LLLLDRLNQLESKMS;)	0(NA)	0(NA)	0(NA)	1(SGKGQQQQG;)	0(NA)	0(NA)
N protein	RGPEQTQGNF	2 (RGPEQTQGNFGDQDLIR;YNVTQAFGRRGPEQTQGNF;)	0 (NA)	0(NA)	0(NA)	0(NA)	0(NA)	0(NA)	0(NA)
M protein	RIGNYKLNTDHSSSSDNI	3 (KLNTDHAGSNDNIALLVQ;LGASQRVGTDSGFAAYNRYRIGNYKLNTD;RYRIGNYKL;)	0 (NA)	0(NA)	0(NA)	1(YRIGNYKLNTDHSSS;)	0(NA)	0(NA)	0(NA)
E protein	SRVKNLNSSRV	0 (NA)	2 (FYVYSRVKNL;FYVYSRVKNLNSSRV;)	0(NA)	0(NA)	0(NA)	0(NA)	0(NA)	0(NA)
Spike	TMSLGAENSVAYSN	4 (KSIVAYTMSLGADSS;KSIVAYTMSLGADSSIA;QKSIVAYTMSLGADS;STSQKSIVAYTMSLGADSSIAY;)	0 (NA)	0(NA)	0(NA)	0(NA)	0(NA)	1(AYTMSLGA;)	0(NA)
Spike	TPINLVRDLPQGF	0 (NA)	0 (NA)	1(PINLVRDLPQGFSALEPL;)	0(NA)	0(NA)	0(NA)	0(NA)	0(NA)
N protein	TRRIRGGDGKMKD	4 (GGDGKMKELSPRWYFY;QIGYYRRATRRVRGGDGK;TRRVRGGDGKMKELSPRW;VRGGDGKMKELSPRWY;)	1 (IGYYRRATRRIRGGD;)	0(NA)	0(NA)	0(NA)	0(NA)	0(NA)	0(NA)
Spike	TSNFRV	3 (CSQNPLAELKCSVKSFEIDKGIYQTSNFRVVPSGD;EIDKGIYQTSNFRVVPS;TSNFRVVPSGDVVRFPN;)	0 (NA)	0(NA)	0(NA)	0(NA)	0(NA)	IYQTSNFR	0(NA)
Spike	TVYDPLQP	3 (TVYDPLQPELDSFKEEL;VIGIINNTVYDPLQPEL;VYDPLQPEL;)	0 (NA)	0(NA)	1(VYDPLQPELDSF;)	0(NA)	0(NA)	0(NA)	0(NA)
N protein	VPINTNSSPD	1 (RFPRGQGVPINTNSGPDDQI;)	0 (NA)	0(NA)	0(NA)	0(NA)	1(TNSSPDD;)	0(NA)	0(NA)
Spike	VTWFHAIHVSGTNG	0 (NA)	0 (NA)	0(NA)	0(NA)	0(NA)	0(NA)	1(VTWFHAIH;)	0(NA)
N protein	YKTFPPTEPKKDKKKKADETQALPQRQKKQQTVTLLPAA	17 (AQPLPQRQK;AQPLPQRQKK;EPKKDKKKKTDEAQPL;IDAYKTFPPTEPKKD;KKQPTVTLLPAADMDDF;KKQPTVTLLPAADMDDFSRQLQNSM;KKTDEAQPLPQRQKK;KTFPPTEPK;KTFPPTEPKK;KTFPPTEPKKDKKKK;KTFPPTEPKKDKKKKTDE;LNKHIDAYKTFPPTEPK;NKHIDAYKTFPPTEP;QPLPQRQKKQPTVTLL;QPTVTLLPA;QPTVTLLPAADMDDF;TDEAQPLPQRQKKQPT;)	0 (NA)	0(NA)	0(NA)	0(NA)	1(FPPTEPKKDKKKKADET;)	4(FPPTEPKK;KQQTVTLL;QALPQRQK;TLLPAADL;)	0(NA)
Spike	YKTPPIKDFG	0 (NA)	0 (NA)	0(NA)	PPIKD	0(NA)	0(NA)	2(KTPPIKDF;YKTPPIKD;)	0(NA)
N protein	HGKED	ASWFTALTQHGKEDL	0 (NA)	0 (NA)	0 (NA)	0 (NA)	0 (NA)	0 (NA)	0(NA)
N protein	TRRIR	0 (NA)	IGYYRRATRRIRGGD	0 (NA)	0 (NA)	0 (NA)	0 (NA)	0 (NA)	0(NA)
spike	DPSKPS	0 (NA)	0 (NA)	0 (NA)	0 (NA)	0 (NA)	0 (NA)	ILPDPSKP	0(NA)
Spike	STEIYQAGST	0 (NA)	0 (NA)	0 (NA)	0 (NA)	0 (NA)	0 (NA)	RDISTEIY	0(NA)
