# Supplementary material for: Revelation of Potent Epitopes Present in Unannotated ORF Antigens of SARS-CoV-2 for Epitope-Based Polyvalent Vaccine Design Using Immunoinformatics Approach
Source: Front Immunol. 2021 Aug 23;12:692937. doi: 10.3389/fimmu.2021.692937 (PMC8419283; doi:10.3389/fimmu.2021.692937)
Supplement: Supplementary file 13 [file DataSheet_13.xlsx]

## Sheet: A
Table SD13 (A). List of uORF protein (column A) CD8+ T-cell epitopes (column B) that have either partial or complete overlap with the previously reported epitopes (columns C-H). See main text for details.
Proteins	Epitope	IEDB-SARS-CoV epitopes	IEDB-SARS-CoV-2 epitopes	Behmard et al.,2020	Dong et al.,2020	Sekine et al.,2020	Peng et al.,2020
M.ext	GTITVEELK	2 (MADNGTITVEELKQL;MADNGTITVEELKQLLEQWNLVI;)	0 (NA)	1(GTITVEELK;)	0(NA)	0(NA)
7b_iORF1	IIFWFSLEL	6 (FLVLIMLIIFWFSLE;IIFWFSLEI;IMLIIFWFSL;LFLVLIMLIIFWFSL;LLFLVLIMLIIFWFS;MLIIFWFSL;)	0 (NA)	0(NA)	0(NA)	0(NA)
M.ext	KLIFLWLLW	7 (FLWLLWPVT;FLWLLWPVTL;FLWLLWPVTLACFVL;IKLVFLWLLWPVTLA;LVFLWLLWPV;RFLYIIKLVFLWLLW;VFLWLLWPVTLACFV;)	0 (NA)	0(NA)	0(NA)	0(NA)
6_iORF	KVSIWNLDY	0 (NA)	1 (IWNLDYIINLIIKNL;)	0(NA)	0(NA)	2(SIWNLDYII;TFKVSIWNL;)
N_iORF1-ORF9b;N_iORF2	KVYPIILRL	1 (YPIILRLGSQLSLSM;)	0 (NA)	0(NA)	0(NA)	0(NA)
M.ext	LVIGAVILR	6 (ELVIGAVIIRGHLRM;ESELVIGAVIIRGHL;RPLMESELVIGAVII;SELVIGAVI;SELVIGAVII;SELVIGAVIIRGHLR;)	0 (NA)	0(NA)	0(NA)	1(GAVILRGHL;)	LLESELVIGAVILRGHLR
M.ext	SELVIGAVI	6 (ELVIGAVIIRGHLRM;ESELVIGAVIIRGHL;RPLMESELVIGAVII;SELVIGAVI;SELVIGAVII;SELVIGAVIIRGHLR;)	0 (NA)	0(NA)	0(NA)	0(NA)	LLESELVIGAVILRGHLR
7a_iORF1	SPIFLIVAA	8 (FLIVAALVFL;LFLIVAALVF;PLFLIVAALVFLILC;QELYSPLFLIVAALV;SPLFLIVAA;SPLFLIVAAL;SPLFLIVAALVFLIL;YSPLFLIVAALVFLI;)	1 (QEEVQELYSPIFLIV;)	0(NA)	1(SPIFLIVAA;)	2(ELYSPIFLI;SPIFLIVAA;)
7a_iORF1	VAAIVFITL	0 (NA)	0 (NA)	0(NA)	0(NA)	2(LIVAAIVFI;VAAIVFITL;)

## Sheet: B
Table SD13 (B). List of uORF protein (column A) CD4+ T-cell epitopes (column B) that have either partial or complete overlap with the previously reported epitopes (columns C-J). See main text for details. Note that the yellow highlight indicates the complete overlap between the predicted and previously reported epitopes. The matching regions of the predicted and previously reported epitopes are c…
Proteins	Epitope	IEDB-SARS-CoV epitopes	IEDB-SARS-CoV-2 epitopes	Crooke et al.,2020	Dong et al.,2020	Grifoni et al.,2020	Marek Prachar.,2020	Mateus et al.,2020	Peng et al.,2020
N_iORF1-ORF9b, N_Iorf2	KVYPIILRLGSPLSL	1 (YPIILRLGSQLSLSM;)	0 (NA)	0(NA)	0(NA)	0(NA)	0(NA)	0(NA)
M.ext	RTLSYYKLGASQRVA	3 (LSYYKLGASQRVGTD;TLSYYKLGASQRVGT;TLSYYKLGASQRVGTDSGFA;)	1 (LSYYKLGASQRVAGD;)	0(NA)	0(NA)	0(NA)	1(SYYKLGASQRVA;)	0(NA)	TSRTLSYYKLGASQRVA
M.ext	VGLMWLSYFIASFRL	0 (NA)	1 (SYFIASFRLF;)	0(NA)	0(NA)	0(NA)	0(NA)	0(NA)
N_iORF1-ORF9b,N_iORF2	VYPIILRLGSPLSLN	1 (YPIILRLGSQLSLSM;)	0 (NA)	0(NA)	0(NA)	0(NA)	0(NA)	0(NA)
N_iORF1-ORF9b,N_iORF2	YPIILRLGSPLSLNM	1 (YPIILRLGSQLSLSM;)	0 (NA)	0(NA)	0(NA)	0(NA)	0(NA)	0(NA)

## Sheet: C
Table SD13(C). List of uORF protein (column A) B-cell epitopes (column B) that have either partial or complete overlap with the previously reported epitopes (columns C-E). See main text for details. Note that yellow the highlight indicates the complete overlap between the predicted and previously reported epitopes. The matching regions of the predicted and previously reported epitopes are colored…
Proteins	Epitope	IEDB-SARS-CoV epitopes	IEDB-SARS-CoV-2 epitopes	Dong et al.,2020
M.ext	RIGNYKLNTDHSSSSDNI	KLNTDHAGSNDNIALLVQ;LGASQRVGTDSGFAAYNRYRIGNYKLNTD;RYRIGNYKL	0(NA)	YRIGNYKLNTDHSSS
M.ext	ASQRVAG	LGASQRVGTDSGFAAYNRYRIGNYKLNTD;LSYYKLGASQRVGTD;TLSYYKLGASQRVGT;TLSYYKLGASQRVGTDSGFA	LSYYKLGASQRVAGD	0(NA)
7a_iORF1	SSGTYEGNSPFHPL	YEGNSPFHPL	0(NA)	0(NA)
7a_iORF1	QLRARSVSPK	SVSPKLFIR	0(NA)	0(NA)
ORF9b	EDKAF	0(NA)	LEDKAFQL;SLEDKAFQL	0(NA)
ORF9b	LNSLEDKA	0(NA)	LEDKAFQL;SLEDKAFQL	0(NA)
