# Supplementary material for: Revelation of Potent Epitopes Present in Unannotated ORF Antigens of SARS-CoV-2 for Epitope-Based Polyvalent Vaccine Design Using Immunoinformatics Approach
Source: Front Immunol. 2021 Aug 23;12:692937. doi: 10.3389/fimmu.2021.692937 (PMC8419283; doi:10.3389/fimmu.2021.692937)
Supplement: Supplementary file 14 [file DataSheet_14.xlsx]

## Sheet: A
Table SD14 (A). List of promiscuous CD8+ T-cell epitopes corresponding to the canonical ORF proteins which are excluded for the vaccine design although they have good immunogenicity. The amino acid sequence of an epitope (column A) located in a particular protein (column B) is given along with the total number (column C) of HLA I alleles to which the epitope binds with. Subsequently, the top perc…
Peptide	Protein	Allele count	Top percentile rank	Top allele	MHC I Immunogenicity score	Vaxijen Antigenecity	Previous studies reporting the epitope	Reason for exclusion
AANTVIWDY	Nsp15	19	0.11	HLA-A*30:02;	0.40234	0.0776		excluded dut to low antigenicity
AEWFLAYIL	Nsp3	10	0.07	HLA-B*40:02;	0.29037	0.0481	Prachar et al.,2020	excluded dut to low antigenicity
AMDEFIERY	Nsp15	35	0.02	HLA-A*01:01;	0.46197	-0.7205		excluded dut to low antigenicity
ATAEAELAK	Nsp3	5	0.01	HLA-A*11:01;	0.2593	0.0237		excluded dut to low antigenicity
AVINGDRWF	Nsp5	7	0.54	HLA-C*02:02;HLA-C*02:09;	0.26367	-0.7519		excluded dut to low antigenicity
AYILFTRFF	Nsp3	14	0.02	HLA-A*24:02;HLA-A*23:01;	0.29466	-0.3147	Prachar et al.,2020	excluded dut to low antigenicity
AYKIEELFY	Nsp14	7	0.08	HLA-A*29:02;	0.31471	0.5856		excluded due to low affinity
DGARRVWTL	Nsp6	5	0.03	HLA-B*08:01;	0.36366	-0.9234		excluded dut to low antigenicity
DQLTPTWRV	Spike	9	0.1	HLA-B*52:01;	0.27838	0.7445		excluded due to low affinity
DSKEGFFTY	Nsp16	22	0.02	HLA-A*25:01;	0.29543	1.03		excluded due to low affinity
DTDFVNEFY	Nsp12	6	0.01	HLA-A*01:01;	0.31201	0.2521	Prachar et al.,2020	excluded dut to low antigenicity
EEAIRHVRA	Nsp14	3	0.47	HLA-B*50:01;	0.29255	0.3153		excluded dut to low antigenicity
EGYAFEHIV	Nsp15	3	0.16	HLA-B*51:01;	0.35148	0.1538		excluded dut to low antigenicity
EHFIETISL	Nsp3	10	0.01	HLA-B*14:02;HLA-B*38:01;HLA-B*39:01;	0.32162	0.09		excluded dut to low antigenicity
EKSNIIRGW	Spike	3	0.49	HLA-B*44:02;HLA-B*44:03;	0.25815	-1.0205		excluded dut to low antigenicity
EQYIKWPWYI	Spike	7	0.44	HLA-B*15:02;	0.25129	1.1384	Behmard et al.,2020 Peng et al.,2020	excluded due to low affinity
ETTADIVVF	Nsp13	7	0.02	HLA-A*25:01;	0.25781	0.1754		excluded dut to low antigenicity
EVLTEEVVL	Nsp2	3	0.32	HLA-B*35:03;	0.28617	-0.2488		excluded dut to low antigenicity
EVVGDIILK	Nsp3	3	0.01	HLA-A*68:01;	0.30022	0.1445		excluded dut to low antigenicity
EYPIIGDEL	Nsp14	12	0.17	HLA-G*01:01;HLA-G*01:02;HLA-G*01:03;HLA-G*01:04;HLA-G*01:06;	0.36904	0.2055		excluded dut to low antigenicity
FGDDTVIEV	Nsp3	25	0.02	HLA-C*08:01;	0.277	0.0343		excluded dut to low antigenicity
FKNLREFVF	Spike	8	0.29	HLA-C*07:02;	0.25431	0.0523		excluded dut to low antigenicity
FLIVAAIVF	ORF7a	7	0.25	HLA-B*46:01;	0.29611	0.6203		excluded due to low affinity
FLNRFTTTL	Nsp5	42	0.02	HLA-C*17:01;	0.25596	-0.6268	Prachar et al.,2020	excluded dut to low antigenicity
FLRDGWEIV	Nsp2	3	0.24	HLA-A*02:01;	0.44289	0.3189		excluded dut to low antigenicity
FSSEIIGYK	Nsp4	5	0.09	HLA-A*68:01;	0.32837	0.3312		excluded dut to low antigenicity
FSTFEEAAL	Nsp4	9	0.11	HLA-C*03:03;HLA-C*03:04;	0.37803	0.2405		excluded dut to low antigenicity
FVAAIFYLI	Nsp4	5	0.09	HLA-A*68:02;	0.28227	0.1406		excluded dut to low antigenicity
FVKRVDWTI	Nsp14	9	0.54	HLA-B*13:02;	0.25278	1.9477		excluded due to low affinity
GEVITFDNL	Nsp3	7	0.07	HLA-B*40:01;	0.31026	0.2551	Prachar et al.,2020	excluded dut to low antigenicity
GTHWFVTQR	Spike	8	0.01	HLA-A*31:01;	0.35133	0.0723		excluded dut to low antigenicity
GVVREFLTR	Nsp13	5	0.21	HLA-A*74:01;	0.2865	-1.8051		excluded dut to low antigenicity
HFPREGVFV	Spike	10	0.26	HLA-G*01:01;HLA-G*01:02;HLA-G*01:03;HLA-G*01:04;HLA-G*01:06;	0.28112	0.3482		excluded dut to low antigenicity
HLDGEVITF	Nsp3	45	0.03	HLA-B*13:01;	0.31266	-0.4405		excluded dut to low antigenicity
HLRIAGHHL	M protein	11	0.15	HLA-B*08:01;	0.26692	0.2446	Grifoni et al.,2020 Sekine et al.,2020	excluded dut to low antigenicity
IAEILLIIM	ORF6	3	0.82	HLA-C*08:01;	0.33526	0.2444	Sekine et al.,2020	excluded dut to low antigenicity
IFFITGNTL	Nsp6	19	0.02	HLA-C*14:02;	0.25884	0.2315		excluded dut to low antigenicity
IIFLEGETL	Nsp2	14	0.24	HLA-C*03:03;HLA-C*03:04;	0.26342	0.1242		excluded dut to low antigenicity
IKDFGGFNF	Spike	3	0.43	HLA-B*38:01;	0.28492	0.2649		excluded dut to low antigenicity
IKGTHHWLL	Nsp6	5	0.56	HLA-C*06:02;	0.29247	0.6130		excluded due to low affinity
ILFTRFFYV	Nsp3	13	0.03	HLA-A*02:01;	0.3343	0.2566		excluded dut to low antigenicity
IVDEPEEHV	ORF3a	14	0.03	HLA-C*05:01;	0.2948	-0.3569	Sekine et al.,2020	excluded dut to low antigenicity
KAHFPREGV	Spike	3	0.59	HLA-C*15:02;	0.27052	-0.5521		excluded dut to low antigenicity
KFKEGVEFL	Nsp2	18	0.04	HLA-G*01:01;HLA-G*01:02;HLA-G*01:03;HLA-G*01:04;HLA-G*01:06;	0.25551	0.2423		excluded dut to low antigenicity
KFYGGWHNM	Nsp12	17	0.04	HLA-C*14:02;	0.29793	-0.5876		excluded dut to low antigenicity
KLFIRQEEV	ORF7a	12	0.04	HLA-B*13:02;	0.25628	0.0755	Dong et al.,2020,Sekine et al.,2020	excluded dut to low antigenicity
KLINIIIWF	Nsp3	4	0.11	HLA-A*32:01;	0.53331	0.1019		excluded dut to low antigenicity
KRSFIEDLL	Spike	7	0.19	HLA-B*27:05;	0.30019	-0.6422		excluded dut to low antigenicity
KYDFTEERL	Nsp12	16	0.02	HLA-C*04:01;	0.37179	0.6634		excluded due to low affinity
LAMDEFIER	Nsp15	4	0.2	HLA-A*33:03;	0.34384	-0.3797		excluded dut to low antigenicity
LFTRFFYVL	Nsp3	3	0.61	HLA-A*23:01;	0.30988	-0.3384		excluded dut to low antigenicity
LHKPIVWHV	Nsp3	10	0.12	HLA-C*06:02;	0.29314	-0.2352		excluded dut to low antigenicity
LKLFAAETL	Nsp13	3	0.27	HLA-B*48:01;	0.29631	-0.3077		excluded dut to low antigenicity
LLDDFVEII	Nsp15	11	0.12	HLA-C*05:01;	0.34464	-0.5598		excluded dut to low antigenicity
LPKEITVAT	M protein	7	0.01	HLA-B*55:01;HLA-B*56:01;	0.25459	0.2798	Dong et al.,2020,Sekine et al.,2020	excluded dut to low antigenicity
LRVEAFEYY	Nsp3	7	0.06	HLA-C*07:02;	0.34479	0.3832		excluded dut to low antigenicity
LTNIFGTVY	Nsp2	19	0.08	HLA-A*01:01;	0.3346	-0.5738		excluded dut to low antigenicity
LTRNPAWRK	Nsp13	7	0.05	HLA-A*30:01;	0.2535	-0.5822		excluded dut to low antigenicity
LVAEWFLAY	Nsp3	21	0.03	HLA-B*46:01;HLA-A*29:02;	0.45285	-0.1674		excluded dut to low antigenicity
MGYINVFAF	ORF10 protein	10	0.35	HLA-B*46:01;	0.28694	0.0179		excluded dut to low antigenicity
NEEIAIILA	Nsp2	3	0.33	HLA-B*50:01;	0.43564	0.8006		excluded due to low affinity
NLWNTFTRL	Nsp14	7	0.13	HLA-A*02:01;	0.27639	-0.5457		excluded dut to low antigenicity
PQIGVVREF	Nsp13	8	0.25	HLA-B*13:01;	0.25854	-0.0144		excluded dut to low antigenicity
QHEETIYNL	Nsp12	8	0.01	HLA-B*39:01;HLA-B*38:01;	0.28943	0.3403		excluded dut to low antigenicity
QIGEYTFEK	Nsp13	4	0.13	HLA-A*11:01;	0.30199	0.3447		excluded dut to low antigenicity
QMEIDFLEL	Nsp15	3	0.7	HLA-C*08:02;	0.34736	1.5236		excluded due to low affinity
QQLIRAAEI	Spike	8	0.08	HLA-B*13:02;	0.30907	0.2742		excluded dut to low antigenicity
RFRRAFGEY	Nsp4	4	0.14	HLA-A*30:02;	0.30428	-1.0034		excluded dut to low antigenicity
RGWIFGTTL	Spike	7	0.37	HLA-B*48:01;	0.40716	0.2419		excluded dut to low antigenicity
RHVRAWIGF	Nsp14	5	0.23	HLA-B*38:01;	0.44421	-0.1051		excluded dut to low antigenicity
RKGGRTIAF	Nsp2	4	0.52	HLA-B*48:01;	0.26722	0.8049		excluded due to low affinity
RMYIFFASF	Nsp3	16	0.05	HLA-A*32:01;	0.29328	0.2317		excluded dut to low antigenicity
RNAGIVGVL	Nsp12	4	0.33	HLA-B*48:01;	0.26798	1.3061		excluded due to low affinity
RSFIEDLLF	Spike	24	0.01	HLA-B*58:02;	0.27446	-0.5782		excluded dut to low antigenicity
SFYEDFLEY	ORF8	34	0.01	HLA-A*30:02;HLA-A*29:02;	0.28049	-0.5877		excluded dut to low antigenicity
SKTPEEHFI	Nsp3	3	0.39	HLA-B*38:01;	0.28889	-0.0839		excluded dut to low antigenicity
SLPINVIVF	Nsp3	24	0.06	HLA-E*01:01;HLA-E*01:03;HLA-C*01:02;	0.29932	-0.0762		excluded dut to low antigenicity
SQSIIAYTM	Spike	29	0.03	HLA-B*13:01;	0.26621	0.2614		excluded dut to low antigenicity
SRIIPARAR	Nsp13	3	0.19	HLA-B*27:05;	0.26969	0.2164		excluded dut to low antigenicity
SRYWEPEFY	Nsp12	12	0.01	HLA-C*07:01;HLA-B*27:02;	0.46165	0.3034		excluded dut to low antigenicity
STQLGIEFL	Nsp3	11	0.54	HLA-C*17:01;	0.26242	1.5005		excluded due to low affinity
TEVVGDIIL	Nsp3	7	0.06	HLA-B*40:01;	0.2989	-0.3121	Prachar et al.,2020	excluded dut to low antigenicity
TGVEHVTFF	ORF3a	24	0.14	HLA-C*02:02;HLA-C*02:09;	0.28567	0.6777		excluded due to low affinity
TIAEILLII	ORF6	7	0.18	HLA-A*68:02;	0.30101	0.2917	Sekine et al.,2020	excluded dut to low antigenicity
TPEEHFIET	Nsp3	4	0.3	HLA-B*56:01;	0.44577	-0.2287		excluded dut to low antigenicity
TREEAIRHV	Nsp14	7	0.03	HLA-C*06:02;	0.35921	-0.3717		excluded dut to low antigenicity
TSQWLTNIF	Nsp2	9	0.6	HLA-C*16:01;	0.28333	-0.7528		excluded dut to low antigenicity
VFAFPFTIY	ORF10 protein	16	0.03	HLA-A*29:02;	0.34042	0.3801		excluded dut to low antigenicity
VFLFVAAIF	Nsp4	4	0.16	HLA-A*23:01;	0.30201	-0.0364		excluded dut to low antigenicity
VFVLWAHGF	Nsp14	4	0.1	HLA-A*23:01;	0.30187	-0.6723		excluded dut to low antigenicity
VINGDRWFL	Nsp5	3	0.47	HLA-C*17:01;	0.35766	-1.0158		excluded dut to low antigenicity
VLTEEVVLK	Nsp2	3	0.32	HLA-A*03:01;	0.27807	-0.0668		excluded dut to low antigenicity
VLWAHGFEL	Nsp14	26	0.03	HLA-A*02:01;	0.33197	-0.422		excluded dut to low antigenicity
VPHVGEIPV	Nsp1	6	0.06	HLA-B*56:01;	0.28513	0.3041		excluded dut to low antigenicity
VPWDTIANY	Nsp3	19	0.01	HLA-B*35:01;	0.28654	-1.8051		excluded dut to low antigenicity
VRAWIGFDV	Nsp14	3	0.51	HLA-C*06:02;	0.50885	0.0679		excluded dut to low antigenicity
VSNGTHWFV	Spike	12	0.05	HLA-C*15:02;	0.35559	-0.1239		excluded dut to low antigenicity
YILFTRFFY	Nsp3	9	0.03	HLA-A*29:02;	0.36792	-0.0847		excluded dut to low antigenicity
YNLWNTFTR	Nsp14	3	0.32	HLA-A*33:01;	0.37101	-0.4567		excluded dut to low antigenicity

## Sheet: B
Table SD14 (B). List of promiscuous CD4+ T-cell epitopes corresponding to the canonical ORF proteins which are excluded for the vaccine design although they have good immunogenicity. The amino acid sequence of an epitope (column A) located in a particular protein (column B) is given along with the total number (column C) of HLA II alleles to which the epitope binds with. Subsequently, the top per…
Protein	Peptide	Allele count	Top percentile rank	Top allele	Combined immunogenicity score	Vaxigen	Validation	Reason for exclusion
Nsp3	AEWFLAYILFTRFFY	4	0.14	HLA-DPA1*01:03/DPB1*04:01;	40.2027	0.0121		excluded due to low antigenicity
Nsp12	AMPNMLRIMASLVLA	3	0.01	HLA-DRB1*15:01;	27.3819	0.096		excluded due to low antigenicity
Nsp3	AMVRMYIFFASFYYV	3	0.05	HLA-DPA1*01:03/DPB1*02:01;	34.1613	0.2160		excluded due to low antigenicity
Nsp3	ASFNYLKSPNFSKLI	3	0.34	HLA-DRB1*04:01;	32.5562	0.3652		excluded due to low antigenicity
Nsp12	AYLRKHFSMMILSDD	2	0.88	HLA-DRB1*04:05;HLA-DRB1*07:01;	37.0732	0.2707		excluded due to low antigenicity
Nsp4	AYYFMRFRRAFGEYS	2	0.4	HLA-DRB1*11:01;	33.5228	-0.0463		excluded due to low antigenicity
N protein	DDQIGYYRRATRRIR	2	0.42	HLA-DRB1*11:01;	32.247	0.3334	Mateus et al.,2020	excluded due to low antigenicity
N protein	DQIGYYRRATRRIRG	2	0.42	HLA-DRB1*11:01;	30.4571	-0.0825		excluded due to low antigenicity
ORF6 protein	DYIINLIIKNLSKSL	3	0.46	HLA-DRB1*13:02;	39.0184	0.2085		excluded due to low antigenicity
Nsp12	EFYAYLRKHFSMMIL	2	0.05	HLA-DRB1*11:01;	36.0384	0.3900	Mateus et al.,2020	excluded due to low antigenicity
Nsp3	EWFLAYILFTRFFYV	4	0.03	HLA-DPA1*01:03/DPB1*02:01;	40.5035	0.1549		excluded due to low antigenicity
Nsp3	FFSYFAVHFISNSWL	3	0.53	HLA-DPA1*01:03/DPB1*04:01;	39.6806	0.1902		excluded due to low antigenicity
ORF7b protein	FLLFLVLIMLIIFWF	3	0.19	HLA-DRB4*01:01;	36.8173	0.3508		excluded due to low antigenicity
Nsp4	FVAAIFYLITPVHVM	3	0.63	HLA-DRB1*07:01;	40.2166	0.263		excluded due to low antigenicity
M protein	GLMWLSYFIASFRLF	4	0.05	HLA-DPA1*01:03/DPB1*02:01;	35.0038	0.0766		excluded due to low antigenicity
ORF6 protein	IINLIIKNLSKSLTE	3	0.31	HLA-DRB1*13:02;	37.1814	0.1462		excluded due to low antigenicity
Nsp12	IKNFKSVLYYQNNVF	2	0.81	HLA-DPA1*01:03/DPB1*04:01;	38.9115	0.2248		excluded due to low antigenicity
ORF6 protein	INLIIKNLSKSLTEN	3	0.31	HLA-DRB1*13:02;	38.4739	0.2443		excluded due to low antigenicity
Nsp14	IPKDMTYRRLISMMG	3	0.54	HLA-DRB1*11:01;	39.7737	-0.2303		excluded due to low antigenicity
Spike	ITRFQTLLALHRSYL	3	0.26	HLA-DRB5*01:01;	39.4375	0.1131		excluded due to low antigenicity
Nsp14	KDMTYRRLISMMGFK	4	0.52	HLA-DRB1*04:01;HLA-DRB1*11:01;	37.102	0.3405		excluded due to low antigenicity
Nsp5	KYKFVRIQPGQTFSV	2	0.61	HLA-DRB4*01:01;	40.2803	0.1753		excluded due to low antigenicity
Nsp4	LAYYFMRFRRAFGEY	2	0.52	HLA-DRB1*11:01;	35.8064	-0.1613		excluded due to low antigenicity
Nsp3	LFFSYFAVHFISNSW	3	0.52	HLA-DPA1*01:03/DPB1*04:01;	40.4495	0.341		excluded due to low antigenicity
ORF6 protein	LIIMRTFKVSIWNLD	2	0.78	HLA-DRB1*15:01;	29.1118	0.2619	Mateus et al.,2020	excluded due to low antigenicity
ORF7b protein	LLFLVLIMLIIFWFS	2	0.53	HLA-DPA1*03:01/DPB1*04:02;	37.0348	0.3597		excluded due to low antigenicity
M protein	LMWLSYFIASFRLFA	3	0.05	HLA-DPA1*01:03/DPB1*02:01;	35.567	0.1022		excluded due to low antigenicity
M protein	LSYFIASFRLFARTR	4	0.35	HLA-DPA1*01:03/DPB1*04:01;	38.2582	0.3427		excluded due to low antigenicity
Nsp12	MPNMLRIMASLVLAR	3	0.01	HLA-DRB1*15:01;	26.4738	0.1001		excluded due to low antigenicity
Nsp3	MVRMYIFFASFYYVW	4	0.03	HLA-DPA1*01:03/DPB1*02:01;	35.8049	0.0509		excluded due to low antigenicity
M protein	MWLSYFIASFRLFAR	4	0.08	HLA-DPA1*01:03/DPB1*02:01;	39.5233	0.0043		excluded due to low antigenicity
Spike	NYNYLYRLFRKSNLK	2	0.42	HLA-DRB1*11:01;	37.2758	0.1089		excluded due to low antigenicity
Nsp14	PKDMTYRRLISMMGF	3	0.52	HLA-DRB1*11:01;	36.9114	0.217		excluded due to low antigenicity
Nsp12	QGLVASIKNFKSVLY	2	0.46	HLA-DRB1*15:01;	37.4836	0.3690		excluded due to low antigenicity
Nsp2	QTFFKLVNKFLALCA	2	0.19	HLA-DPA1*02:01/DPB1*05:01;	24.6482	0.2527	Mateus et al.,2020	excluded due to low antigenicity
Nsp12	RAMPNMLRIMASLVL	2	0.01	HLA-DRB1*15:01;	28.1144	0.0255		excluded due to low antigenicity
Nsp3	RMYIFFASFYYVWKS	3	0.04	HLA-DPA1*01:03/DPB1*02:01;	35.9297	0.1656		excluded due to low antigenicity
Nsp2	SVQTFFKLVNKFLAL	3	0.17	HLA-DPA1*02:01/DPB1*05:01;	26.3886	0.093		excluded due to low antigenicity
M protein	SYFIASFRLFARTRS	2	0.39	HLA-DRB1*11:01;	22.026	0.3751		excluded due to low antigenicity
Nsp13	TERLKLFAAETLKAT	2	0.15	HLA-DPA1*02:01/DPB1*14:01;	40.8839	0.2798		excluded due to low antigenicity
Nsp2	TFFKLVNKFLALCAD	2	0.5	HLA-DPA1*02:01/DPB1*05:01;	26.6715	0.1777		excluded due to low antigenicity
Nsp4	TLVFLFVAAIFYLIT	3	0.19	HLA-DPA1*01:03/DPB1*02:01;	40.9302	0.2968		excluded due to low antigenicity
Spike	TRFQTLLALHRSYLT	3	0.35	HLA-DRB5*01:01;	38.0922	0.3262	Mateus et al.,2020, Grifoni et al.,2020	excluded due to low antigenicity
Nsp4	VAAIFYLITPVHVMS	2	0.67	HLA-DRB1*01:01;	38.2305	0.2697		excluded due to low antigenicity
Nsp6	VLLILMTARTVYDDG	2	0.56	HLA-DRB1*01:01;	30.7812	0.3442		excluded due to low antigenicity
Nsp2	VQTFFKLVNKFLALC	2	0.18	HLA-DPA1*02:01/DPB1*05:01;	25.1072	0.2605		excluded due to low antigenicity
Nsp3	VRMYIFFASFYYVWK	4	0.03	HLA-DPA1*01:03/DPB1*02:01;	36.3168	0.0652		excluded due to low antigenicity
M protein	WLSYFIASFRLFART	4	0.16	HLA-DPA1*01:03/DPB1*02:01;	40.6913	0.0462		excluded due to low antigenicity
Nsp12	YAYLRKHFSMMILSD	2	0.88	HLA-DRB1*07:01;	36.0808	0.3378		excluded due to low antigenicity
Nsp3	YFAVHFISNSWLMWL	2	0.34	HLA-DPA1*01:03/DPB1*04:01;	39.0003	0.3096		excluded due to low antigenicity
Nsp3	YIFFASFYYVWKSYV	3	0.05	HLA-DPA1*01:03/DPB1*02:01;	32.2511	0.1124		excluded due to low antigenicity
ORF6 protein	YIINLIIKNLSKSLT	3	0.3	HLA-DRB1*13:02;	36.612	0.2621	Mateus et al.,2020	excluded due to low antigenicity
Nsp4	YYFMRFRRAFGEYSH	2	0.57	HLA-DRB1*11:01;	34.3358	-0.0773		excluded due to low antigenicity
ORF7a protein	PIFLIVAAIVFITLC	2	0.47	HLA-DRB1*07:01;	40.5349	0.5949		excluded due to low affinity
ORF7b protein	LAFLLFLVLIMLIIF	5	0.08	HLA-DPA1*03:01/DPB1*04:02;	37.7277	0.5655		excluded due to low affinity
